# Supplementary material for: N6-methyladenosine RNA modification regulates strawberry fruit ripening in an ABA-dependent manner
Source: Genome Biol. 2021 Jun 3;22:168. doi: 10.1186/s13059-021-02385-0 (PMC8173835; doi:10.1186/s13059-021-02385-0)
Supplement: Supplementary file 2 — Additional file 2: Table S1. A summary of m6A-seq information in strawberry fruit at different stages. [file 13059_2021_2385_MOESM2_ESM.xlsx]

## Sheet: Table S1
Table S1. A summary of m6A-seq information in strawberry fruit at different stages. S6, the growth stage 6; RS1, the ripening stage 1; RS3, the ripening stage 3.
Samples	S6 Replicate 1	S6 Replicate 2	S6 Replicate 3	RS1 Replicate 1	RS1 Replicate 2	RS1 Replicate 3	RS3 Replicate 1	RS3 Replicate 2	RS3 Replicate 3
RNA type	mRNA	mRNA	mRNA	mRNA	mRNA	mRNA	mRNA	mRNA	mRNA
raw reads (IP)	24259530	29719663	25477976	29558683	30988796	29298299	32337305	27206892	28292728
raw reads (Input)	28214903	26793448	30901991	27414915	36759824	32794213	24842722	29676225	27171955
clean reads (IP)	24258259	29718661	25475905	29557132	30987950	29297373	32335191	27206113	28291926
clean reads (Input)	28213954	26792912	30901270	27414550	36759017	32793627	24842492	29675438	27171508
mapped reads (IP)	23615989	28899034	24564679	28705607	30213776	28545367	31311369	26436375	27508010
mapped reads (Input)	27134238	25836500	29708013	26561346	35416640	31589593	23985682	28680224	26145300
uniquely mapped reads (IP)	23446772	28665858	24354233	28451652	29945595	28302153	30994068	26180228	27252526
uniquely mapped reads (Input)	26839772	25551406	29378695	26260731	35017505	31234993	23559369	28164024	25683480
uniquely mapped proportion (IP)	0.966497	0.964542	0.955894	0.962548	0.966336	0.966	0.958462	0.962265	0.963234
uniquely mapped proportion (Input)	0.951262	0.953644	0.950706	0.957899	0.952603	0.952454	0.948341	0.949043	0.94522
identified peaks	10504	10426	10127	12000	11735	11959	10602	11054	11094
