# Supplementary material for: N6-methyladenosine RNA modification regulates strawberry fruit ripening in an ABA-dependent manner
Source: Genome Biol. 2021 Jun 3;22:168. doi: 10.1186/s13059-021-02385-0 (PMC8173835; doi:10.1186/s13059-021-02385-0)
Supplement: Supplementary file 4 — Additional file 4: Table S3. Confident m6A peaks identified by three independent m6A-seq experiments in strawberry fruit at RS1 stage. [file 13059_2021_2385_MOESM4_ESM.xlsx]

## Sheet: Table S3
Table S3. Confident m6A peaks identified by three independent m6A-seq experiments in strawberry fruit at RS1 stage. RS1, the ripening stage 1.
Chromosome	Peak Start	Peak End	Overlaped gene ID	Overlap_Begin	Overlap_Center	Overlap_End
Fvb1	9030255	9030784	gene00258	LastIntron	LastExon	UTR3
Fvb1	10569372	10569626	gene01546	UTR3	UTR3	UTR3
Fvb1	10574350	10574657	gene01547	UTR3	UTR3	UTR3
Fvb1	10576367	10576911	gene01547	Exon1	Exon1	Exon1
Fvb1	10580279	10580633	gene01548	LastExon	LastExon	Intergenic
Fvb1	10581042	10581741	gene01549	Intron8	LastIntron	UTR3
Fvb1	10587363	10587682	gene01550	Exon5	UTR3	UTR3
Fvb1	10590692	10591089	gene01550	UTR5	Exon1	Exon1
Fvb1	18223144	18223489	gene01745	UTR5	UTR5	LastExon
Fvb1	18288873	18289151	gene01753	UTR5	UTR5	Exon1
Fvb1	18291778	18292128	gene01753	LastExon	LastExon	UTR3
Fvb1	2815980	2816292	gene02068	LastIntron	LastExon	UTR3
Fvb1	2808018	2808394	gene02069	LastIntron	UTR3	UTR3
Fvb1	2806670	2807127	gene02070	Exon9	Intergenic	Intergenic
Fvb1	2806670	2807127	gene02069	UTR3	Intergenic	Intergenic
Fvb1	2786240	2786550	gene02075	LastIntron	LastExon	UTR3
Fvb1	2776826	2777031	gene02076	UTR5	UTR5	Exon1
Fvb1	2778735	2779068	gene02076	LastIntron	UTR3	Intergenic
Fvb1	2763029	2763525	gene02078	UTR3	UTR3	UTR3
Fvb1	2747230	2747691	gene02085	LastExon	LastExon	Intergenic
Fvb1	2738273	2738508	.	.	.	.
Fvb1	2737165	2738070	gene02087	LastExon	LastExon	LastExon
Fvb1	2735558	2735808	.	.	.	.
Fvb1	2727535	2727977	gene02089	LastIntron	UTR3	UTR3
Fvb1	2707579	2707922	gene02091	UTR3	UTR3	UTR3
Fvb1	2708900	2709914	gene02091	Exon1	Exon1	Exon1
Fvb1	2690197	2690849	gene02095	Intergenic	UTR3	Intergenic
Fvb1	2659366	2659900	gene02101	UTR3	UTR3	UTR3
Fvb1	2664339	2664629	gene02100	LastExon	LastExon	UTR3
Fvb1	2639936	2640191	gene02106	UTR3	UTR3	UTR3
Fvb1	2622031	2622313	gene02108	LastIntron	UTR5	UTR5
Fvb1	2616136	2616355	gene02109	LastExon	UTR3	UTR3
Fvb1	2609724	2610160	gene02110	LastIntron	UTR3	UTR3
Fvb1	2606426	2606721	gene02112	LastExon	LastExon	LastExon
Fvb1	2607092	2607363	gene02112	UTR3	UTR3	Intergenic
Fvb1	2607092	2607363	gene02111	Intergenic	Intergenic	UTR5
Fvb1	11793557	11793837	gene05555	UTR3	UTR3	UTR3
Fvb1	11841927	11842258	gene05562	Exon6	Intron6	Intron6
Fvb1	11838802	11839084	gene05562	Exon1	Exon1	Exon1
Fvb1	11845226	11845682	gene05562	LastIntron	LastExon	UTR3
Fvb1	11851650	11852641	gene05565	LastExon	UTR3	UTR3
Fvb1	11883558	11884112	gene05572	LastExon	UTR3	UTR3
Fvb1	11891594	11891888	gene35460	LastIntron	UTR3	Intergenic
Fvb1	11446613	11447097	gene05582	LastIntron	UTR3	UTR3
Fvb1	11452873	11453286	.	.	.	.
Fvb1	11455237	11455567	gene05584	Exon6	Exon6	Exon6
Fvb1	11456113	11456401	gene05584	Exon6	Exon6	Exon6
Fvb1	11459515	11459881	gene05586	LastIntron	UTR3	Intergenic
Fvb1	11462552	11462836	gene05586	UTR5	Exon1	Exon1
Fvb1	11509835	11510155	gene35449	LastExon	LastExon	UTR3
Fvb1	11519886	11520522	gene05592	Exon4	UTR3	UTR3
Fvb1	11522530	11522762	gene05592	UTR5	UTR5	UTR5
Fvb1	11546325	11546777	gene05599	LastExon	LastExon	Intergenic
Fvb1	11544489	11545369	gene05599	LastExon	LastExon	LastExon
Fvb1	11547464	11547797	gene05600	LastIntron	UTR3	UTR3
Fvb1	11604696	11605048	gene05605	LastExon	LastExon	UTR3
Fvb1	11620022	11620519	gene05608	UTR5	Exon1	Exon1
Fvb1	11662152	11662541	gene05613	LastExon	UTR3	UTR3
Fvb1	11665759	11666099	gene05614	UTR3	UTR3	UTR3
Fvb1	11705192	11705517	gene35453	UTR3	UTR3	UTR3
Fvb1	11239040	11239341	gene05640	Intergenic	UTR5	Exon1
Fvb1	11241785	11242160	gene05640	LastExon	Intergenic	Intergenic
Fvb1	11278087	11278375	gene05647	LastExon	Intergenic	Intergenic
Fvb1	11301275	11302043	gene05651	LastExon	LastExon	UTR3
Fvb1	11305366	11305706	gene05653	LastIntron	Intergenic	Intergenic
Fvb1	11305366	11305706	gene05652	LastExon	LastExon	Intergenic
Fvb1	10698076	10698472	gene05724	LastIntron	LastExon	UTR3
Fvb1	10698076	10698472	gene05725	UTR3	Intergenic	Intergenic
Fvb1	10715721	10716028	gene05727	Exon1	Exon1	Exon1
Fvb1	10720347	10720729	gene05727	LastExon	LastExon	Intergenic
Fvb1	10740499	10740789	gene05729	LastExon	UTR3	UTR3
Fvb1	10750678	10751042	gene05730	LastIntron	LastExon	UTR3
Fvb1	10761133	10761486	gene05733	LastExon	UTR3	UTR3
Fvb1	10779159	10779656	gene05735	UTR3	UTR3	UTR3
Fvb1	10783364	10783762	gene05736	LastExon	UTR3	UTR3
Fvb1	10859290	10859562	gene05745	LastExon	LastExon	UTR3
Fvb1	10888065	10888521	gene05750	LastExon	LastExon	UTR3
Fvb1	10889918	10890191	gene05751	LastExon	Intergenic	Intergenic
Fvb1	10909923	10910459	gene05754	LastIntron	Intergenic	Intergenic
Fvb1	10919560	10920038	gene05756	LastExon	LastExon	UTR3
Fvb1	10932921	10933296	gene05758	LastExon	LastExon	UTR3
Fvb1	10933568	10933867	gene05759	LastExon	UTR3	UTR3
Fvb1	10954638	10955191	gene05761	LastExon	LastExon	Intergenic
Fvb1	10962467	10963099	gene05763	UTR3	Intergenic	Intergenic
Fvb1	10962467	10963099	gene05764	LastExon	UTR3	Intergenic
Fvb1	10969987	10970321	gene05765	LastIntron	LastExon	UTR3
Fvb1	10977042	10977603	gene05768	LastIntron	UTR3	UTR3
Fvb1	10994332	10994737	gene05773	LastIntron	UTR3	UTR3
Fvb1	10996534	10996902	gene05774	LastExon	UTR3	UTR3
Fvb1	11035331	11035686	gene05781	UTR3	UTR3	LastIntron
Fvb1	11044890	11045218	gene05782	LastExon	LastExon	UTR3
Fvb1	11070312	11070686	gene05791	UTR3	UTR3	UTR3
Fvb1	11119501	11119827	gene05798	LastExon	LastExon	UTR3
Fvb1	11131428	11131862	gene05801	LastExon	UTR3	Intergenic
Fvb1	22727792	22728173	gene07835	UTR3	UTR3	Intergenic
Fvb1	22727792	22728173	gene07836	UTR3	Intergenic	Intergenic
Fvb1	22823997	22824318	gene08012	Intron8	Intron8	Intron8
Fvb1	22925321	22925846	gene08018	Intergenic	UTR3	LastIntron
Fvb1	22981641	22981862	gene08023	UTR3	UTR3	UTR3
Fvb1	22994672	22995134	gene08025	LastExon	LastExon	UTR3
Fvb1	631961	632500	gene10043	LastExon	LastExon	UTR3
Fvb1	636404	636756	gene10042	UTR3	UTR3	UTR3
Fvb1	628460	628857	.	.	.	.
Fvb1	621300	621700	gene10046	LastIntron	LastExon	UTR3
Fvb1	626260	626482	.	.	.	.
Fvb1	589343	589960	gene10055	UTR3	UTR3	UTR3
Fvb1	586744	588073	gene10055	Exon7	Exon7	Exon7
Fvb1	582441	583194	gene10055	UTR5	UTR5	Exon1
Fvb1	577254	577674	gene10056	UTR3	UTR3	UTR3
Fvb1	576039	576258	gene10057	LastExon	LastExon	UTR3
Fvb1	572533	572887	gene10058	UTR5	UTR5	LastExon
Fvb1	569362	569729	.	.	.	.
Fvb1	563890	564349	gene10060	LastIntron	UTR3	Intergenic
Fvb1	560598	560865	gene10061	UTR3	UTR3	UTR3
Fvb1	551884	552687	gene10064	LastIntron	LastExon	UTR3
Fvb1	543568	544065	gene10065	LastExon	UTR3	UTR3
Fvb1	523378	523803	gene10069	LastIntron	UTR3	UTR3
Fvb1	528942	529238	gene10068	LastExon	LastExon	UTR3
Fvb1	519991	520851	gene10069	Exon1	Exon1	Exon1
Fvb1	498273	498535	gene10071	UTR3	UTR3	UTR3
Fvb1	487792	488292	gene10073	LastIntron	UTR3	UTR3
Fvb1	477909	478344	gene10075	LastExon	UTR3	UTR3
Fvb1	457975	458320	gene10079	LastExon	UTR3	UTR3
Fvb1	457073	457451	gene10080	LastExon	LastExon	UTR3
Fvb1	444925	445354	gene10082	LastExon	UTR3	Intergenic
Fvb1	442228	442542	gene10083	UTR3	UTR3	UTR3
Fvb1	429337	429819	gene10086	LastExon	UTR3	UTR3
Fvb1	425251	425663	gene10087	UTR3	UTR3	UTR3
Fvb1	419358	419724	gene10088	LastExon	UTR3	Intergenic
Fvb1	408727	409084	gene10093	LastExon	LastExon	UTR3
Fvb1	406129	406838	gene10093	Exon2	Exon2	Intron2
Fvb1	390078	390484	gene10097	LastIntron	UTR3	UTR3
Fvb1	381247	381686	.	.	.	.
Fvb1	383126	383452	.	.	.	.
Fvb1	379022	379285	gene10101	LastExon	Intergenic	Intergenic
Fvb1	364562	364933	gene10104	UTR3	UTR3	UTR3
Fvb1	367948	368302	gene10103	Intron9	Exon10	UTR3
Fvb1	356777	357112	gene10105	LastExon	LastExon	LastExon
Fvb1	348788	349257	gene10108	LastExon	UTR3	UTR3
Fvb1	321162	321588	gene10112	UTR3	UTR3	UTR3
Fvb1	300779	301076	gene10117	UTR3	UTR3	UTR3
Fvb1	295222	295655	gene10120	LastExon	LastExon	UTR3
Fvb1	290779	291093	gene35247	LastExon	LastExon	UTR3
Fvb1	273015	273462	gene10123	LastExon	Intergenic	Intergenic
Fvb1	268348	268714	gene10125	LastIntron	UTR3	UTR3
Fvb1	252025	252384	gene10127	LastExon	UTR3	UTR3
Fvb1	245575	245862	gene10129	Intron2	Exon3	Exon4
Fvb1	246426	247068	gene10129	LastIntron	LastExon	Intergenic
Fvb1	247230	247576	gene10128	LastExon	UTR3	UTR3
Fvb1	240677	241141	gene10130	Intergenic	Exon1	Exon1
Fvb1	236814	237389	gene10131	LastExon	LastExon	UTR3
Fvb1	232233	232517	gene10133	LastIntron	LastExon	UTR3
Fvb1	232704	233135	gene10133	UTR3	UTR3	Intergenic
Fvb1	232704	233135	gene10132	Exon3	UTR3	UTR3
Fvb1	216125	216450	gene10134	LastExon	UTR3	UTR3
Fvb1	206644	207094	gene10137	LastIntron	LastExon	UTR3
Fvb1	200244	200748	gene35245	Intron3	LastExon	UTR3
Fvb1	204461	204681	gene10137	Intron8	Exon9	Exon9
Fvb1	187357	187922	gene10139	UTR3	Intergenic	Intergenic
Fvb1	187357	187922	gene10140	LastExon	LastExon	Intergenic
Fvb1	188337	188740	gene10139	LastIntron	UTR3	UTR3
Fvb1	123872	124180	gene10148	UTR3	UTR3	UTR3
Fvb1	122920	123336	gene10149	LastIntron	LastExon	UTR3
Fvb1	116240	116547	gene10151	UTR3	Intergenic	Intergenic
Fvb1	116240	116547	gene10150	UTR3	UTR3	UTR3
Fvb1	101409	102001	gene35234	LastExon	Intergenic	Intergenic
Fvb1	102284	102507	gene35234	Intron8	Exon9	LastIntron
Fvb1	98481	98905	gene10153	LastIntron	UTR3	UTR3
Fvb1	86499	87121	gene10155	LastIntron	UTR3	UTR3
Fvb1	69924	70747	gene10161	LastIntron	UTR3	UTR3
Fvb1	60464	60873	gene10163	LastIntron	UTR3	UTR3
Fvb1	55759	56109	gene10164	LastExon	LastExon	UTR3
Fvb1	44866	45302	gene10165	LastIntron	UTR3	UTR3
Fvb1	28782	29218	gene10167	LastIntron	UTR3	UTR3
Fvb1	22447	22738	gene10169	LastExon	Intergenic	Intergenic
Fvb1	23045	23490	gene10168	LastExon	UTR3	UTR3
Fvb1	6167	6528	gene10171	LastIntron	UTR3	Intergenic
Fvb1	19653389	19653605	.	.	.	.
Fvb1	19506233	19506698	gene10199	LastExon	UTR3	UTR3
Fvb1	19374359	19374890	gene10215	LastIntron	UTR3	Intergenic
Fvb1	19933070	19933456	gene10224	LastExon	UTR3	UTR3
Fvb1	19830169	19830630	gene10234	UTR3	UTR3	UTR3
Fvb1	19820614	19820980	.	.	.	.
Fvb1	19789617	19790018	gene10237	LastExon	UTR3	UTR3
Fvb1	19755395	19755664	.	.	.	.
Fvb1	19774863	19775323	gene10238	LastIntron	UTR3	UTR3
Fvb1	23350801	23351097	gene10354	LastExon	UTR3	UTR3
Fvb1	23351937	23352162	gene10354	Intron4	Exon5	Exon5
Fvb1	23056157	23056600	gene10390	LastExon	UTR3	UTR3
Fvb1	23057645	23058216	gene10390	Exon7	Exon9	Intron10
Fvb1	23058773	23059227	gene10390	Intron4	Intron5	Intron6
Fvb1	23095857	23097126	gene10392	LastExon	LastExon	UTR3
Fvb1	23098565	23099176	gene10393	LastExon	UTR3	UTR3
Fvb1	23114909	23115289	.	.	.	.
Fvb1	23115955	23117798	.	.	.	.
Fvb1	23144874	23145251	gene10399	UTR3	UTR3	UTR3
Fvb1	23136343	23136885	gene35576	LastExon	LastExon	UTR3
Fvb1	23167931	23168310	gene10401	LastExon	UTR3	UTR3
Fvb1	23201781	23202161	.	.	.	.
Fvb1	23209637	23210015	gene10408	LastIntron	UTR3	UTR3
Fvb1	23257756	23257981	gene10413	LastIntron	LastExon	LastExon
Fvb1	23253208	23253512	.	.	.	.
Fvb1	23288011	23288721	gene35580	Exon16	UTR3	UTR3
Fvb1	23328789	23329139	gene10422	LastExon	Intergenic	Intergenic
Fvb1	3165913	3166339	gene11282	UTR3	UTR3	UTR3
Fvb1	3194119	3194410	gene35297	LastExon	LastExon	UTR3
Fvb1	3194696	3195092	gene11287	LastExon	UTR3	UTR3
Fvb1	3227314	3227733	gene11295	LastIntron	UTR3	UTR3
Fvb1	3222151	3222491	gene11294	UTR3	UTR3	Intergenic
Fvb1	3229158	3229392	gene11295	UTR5	Exon1	Exon1
Fvb1	3234363	3234827	gene11297	LastExon	UTR3	Intergenic
Fvb1	3247316	3247549	gene11300	LastExon	LastExon	UTR3
Fvb1	3245362	3245829	gene11300	Intergenic	UTR5	LastIntron
Fvb1	3245362	3245829	gene11299	LastExon	LastExon	LastExon
Fvb1	3283720	3284180	gene11313	LastExon	UTR3	Intergenic
Fvb1	3349826	3350155	gene11324	Exon1	Exon1	Exon1
Fvb1	3353184	3353555	gene11324	Intron12	Exon13	UTR3
Fvb1	3362946	3363330	gene11327	Intergenic	Exon1	LastIntron
Fvb1	3371025	3371371	gene11328	LastIntron	Intergenic	Intergenic
Fvb1	3371025	3371371	gene11329	UTR3	Intergenic	Intergenic
Fvb1	3392940	3393324	gene11335	UTR3	UTR3	UTR3
Fvb1	3397614	3397934	gene11337	LastExon	UTR3	UTR3
Fvb1	3411735	3412058	gene11341	UTR3	Intergenic	Intergenic
Fvb1	3411735	3412058	gene11340	LastExon	LastExon	Intergenic
Fvb1	3419487	3419769	gene11343	UTR3	UTR3	UTR3
Fvb1	3431727	3432241	gene11345	Exon12	UTR3	UTR3
Fvb1	3450162	3450589	gene11349	LastExon	LastExon	Intergenic
Fvb1	3457004	3457329	gene35299	LastExon	UTR3	UTR3
Fvb1	3517373	3517831	.	.	.	.
Fvb1	3522653	3522986	gene11363	UTR3	UTR3	UTR3
Fvb1	3524554	3525494	gene11363	Intergenic	Intron2	Intron3
Fvb1	3529213	3529514	gene11364	UTR3	UTR3	UTR3
Fvb1	3532917	3533286	gene11365	Intron6	Exon7	UTR3
Fvb1	3537030	3537580	gene11368	LastExon	LastExon	LastExon
Fvb1	3539762	3540019	gene11368	LastExon	LastExon	UTR3
Fvb1	3565478	3565809	gene11375	LastExon	Intergenic	Intergenic
Fvb1	3584953	3585372	gene11378	LastIntron	UTR3	Intergenic
Fvb1	3593887	3594161	gene11380	Exon6	Exon6	UTR3
Fvb1	3596342	3596630	gene11382	LastExon	UTR3	UTR3
Fvb1	3609448	3609701	gene35304	LastExon	UTR3	UTR3
Fvb1	3642550	3642936	gene11389	LastExon	UTR3	Intergenic
Fvb1	3645194	3645629	gene11390	LastExon	UTR3	UTR3
Fvb1	3668056	3668678	gene11393	Exon15	LastExon	UTR3
Fvb1	3673473	3673710	gene11395	UTR3	UTR3	Intergenic
Fvb1	3673876	3674566	gene11396	Intron5	UTR3	UTR3
Fvb1	3709912	3710400	gene11402	LastExon	LastExon	UTR3
Fvb1	3726677	3727058	gene11409	UTR3	UTR3	UTR3
Fvb1	3737062	3737392	gene11411	UTR3	UTR3	UTR3
Fvb1	3752418	3752814	gene11414	LastExon	UTR3	UTR3
Fvb1	3767052	3767299	gene11417	LastExon	LastExon	Intergenic
Fvb1	3795966	3796404	gene11425	UTR3	Intergenic	Intergenic
Fvb1	3795966	3796404	gene11426	UTR3	UTR3	UTR3
Fvb1	3793500	3793748	gene11425	UTR5	UTR5	Exon1
Fvb1	3822499	3822956	gene11431	Intergenic	LastExon	LastExon
Fvb1	3826345	3827453	gene11432	Exon12	LastExon	Intergenic
Fvb1	2916661	2916928	gene11848	LastExon	LastExon	UTR3
Fvb1	2946618	2947088	.	.	.	.
Fvb1	2963839	2964263	gene11861	UTR3	UTR3	UTR3
Fvb1	2971492	2971876	gene11863	LastExon	UTR3	UTR3
Fvb1	2970676	2971099	gene11862	LastIntron	LastExon	UTR3
Fvb1	2972573	2972853	gene11863	Exon3	Exon3	Exon3
Fvb1	2989530	2989987	gene11866	UTR3	UTR3	UTR3
Fvb1	3004286	3004699	gene11871	UTR3	UTR3	UTR3
Fvb1	3017984	3018358	gene11873	LastExon	LastExon	UTR3
Fvb1	3022380	3022742	gene11875	LastExon	UTR3	UTR3
Fvb1	3023687	3024060	gene11875	Exon2	Exon2	Exon2
Fvb1	3062422	3062823	gene11880	LastExon	LastExon	UTR3
Fvb1	3096145	3096761	gene11884	UTR3	Intergenic	Intergenic
Fvb1	3096145	3096761	gene11885	Exon22	Intergenic	Intergenic
Fvb1	3106223	3106612	gene11886	LastExon	LastExon	LastExon
Fvb1	3106894	3107681	gene11886	LastExon	Intergenic	Intergenic
Fvb1	3120553	3120876	gene11892	UTR3	UTR3	UTR3
Fvb1	12723447	12724005	gene12262	LastIntron	UTR3	UTR3
Fvb1	12744894	12745335	gene12264	LastExon	LastExon	UTR3
Fvb1	12756908	12757326	gene12266	LastIntron	LastExon	UTR3
Fvb1	12760134	12760839	gene12268	LastExon	UTR3	UTR3
Fvb1	12850646	12850991	gene12336	LastExon	UTR3	UTR3
Fvb1	12855469	12855850	gene12337	LastExon	UTR3	UTR3
Fvb1	12901402	12901852	gene12344	LastExon	UTR3	UTR3
Fvb1	12914456	12914800	gene12345	LastExon	LastExon	UTR3
Fvb1	12916110	12916644	gene12346	LastExon	UTR3	UTR3
Fvb1	12948271	12948708	gene12351	LastExon	UTR3	Intergenic
Fvb1	12948271	12948708	gene12350	UTR3	Intergenic	Intergenic
Fvb1	12969375	12969729	gene12353	LastExon	UTR3	UTR3
Fvb1	12992632	12993115	.	.	.	.
Fvb1	13003374	13003745	gene12359	UTR3	Intergenic	Intergenic
Fvb1	13008416	13008808	gene12360	LastIntron	UTR3	UTR3
Fvb1	13014131	13015172	gene12361	Exon2	Exon2	Exon2
Fvb1	13021504	13021871	gene12361	LastIntron	UTR3	Intergenic
Fvb1	13023395	13023798	gene12362	UTR3	UTR3	Intergenic
Fvb1	13038409	13038780	gene12367	LastExon	UTR3	UTR3
Fvb1	13042680	13043385	gene12368	Intron4	UTR3	UTR3
Fvb1	13059251	13059650	gene12370	LastExon	LastExon	UTR3
Fvb1	13053175	13053504	gene12369	LastIntron	UTR3	UTR3
Fvb1	13066779	13067282	gene12373	LastIntron	UTR3	UTR3
Fvb1	13078004	13078259	gene12373	Intron1	Exon2	Exon2
Fvb1	13115708	13116088	gene12375	LastIntron	LastExon	UTR3
Fvb1	13123327	13123662	gene12377	LastExon	LastExon	UTR3
Fvb1	13126666	13127218	gene12378	LastExon	UTR3	Intergenic
Fvb1	13188417	13189018	gene12387	LastExon	UTR3	UTR3
Fvb1	13186097	13186480	gene12386	LastIntron	LastExon	UTR3
Fvb1	13192844	13193305	.	.	.	.
Fvb1	13219352	13219749	gene12393	UTR3	UTR3	Intergenic
Fvb1	13224311	13224647	gene12396	LastIntron	LastExon	UTR3
Fvb1	13225428	13225766	.	.	.	.
Fvb1	13226894	13227286	gene12397	Exon1	Exon1	Exon1
Fvb1	13233494	13234173	gene12399	LastExon	UTR3	UTR3
Fvb1	4394187	4394560	gene12471	LastExon	UTR3	UTR3
Fvb1	4398176	4398585	gene12472	LastExon	UTR3	UTR3
Fvb1	4407540	4407767	gene12473	Exon17	Intron17	Intron18
Fvb1	4407993	4408782	gene12473	Intron18	Intron19	UTR3
Fvb1	4414318	4414702	gene12475	LastIntron	UTR3	Intergenic
Fvb1	4452545	4452854	gene35323	LastExon	Intergenic	Intergenic
Fvb1	4452545	4452854	gene12481	LastExon	Intergenic	Intergenic
Fvb1	4478355	4478639	gene12491	Intron1	Intron1	Intron1
Fvb1	4478355	4478639	gene35324	UTR3	UTR3	UTR3
Fvb1	4488798	4489238	gene12492	UTR3	UTR3	UTR3
Fvb1	4534515	4534914	gene12500	LastExon	LastExon	UTR3
Fvb1	4556429	4556858	gene35325	LastIntron	UTR3	UTR3
Fvb1	4581827	4582235	gene12507	UTR3	UTR3	Intergenic
Fvb1	4594273	4594595	gene12511	UTR3	UTR3	UTR3
Fvb1	4635179	4635499	gene12517	Intergenic	UTR5	Exon1
Fvb1	4656083	4656468	gene12521	LastExon	LastExon	UTR3
Fvb1	4664933	4665250	gene12524	LastExon	UTR3	Intergenic
Fvb1	4664933	4665250	gene12523	UTR3	UTR3	Intergenic
Fvb1	4674506	4674920	gene12526	LastExon	UTR3	UTR3
Fvb1	4692480	4692896	gene35328	LastExon	LastExon	UTR3
Fvb1	4703298	4703948	gene12534	LastExon	Intergenic	Intergenic
Fvb1	4703298	4703948	gene12533	UTR3	Intergenic	Intergenic
Fvb1	4715453	4715698	gene12538	UTR5	UTR5	UTR5
Fvb1	4720074	4720341	gene12538	UTR3	UTR3	UTR3
Fvb1	3907740	3908099	gene12633	LastExon	UTR3	UTR3
Fvb1	3934499	3934951	gene12638	LastExon	UTR3	Intergenic
Fvb1	3939831	3940406	gene12639	Intron2	Intergenic	UTR3
Fvb1	3953242	3953634	gene12641	UTR3	UTR3	Intergenic
Fvb1	3951966	3952477	gene12640	LastExon	LastExon	Intergenic
Fvb1	3962664	3963318	gene12642	LastIntron	UTR3	UTR3
Fvb1	3982254	3982619	gene12647	UTR3	UTR3	UTR3
Fvb1	4013133	4013484	gene12651	UTR3	Intergenic	Intergenic
Fvb1	4013133	4013484	gene12652	LastExon	UTR3	UTR3
Fvb1	4023656	4024090	gene35314	LastExon	UTR3	Intergenic
Fvb1	4048957	4049643	gene12661	Intron9	UTR3	UTR3
Fvb1	4049891	4050222	gene12661	Exon7	Exon8	Intron8
Fvb1	4054689	4055168	gene12662	LastExon	UTR3	UTR3
Fvb1	4061673	4061962	.	.	.	.
Fvb1	4105747	4106270	gene12673	LastExon	LastExon	UTR3
Fvb1	4123709	4124007	gene12679	UTR3	UTR3	UTR3
Fvb1	4126739	4127050	gene12680	UTR3	UTR3	UTR3
Fvb1	4133443	4134247	gene12682	Intron4	LastIntron	Intergenic
Fvb1	4136904	4137125	gene12682	UTR5	Exon1	Intron1
Fvb1	4143778	4144240	gene12684	LastExon	LastExon	UTR3
Fvb1	4148663	4149308	gene12685	LastExon	LastExon	Intergenic
Fvb1	4148663	4149308	gene12686	LastExon	Intergenic	Intergenic
Fvb1	4161895	4162279	gene12688	UTR3	UTR3	UTR3
Fvb1	4174775	4174997	.	.	.	.
Fvb1	4181542	4181966	gene12692	LastIntron	UTR3	UTR3
Fvb1	4193521	4193836	gene12695	UTR3	UTR3	UTR3
Fvb1	4195091	4195430	gene12696	Exon4	Exon4	Intron4
Fvb1	4197751	4198061	gene12697	LastIntron	UTR3	UTR3
Fvb1	4208692	4209025	gene12700	UTR3	UTR3	UTR3
Fvb1	4212955	4213447	gene12700	Exon22	Intron23	Exon24
Fvb1	4229254	4229499	gene12702	UTR5	UTR5	LastExon
Fvb1	4231831	4232151	gene12703	LastExon	UTR3	UTR3
Fvb1	4250014	4250555	gene35318	LastExon	UTR3	Intergenic
Fvb1	4267497	4267935	gene12713	UTR3	UTR3	UTR3
Fvb1	4308732	4309427	gene12722	Intron2	LastIntron	Intergenic
Fvb1	4334115	4334432	gene12732	UTR3	UTR3	UTR3
Fvb1	4362984	4363408	gene35321	UTR3	UTR3	UTR3
Fvb1	4362984	4363408	gene12737	UTR3	LastIntron	UTR3
Fvb1	4750534	4750871	gene12909	LastExon	LastExon	UTR3
Fvb1	4793109	4793540	gene12915	LastIntron	UTR3	UTR3
Fvb1	4798563	4798957	gene12916	LastExon	LastExon	UTR3
Fvb1	4813005	4813948	gene12917	Exon11	Exon11	Exon11
Fvb1	4815562	4816258	gene12918	LastExon	Intergenic	Intergenic
Fvb1	4815562	4816258	gene12917	UTR3	UTR3	Intergenic
Fvb1	4844560	4845012	gene12921	UTR3	UTR3	UTR3
Fvb1	4846686	4847244	gene12922	LastExon	UTR3	UTR3
Fvb1	4855808	4856111	gene12923	Intergenic	LastExon	LastExon
Fvb1	4876505	4876754	gene35329	UTR3	UTR3	UTR3
Fvb1	4922482	4922726	gene12932	UTR5	UTR5	Exon1
Fvb1	4930571	4930876	gene12932	UTR3	UTR3	UTR3
Fvb1	4968443	4968767	gene12944	LastExon	LastExon	UTR3
Fvb1	4969866	4970408	gene12945	UTR3	UTR3	UTR3
Fvb1	4993530	4993980	gene12949	LastExon	LastExon	UTR3
Fvb1	4998224	4998557	gene12950	UTR3	UTR3	Intergenic
Fvb1	5012197	5012492	gene12954	LastExon	LastExon	UTR3
Fvb1	5039024	5039503	gene12960	Exon24	UTR3	UTR3
Fvb1	5038048	5038411	gene12959	LastExon	LastExon	UTR3
Fvb1	5081182	5081902	gene12967	LastExon	Intergenic	Intergenic
Fvb1	5079687	5079919	gene12967	UTR5	UTR5	UTR5
Fvb1	5083500	5084516	.	.	.	.
Fvb1	5105667	5106148	gene12973	LastIntron	UTR3	UTR3
Fvb1	5119490	5120060	gene12974	LastIntron	UTR3	UTR3
Fvb1	5125537	5125773	gene12975	UTR5	UTR5	Intron1
Fvb1	5127095	5127598	gene12975	LastExon	LastExon	Intergenic
Fvb1	5131125	5131592	gene12977	UTR5	UTR5	Exon4
Fvb1	5209564	5209919	gene12981	Intron7	Intron7	Intron7
Fvb1	5228315	5228964	gene12983	LastIntron	Intergenic	Intergenic
Fvb1	5228315	5228964	gene12984	LastIntron	UTR3	Intergenic
Fvb1	5236373	5236758	gene12987	LastIntron	UTR3	UTR3
Fvb1	5245470	5245702	gene12988	LastExon	LastExon	UTR3
Fvb1	5245881	5246232	gene12989	LastExon	UTR3	Intergenic
Fvb1	5256476	5256781	gene12991	LastExon	UTR3	UTR3
Fvb1	5258452	5258911	gene12992	LastExon	UTR3	UTR3
Fvb1	5283464	5283748	gene12996	UTR3	UTR3	UTR3
Fvb1	5288557	5289082	gene12997	LastIntron	LastExon	UTR3
Fvb1	5316732	5317009	gene13000	UTR3	UTR3	UTR3
Fvb1	5325045	5325463	gene13002	LastIntron	Intergenic	Intergenic
Fvb1	5356885	5357337	gene13007	Exon15	UTR3	UTR3
Fvb1	5425598	5425900	gene13021	UTR3	UTR3	Intergenic
Fvb1	5432428	5432802	gene13023	UTR3	UTR3	UTR3
Fvb1	5443960	5444377	gene13024	LastExon	LastExon	UTR3
Fvb1	5453219	5453927	gene13025	UTR3	UTR3	Intergenic
Fvb1	5453219	5453927	gene13026	LastExon	UTR3	UTR3
Fvb1	5468417	5468769	gene13027	LastExon	LastExon	UTR3
Fvb1	5496917	5497232	gene13030	LastExon	LastExon	Intergenic
Fvb1	5502020	5502439	gene13032	UTR5	UTR5	UTR5
Fvb1	5504662	5505071	gene13032	LastExon	LastExon	Intergenic
Fvb1	5506491	5506815	gene13033	UTR3	UTR3	UTR3
Fvb1	5525488	5525843	gene13036	LastExon	UTR3	UTR3
Fvb1	5547039	5548069	gene13038	Exon20	Exon22	UTR3
Fvb1	5556964	5557603	gene13043	Exon6	LastIntron	UTR3
Fvb1	5562230	5562683	gene13044	LastIntron	LastExon	UTR3
Fvb1	5627536	5627822	gene13053	LastExon	LastExon	UTR3
Fvb1	5637050	5637368	gene13055	LastExon	LastExon	UTR3
Fvb1	5632645	5633149	gene13054	LastIntron	LastExon	UTR3
Fvb1	5653376	5653739	gene13058	LastExon	Intergenic	Intergenic
Fvb1	5660241	5660720	gene13059	LastExon	UTR3	UTR3
Fvb1	5674435	5675138	gene13060	LastExon	LastExon	UTR3
Fvb1	5766307	5766736	gene13081	Exon2	UTR3	UTR3
Fvb1	5777908	5778423	gene13083	LastExon	UTR3	UTR3
Fvb1	5842459	5842775	gene14513	LastIntron	UTR3	UTR3
Fvb1	5851824	5852272	gene14517	LastExon	Intergenic	Intergenic
Fvb1	5864327	5864667	.	.	.	.
Fvb1	5869677	5870139	gene14520	Exon1	Exon1	Exon1
Fvb1	5870335	5870697	gene14521	LastExon	UTR3	Intergenic
Fvb1	5873948	5874394	gene14522	LastExon	UTR3	Intergenic
Fvb1	5918568	5919648	gene14534	Intron13	Intergenic	Intergenic
Fvb1	5919813	5920472	gene14534	Exon11	Exon11	Intron13
Fvb1	5939008	5939351	gene14537	LastExon	LastExon	UTR3
Fvb1	5945081	5945900	gene14540	UTR3	UTR3	Intergenic
Fvb1	5945081	5945900	gene14541	LastExon	UTR3	Intergenic
Fvb1	5959995	5960304	gene14542	UTR3	UTR3	Intergenic
Fvb1	5972528	5972904	gene35357	LastExon	UTR3	Intergenic
Fvb1	6009889	6010258	gene14549	Exon1	Exon1	Intron1
Fvb1	6011668	6012345	gene14550	Intron11	LastIntron	UTR3
Fvb1	6007191	6007604	gene14549	LastExon	UTR3	Intergenic
Fvb1	6007908	6008543	gene14549	Exon6	Exon6	Exon6
Fvb1	6024074	6024450	gene14553	LastExon	LastExon	UTR3
Fvb1	6031384	6032401	gene14555	UTR3	UTR3	UTR3
Fvb1	6044405	6044740	gene14557	UTR3	UTR3	UTR3
Fvb1	6081953	6082340	gene14564	Intergenic	LastExon	LastExon
Fvb1	6105739	6105991	gene14569	Intron1	Exon2	Exon2
Fvb1	6168168	6168489	gene14582	LastExon	UTR3	UTR3
Fvb1	6170226	6170616	gene35369	LastExon	UTR3	UTR3
Fvb1	6184262	6184808	gene14584	Exon1	Exon1	Exon1
Fvb1	6182078	6182580	gene14584	UTR3	UTR3	UTR3
Fvb1	6196891	6197201	gene14587	UTR3	UTR3	UTR3
Fvb1	6235021	6235502	gene35373	LastExon	Intergenic	Intergenic
Fvb1	6280556	6280843	gene14600	LastExon	LastExon	UTR3
Fvb1	6294331	6294613	gene14603	Exon1	LastIntron	LastIntron
Fvb1	6296048	6296423	gene14604	LastIntron	UTR3	UTR3
Fvb1	6298412	6298659	gene14604	UTR5	Exon1	Exon1
Fvb1	6328479	6328867	gene14609	UTR3	UTR3	UTR3
Fvb1	6332413	6332760	gene14609	UTR5	Exon1	Exon1
Fvb1	6344611	6345054	gene14611	LastExon	UTR3	UTR3
Fvb1	6359193	6359557	gene14616	LastExon	UTR3	UTR3
Fvb1	6399163	6399510	gene14622	UTR3	UTR3	UTR3
Fvb1	6403721	6404113	gene14624	LastIntron	Intergenic	Intergenic
Fvb1	6956896	6957238	gene14714	Intron3	Intron4	Intron5
Fvb1	6982694	6982958	gene14721	LastExon	Intergenic	Intergenic
Fvb1	6982694	6982958	gene14720	UTR3	UTR3	Intergenic
Fvb1	6990306	6990672	gene35386	LastExon	UTR3	UTR3
Fvb1	7014679	7015373	gene14726	LastExon	UTR3	UTR3
Fvb1	7023951	7024345	gene14732	LastIntron	UTR3	UTR3
Fvb1	7031195	7031604	gene14733	LastExon	LastExon	UTR3
Fvb1	7040611	7040920	gene14736	LastExon	LastExon	Intergenic
Fvb1	7042874	7043280	gene14737	LastIntron	Intergenic	Intergenic
Fvb1	7061736	7062281	gene14745	LastExon	Intergenic	Intergenic
Fvb1	7071850	7072146	gene14747	LastExon	LastExon	UTR3
Fvb1	7072482	7072733	gene14748	LastExon	UTR3	UTR3
Fvb1	7090788	7091150	gene14751	LastExon	LastExon	UTR3
Fvb1	7113914	7114140	gene14757	UTR3	UTR3	UTR3
Fvb1	7115371	7115775	gene14757	UTR5	Exon1	Exon1
Fvb1	7148109	7148507	gene14764	LastExon	LastExon	UTR3
Fvb1	7153744	7154197	gene14766	LastIntron	UTR3	UTR3
Fvb1	7160546	7161312	gene14769	LastExon	Intergenic	Intergenic
Fvb1	7160546	7161312	gene14770	LastExon	Intergenic	Intergenic
Fvb1	7163862	7164228	.	.	.	.
Fvb1	7165134	7165411	gene14772	Exon10	Exon10	Exon10
Fvb1	7172399	7172858	gene14773	UTR3	UTR3	UTR3
Fvb1	7173206	7173623	gene14774	LastExon	UTR3	UTR3
Fvb1	7191881	7192252	.	.	.	.
Fvb1	7216379	7216966	gene14782	LastExon	UTR3	UTR3
Fvb1	7217442	7217696	gene14782	Intron13	Exon14	Intron14
Fvb1	7256110	7256413	gene14787	Exon7	Exon8	Intron8
Fvb1	7265192	7265478	gene14789	UTR3	UTR3	UTR3
Fvb1	6423927	6424159	gene14859	Exon2	Exon2	Exon2
Fvb1	6422297	6422485	gene14859	UTR5	UTR5	UTR5
Fvb1	6424940	6425280	gene14859	UTR3	UTR3	Intergenic
Fvb1	6428360	6428738	gene14860	LastIntron	LastExon	Intergenic
Fvb1	6444625	6444987	gene14865	LastExon	UTR3	Intergenic
Fvb1	6499851	6500253	gene14875	UTR3	UTR3	UTR3
Fvb1	6505309	6505808	gene14876	LastIntron	Intergenic	Intergenic
Fvb1	6505309	6505808	gene14877	UTR3	Intergenic	Intergenic
Fvb1	6521573	6521940	gene35378	UTR3	UTR3	UTR3
Fvb1	6539221	6539851	gene14885	LastExon	LastExon	Intergenic
Fvb1	6545263	6545579	gene14886	LastExon	LastExon	Intergenic
Fvb1	6545851	6546119	gene14887	UTR5	UTR5	Intron1
Fvb1	6547768	6548155	gene14887	UTR3	UTR3	UTR3
Fvb1	6549498	6549709	gene14888	UTR5	UTR5	UTR5
Fvb1	6552357	6553186	gene14888	Exon5	LastExon	UTR3
Fvb1	6589240	6589474	gene14895	UTR3	UTR3	UTR3
Fvb1	6610300	6610574	gene14899	LastExon	Intergenic	Intergenic
Fvb1	6629185	6629467	gene14902	LastExon	LastExon	Intergenic
Fvb1	6644883	6645346	gene14904	UTR3	UTR3	UTR3
Fvb1	6659389	6659979	gene14907	LastExon	LastExon	UTR3
Fvb1	6666716	6667076	gene14910	LastExon	UTR3	UTR3
Fvb1	6689764	6690033	gene14913	UTR3	UTR3	UTR3
Fvb1	6711855	6712119	gene14915	UTR3	UTR3	UTR3
Fvb1	6733006	6733347	gene14924	LastIntron	UTR3	Intergenic
Fvb1	6737543	6737962	.	.	.	.
Fvb1	6738552	6739292	gene14925	LastIntron	LastExon	Intergenic
Fvb1	6752215	6752740	gene14929	LastExon	Intergenic	Intergenic
Fvb1	6758671	6759009	gene14930	UTR5	UTR5	Exon1
Fvb1	6761594	6762407	gene14930	LastExon	LastExon	Intergenic
Fvb1	6761594	6762407	gene14931	LastExon	Intergenic	Intergenic
Fvb1	6772377	6772590	gene14935	LastExon	LastExon	LastExon
Fvb1	6772759	6773053	gene14935	Exon1	Exon1	Exon1
Fvb1	6808615	6808867	gene14943	UTR3	UTR3	UTR3
Fvb1	6818181	6818578	gene14945	Exon6	UTR3	UTR3
Fvb1	6828562	6828796	gene14947	LastExon	LastExon	LastExon
Fvb1	6862271	6862621	gene14957	LastExon	UTR3	UTR3
Fvb1	6902858	6903246	gene14970	Intron9	LastIntron	LastIntron
Fvb1	16402299	16402663	gene16100	Intron3	LastExon	Intergenic
Fvb1	16417521	16417945	gene16103	LastIntron	LastExon	UTR3
Fvb1	16506564	16506933	gene16117	LastExon	LastExon	UTR3
Fvb1	16515136	16515594	gene16118	LastIntron	LastExon	UTR3
Fvb1	16191547	16191879	gene16154	UTR3	UTR3	UTR3
Fvb1	16225964	16226596	gene16157	LastExon	LastExon	UTR3
Fvb1	16227040	16227398	gene16158	UTR3	UTR3	Intergenic
Fvb1	16246888	16247175	gene16161	UTR3	UTR3	UTR3
Fvb1	16256501	16256766	gene16162	LastExon	UTR3	UTR3
Fvb1	16285958	16286423	gene16164	LastIntron	UTR3	UTR3
Fvb1	16288879	16289184	.	.	.	.
Fvb1	16314518	16315297	gene16168	Intron2	LastIntron	UTR3
Fvb1	16378751	16379205	gene16180	LastExon	LastExon	Intergenic
Fvb1	16382800	16383272	gene16181	LastExon	LastExon	UTR3
Fvb1	15960632	15960996	gene16184	UTR3	UTR3	UTR3
Fvb1	15962405	15962892	gene16185	UTR3	Intergenic	Intergenic
Fvb1	16017174	16017683	gene16192	LastIntron	LastExon	UTR3
Fvb1	16032286	16032659	gene16195	UTR3	UTR3	UTR3
Fvb1	16054640	16054973	gene16198	LastExon	LastExon	UTR3
Fvb1	16057851	16058283	gene35497	LastExon	UTR3	UTR3
Fvb1	16126532	16127183	gene16209	Exon1	Exon1	Exon1
Fvb1	16130790	16131189	gene16209	LastExon	Intergenic	Intergenic
Fvb1	16171125	16171418	gene16217	UTR3	UTR3	UTR3
Fvb1	16562516	16562887	gene16219	LastExon	Intergenic	Intergenic
Fvb1	16619376	16619824	gene16229	LastExon	LastExon	UTR3
Fvb1	16630870	16631289	gene16232	LastExon	UTR3	UTR3
Fvb1	16638006	16638488	gene16233	LastIntron	Intergenic	Intergenic
Fvb1	16651402	16651737	gene16235	UTR3	UTR3	UTR3
Fvb1	16690373	16690829	gene16239	LastExon	UTR3	UTR3
Fvb1	16728212	16728558	gene16243	LastExon	LastExon	UTR3
Fvb1	16768999	16769805	gene16248	Exon5	LastExon	UTR3
Fvb1	16785574	16785975	gene16251	LastExon	LastExon	UTR3
Fvb1	16786351	16786675	gene16252	LastExon	UTR3	UTR3
Fvb1	16810896	16811133	gene16254	UTR3	Intergenic	Intergenic
Fvb1	16827871	16828098	.	.	.	.
Fvb1	16855018	16855329	gene16260	Intron3	Intron3	Intron3
Fvb1	16857448	16857808	gene16260	LastIntron	LastExon	Intergenic
Fvb1	16859020	16859486	gene16261	UTR3	UTR3	UTR3
Fvb1	16862149	16862389	gene16261	UTR5	Exon1	Exon1
Fvb1	16887430	16887675	gene16263	LastExon	LastExon	UTR3
Fvb1	16891756	16892424	gene16264	UTR5	UTR5	Exon1
Fvb1	16894409	16895112	gene16264	UTR3	UTR3	Intergenic
Fvb1	16906948	16907558	gene16267	LastExon	Intergenic	Intergenic
Fvb1	17023036	17023467	gene16283	UTR3	UTR3	UTR3
Fvb1	17061183	17061557	gene16289	Exon1	LastIntron	LastIntron
Fvb1	17062112	17062483	gene16289	UTR5	Exon1	Exon1
Fvb1	17063222	17063629	gene16290	LastExon	UTR3	Intergenic
Fvb1	17073157	17073621	gene16293	LastExon	LastExon	UTR3
Fvb1	17075213	17075515	gene16294	LastExon	UTR3	UTR3
Fvb1	17082830	17083186	gene16296	LastIntron	UTR3	UTR3
Fvb1	17105822	17106173	gene16298	LastExon	LastExon	UTR3
Fvb1	17111602	17112176	.	.	.	.
Fvb1	17143645	17144118	gene16303	UTR3	UTR3	UTR3
Fvb1	17154703	17155004	gene16304	LastExon	UTR3	UTR3
Fvb1	17185284	17185656	gene35514	Exon7	Exon7	LastIntron
Fvb1	17212449	17212841	gene16313	UTR3	UTR3	UTR3
Fvb1	17211258	17211993	gene16312	Intergenic	Exon1	Intron1
Fvb1	17233801	17234474	gene16316	LastExon	LastExon	UTR3
Fvb1	17240053	17240410	gene16317	Exon8	UTR3	Intron8
Fvb1	17247501	17247895	gene16318	LastExon	LastExon	UTR3
Fvb1	17253300	17253700	gene16319	UTR3	UTR3	UTR3
Fvb1	17254275	17254580	gene16320	LastExon	UTR3	UTR3
Fvb1	17290606	17291290	.	.	.	.
Fvb1	17310291	17311123	.	.	.	.
Fvb1	17327067	17327639	gene16334	LastExon	LastExon	UTR3
Fvb1	17359307	17359619	gene35516	LastExon	Intergenic	Intergenic
Fvb1	17418237	17418493	gene16350	LastExon	LastExon	LastExon
Fvb1	17459494	17459885	gene16355	LastExon	Intergenic	Intergenic
Fvb1	17466026	17466301	gene16357	LastExon	Intergenic	Intergenic
Fvb1	17557101	17557353	gene16375	Exon1	Exon1	Exon1
Fvb1	17560832	17561209	gene16375	LastExon	LastExon	UTR3
Fvb1	17572908	17573204	gene16377	LastExon	LastExon	UTR3
Fvb1	17580624	17580880	gene16378	UTR3	UTR3	Intergenic
Fvb1	15098112	15098812	gene17648	LastIntron	UTR3	Intergenic
Fvb1	14568091	14568364	gene17840	LastExon	LastExon	UTR3
Fvb1	14648906	14649279	gene17850	LastExon	Intergenic	Intergenic
Fvb1	14649864	14650196	gene17851	Intergenic	LastExon	LastExon
Fvb1	14670035	14670229	gene17852	Exon9	Exon9	Intron9
Fvb1	14671987	14672338	gene17852	LastExon	LastExon	UTR3
Fvb1	14679257	14679970	gene17855	Intron7	UTR3	UTR3
Fvb1	14682667	14683054	gene17855	UTR5	Exon1	Exon2
Fvb1	14684485	14684886	gene17856	LastIntron	UTR3	UTR3
Fvb1	14691203	14692000	gene17856	UTR5	Exon1	Intron1
Fvb1	14719175	14719556	gene17861	LastExon	Intergenic	Intergenic
Fvb1	14747063	14747350	gene17864	LastExon	LastExon	UTR3
Fvb1	14763956	14764198	gene17865	UTR3	UTR3	UTR3
Fvb1	14813026	14813349	gene35487	LastExon	LastExon	UTR3
Fvb1	14858869	14859244	gene17879	LastExon	UTR3	UTR3
Fvb1	14861252	14862000	gene17879	UTR5	Exon1	Exon1
Fvb1	14873599	14873952	gene17880	LastIntron	LastExon	UTR3
Fvb1	14931865	14932191	gene17887	Exon1	Exon1	Exon1
Fvb1	14933836	14934525	gene17888	LastExon	UTR3	UTR3
Fvb1	14960702	14961065	gene17893	UTR3	UTR3	UTR3
Fvb1	15002686	15003051	gene17899	Intron10	Exon11	UTR3
Fvb1	15023125	15023516	gene17903	LastExon	UTR3	UTR3
Fvb1	15026224	15026739	gene17904	Exon1	Exon1	Exon1
Fvb1	15038940	15039703	gene17904	LastExon	LastExon	UTR3
Fvb1	15050292	15050505	gene17909	LastExon	UTR3	UTR3
Fvb1	15053227	15053463	gene17909	UTR5	Exon1	Exon1
Fvb1	15060474	15060850	gene17911	LastExon	UTR3	UTR3
Fvb1	21592436	21592666	gene17916	UTR5	UTR5	UTR5
Fvb1	21594014	21594448	gene17916	UTR3	UTR3	Intergenic
Fvb1	21981009	21981421	gene17918	LastExon	LastExon	UTR3
Fvb1	22022005	22022309	gene17932	LastExon	LastExon	UTR3
Fvb1	22023227	22023569	.	.	.	.
Fvb1	22036563	22036825	gene17933	LastExon	UTR3	UTR3
Fvb1	22039415	22039961	gene17934	LastIntron	UTR3	UTR3
Fvb1	22102034	22102468	gene17944	LastIntron	UTR3	UTR3
Fvb1	21632044	21632466	gene17945	LastExon	LastExon	UTR3
Fvb1	21652512	21652818	gene17947	LastExon	LastExon	UTR3
Fvb1	21701409	21701829	gene17951	LastIntron	LastExon	UTR3
Fvb1	21729942	21730231	gene17952	UTR3	UTR3	UTR3
Fvb1	19194220	19194499	gene18563	LastExon	UTR3	UTR3
Fvb1	19210323	19210691	gene35542	LastIntron	LastExon	UTR3
Fvb1	19221543	19222168	gene18568	Intron4	Intron6	Exon8
Fvb1	19223005	19223517	gene18568	Intron9	Intron11	Intron12
Fvb1	19224638	19224999	gene18568	LastIntron	LastExon	UTR3
Fvb1	19242479	19242758	gene18570	UTR3	UTR3	Intergenic
Fvb1	19298327	19298741	gene18580	UTR3	Intergenic	Intergenic
Fvb1	19304365	19304586	.	.	.	.
Fvb1	19311660	19311994	gene18581	UTR3	UTR3	UTR3
Fvb1	19316048	19316496	gene18583	LastExon	UTR3	UTR3
Fvb1	19327194	19327456	gene18585	LastExon	LastExon	LastExon
Fvb1	19331703	19331976	gene18587	LastIntron	UTR3	UTR3
Fvb1	14437543	14437883	gene20217	UTR3	UTR3	UTR3
Fvb1	14440003	14440310	gene20217	Intergenic	UTR5	UTR5
Fvb1	18384704	18385043	gene20226	LastIntron	UTR3	UTR3
Fvb1	18400268	18400933	gene20229	Exon8	UTR3	UTR3
Fvb1	18408405	18408691	gene20230	LastIntron	LastIntron	LastIntron
Fvb1	18410285	18410637	gene20230	UTR5	Exon1	Exon1
Fvb1	18429609	18430153	gene20231	LastIntron	LastExon	Intergenic
Fvb1	18435557	18435973	gene20232	LastExon	UTR3	Intergenic
Fvb1	18485943	18486563	gene20236	LastExon	LastExon	UTR3
Fvb1	18551893	18552256	.	.	.	.
Fvb1	18554091	18554414	.	.	.	.
Fvb1	18557884	18558224	gene20246	UTR3	UTR3	UTR3
Fvb1	18598886	18599431	gene20251	LastExon	Intergenic	Intergenic
Fvb1	17665673	17665963	.	.	.	.
Fvb1	17680183	17680483	gene20456	LastIntron	Intergenic	Intergenic
Fvb1	17680897	17681207	gene20457	LastExon	Intergenic	Intergenic
Fvb1	17703449	17704041	gene20460	LastExon	LastExon	UTR3
Fvb1	17717852	17718159	gene20461	UTR5	Exon1	Exon1
Fvb1	17714320	17714581	gene20461	LastExon	UTR3	UTR3
Fvb1	17720151	17720587	.	.	.	.
Fvb1	17748280	17748650	gene20555	LastExon	LastExon	UTR3
Fvb1	17772299	17772739	gene20561	UTR3	UTR3	Intergenic
Fvb1	17779455	17780013	gene20562	LastIntron	UTR3	UTR3
Fvb1	17803421	17804078	gene20565	UTR3	UTR3	UTR3
Fvb1	17857372	17857758	gene20572	UTR3	UTR3	Intergenic
Fvb1	17861172	17861608	gene20573	Exon18	UTR3	UTR3
Fvb1	17874106	17874467	gene20575	LastIntron	UTR3	UTR3
Fvb1	17894030	17894374	gene35524	UTR3	Intergenic	Intergenic
Fvb1	20471392	20471794	gene20692	LastExon	LastExon	UTR3
Fvb1	12571129	12571537	gene20707	LastExon	LastExon	UTR3
Fvb1	12593917	12594208	gene35467	UTR3	UTR3	UTR3
Fvb1	12432338	12432618	gene20736	LastExon	LastExon	UTR3
Fvb1	12430835	12431494	gene20736	UTR5	UTR5	LastExon
Fvb1	12423494	12423902	gene20738	UTR3	UTR3	UTR3
Fvb1	12377653	12377941	gene20785	Intron2	Exon3	LastIntron
Fvb1	12378292	12378731	gene20785	LastIntron	LastExon	Intergenic
Fvb1	12365477	12365934	gene20787	LastExon	Intergenic	Intergenic
Fvb1	12331786	12332163	gene20793	UTR3	UTR3	UTR3
Fvb1	12267645	12268053	gene20806	LastExon	LastExon	UTR3
Fvb1	12268333	12268885	gene20805	LastExon	UTR3	Intergenic
Fvb1	12235398	12235658	gene20810	UTR3	UTR3	Intergenic
Fvb1	12218078	12218528	gene20811	LastExon	UTR3	UTR3
Fvb1	12216560	12216931	gene20811	UTR3	Intergenic	Intergenic
Fvb1	12216560	12216931	gene20812	LastExon	Intergenic	Intergenic
Fvb1	12198038	12198366	gene20814	LastExon	Intergenic	Intergenic
Fvb1	12185456	12185760	gene20817	UTR3	UTR3	UTR3
Fvb1	12174477	12174873	gene20819	LastExon	LastExon	UTR3
Fvb1	12156622	12156953	gene20822	LastExon	UTR3	UTR3
Fvb1	12147435	12147926	gene20825	LastIntron	LastExon	UTR3
Fvb1	12107570	12107818	gene20829	LastExon	LastExon	LastExon
Fvb1	21310191	21310566	gene21071	LastIntron	LastExon	UTR3
Fvb1	18715331	18715628	gene21090	LastExon	UTR3	UTR3
Fvb1	18745366	18746007	gene21094	LastIntron	LastExon	UTR3
Fvb1	18739803	18740138	gene21093	LastIntron	LastExon	UTR3
Fvb1	18760801	18761446	gene21095	LastIntron	LastExon	UTR3
Fvb1	18766304	18766724	gene21096	LastIntron	LastExon	UTR3
Fvb1	18830140	18830665	gene21106	LastExon	LastExon	UTR3
Fvb1	18877279	18877592	gene21112	UTR3	UTR3	UTR3
Fvb1	18913248	18913625	gene21116	LastExon	UTR3	Intergenic
Fvb1	18928075	18928340	gene21118	UTR3	UTR3	UTR3
Fvb1	18937070	18937663	gene21119	UTR5	UTR5	LastExon
Fvb1	18958872	18959341	gene21124	LastIntron	UTR3	UTR3
Fvb1	18961493	18961733	gene21124	Exon4	Exon4	LastIntron
Fvb1	18972047	18972356	gene21126	LastExon	UTR3	UTR3
Fvb1	19017483	19017753	gene21129	Exon22	Exon22	Exon22
Fvb1	19020641	19021155	gene21129	LastExon	LastExon	UTR3
Fvb1	19033333	19033695	gene21132	LastIntron	UTR3	Intergenic
Fvb1	19053051	19053361	gene21135	UTR3	UTR3	UTR3
Fvb1	19077099	19077504	gene21141	LastExon	UTR3	UTR3
Fvb1	19079355	19079870	gene21141	Exon1	Exon1	Exon1
Fvb1	19099421	19100149	gene21145	LastIntron	UTR3	Intergenic
Fvb1	19103488	19103852	gene21146	LastIntron	UTR3	UTR3
Fvb1	19101027	19101289	gene21145	Intron4	Exon5	LastIntron
Fvb1	19109753	19110232	gene21147	LastIntron	LastExon	UTR3
Fvb1	17958571	17959164	gene22025	LastIntron	LastExon	UTR3
Fvb1	17979308	17979560	gene22028	UTR5	UTR5	LastIntron
Fvb1	17979796	17980142	gene22028	LastExon	LastExon	UTR3
Fvb1	17983463	17983771	gene22030	LastExon	LastExon	UTR3
Fvb1	17988071	17988441	gene22032	LastIntron	LastExon	UTR3
Fvb1	17989430	17989799	gene22033	LastExon	UTR3	UTR3
Fvb1	18007666	18007959	gene22035	LastIntron	LastExon	UTR3
Fvb1	18021695	18022192	gene22036	UTR5	UTR5	Exon1
Fvb1	11974235	11974655	.	.	.	.
Fvb1	11928407	11928742	gene22698	UTR3	UTR3	Intergenic
Fvb1	9084561	9084880	gene23167	LastExon	UTR3	UTR3
Fvb1	9099991	9100782	gene23169	LastIntron	UTR3	Intergenic
Fvb1	9106712	9107647	gene23169	Intron1	Intron3	Intron5
Fvb1	9955090	9955379	gene23814	UTR3	UTR3	UTR3
Fvb1	9953695	9954143	gene23815	LastExon	LastExon	UTR3
Fvb1	9954344	9954649	gene23814	UTR3	UTR3	Intergenic
Fvb1	9923404	9923780	gene35435	LastIntron	UTR3	UTR3
Fvb1	9912600	9912931	gene23821	LastExon	UTR3	UTR3
Fvb1	9917396	9917763	gene23820	LastExon	UTR3	UTR3
Fvb1	9910973	9911369	gene23822	LastExon	LastExon	UTR3
Fvb1	9836053	9836502	gene35430	LastIntron	Intergenic	Intergenic
Fvb1	10238025	10238432	gene23846	UTR3	UTR3	UTR3
Fvb1	10205041	10205315	gene23850	UTR3	UTR3	UTR3
Fvb1	10181777	10182276	gene23853	LastExon	LastExon	UTR3
Fvb1	10174416	10174770	gene23854	UTR3	UTR3	UTR3
Fvb1	10165253	10165670	.	.	.	.
Fvb1	10167287	10167762	.	.	.	.
Fvb1	10163447	10163837	.	.	.	.
Fvb1	10156040	10156367	.	.	.	.
Fvb1	10149130	10149466	gene23857	LastExon	LastExon	UTR3
Fvb1	10140598	10140858	gene23860	LastIntron	LastExon	Intergenic
Fvb1	10141538	10141730	gene23859	Intergenic	Exon1	Exon1
Fvb1	10118517	10119198	gene23864	LastIntron	LastExon	Intergenic
Fvb1	10118517	10119198	gene23863	LastExon	UTR3	Intergenic
Fvb1	10084267	10084670	gene23870	LastExon	UTR3	UTR3
Fvb1	10080611	10081109	gene23871	Intron8	UTR3	UTR3
Fvb1	10071360	10071875	gene23874	LastIntron	LastExon	UTR3
Fvb1	10050676	10050978	gene23876	LastExon	UTR3	UTR3
Fvb1	10051548	10051736	gene23876	Exon8	Exon8	Intron8
Fvb1	10031556	10031959	gene23878	UTR3	UTR3	UTR3
Fvb1	10032133	10032777	gene23877	LastExon	UTR3	Intergenic
Fvb1	10032133	10032777	gene23878	UTR3	Intergenic	Intergenic
Fvb1	10518770	10519077	gene23991	LastExon	UTR3	UTR3
Fvb1	10514135	10514564	gene23992	LastExon	UTR3	UTR3
Fvb1	10502758	10503201	gene23993	Exon23	UTR3	UTR3
Fvb1	10494301	10494602	gene23995	LastIntron	UTR3	UTR3
Fvb1	10495228	10495640	gene23995	UTR5	Exon1	Exon1
Fvb1	10481489	10481943	gene23999	UTR3	UTR3	Intergenic
Fvb1	10482973	10483437	gene23997	LastExon	Intergenic	Intergenic
Fvb1	10472746	10473098	gene24000	UTR3	UTR3	Intergenic
Fvb1	10460101	10460338	gene24003	UTR3	UTR3	UTR3
Fvb1	10453147	10453507	gene24004	LastIntron	LastExon	UTR3
Fvb1	10428494	10428801	gene24006	LastExon	LastExon	UTR3
Fvb1	10421428	10421915	gene24008	LastExon	LastExon	UTR3
Fvb1	10416584	10417027	gene24008	Exon3	Exon3	Intron3
Fvb1	10406326	10406746	gene24011	LastExon	LastExon	UTR3
Fvb1	10350354	10350591	gene24024	Intron3	Exon4	Intron4
Fvb1	10352954	10353449	gene24023	LastExon	UTR3	UTR3
Fvb1	10346960	10347376	gene24024	UTR3	UTR3	UTR3
Fvb1	10341797	10342034	gene24026	Exon1	Exon1	Exon1
Fvb1	10334527	10334912	gene24027	LastExon	LastExon	UTR3
Fvb1	10336068	10336367	gene24026	LastExon	UTR3	UTR3
Fvb1	9800954	9801259	gene24031	LastIntron	UTR3	UTR3
Fvb1	9781329	9781692	gene24033	Exon11	LastExon	UTR3
Fvb1	9778935	9779355	gene24033	Exon4	Exon4	Exon5
Fvb1	9780242	9780482	gene24033	Intron8	Exon9	Intron9
Fvb1	9745501	9745997	gene24036	LastExon	UTR3	UTR3
Fvb1	9726334	9727132	gene24041	Intron4	UTR3	UTR3
Fvb1	9715489	9715889	gene24045	LastExon	UTR3	UTR3
Fvb1	9660763	9661132	.	.	.	.
Fvb1	9634956	9635328	gene24057	LastIntron	UTR3	UTR3
Fvb1	9625949	9626165	gene24059	LastIntron	UTR3	UTR3
Fvb1	9597795	9598006	gene24063	UTR3	UTR3	UTR3
Fvb1	9559764	9560307	gene24070	LastExon	LastExon	UTR3
Fvb1	9487171	9487511	gene24080	LastExon	UTR3	UTR3
Fvb1	9459874	9460143	gene24086	UTR5	UTR5	Exon1
Fvb1	9461445	9461812	gene24086	LastExon	LastExon	UTR3
Fvb1	9431930	9432248	.	.	.	.
Fvb1	9417453	9417697	gene24094	UTR5	UTR5	Exon1
Fvb1	9419017	9419293	gene24094	UTR3	UTR3	UTR3
Fvb1	9405990	9406418	gene24096	LastExon	Intergenic	Intergenic
Fvb1	9397475	9397790	gene24099	UTR3	UTR3	UTR3
Fvb1	9351357	9351777	gene24108	LastExon	LastExon	UTR3
Fvb1	9288934	9289177	gene24119	LastExon	LastExon	UTR3
Fvb1	9281134	9281496	.	.	.	.
Fvb1	9251920	9252335	gene24123	LastExon	LastExon	LastExon
Fvb1	9252747	9253043	gene24123	UTR3	UTR3	UTR3
Fvb1	9235688	9236100	gene24126	LastExon	LastExon	UTR3
Fvb1	9232658	9233125	gene24126	Exon1	Exon1	Exon1
Fvb1	8579688	8580094	gene24139	LastExon	LastExon	Intergenic
Fvb1	8586741	8587122	gene24141	LastExon	LastExon	UTR3
Fvb1	8595099	8595409	gene24142	UTR3	UTR3	UTR3
Fvb1	8655847	8656266	gene24150	LastIntron	LastExon	Intergenic
Fvb1	8689214	8689708	gene24158	UTR3	UTR3	Intergenic
Fvb1	8706166	8706425	gene24160	UTR3	UTR3	UTR3
Fvb1	8721430	8721865	gene24163	LastExon	UTR3	UTR3
Fvb1	8732159	8732795	gene24166	Intron2	LastIntron	UTR3
Fvb1	8736094	8736559	gene24167	LastIntron	UTR3	UTR3
Fvb1	8747713	8748011	gene24168	Exon1	LastIntron	LastIntron
Fvb1	8751615	8752035	gene24170	LastExon	UTR3	UTR3
Fvb1	8771107	8771480	gene24172	LastExon	Intergenic	Intergenic
Fvb1	8879667	8880136	gene24183	LastIntron	LastExon	UTR3
Fvb1	8887091	8887387	gene24184	LastIntron	LastExon	UTR3
Fvb1	8894381	8894678	gene24185	Exon5	Exon6	Exon7
Fvb1	8897058	8897452	gene24185	LastIntron	LastExon	UTR3
Fvb1	8899284	8899642	gene24187	Exon1	LastIntron	LastIntron
Fvb1	8900699	8901104	gene24187	LastIntron	LastExon	Intergenic
Fvb1	8914697	8914935	gene24190	Intergenic	UTR5	Exon1
Fvb1	8922210	8922614	gene24190	LastExon	Intergenic	Intergenic
Fvb1	8938864	8939153	gene24193	LastExon	LastExon	Intergenic
Fvb1	8945646	8945944	gene24195	UTR3	UTR3	Intergenic
Fvb1	8941252	8941602	gene24194	LastIntron	UTR3	Intergenic
Fvb1	8948320	8948813	gene24195	Intron3	Intron4	Intron5
Fvb1	8949124	8949810	gene24195	Exon2	Exon2	Exon2
Fvb1	8952586	8952842	gene24195	UTR5	Exon1	Exon1
Fvb1	21407505	21407993	gene24458	LastExon	LastExon	UTR3
Fvb1	21427903	21428214	gene24460	Exon9	Exon9	UTR3
Fvb1	21468787	21469172	gene24463	LastIntron	UTR3	UTR3
Fvb1	21496657	21496956	gene24465	LastIntron	LastExon	UTR3
Fvb1	14215981	14216299	gene24466	UTR5	Exon1	Exon1
Fvb1	14214035	14214488	gene24466	LastExon	UTR3	UTR3
Fvb1	14254547	14254979	gene24471	LastIntron	UTR3	UTR3
Fvb1	14271429	14271805	gene24474	LastExon	LastExon	UTR3
Fvb1	14278821	14279223	gene24475	UTR3	UTR3	UTR3
Fvb1	14285254	14285826	gene24477	LastExon	LastExon	UTR3
Fvb1	14305754	14306192	gene24482	LastExon	UTR3	UTR3
Fvb1	14328635	14328889	gene24485	UTR3	UTR3	UTR3
Fvb1	13761715	13762039	gene24512	LastIntron	LastExon	Intergenic
Fvb1	13802488	13802844	.	.	.	.
Fvb1	13824461	13824855	gene24522	UTR3	UTR3	UTR3
Fvb1	13846638	13846960	.	.	.	.
Fvb1	13924437	13924772	gene24536	LastExon	Intergenic	Intergenic
Fvb1	13929528	13929913	gene24537	UTR3	UTR3	UTR3
Fvb1	13932460	13932831	gene24539	Exon5	Intergenic	Intergenic
Fvb1	14003654	14004003	gene24549	LastExon	LastExon	UTR3
Fvb1	14014796	14015222	gene24550	LastIntron	LastExon	UTR3
Fvb1	14032930	14033393	gene24552	LastIntron	LastExon	Intergenic
Fvb1	14034076	14034408	gene24553	Intergenic	UTR5	LastExon
Fvb1	14036184	14036517	gene24554	LastExon	Intergenic	Intergenic
Fvb1	14047317	14047688	gene24555	UTR3	UTR3	UTR3
Fvb1	14074125	14074556	gene24559	LastExon	LastExon	UTR3
Fvb1	21552097	21552376	.	.	.	.
Fvb1	18115228	18115572	gene24964	LastIntron	UTR3	UTR3
Fvb1	18150079	18150353	gene24967	UTR3	UTR3	UTR3
Fvb1	22185508	22185812	gene25352	LastExon	LastExon	Intergenic
Fvb1	22212243	22212522	gene25355	UTR3	UTR3	UTR3
Fvb1	22262771	22263239	gene25453	LastIntron	UTR3	UTR3
Fvb1	22299893	22300322	gene25457	LastExon	UTR3	UTR3
Fvb1	22337727	22338440	gene25463	LastExon	LastExon	UTR3
Fvb1	22360290	22360710	gene25470	LastIntron	UTR3	Intergenic
Fvb1	22360290	22360710	gene25469	UTR3	UTR3	Intergenic
Fvb1	22380688	22380999	gene25473	LastExon	UTR3	UTR3
Fvb1	22405815	22406082	gene25474	LastExon	LastExon	LastExon
Fvb1	22427439	22427807	gene25477	LastExon	UTR3	UTR3
Fvb1	22507811	22508078	gene25484	LastIntron	UTR3	Intergenic
Fvb1	22527512	22527819	gene25490	LastExon	LastExon	UTR3
Fvb1	22535724	22536028	gene25492	LastIntron	LastIntron	LastIntron
Fvb1	22597968	22598479	gene25495	UTR3	UTR3	Intergenic
Fvb1	22599841	22600256	gene25496	LastExon	UTR3	UTR3
Fvb1	22661600	22662136	gene25502	LastExon	UTR3	UTR3
Fvb1	20151225	20151506	gene27914	LastExon	UTR3	UTR3
Fvb1	20171372	20171839	gene27916	LastIntron	LastExon	UTR3
Fvb1	20175256	20175655	gene27918	LastExon	UTR3	UTR3
Fvb1	20191431	20191725	gene27922	UTR3	UTR3	UTR3
Fvb1	20195910	20196570	gene27923	Intron7	UTR3	Intergenic
Fvb1	20230346	20230916	gene27925	LastExon	UTR3	UTR3
Fvb1	20251365	20251593	gene27927	LastExon	UTR3	UTR3
Fvb1	20279319	20279707	gene27933	LastExon	UTR3	UTR3
Fvb1	20285055	20285346	.	.	.	.
Fvb1	8436987	8437474	gene35412	UTR3	UTR3	Intergenic
Fvb1	8100866	8101208	gene29403	LastExon	UTR3	Intergenic
Fvb1	8048963	8049534	gene29411	UTR3	UTR3	UTR3
Fvb1	8040302	8040661	gene29413	LastExon	UTR3	UTR3
Fvb1	7999276	7999763	gene29416	LastExon	UTR3	UTR3
Fvb1	8333186	8333510	gene29431	UTR3	UTR3	UTR3
Fvb1	8231339	8231638	gene29450	LastExon	Intergenic	Intergenic
Fvb1	8236253	8236547	gene29448	UTR3	UTR3	UTR3
Fvb1	8199418	8199802	gene29453	LastExon	UTR3	UTR3
Fvb1	8167919	8168316	gene29458	LastIntron	LastExon	Intergenic
Fvb1	8131488	8131836	gene29465	LastExon	UTR3	UTR3
Fvb1	7898542	7899016	.	.	.	.
Fvb1	7892023	7892334	gene29512	LastIntron	UTR3	UTR3
Fvb1	7814934	7815360	gene29524	UTR3	Intergenic	Intergenic
Fvb1	7814280	7814625	gene29524	LastExon	LastExon	UTR3
Fvb1	7814934	7815360	gene29523	LastIntron	Intergenic	Intergenic
Fvb1	7805527	7806260	gene29525	Exon2	UTR3	LastIntron
Fvb1	7774603	7774947	gene29534	Intron15	LastIntron	LastExon
Fvb1	7741749	7742182	.	.	.	.
Fvb1	7744139	7744563	gene29536	LastExon	LastExon	UTR3
Fvb1	7692507	7692847	gene29547	LastExon	LastExon	UTR3
Fvb1	7693184	7694327	gene35399	Intron8	UTR3	UTR3
Fvb1	7644151	7644733	gene29558	UTR5	UTR5	LastExon
Fvb1	7631268	7631556	gene29560	LastExon	LastExon	UTR3
Fvb1	7632061	7632318	gene29559	LastExon	LastExon	LastExon
Fvb1	7605446	7605772	gene29564	LastIntron	UTR3	UTR3
Fvb1	7603099	7603450	gene29566	Intron1	Exon2	Intron2
Fvb1	7599251	7599612	gene29566	LastIntron	UTR3	UTR3
Fvb1	7564380	7564709	gene29574	LastExon	LastExon	Intergenic
Fvb1	7532462	7532743	gene29581	LastExon	LastExon	UTR3
Fvb1	7517107	7517474	gene29584	UTR3	UTR3	UTR3
Fvb1	7511954	7512712	gene29586	Exon1	Exon1	LastIntron
Fvb1	7513925	7514125	gene29585	LastExon	Intergenic	Intergenic
Fvb1	7510116	7510785	gene29586	LastIntron	UTR3	UTR3
Fvb1	7480635	7480993	.	.	.	.
Fvb1	7474699	7475040	gene29592	Exon6	Exon6	LastIntron
Fvb1	7475530	7475840	gene29592	LastIntron	LastExon	UTR3
Fvb1	7477780	7477997	.	.	.	.
Fvb1	7457361	7457797	gene29593	UTR3	UTR3	Intergenic
Fvb1	7437294	7437612	gene29595	LastExon	UTR3	UTR3
Fvb1	20709108	20709392	gene30343	UTR3	UTR3	Intergenic
Fvb1	20709108	20709392	gene30344	LastIntron	Intergenic	Intergenic
Fvb1	20751847	20752197	gene30349	LastExon	LastExon	UTR3
Fvb1	20761116	20761506	gene30351	LastExon	UTR3	UTR3
Fvb1	20761781	20762429	gene30351	Exon20	Exon20	Exon20
Fvb1	20787115	20787781	gene30353	Intron12	UTR3	UTR3
Fvb1	20787998	20788265	gene30353	Intron11	Exon12	Intron12
Fvb1	20794466	20794833	gene30353	UTR5	UTR5	UTR5
Fvb1	20853711	20854155	gene30485	UTR5	UTR5	Intergenic
Fvb1	20883263	20883553	gene30489	UTR3	UTR3	UTR3
Fvb1	20901347	20901676	gene30490	Exon6	Exon6	UTR3
Fvb1	20956384	20956895	gene30495	LastIntron	LastExon	UTR3
Fvb1	20963242	20963601	gene30496	LastExon	Intergenic	Intergenic
Fvb1	20989845	20990161	gene30505	UTR3	UTR3	UTR3
Fvb1	21070973	21071271	gene30512	LastExon	UTR3	UTR3
Fvb1	21071451	21071769	gene30512	Exon9	Exon10	LastIntron
Fvb1	21096347	21096693	gene30514	LastIntron	LastExon	UTR3
Fvb1	21109224	21109608	gene30517	LastExon	UTR3	UTR3
Fvb1	21123693	21124241	gene30519	LastIntron	LastExon	Intergenic
Fvb1	21138948	21139534	gene35558	UTR3	UTR3	Intergenic
Fvb1	21167886	21168413	gene30522	LastIntron	Intergenic	Intergenic
Fvb1	21192388	21192626	gene30526	UTR3	UTR3	Intergenic
Fvb1	21193306	21193927	gene30526	LastExon	UTR3	UTR3
Fvb1	21204599	21204962	gene30528	LastExon	UTR3	UTR3
Fvb1	21215344	21215672	gene30530	LastExon	UTR3	UTR3
Fvb1	21233909	21234729	gene30532	LastIntron	LastExon	UTR3
Fvb1	21244942	21245486	gene30533	LastIntron	UTR3	UTR3
Fvb1	21250649	21251024	gene30535	LastExon	LastExon	UTR3
Fvb1	1265312	1265612	gene30628	LastExon	LastExon	UTR3
Fvb1	1235057	1235507	gene30756	Intron3	Intron3	Intron3
Fvb1	1170156	1170569	gene30769	UTR3	Intergenic	Intergenic
Fvb1	1170156	1170569	gene30770	UTR3	UTR3	UTR3
Fvb1	1161049	1161500	gene30771	LastExon	Intergenic	Intergenic
Fvb1	1127344	1127569	gene30779	LastExon	Intergenic	Intergenic
Fvb1	1127344	1127569	gene30778	Intergenic	Intergenic	UTR5
Fvb1	1104771	1105173	gene30784	UTR3	UTR3	UTR3
Fvb1	1083624	1084124	gene30788	LastExon	UTR3	Intergenic
Fvb1	1057233	1057655	gene30796	LastExon	UTR3	UTR3
Fvb1	1050626	1050987	gene30797	LastExon	UTR3	UTR3
Fvb1	1036624	1037448	gene30801	LastIntron	Intergenic	Intergenic
Fvb1	1036624	1037448	gene30802	LastExon	LastExon	Intergenic
Fvb1	976165	976447	gene30813	UTR5	UTR5	Intron1
Fvb1	978792	979100	gene30813	LastExon	LastExon	UTR3
Fvb1	971667	971972	gene30815	LastExon	LastExon	UTR3
Fvb1	968131	968364	gene30815	UTR5	UTR5	Exon1
Fvb1	939889	940297	gene30822	LastIntron	UTR3	UTR3
Fvb1	937565	937929	gene30823	LastIntron	UTR3	UTR3
Fvb1	932802	933512	gene30825	LastExon	LastExon	Intergenic
Fvb1	932802	933512	gene30824	UTR3	UTR3	Intergenic
Fvb1	925756	926172	gene30827	Intergenic	UTR3	Intergenic
Fvb1	918483	918862	gene30829	UTR3	Intergenic	Intergenic
Fvb1	913996	914385	gene30830	Intron1	Intron2	Exon3
Fvb1	891408	891741	gene30837	LastExon	LastExon	UTR3
Fvb1	874417	874786	gene30841	UTR3	UTR3	UTR3
Fvb1	837609	838098	gene30851	LastExon	UTR3	UTR3
Fvb1	816157	816594	gene30857	LastExon	UTR3	UTR3
Fvb1	778021	778364	gene30864	LastExon	LastExon	UTR3
Fvb1	722577	722997	gene30868	Exon4	Intergenic	Intergenic
Fvb1	708091	708491	gene30873	LastIntron	LastExon	Intergenic
Fvb1	702002	702277	gene35255	LastExon	LastExon	UTR3
Fvb1	2521934	2522360	gene30879	LastExon	LastExon	Intergenic
Fvb1	2459906	2460250	gene30889	LastExon	LastExon	UTR3
Fvb1	2457053	2457739	gene30889	Intergenic	Intergenic	Exon1
Fvb1	2457908	2458437	gene30889	Exon1	Exon1	Intron1
Fvb1	2457053	2457739	gene30890	LastExon	LastExon	Intergenic
Fvb1	2455044	2455632	gene30891	LastExon	LastExon	UTR3
Fvb1	2443453	2443899	gene30893	UTR5	Exon1	Exon1
Fvb1	2440277	2440725	gene30893	UTR3	UTR3	UTR3
Fvb1	2439634	2439922	gene30894	LastIntron	LastExon	UTR3
Fvb1	2440277	2440725	gene30894	UTR3	UTR3	Intergenic
Fvb1	2447220	2447521	gene30892	UTR3	UTR3	UTR3
Fvb1	2402470	2402770	gene30900	LastExon	Intergenic	Intergenic
Fvb1	2388841	2389159	.	.	.	.
Fvb1	2384345	2384662	gene30906	LastExon	LastExon	LastExon
Fvb1	2380727	2381057	gene30908	Intergenic	Exon1	Exon1
Fvb1	2372426	2372811	gene30910	LastExon	LastExon	UTR3
Fvb1	2378217	2378772	gene30909	UTR3	Intergenic	Intergenic
Fvb1	2378217	2378772	gene30908	LastExon	Intergenic	Intergenic
Fvb1	2348788	2349057	gene30918	UTR3	UTR3	UTR3
Fvb1	2326745	2327230	gene30924	UTR5	UTR5	UTR5
Fvb1	2318367	2318876	gene30926	Intron16	LastExon	UTR3
Fvb1	2306269	2306634	gene30928	LastExon	LastExon	UTR3
Fvb1	2301159	2301419	gene30929	Intron2	Exon3	LastIntron
Fvb1	2301912	2302316	gene30929	LastIntron	LastExon	UTR3
Fvb1	2292029	2292502	gene30931	UTR3	UTR3	UTR3
Fvb1	2275417	2275911	gene30932	LastExon	UTR3	Intergenic
Fvb1	2234375	2234834	gene30940	UTR3	Intergenic	Intergenic
Fvb1	2208759	2209119	gene30945	LastExon	UTR3	UTR3
Fvb1	2197616	2197993	gene30949	LastExon	LastExon	UTR3
Fvb1	2189883	2190281	gene30950	LastExon	LastExon	UTR3
Fvb1	2192988	2193276	gene30949	Exon4	Exon4	Exon4
Fvb1	2164170	2164598	gene30954	LastIntron	LastExon	UTR3
Fvb1	2161713	2162122	gene30954	Exon3	Exon3	Exon3
Fvb1	2163450	2163821	gene30954	Intron5	Exon7	Exon8
Fvb1	2118024	2118398	gene30964	LastExon	LastExon	UTR3
Fvb1	2108428	2108804	gene30966	LastExon	LastExon	Intergenic
Fvb1	2100965	2101577	gene30967	Exon7	UTR3	UTR3
Fvb1	2094494	2094806	gene30970	LastExon	LastExon	Intergenic
Fvb1	2095036	2095500	gene30969	LastIntron	UTR3	Intergenic
Fvb1	2071872	2072158	gene30973	LastExon	UTR3	Intergenic
Fvb1	2043834	2044217	gene30976	LastExon	LastExon	UTR3
Fvb1	2030488	2030825	gene30978	UTR3	UTR3	Intergenic
Fvb1	2031098	2031545	gene30977	LastIntron	UTR3	UTR3
Fvb1	1962551	1962930	gene30997	Intergenic	UTR5	UTR5
Fvb1	1951390	1951928	gene30999	UTR3	UTR3	UTR3
Fvb1	1937967	1938368	gene31002	LastExon	UTR3	Intergenic
Fvb1	1927251	1927559	gene31004	UTR3	UTR3	UTR3
Fvb1	1918145	1918476	gene31007	LastExon	LastExon	Intergenic
Fvb1	1918145	1918476	gene31006	UTR3	Intergenic	Intergenic
Fvb1	1903084	1904090	gene31011	Intron5	LastExon	UTR3
Fvb1	1902364	1902609	gene31011	Intron3	Exon4	Intron4
Fvb1	1898350	1898765	gene31012	LastIntron	UTR3	UTR3
Fvb1	1892894	1893311	gene31015	LastIntron	Intergenic	Intergenic
Fvb1	1887949	1888264	gene31016	LastIntron	UTR3	UTR3
Fvb1	1889193	1889447	gene31016	Intron1	Exon2	Intron2
Fvb1	1865218	1865641	gene31021	UTR3	UTR3	Intergenic
Fvb1	1862302	1862538	gene31022	UTR3	UTR3	Intergenic
Fvb1	1841488	1841896	gene31025	LastExon	UTR3	UTR3
Fvb1	1813704	1814288	gene35279	LastIntron	UTR3	UTR3
Fvb1	1798757	1799729	gene31033	UTR3	Intergenic	Intergenic
Fvb1	1798757	1799729	gene31032	LastExon	UTR3	Intergenic
Fvb1	1801053	1801398	gene31032	UTR5	Exon1	Exon1
Fvb1	1792634	1792916	gene31036	UTR3	UTR3	UTR3
Fvb1	1795277	1795591	gene31034	LastExon	UTR3	UTR3
Fvb1	1790552	1790924	gene31036	UTR5	UTR5	UTR5
Fvb1	1771981	1772363	gene31041	LastIntron	UTR3	Intergenic
Fvb1	1743551	1743975	gene31046	LastExon	Intergenic	Intergenic
Fvb1	1735970	1736311	gene31049	LastExon	LastExon	Intergenic
Fvb1	1712162	1712557	gene31055	LastExon	UTR3	UTR3
Fvb1	1689564	1690548	gene31058	LastExon	UTR3	UTR3
Fvb1	1666149	1666501	.	.	.	.
Fvb1	1585094	1585555	.	.	.	.
Fvb1	1577433	1577834	gene31088	LastExon	LastExon	UTR3
Fvb1	1555957	1556381	gene31093	LastExon	LastExon	UTR3
Fvb1	1518194	1518582	gene31099	LastExon	LastExon	Intergenic
Fvb1	1487690	1487977	gene31103	UTR3	UTR3	UTR3
Fvb1	1454059	1454285	gene31107	LastExon	UTR3	UTR3
Fvb1	1437351	1437647	gene31110	LastExon	LastExon	LastExon
Fvb1	1430983	1431398	gene31111	UTR3	UTR3	UTR3
Fvb1	1415076	1415296	gene31116	Intron11	Exon12	Intron12
Fvb1	1416181	1416650	gene31116	LastExon	LastExon	UTR3
Fvb1	1408653	1409066	gene31117	LastExon	LastExon	UTR3
Fvb1	1387920	1388254	gene31121	LastExon	LastExon	UTR3
Fvb1	1384079	1384460	gene31122	LastExon	LastExon	UTR3
Fvb1	1379123	1379369	gene31122	Intron2	Exon3	Exon3
Fvb1	1374073	1374354	gene31123	Exon2	LastIntron	LastIntron
Fvb1	1362341	1363131	gene31126	UTR3	UTR3	Intergenic
Fvb1	1362341	1363131	gene31125	LastExon	Intergenic	Intergenic
Fvb1	1348478	1348968	gene31127	Intron1	Exon2	Intergenic
Fvb1	1341324	1341861	gene31128	Exon12	UTR3	UTR3
Fvb1	1339625	1340371	gene31129	Intron8	LastIntron	UTR3
Fvb1	1333478	1333791	gene31130	Exon1	Exon1	Exon1
Fvb1	1334312	1334558	gene31130	Exon1	Exon1	Exon1
Fvb1	15165042	15165339	gene31435	UTR3	UTR3	UTR3
Fvb1	15166090	15166402	gene31435	Exon1	Exon1	Exon1
Fvb1	15166809	15167165	gene31435	UTR5	Exon1	Exon1
Fvb1	15180049	15180528	gene31437	LastExon	LastExon	UTR3
Fvb1	15201014	15202270	gene31441	Exon2	Exon2	Exon2
Fvb1	15205295	15205774	gene31441	LastExon	LastExon	UTR3
Fvb1	15206689	15207143	gene31442	LastIntron	UTR3	UTR3
Fvb1	15222377	15222766	gene31447	UTR3	UTR3	Intergenic
Fvb1	15247533	15248056	gene31452	LastExon	LastExon	Intergenic
Fvb1	15254127	15254620	gene31453	UTR3	UTR3	Intergenic
Fvb1	15312043	15312385	gene31462	Exon1	Exon1	Intron1
Fvb1	15322204	15322618	gene31462	UTR3	UTR3	UTR3
Fvb1	15132801	15133163	gene31604	LastExon	Intergenic	Intergenic
Fvb1	13723546	13724085	gene31613	LastIntron	LastExon	UTR3
Fvb1	15473621	15473912	gene31614	UTR3	UTR3	UTR3
Fvb1	15480597	15480998	gene31615	LastIntron	UTR3	UTR3
Fvb1	15499517	15499916	gene31619	Intron8	Exon9	Intron9
Fvb1	15505655	15506082	gene31620	LastExon	LastExon	UTR3
Fvb1	15506248	15506613	gene31621	UTR3	UTR3	UTR3
Fvb1	15522155	15522872	gene31622	LastExon	LastExon	UTR3
Fvb1	15537867	15538191	gene31624	UTR5	Exon1	Exon1
Fvb1	13604249	13604646	gene31631	LastExon	LastExon	UTR3
Fvb1	13625015	13625551	.	.	.	.
Fvb1	13643479	13643846	gene31637	LastIntron	LastExon	UTR3
Fvb1	13653751	13654114	gene31640	LastExon	Intergenic	Intergenic
Fvb1	13255663	13256119	gene31643	LastExon	LastExon	LastExon
Fvb1	13259934	13260381	gene31644	LastIntron	LastExon	UTR3
Fvb1	13264560	13264779	gene31646	UTR5	UTR5	UTR5
Fvb1	13270290	13271059	gene31646	LastExon	LastExon	Intergenic
Fvb1	13270290	13271059	gene31647	UTR3	Intergenic	Intergenic
Fvb1	13278048	13278454	gene31648	UTR3	UTR3	Intergenic
Fvb1	13280363	13280740	gene31649	LastIntron	UTR3	UTR3
Fvb1	13283545	13283895	gene31650	LastExon	UTR3	UTR3
Fvb1	13320380	13320759	gene31653	LastIntron	LastExon	UTR3
Fvb1	13380134	13380428	.	.	.	.
Fvb1	13380599	13380933	.	.	.	.
Fvb1	13490224	13490491	gene31678	UTR3	UTR3	UTR3
Fvb1	13498070	13498521	.	.	.	.
Fvb1	13509160	13509602	gene31682	LastIntron	UTR3	UTR3
Fvb1	13549446	13549851	gene31686	LastIntron	UTR3	Intergenic
Fvb1	15598801	15599251	gene31702	LastIntron	Intergenic	Intergenic
Fvb1	15598801	15599251	gene31698	LastExon	LastExon	Intergenic
Fvb1	15653751	15654179	gene31711	LastIntron	LastExon	Intergenic
Fvb1	15654425	15654808	gene31712	LastExon	UTR3	UTR3
Fvb1	15657315	15657777	gene31712	Exon2	Exon2	Exon2
Fvb1	15660144	15661195	gene31713	LastExon	LastExon	UTR3
Fvb1	15679256	15679519	gene31714	UTR5	UTR5	UTR5
Fvb1	15694143	15694553	.	.	.	.
Fvb1	15710458	15710867	gene31719	LastIntron	UTR3	UTR3
Fvb1	15713421	15713959	gene31721	Exon3	Exon3	Exon3
Fvb1	15715316	15715804	gene31721	Intron6	Intron7	Intron8
Fvb1	15717674	15718168	gene31721	UTR3	UTR3	Intergenic
Fvb1	15730566	15730983	gene31723	LastExon	LastExon	UTR3
Fvb1	15840089	15840338	gene31738	Intergenic	UTR5	LastExon
Fvb1	15854534	15854769	gene31741	Exon1	Exon1	Exon1
Fvb1	15859907	15860332	gene31741	LastExon	LastExon	UTR3
Fvb1	9175179	9175483	gene23173	LastIntron	UTR3	UTR3
Fvb1	18805391	18805770	gene21101	UTR3	UTR3	UTR3
Fvb1	13564069	13564511	.	.	.	.
Fvb1	21774406	21774749	gene35064	UTR3	UTR3	UTR3
Fvb1	12787430	12787885	.	.	.	.
Fvb1	4917523	4917786	gene35182	Exon1	Exon1	Exon1
Fvb1	5581558	5581909	gene13047	UTR3	UTR3	UTR3
Fvb1	105833	106105	gene35235	LastExon	Intergenic	Intergenic
Fvb1	105190	105520	gene35234	Intergenic	Exon1	Exon1
Fvb1	110646	111128	gene35236	LastIntron	UTR3	Intergenic
Fvb1	171412	171847	gene35240	LastExon	LastExon	Intergenic
Fvb1	179018	179364	gene35241	LastExon	LastExon	UTR3
Fvb1	197606	197976	gene35244	UTR3	UTR3	UTR3
Fvb1	287074	287442	gene35246	LastExon	LastExon	Intergenic
Fvb1	326119	326497	gene35248	LastExon	LastExon	UTR3
Fvb1	717675	717956	.	.	.	.
Fvb1	715188	715536	gene30870	Intron5	LastIntron	Intergenic
Fvb1	784852	785154	gene35258	LastIntron	Intergenic	Intergenic
Fvb1	828186	828556	gene35261	LastIntron	UTR3	UTR3
Fvb1	833350	833702	gene30853	LastExon	UTR3	UTR3
Fvb1	924100	924310	gene35263	LastExon	LastExon	LastExon
Fvb1	1135028	1135273	gene35265	Exon4	Exon4	UTR3
Fvb1	1132117	1132415	gene30777	LastExon	LastExon	UTR3
Fvb1	1212084	1212423	gene35268	UTR3	UTR3	UTR3
Fvb1	1759246	1759693	gene35278	LastExon	Intergenic	Intergenic
Fvb1	1756384	1756802	gene35277	LastIntron	UTR3	Intergenic
Fvb1	1855059	1855457	gene35281	LastIntron	UTR3	UTR3
Fvb1	1942338	1942906	gene35283	Exon12	Intergenic	Intergenic
Fvb1	2222047	2222620	gene35285	LastExon	LastExon	Intergenic
Fvb1	2224526	2224926	gene35286	LastExon	LastExon	UTR3
Fvb1	2225802	2226102	gene30942	UTR3	UTR3	UTR3
Fvb1	2463040	2463432	gene30888	LastExon	LastExon	UTR3
Fvb1	2532070	2532351	.	.	.	.
Fvb1	2868499	2869096	gene35294	LastIntron	LastExon	UTR3
Fvb1	2867800	2868107	gene35294	Intron1	Exon2	LastIntron
Fvb1	3460874	3461168	gene35300	UTR3	UTR3	UTR3
Fvb1	3553805	3554249	gene35302	LastIntron	UTR3	UTR3
Fvb1	3555875	3556369	gene35303	LastExon	UTR3	UTR3
Fvb1	3612104	3612459	gene35305	LastExon	UTR3	UTR3
Fvb1	3630050	3630305	gene35307	LastExon	UTR3	UTR3
Fvb1	3807349	3807666	gene35309	LastIntron	UTR3	UTR3
Fvb1	3809100	3809612	gene35310	UTR3	UTR3	UTR3
Fvb1	3859602	3859970	gene35313	UTR3	UTR3	UTR3
Fvb1	4028134	4028550	gene35316	LastExon	UTR3	UTR3
Fvb1	4118305	4118712	gene12678	LastExon	Intergenic	Intergenic
Fvb1	4117420	4117763	gene35317	LastExon	UTR3	UTR3
Fvb1	4254571	4255043	gene35319	UTR3	UTR3	UTR3
Fvb1	4352698	4353059	gene35320	LastExon	LastExon	LastExon
Fvb1	4563879	4564203	gene12505	LastIntron	UTR3	Intergenic
Fvb1	5094184	5094540	gene12969	UTR3	UTR3	UTR3
Fvb1	5219313	5219641	gene35337	LastExon	UTR3	UTR3
Fvb1	5349206	5349639	gene35338	UTR3	UTR3	Intergenic
Fvb1	5517793	5518186	gene35346	UTR3	UTR3	UTR3
Fvb1	5521031	5521411	gene13035	LastExon	UTR3	UTR3
Fvb1	5645627	5646049	gene35348	LastExon	LastExon	UTR3
Fvb1	5682375	5682684	.	.	.	.
Fvb1	5684280	5684760	gene35352	LastExon	Intergenic	Intergenic
Fvb1	5690135	5690513	gene35352	Intron2	Intron3	Exon4
Fvb1	6006510	6006910	gene35360	LastExon	LastExon	UTR3
Fvb1	6047314	6047857	gene35361	LastIntron	UTR3	UTR3
Fvb1	6049362	6049673	gene14558	UTR3	UTR3	UTR3
Fvb1	6114517	6115008	gene14570	LastExon	LastExon	UTR3
Fvb1	6115510	6116014	gene35364	LastExon	UTR3	UTR3
Fvb1	6119467	6119827	gene35365	LastExon	UTR3	UTR3
Fvb1	6144105	6144398	gene35366	LastExon	LastExon	UTR3
Fvb1	6173542	6173870	gene35370	LastExon	UTR3	UTR3
Fvb1	6224151	6224488	gene35372	UTR3	UTR3	UTR3
Fvb1	6239751	6240079	gene14592	LastExon	UTR3	Intergenic
Fvb1	6247132	6247486	gene35375	UTR3	UTR3	UTR3
Fvb1	6448532	6448874	gene35376	Exon2	Exon2	Exon2
Fvb1	6451720	6451948	gene35376	UTR3	UTR3	UTR3
Fvb1	6454777	6455179	gene35377	LastExon	LastExon	UTR3
Fvb1	6524227	6524700	gene35379	LastIntron	UTR3	UTR3
Fvb1	6618188	6618621	gene35380	LastIntron	UTR3	UTR3
Fvb1	6621681	6622152	gene35381	LastExon	UTR3	UTR3
Fvb1	6677724	6678102	gene35382	LastIntron	LastExon	UTR3
Fvb1	6683597	6683959	gene35383	UTR3	UTR3	Intergenic
Fvb1	7254317	7254611	gene14787	LastExon	UTR3	UTR3
Fvb1	7255065	7255296	gene14787	LastExon	LastExon	LastExon
Fvb1	7348694	7349090	gene35395	LastIntron	LastExon	UTR3
Fvb1	7351865	7352312	gene35396	Exon5	Intergenic	Intergenic
Fvb1	7767406	7767768	gene35401	LastExon	LastExon	UTR3
Fvb1	8143796	8144214	gene29463	LastExon	UTR3	UTR3
Fvb1	8251874	8252199	gene29446	UTR3	UTR3	Intergenic
Fvb1	8603520	8603783	gene24143	UTR3	UTR3	UTR3
Fvb1	8607125	8607567	gene35415	LastExon	LastExon	UTR3
Fvb1	8834633	8835048	gene35417	UTR3	UTR3	UTR3
Fvb1	9497361	9497796	gene35423	UTR3	UTR3	UTR3
Fvb1	9507668	9508149	gene35424	LastExon	LastExon	UTR3
Fvb1	9510184	9510529	.	.	.	.
Fvb1	9678945	9679261	gene35426	LastExon	LastExon	UTR3
Fvb1	9930641	9930986	gene35436	UTR3	UTR3	Intergenic
Fvb1	9932302	9932574	gene35436	Intron1	Exon2	Intron2
Fvb1	10126068	10126364	gene35438	Exon1	Exon1	Exon1
Fvb1	10231264	10231853	gene35441	LastExon	UTR3	UTR3
Fvb1	10563185	10563562	gene35446	Intron1	Intron1	LastIntron
Fvb1	10839225	10839522	.	.	.	.
Fvb1	11581885	11582145	gene35451	LastExon	UTR3	UTR3
Fvb1	11711818	11712559	gene35454	Intron8	UTR3	UTR3
Fvb1	11714620	11714889	gene35454	Intron2	Exon3	Exon3
Fvb1	11720731	11721298	gene05618	LastIntron	LastExon	Intergenic
Fvb1	11749582	11750356	gene35458	Exon1	Exon1	LastExon
Fvb1	12280542	12280968	gene35464	LastExon	LastExon	UTR3
Fvb1	12329006	12329345	gene20794	LastExon	UTR3	UTR3
Fvb1	12584648	12585014	gene35466	LastExon	LastExon	UTR3
Fvb1	13415660	13416069	gene31666	LastIntron	LastExon	UTR3
Fvb1	13429519	13429893	gene35472	LastExon	LastExon	UTR3
Fvb1	13424919	13425159	gene35472	UTR5	UTR5	UTR5
Fvb1	13708303	13708837	gene35476	LastExon	Intergenic	Intergenic
Fvb1	13811118	13811353	.	.	.	.
Fvb1	14636437	14636814	gene35485	UTR3	UTR3	Intergenic
Fvb1	15196481	15196818	gene35490	LastExon	LastExon	Intergenic
Fvb1	15982469	15982856	gene35496	LastIntron	UTR3	UTR3
Fvb1	16065306	16065516	gene35497	UTR5	UTR5	UTR5
Fvb1	16066728	16067104	gene35498	LastIntron	UTR3	UTR3
Fvb1	16146881	16147194	gene16213	LastExon	UTR3	UTR3
Fvb1	16328446	16328798	gene35505	LastIntron	LastExon	UTR3
Fvb1	16347005	16347411	gene16175	UTR3	UTR3	UTR3
Fvb1	16712474	16713085	gene35507	UTR3	UTR3	UTR3
Fvb1	16714214	16714525	gene35508	Intron1	UTR5	Exon3
Fvb1	16715065	16715370	gene35508	UTR3	UTR3	UTR3
Fvb1	17547180	17547948	gene35519	Intron1	LastIntron	Intergenic
Fvb1	17896781	17897383	gene35525	LastIntron	UTR3	UTR3
Fvb1	18604134	18604426	gene35531	UTR3	UTR3	UTR3
Fvb1	18613045	18613762	gene35532	Exon2	UTR3	UTR3
Fvb1	18653604	18654158	gene35535	LastExon	LastExon	UTR3
Fvb1	18843059	18843460	gene35538	LastExon	UTR3	Intergenic
Fvb1	19090501	19090935	gene21142	LastExon	LastExon	UTR3
Fvb1	20903009	20903409	gene30490	UTR3	UTR3	UTR3
Fvb1	20932107	20932735	gene30493	LastIntron	LastExon	UTR3
Fvb1	20940158	20940612	gene35554	LastIntron	LastExon	UTR3
Fvb1	21012877	21013328	gene30506	LastExon	LastExon	UTR3
Fvb1	21020236	21020621	gene35556	LastExon	UTR3	UTR3
Fvb1	21152413	21153119	gene35559	Exon15	Intergenic	Intergenic
Fvb1	21261474	21261868	gene35561	UTR3	UTR3	Intergenic
Fvb1	21824254	21824621	gene17959	UTR3	UTR3	UTR3
Fvb1	22005255	22005589	gene17930	LastExon	UTR3	UTR3
Fvb1	22480276	22480642	gene35568	LastIntron	UTR3	UTR3
Fvb1	22487168	22487632	gene35569	LastExon	LastExon	Intergenic
Fvb1	22607756	22608183	gene25497	LastIntron	UTR3	UTR3
Fvb1	22827380	22827803	gene08012	LastIntron	Intergenic	Intergenic
Fvb1	23019088	23019430	gene08027	LastExon	LastExon	UTR3
Fvb1	23184718	23185092	gene35577	LastExon	LastExon	Intergenic
Fvb1	23243616	23244012	gene35578	LastIntron	LastExon	UTR3
Fvb1	23300194	23300621	.	.	.	.
Fvb2	24820740	24820979	gene00189	LastExon	UTR3	UTR3
Fvb2	24826577	24826946	gene00190	Exon3	UTR3	UTR3
Fvb2	24833476	24833916	gene00192	LastExon	UTR3	UTR3
Fvb2	24861022	24861365	.	.	.	.
Fvb2	5812633	5813424	gene00445	Exon9	Exon11	LastIntron
Fvb2	5813816	5814200	gene00445	LastExon	Intergenic	Intergenic
Fvb2	5812025	5812340	gene00445	Intron8	Intron8	Intron8
Fvb2	5816966	5817401	.	.	.	.
Fvb2	5818377	5818706	gene00448	LastExon	UTR3	UTR3
Fvb2	9853257	9853697	gene00923	LastExon	LastExon	UTR3
Fvb2	9856465	9856870	gene00925	LastExon	UTR3	UTR3
Fvb2	9861648	9861989	gene00925	Exon1	Exon1	Exon1
Fvb2	9892694	9892906	gene00933	UTR3	UTR3	UTR3
Fvb2	9922400	9922803	gene00939	LastExon	Intergenic	Intergenic
Fvb2	9942625	9943255	.	.	.	.
Fvb2	9639340	9639667	gene00996	LastExon	LastExon	UTR3
Fvb2	9646468	9646902	gene00998	LastExon	UTR3	UTR3
Fvb2	9658164	9658856	gene00999	LastIntron	LastExon	UTR3
Fvb2	9660437	9660871	gene01000	LastIntron	UTR3	UTR3
Fvb2	9697316	9697637	.	.	.	.
Fvb2	9699264	9700534	.	.	.	.
Fvb2	9746751	9747087	gene01015	LastExon	Intergenic	Intergenic
Fvb2	9747277	9747583	gene01016	LastIntron	UTR3	UTR3
Fvb2	9756383	9756737	gene01017	LastExon	LastExon	UTR3
Fvb2	9773676	9774211	gene01020	LastExon	UTR3	UTR3
Fvb2	9794558	9794821	gene01021	LastExon	LastExon	UTR3
Fvb2	9795282	9796047	gene01022	UTR3	UTR3	Intergenic
Fvb2	22898648	22899068	gene01041	LastIntron	LastExon	UTR3
Fvb2	22900901	22901185	gene01042	Intron1	Exon2	LastIntron
Fvb2	22901712	22902412	gene01042	LastIntron	LastExon	UTR3
Fvb2	22917608	22918329	gene01044	LastExon	Intergenic	Intergenic
Fvb2	22917608	22918329	gene01045	LastExon	Intergenic	Intergenic
Fvb2	22923093	22923520	gene01046	LastExon	Intergenic	Intergenic
Fvb2	22928177	22928532	gene01048	LastExon	LastExon	LastExon
Fvb2	22934835	22935101	gene01049	UTR3	UTR3	UTR3
Fvb2	22965125	22965460	gene01054	LastIntron	LastExon	UTR3
Fvb2	22992808	22993170	gene01061	LastIntron	UTR3	UTR3
Fvb2	10322083	10322463	gene01557	LastIntron	UTR3	UTR3
Fvb2	10343578	10343818	gene01558	LastExon	LastExon	LastExon
Fvb2	10341536	10342065	gene01558	LastExon	UTR3	UTR3
Fvb2	10352327	10353598	gene01558	UTR5	Exon1	Exon1
Fvb2	10383137	10383535	gene01561	LastExon	LastExon	UTR3
Fvb2	9957903	9958263	gene01603	LastIntron	UTR3	UTR3
Fvb2	9973626	9973909	gene01604	LastIntron	LastExon	UTR3
Fvb2	9974634	9975017	gene01605	LastExon	UTR3	UTR3
Fvb2	9996651	9996966	gene01608	LastExon	LastExon	UTR3
Fvb2	9997931	9998387	gene01610	LastExon	UTR3	UTR3
Fvb2	10013838	10014292	gene01612	LastIntron	LastExon	UTR3
Fvb2	10025400	10025777	gene01614	LastIntron	LastExon	UTR3
Fvb2	10057907	10058158	gene01617	Intergenic	LastExon	LastExon
Fvb2	10064328	10064668	gene01618	UTR3	UTR3	UTR3
Fvb2	10080684	10081077	gene01622	LastExon	Intergenic	Intergenic
Fvb2	10081561	10081909	gene01622	Exon22	Exon22	Intron22
Fvb2	10121992	10122455	gene35690	LastExon	UTR3	Intergenic
Fvb2	10172490	10172862	gene35693	LastExon	LastExon	UTR3
Fvb2	10180968	10181276	gene01632	LastExon	LastExon	UTR3
Fvb2	10211971	10212433	gene01635	Exon6	Exon6	Exon6
Fvb2	10208469	10208900	gene01635	Exon3	Exon3	Exon3
Fvb2	10215770	10216143	gene01635	LastIntron	LastExon	UTR3
Fvb2	10280061	10280426	gene35696	LastExon	UTR3	UTR3
Fvb2	10294236	10294523	.	.	.	.
Fvb2	10433242	10433583	.	.	.	.
Fvb2	10431643	10431944	gene01653	LastExon	LastExon	UTR3
Fvb2	10442556	10442971	gene01655	LastExon	LastExon	Intergenic
Fvb2	10444302	10444601	gene01657	LastExon	UTR3	UTR3
Fvb2	10459562	10459819	gene01659	LastIntron	LastIntron	LastIntron
Fvb2	10460434	10460873	gene01659	LastIntron	UTR3	Intergenic
Fvb2	10479883	10480313	.	.	.	.
Fvb2	10482214	10482708	gene01663	LastExon	UTR3	UTR3
Fvb2	10502118	10502394	gene01665	LastIntron	LastExon	UTR3
Fvb2	10512177	10512902	gene01667	Exon9	UTR3	UTR3
Fvb2	10562519	10562948	gene01673	LastIntron	LastExon	UTR3
Fvb2	10574816	10575132	gene01676	LastExon	LastExon	UTR3
Fvb2	10586799	10587322	gene01678	LastExon	LastExon	UTR3
Fvb2	10589708	10590193	gene01679	LastIntron	UTR3	Intergenic
Fvb2	10605154	10605468	gene01680	Exon2	Exon2	Exon2
Fvb2	10607703	10608284	gene01680	UTR3	UTR3	UTR3
Fvb2	10618478	10618881	gene01681	LastExon	LastExon	UTR3
Fvb2	10627960	10628324	gene01683	LastIntron	LastExon	UTR3
Fvb2	10622071	10622499	gene01682	LastIntron	UTR3	UTR3
Fvb2	10636690	10637098	gene01684	LastIntron	LastExon	UTR3
Fvb2	10637811	10638170	gene01685	UTR3	UTR3	UTR3
Fvb2	10719424	10719750	gene01698	LastExon	LastExon	UTR3
Fvb2	10723677	10724142	gene35701	LastExon	Intergenic	Intergenic
Fvb2	10740838	10741238	gene01701	LastIntron	LastExon	UTR3
Fvb2	10760753	10761325	gene01704	LastExon	LastExon	UTR3
Fvb2	10762788	10763224	gene01705	LastIntron	UTR3	Intergenic
Fvb2	10825683	10826067	gene01713	Exon3	UTR3	LastIntron
Fvb2	10813173	10813519	gene01712	LastExon	UTR3	UTR3
Fvb2	10841775	10842084	gene01717	LastExon	LastExon	UTR3
Fvb2	10846611	10846886	gene01718	LastExon	Intergenic	Intergenic
Fvb2	10848359	10848679	gene01720	UTR3	UTR3	UTR3
Fvb2	10861100	10861588	gene01724	LastIntron	UTR3	UTR3
Fvb2	10933705	10934152	gene01780	LastExon	UTR3	UTR3
Fvb2	10953086	10953712	gene01782	LastExon	LastExon	LastExon
Fvb2	10954173	10954832	gene01782	LastExon	LastExon	UTR3
Fvb2	10956674	10957047	gene01784	LastExon	UTR3	UTR3
Fvb2	10979536	10979830	gene01790	LastExon	UTR3	UTR3
Fvb2	11043659	11044096	gene35706	LastIntron	LastExon	UTR3
Fvb2	6674237	6674678	gene02119	LastExon	LastExon	UTR3
Fvb2	6630200	6630512	gene02127	LastExon	LastExon	UTR3
Fvb2	12155057	12155393	gene02137	UTR3	UTR3	UTR3
Fvb2	12167634	12167979	gene02140	LastExon	Intergenic	Intergenic
Fvb2	12169558	12169814	gene02140	Intergenic	Exon1	Exon1
Fvb2	12171131	12171421	gene02142	Exon1	LastIntron	LastIntron
Fvb2	12198799	12199271	gene02151	Exon7	Exon7	UTR3
Fvb2	6723860	6725160	gene02167	LastIntron	Intergenic	Intergenic
Fvb2	6750349	6750723	gene02170	LastIntron	UTR3	UTR3
Fvb2	6768669	6769097	gene02173	LastExon	LastExon	UTR3
Fvb2	6782384	6782713	gene02176	LastExon	UTR3	UTR3
Fvb2	6805513	6805876	gene02178	LastExon	UTR3	UTR3
Fvb2	6823831	6824226	gene02182	LastIntron	UTR3	UTR3
Fvb2	6834455	6834903	gene02183	LastIntron	LastIntron	LastIntron
Fvb2	24766432	24766757	gene02513	LastExon	LastExon	UTR3
Fvb2	24711196	24711448	gene02523	Exon3	Exon3	Intron3
Fvb2	24708408	24708812	gene02523	LastIntron	UTR3	Intergenic
Fvb2	24676004	24676440	gene02534	UTR3	UTR3	UTR3
Fvb2	24668417	24668721	gene02535	LastExon	UTR3	UTR3
Fvb2	24660722	24661303	gene02537	LastExon	UTR3	Intergenic
Fvb2	24655665	24656040	gene02538	UTR3	UTR3	UTR3
Fvb2	24643972	24644239	gene02540	LastExon	UTR3	UTR3
Fvb2	24630220	24630520	gene02545	UTR3	UTR3	UTR3
Fvb2	24625292	24625591	gene02546	LastExon	UTR3	UTR3
Fvb2	24592842	24593143	gene02554	LastIntron	UTR3	Intergenic
Fvb2	24580276	24580634	gene02556	UTR3	UTR3	UTR3
Fvb2	24563183	24563698	gene02559	LastIntron	UTR3	UTR3
Fvb2	24544229	24544621	gene02562	LastIntron	UTR3	Intergenic
Fvb2	24545384	24545951	gene35939	LastExon	UTR3	UTR3
Fvb2	24536168	24536547	gene02564	UTR3	UTR3	Intergenic
Fvb2	24516512	24516923	gene02566	LastIntron	Intergenic	Intergenic
Fvb2	24508453	24509091	gene02567	LastExon	UTR3	UTR3
Fvb2	24509506	24509698	gene02567	Exon9	Exon9	LastIntron
Fvb2	24487226	24487547	gene02573	UTR3	UTR3	Intergenic
Fvb2	24474845	24475107	gene02576	UTR5	UTR5	Intron1
Fvb2	24476089	24476638	gene02575	UTR3	UTR3	UTR3
Fvb2	24470772	24471085	gene02577	UTR3	UTR3	UTR3
Fvb2	24466916	24467292	gene02579	LastIntron	UTR3	Intergenic
Fvb2	24447554	24448017	gene02584	LastExon	UTR3	UTR3
Fvb2	24426484	24426747	gene02590	LastExon	LastExon	UTR3
Fvb2	24418074	24418375	gene02592	LastExon	Intergenic	Intergenic
Fvb2	24410849	24412185	gene02595	UTR5	Exon1	Exon1
Fvb2	24409130	24409498	gene02595	LastExon	UTR3	UTR3
Fvb2	24399035	24399522	gene02598	LastExon	LastExon	UTR3
Fvb2	24369879	24370376	gene02602	LastIntron	UTR3	UTR3
Fvb2	24375276	24375691	gene02599	LastExon	UTR3	Intergenic
Fvb2	24375276	24375691	gene02600	UTR3	UTR3	Intergenic
Fvb2	24344926	24345337	gene35937	UTR3	UTR3	UTR3
Fvb2	24337289	24337617	gene02607	LastIntron	UTR3	UTR3
Fvb2	24320246	24320740	gene02613	LastIntron	UTR3	UTR3
Fvb2	24302696	24303224	gene02618	Exon24	Intron25	Intron26
Fvb2	24303672	24304686	gene02618	Intron26	LastExon	UTR3
Fvb2	24299058	24299519	gene02618	Exon12	Intron13	Intron14
Fvb2	24257563	24257772	gene02625	UTR3	UTR3	UTR3
Fvb2	24243389	24243766	gene02629	UTR3	UTR3	UTR3
Fvb2	24244849	24245097	gene02629	Exon2	Exon2	Intron2
Fvb2	24237916	24238337	gene02631	LastExon	LastExon	UTR3
Fvb2	24201799	24202243	gene02639	Intron1	Intron2	Exon3
Fvb2	24203127	24203962	gene02639	LastIntron	LastExon	Intergenic
Fvb2	24203127	24203962	gene02638	LastExon	Intergenic	Intergenic
Fvb2	24178645	24179402	gene02642	LastExon	Intergenic	Intergenic
Fvb2	24170243	24170556	gene02644	LastExon	LastExon	Intergenic
Fvb2	24162860	24163060	gene02645	UTR5	UTR5	Intron1
Fvb2	24153286	24153605	gene02647	LastExon	LastExon	UTR3
Fvb2	24152813	24153045	gene02647	Intron3	Exon4	Exon4
Fvb2	24139525	24139794	gene02649	LastExon	LastExon	Intergenic
Fvb2	24115126	24115375	gene02653	Exon4	Intron4	Exon5
Fvb2	24116402	24116818	gene02653	LastIntron	UTR3	UTR3
Fvb2	24109828	24110016	gene02654	Exon7	Exon7	Intron7
Fvb2	24106517	24107808	gene02655	Intron7	LastExon	Intergenic
Fvb2	24106517	24107808	gene02654	UTR3	Intergenic	Intergenic
Fvb2	24098968	24099211	gene02656	UTR3	UTR3	UTR3
Fvb2	24098968	24099211	gene02657	UTR3	UTR3	UTR3
Fvb2	24092119	24092577	gene02659	LastExon	UTR3	UTR3
Fvb2	24072844	24073132	gene02665	UTR3	UTR3	UTR3
Fvb2	24079644	24080047	gene02664	Exon3	LastExon	UTR3
Fvb2	24035407	24035950	gene02666	LastIntron	UTR3	Intergenic
Fvb2	24031933	24032160	gene33894	LastExon	LastExon	UTR3
Fvb2	24027216	24027673	gene02668	LastIntron	Intergenic	Intergenic
Fvb2	24006925	24007502	gene02672	UTR3	UTR3	UTR3
Fvb2	24009928	24010324	gene02671	Exon2	Exon2	UTR3
Fvb2	24011317	24011601	gene35933	LastExon	UTR3	UTR3
Fvb2	23992817	23993140	gene02673	UTR3	UTR3	UTR3
Fvb2	23972588	23973039	gene35932	UTR3	UTR3	UTR3
Fvb2	23938492	23938712	gene02681	Exon2	Exon2	Exon2
Fvb2	23931870	23932257	gene02682	LastExon	UTR3	Intergenic
Fvb2	23926530	23927015	gene02685	UTR3	UTR3	UTR3
Fvb2	23919357	23919799	gene35930	LastExon	LastExon	Intergenic
Fvb2	23903297	23903656	gene02689	UTR3	UTR3	UTR3
Fvb2	23899326	23899639	.	.	.	.
Fvb2	23899953	23900230	gene02689	UTR5	UTR5	Exon1
Fvb2	23885365	23886288	gene02692	LastExon	LastExon	LastExon
Fvb2	23859575	23859796	gene02699	LastExon	UTR3	UTR3
Fvb2	23855468	23855782	gene02701	LastExon	LastExon	UTR3
Fvb2	23858969	23859327	gene02700	LastExon	LastExon	UTR3
Fvb2	23848669	23848973	gene02702	LastExon	LastExon	UTR3
Fvb2	23792127	23792674	gene02711	LastIntron	LastExon	UTR3
Fvb2	23774940	23775289	gene02714	LastIntron	UTR3	UTR3
Fvb2	4694996	4695367	.	.	.	.
Fvb2	4731611	4732040	gene07352	UTR3	UTR3	UTR3
Fvb2	4752491	4752839	gene07356	LastExon	LastExon	UTR3
Fvb2	4868190	4868673	gene07372	LastExon	LastExon	UTR3
Fvb2	4898964	4899296	gene35642	UTR3	UTR3	UTR3
Fvb2	4934276	4934531	.	.	.	.
Fvb2	4953889	4954469	gene07388	Intron8	UTR3	UTR3
Fvb2	4957155	4957357	gene07388	Exon1	Exon1	Intron1
Fvb2	4960869	4961112	gene07390	UTR3	UTR3	UTR3
Fvb2	4966465	4966780	gene07391	UTR3	UTR3	UTR3
Fvb2	4976023	4976437	gene07392	LastIntron	LastExon	UTR3
Fvb2	4978907	4979386	gene07393	LastExon	LastExon	LastExon
Fvb2	5023984	5024390	.	.	.	.
Fvb2	5522457	5522850	gene07554	LastIntron	LastExon	Intergenic
Fvb2	5525667	5525955	gene07556	LastExon	UTR3	UTR3
Fvb2	5599776	5600285	gene07572	UTR3	UTR3	UTR3
Fvb2	5602565	5602950	gene07574	LastExon	UTR3	Intergenic
Fvb2	5626372	5626620	gene35649	LastExon	LastExon	UTR3
Fvb2	5632627	5633242	gene07579	Exon2	Exon2	Exon2
Fvb2	5636679	5637078	gene07579	UTR3	UTR3	UTR3
Fvb2	5662832	5663231	gene07583	LastIntron	LastExon	Intergenic
Fvb2	5666150	5666480	gene35650	LastIntron	Intergenic	Intergenic
Fvb2	5750550	5750804	gene07590	Exon2	Exon2	UTR3
Fvb2	5751449	5751746	gene07590	UTR3	UTR3	UTR3
Fvb2	5753458	5753817	gene07591	LastExon	LastExon	Intergenic
Fvb2	5103502	5104065	gene07595	Intergenic	Exon1	LastIntron
Fvb2	5120802	5120998	gene07597	UTR5	UTR5	LastExon
Fvb2	5121381	5122037	gene07597	LastExon	LastExon	LastExon
Fvb2	5119808	5120422	gene07596	UTR3	UTR3	UTR3
Fvb2	5122780	5123263	gene07597	UTR3	UTR3	Intergenic
Fvb2	5170876	5171232	gene07609	LastExon	UTR3	UTR3
Fvb2	5186477	5186809	gene07613	UTR3	UTR3	UTR3
Fvb2	5218940	5219768	gene07618	LastExon	LastExon	Intergenic
Fvb2	5252875	5253232	gene07624	LastIntron	UTR3	UTR3
Fvb2	5327653	5328063	gene35645	LastExon	LastExon	UTR3
Fvb2	5376748	5377073	gene07644	LastExon	LastExon	UTR3
Fvb2	5374295	5374574	gene07644	UTR5	UTR5	Exon1
Fvb2	5413980	5414237	gene07648	UTR3	UTR3	UTR3
Fvb2	5443046	5443635	gene07649	Exon17	LastIntron	UTR3
Fvb2	5464144	5464473	gene07653	LastExon	LastExon	UTR3
Fvb2	4587209	4587556	gene08030	LastExon	LastExon	UTR3
Fvb2	4590137	4590521	gene08031	UTR3	UTR3	UTR3
Fvb2	4603035	4603386	gene08033	LastIntron	UTR3	UTR3
Fvb2	4641576	4642175	gene08037	LastExon	LastExon	UTR3
Fvb2	4646065	4646330	gene08039	LastIntron	LastIntron	LastIntron
Fvb2	4647918	4648494	gene08040	LastExon	Intergenic	Intergenic
Fvb2	4672333	4672959	gene08042	Exon2	Exon2	Exon2
Fvb2	4678964	4679324	gene08042	UTR3	UTR3	UTR3
Fvb2	4673329	4674271	gene08042	Exon2	Exon2	Exon2
Fvb2	16819402	16819847	gene08048	LastIntron	UTR3	UTR3
Fvb2	16825475	16825776	.	.	.	.
Fvb2	16880270	16880840	gene08063	LastExon	LastExon	UTR3
Fvb2	16900336	16900945	gene08066	LastExon	UTR3	UTR3
Fvb2	16977558	16977944	gene08081	UTR3	UTR3	Intergenic
Fvb2	16977558	16977944	gene08082	LastExon	Intergenic	Intergenic
Fvb2	16982664	16983013	gene08083	Exon7	Intron7	Intron7
Fvb2	16985875	16986233	gene08083	LastExon	LastExon	Intergenic
Fvb2	17017048	17017411	gene08087	Exon4	Exon4	Intron4
Fvb2	17017832	17018108	gene08087	Exon6	Exon6	Exon6
Fvb2	17018504	17019143	gene08087	LastExon	LastExon	UTR3
Fvb2	17020862	17021219	gene08088	LastIntron	UTR3	Intergenic
Fvb2	17038326	17038774	gene08092	Intron3	Exon4	Exon4
Fvb2	17044023	17044908	gene08093	Exon3	Intron3	Exon4
Fvb2	17062535	17062964	gene08095	Intron2	Exon3	Exon3
Fvb2	17068069	17068316	gene08096	Exon3	Exon3	Exon3
Fvb2	17080056	17080614	gene08098	LastIntron	UTR3	UTR3
Fvb2	17087043	17087283	gene08098	Exon4	Exon4	Intron4
Fvb2	17090852	17091204	gene08099	LastExon	Intergenic	Intergenic
Fvb2	17089650	17089961	gene08098	UTR5	Exon1	Exon1
Fvb2	17087678	17087900	gene08098	Exon3	Exon3	Intron3
Fvb2	17092994	17093379	gene08099	Exon1	Exon1	Exon1
Fvb2	17100488	17101231	gene08101	Intron4	LastExon	UTR3
Fvb2	17105858	17106150	gene08104	UTR5	UTR5	LastExon
Fvb2	17123431	17123874	gene08105	UTR3	UTR3	UTR3
Fvb2	4130313	4130805	gene08114	UTR3	UTR3	Intergenic
Fvb2	4132379	4132583	gene08114	Exon11	Exon11	Intron11
Fvb2	4130313	4130805	gene08113	UTR3	Intergenic	Intergenic
Fvb2	4173604	4173942	gene08122	UTR5	UTR5	UTR5
Fvb2	4178503	4179012	gene08123	LastExon	UTR3	UTR3
Fvb2	4185527	4186085	gene08124	UTR5	UTR5	UTR5
Fvb2	4204785	4205251	gene08127	LastExon	UTR3	UTR3
Fvb2	4219526	4219790	gene08128	LastExon	LastExon	UTR3
Fvb2	4249343	4249906	gene08135	Exon3	UTR3	UTR3
Fvb2	4256203	4256678	.	.	.	.
Fvb2	4276731	4277228	gene08139	LastExon	UTR3	Intergenic
Fvb2	4288595	4288930	.	.	.	.
Fvb2	4313615	4313812	gene08148	UTR3	UTR3	UTR3
Fvb2	4352474	4352801	gene08152	LastExon	LastExon	UTR3
Fvb2	4401673	4401896	gene35638	LastIntron	UTR3	UTR3
Fvb2	4518056	4518501	gene08175	LastExon	LastExon	LastExon
Fvb2	4516511	4517846	gene08175	LastExon	UTR3	UTR3
Fvb2	16369999	16370915	gene35776	LastIntron	LastExon	Intergenic
Fvb2	16369999	16370915	gene08186	LastExon	Intergenic	Intergenic
Fvb2	16373355	16373695	gene08187	LastExon	UTR3	Intergenic
Fvb2	16387270	16387673	gene08188	UTR3	UTR3	UTR3
Fvb2	16393232	16393554	gene08190	LastExon	Intergenic	Intergenic
Fvb2	16410510	16410723	gene08194	UTR5	UTR5	Exon1
Fvb2	16412230	16412590	gene08194	LastExon	LastExon	UTR3
Fvb2	16412966	16413393	gene08195	UTR3	UTR3	Intergenic
Fvb2	16498951	16499291	gene08205	LastExon	Intergenic	Intergenic
Fvb2	16523938	16524292	gene08210	Exon4	UTR3	UTR3
Fvb2	16534095	16534395	.	.	.	.
Fvb2	16546242	16546624	gene08215	LastIntron	LastExon	UTR3
Fvb2	16565827	16566112	gene08218	UTR5	UTR5	UTR5
Fvb2	16589803	16590105	gene08222	LastExon	UTR3	UTR3
Fvb2	16598041	16598658	gene08224	LastExon	UTR3	UTR3
Fvb2	16699452	16700069	gene08242	Exon3	UTR3	UTR3
Fvb2	16704310	16704708	gene08243	LastExon	LastExon	UTR3
Fvb2	16728351	16728807	gene08249	LastIntron	LastExon	Intergenic
Fvb2	17194118	17194503	gene08259	UTR3	UTR3	UTR3
Fvb2	17202718	17203043	gene08260	LastExon	LastExon	UTR3
Fvb2	17203361	17203811	gene08261	LastExon	UTR3	UTR3
Fvb2	17216526	17216793	gene08265	LastExon	UTR3	UTR3
Fvb2	17219718	17220049	gene08266	LastIntron	LastExon	UTR3
Fvb2	17220395	17220668	gene08267	LastExon	Intergenic	Intergenic
Fvb2	17256490	17256897	gene08272	Intron2	Intron4	Intron5
Fvb2	17265617	17265961	gene08275	LastIntron	UTR3	UTR3
Fvb2	17263936	17264262	gene08273	UTR3	UTR3	UTR3
Fvb2	17272561	17273292	gene08276	Exon10	LastIntron	UTR3
Fvb2	17308198	17308522	gene08282	LastIntron	Intergenic	Intergenic
Fvb2	17326847	17327652	gene08285	LastExon	LastExon	Intergenic
Fvb2	17355684	17356146	gene08289	LastIntron	UTR3	Intergenic
Fvb2	17417199	17418169	gene08299	LastIntron	Intergenic	Intergenic
Fvb2	17417199	17418169	gene08300	UTR3	UTR3	Intergenic
Fvb2	17466519	17467054	gene08307	LastExon	UTR3	UTR3
Fvb2	17486470	17487815	gene08312	Exon7	Intergenic	Intergenic
Fvb2	17534360	17534932	gene08317	UTR3	UTR3	Intergenic
Fvb2	17556628	17556879	gene08322	LastExon	Intergenic	Intergenic
Fvb2	17560603	17560867	gene08323	UTR3	UTR3	UTR3
Fvb2	17597717	17598040	gene08328	LastExon	UTR3	UTR3
Fvb2	17625025	17625417	gene08331	LastIntron	LastExon	UTR3
Fvb2	17629816	17630301	gene08332	UTR3	UTR3	UTR3
Fvb2	17632297	17632638	.	.	.	.
Fvb2	17634698	17634986	gene08333	LastExon	UTR3	Intergenic
Fvb2	17635454	17635803	gene08333	Exon1	Exon1	Exon1
Fvb2	17649200	17649508	gene35791	UTR3	UTR3	UTR3
Fvb2	17654602	17654841	gene08336	UTR3	UTR3	UTR3
Fvb2	17732846	17733203	gene08351	LastIntron	UTR3	UTR3
Fvb2	17756846	17757056	gene08353	UTR3	UTR3	UTR3
Fvb2	17777449	17777817	gene08357	LastExon	UTR3	UTR3
Fvb2	17815377	17815655	gene08362	LastExon	LastExon	Intergenic
Fvb2	17820783	17821167	gene08364	LastExon	UTR3	UTR3
Fvb2	17864506	17864811	gene08369	LastExon	LastExon	UTR3
Fvb2	17905803	17906451	gene08375	Intron23	Intron24	Intron25
Fvb2	17910071	17910572	gene08375	LastExon	LastExon	UTR3
Fvb2	17945195	17945474	.	.	.	.
Fvb2	17949872	17950340	.	.	.	.
Fvb2	17953108	17953507	gene08381	LastExon	LastExon	Intergenic
Fvb2	17957880	17958147	.	.	.	.
Fvb2	18000574	18001071	gene08391	LastExon	UTR3	UTR3
Fvb2	18034296	18034759	gene08396	LastExon	LastExon	UTR3
Fvb2	18044752	18045245	gene08401	LastIntron	Intergenic	Intergenic
Fvb2	18103618	18104027	gene08410	LastExon	LastExon	UTR3
Fvb2	18122196	18122634	gene08412	UTR3	UTR3	UTR3
Fvb2	18161579	18162081	gene08420	LastIntron	UTR3	UTR3
Fvb2	27670767	27671184	gene08473	LastExon	LastExon	UTR3
Fvb2	27665202	27665810	gene08474	LastIntron	UTR3	UTR3
Fvb2	27644961	27645342	gene08478	LastExon	UTR3	UTR3
Fvb2	27641152	27641512	gene08480	LastExon	LastExon	UTR3
Fvb2	27636846	27637226	gene08481	UTR3	UTR3	UTR3
Fvb2	27631073	27631325	gene08482	LastExon	UTR3	UTR3
Fvb2	27627754	27628238	gene08483	LastExon	UTR3	UTR3
Fvb2	27621636	27622209	gene08484	LastIntron	UTR3	UTR3
Fvb2	27616578	27617193	gene08485	LastExon	UTR3	Intergenic
Fvb2	27608321	27609072	gene08486	Exon4	UTR3	UTR3
Fvb2	27592482	27592844	.	.	.	.
Fvb2	27581975	27582411	gene08492	LastIntron	LastExon	UTR3
Fvb2	27544366	27544628	.	.	.	.
Fvb2	27545584	27545862	gene08495	Exon3	Exon3	Intron3
Fvb2	27533620	27533884	gene08497	LastExon	LastExon	UTR3
Fvb2	27520134	27520511	gene08498	LastExon	UTR3	UTR3
Fvb2	27507836	27508173	gene08501	LastExon	LastExon	UTR3
Fvb2	27499120	27499975	gene08503	LastExon	UTR3	Intergenic
Fvb2	27480731	27481190	gene08509	LastExon	LastExon	Intergenic
Fvb2	27471604	27471920	gene08510	UTR3	Intergenic	Intergenic
Fvb2	27472153	27472449	gene08510	LastExon	UTR3	UTR3
Fvb2	27471604	27471920	gene36008	UTR3	UTR3	Intergenic
Fvb2	27446174	27446817	gene08517	UTR3	UTR3	UTR3
Fvb2	27448897	27449171	gene08515	LastExon	UTR3	UTR3
Fvb2	27434070	27434472	gene08519	UTR3	UTR3	Intergenic
Fvb2	27420616	27420924	gene08523	LastExon	LastExon	Intergenic
Fvb2	27409459	27410038	gene08527	Exon1	Exon1	Intron2
Fvb2	27407940	27408307	gene08527	LastExon	UTR3	UTR3
Fvb2	27355224	27355486	gene08537	LastExon	UTR3	UTR3
Fvb2	27339906	27340185	gene08540	Intron8	Exon9	Intron9
Fvb2	27337571	27337835	gene08540	UTR3	UTR3	UTR3
Fvb2	27314935	27315214	gene08545	LastIntron	UTR3	UTR3
Fvb2	27315604	27315882	gene08545	Exon18	Exon18	LastIntron
Fvb2	27316956	27317234	gene08545	Intron15	Intron16	Intron17
Fvb2	27286977	27287285	gene08549	LastExon	LastExon	UTR3
Fvb2	27285648	27285907	gene08549	Exon10	Exon10	Exon10
Fvb2	27269147	27269850	gene36003	UTR3	UTR3	Intergenic
Fvb2	27269147	27269850	gene08551	LastExon	Intergenic	Intergenic
Fvb2	27248124	27248332	gene08556	Intron1	Exon2	Exon2
Fvb2	27243734	27244016	gene08557	LastExon	UTR3	UTR3
Fvb2	27237353	27237833	gene08559	UTR5	Exon1	Exon1
Fvb2	27232317	27232722	gene08559	LastExon	UTR3	UTR3
Fvb2	27214764	27215133	gene08563	LastExon	Intergenic	Intergenic
Fvb2	27195986	27196758	gene08568	LastExon	LastExon	UTR3
Fvb2	27175044	27175317	gene08573	LastExon	LastExon	Intergenic
Fvb2	27175992	27176412	gene08572	UTR5	Intron1	Intron2
Fvb2	27178388	27178732	gene08572	UTR3	UTR3	UTR3
Fvb2	27165768	27166175	gene08575	LastExon	UTR3	UTR3
Fvb2	27151143	27151441	gene08579	Exon1	LastIntron	LastIntron
Fvb2	27146474	27146805	gene08582	LastExon	LastExon	UTR3
Fvb2	27111472	27111703	gene08591	UTR5	UTR5	LastExon
Fvb2	27083297	27083557	gene08599	UTR5	UTR5	Exon1
Fvb2	27074828	27075246	gene08602	LastExon	UTR3	Intergenic
Fvb2	27067507	27067879	gene08603	LastExon	LastExon	UTR3
Fvb2	27058058	27058445	gene08604	LastIntron	UTR3	UTR3
Fvb2	27049770	27050161	gene08606	LastIntron	LastExon	UTR3
Fvb2	27056524	27056961	gene08605	UTR3	UTR3	UTR3
Fvb2	27045861	27046277	gene08607	LastExon	LastExon	UTR3
Fvb2	27040368	27040808	gene08608	LastExon	LastExon	Intergenic
Fvb2	27018436	27018866	gene08611	LastExon	UTR3	Intergenic
Fvb2	27012488	27013153	gene08612	LastExon	Intergenic	Intergenic
Fvb2	27012488	27013153	gene08613	UTR3	Intergenic	Intergenic
Fvb2	26999425	26999724	gene08615	LastIntron	UTR3	Intergenic
Fvb2	27002756	27003222	.	.	.	.
Fvb2	26992636	26993016	gene08617	Intergenic	UTR5	Exon1
Fvb2	26993181	26993641	gene08617	LastIntron	Intergenic	Intergenic
Fvb2	26986269	26986730	gene08619	UTR3	Intergenic	Intergenic
Fvb2	26975573	26975804	gene08621	UTR3	UTR3	UTR3
Fvb2	26972876	26973438	gene08621	UTR5	UTR5	Exon1
Fvb2	26969497	26969814	gene08622	LastIntron	UTR3	UTR3
Fvb2	26966393	26966716	gene08624	Exon1	Exon1	Exon1
Fvb2	26963494	26964030	gene08624	LastExon	UTR3	Intergenic
Fvb2	26963494	26964030	gene08625	LastExon	LastExon	Intergenic
Fvb2	26946865	26947166	gene08628	Intergenic	LastExon	LastExon
Fvb2	26931890	26932166	gene08632	UTR3	UTR3	UTR3
Fvb2	26932405	26932739	gene08632	UTR3	Intergenic	Intergenic
Fvb2	26932405	26932739	gene08631	LastExon	UTR3	UTR3
Fvb2	26937772	26938201	gene08630	LastIntron	UTR3	UTR3
Fvb2	26923924	26924230	gene08633	UTR3	UTR3	UTR3
Fvb2	26922989	26923546	gene08634	UTR3	UTR3	UTR3
Fvb2	26901775	26902103	gene08640	LastExon	LastExon	UTR3
Fvb2	26889291	26889702	gene08644	LastExon	LastExon	UTR3
Fvb2	26881187	26881657	gene08646	LastIntron	LastExon	Intergenic
Fvb2	26862387	26862857	gene08648	LastExon	UTR3	UTR3
Fvb2	26837226	26837664	gene08650	LastIntron	Intergenic	Intergenic
Fvb2	26832084	26832466	gene08651	UTR3	UTR3	UTR3
Fvb2	26818770	26819289	.	.	.	.
Fvb2	26819535	26819820	.	.	.	.
Fvb2	26783666	26784029	gene08655	UTR3	UTR3	UTR3
Fvb2	26776387	26776756	gene08657	LastIntron	Intergenic	Intergenic
Fvb2	26770350	26770805	gene08661	LastExon	Intergenic	Intergenic
Fvb2	26724128	26724361	gene08670	LastExon	UTR3	UTR3
Fvb2	26674274	26674655	gene08678	LastExon	Intergenic	Intergenic
Fvb2	26666172	26666565	gene08682	UTR5	Exon1	Exon1
Fvb2	26661358	26661718	gene08683	UTR3	UTR3	UTR3
Fvb2	26665140	26665577	gene08682	Exon2	UTR3	UTR3
Fvb2	26652333	26652700	gene08684	LastExon	UTR3	Intergenic
Fvb2	26638291	26638724	gene08687	LastExon	LastExon	UTR3
Fvb2	26631933	26632266	.	.	.	.
Fvb2	26628141	26628522	gene08688	LastExon	LastExon	UTR3
Fvb2	26601028	26601526	gene08692	LastExon	UTR3	UTR3
Fvb2	26595839	26596165	gene08693	UTR3	UTR3	UTR3
Fvb2	26592421	26592793	gene08695	LastIntron	LastExon	UTR3
Fvb2	26572998	26573341	gene08698	UTR3	UTR3	UTR3
Fvb2	26577177	26577649	gene08697	LastExon	UTR3	UTR3
Fvb2	26572115	26572429	gene08699	LastExon	LastExon	UTR3
Fvb2	26557880	26558443	gene08701	Intron4	UTR3	UTR3
Fvb2	26563919	26564359	gene08700	LastExon	UTR3	UTR3
Fvb2	26543240	26544044	gene08703	LastExon	LastExon	Intergenic
Fvb2	26543240	26544044	gene08702	LastIntron	Intergenic	Intergenic
Fvb2	26494903	26495249	gene08714	LastExon	LastExon	UTR3
Fvb2	26483648	26484023	gene08716	LastExon	LastExon	UTR3
Fvb2	26471755	26472155	gene08719	UTR3	UTR3	UTR3
Fvb2	26424474	26424800	gene08729	UTR5	UTR5	UTR5
Fvb2	26394850	26395186	gene35984	LastIntron	UTR3	Intergenic
Fvb2	26395568	26395939	gene35984	Intron5	UTR3	UTR3
Fvb2	26379207	26379509	gene08737	LastExon	LastExon	Intergenic
Fvb2	26381940	26382429	gene08736	LastExon	LastExon	Intergenic
Fvb2	26376738	26377122	gene08737	UTR5	UTR5	Exon1
Fvb2	26361210	26361625	gene08739	LastExon	UTR3	UTR3
Fvb2	26366151	26366669	gene08738	UTR3	UTR3	UTR3
Fvb2	26356284	26356574	gene35983	LastExon	LastExon	Intergenic
Fvb2	26317739	26318284	gene08751	Exon29	LastExon	UTR3
Fvb2	26318461	26318833	gene08749	LastIntron	Intergenic	Intergenic
Fvb2	26318461	26318833	gene08751	UTR3	UTR3	Intergenic
Fvb2	26320334	26320677	gene08749	Exon16	Intron16	Intron16
Fvb2	26290806	26291370	gene08756	LastExon	UTR3	UTR3
Fvb2	26282771	26283142	gene08759	LastExon	LastExon	Intergenic
Fvb2	26255788	26256162	gene08763	LastExon	LastExon	UTR3
Fvb2	26244610	26244847	gene08764	Intron4	Exon5	Exon6
Fvb2	26245156	26245608	gene08764	Exon2	Intron3	Intron4
Fvb2	26241726	26242142	gene08764	UTR3	UTR3	UTR3
Fvb2	26232534	26232839	gene08766	LastExon	UTR3	Intergenic
Fvb2	26226908	26227299	gene08770	LastExon	LastExon	UTR3
Fvb2	26214551	26214901	gene35981	LastIntron	UTR3	UTR3
Fvb2	26166621	26167009	gene08780	LastExon	UTR3	Intergenic
Fvb2	26163629	26163887	gene08781	Intron1	Exon2	Exon2
Fvb2	26096586	26096914	gene35976	LastExon	UTR3	Intergenic
Fvb2	26068350	26068754	gene08797	LastIntron	UTR3	UTR3
Fvb2	26061671	26062433	gene08798	UTR3	UTR3	UTR3
Fvb2	26052799	26053141	gene08799	LastIntron	UTR3	Intergenic
Fvb2	26017676	26017956	gene08809	UTR3	UTR3	UTR3
Fvb2	26010160	26010551	gene08812	LastExon	LastExon	UTR3
Fvb2	25998180	25998460	gene08815	UTR3	UTR3	UTR3
Fvb2	26001021	26001349	gene08813	UTR3	UTR3	Intergenic
Fvb2	25982574	25982788	gene08819	UTR5	Exon1	Exon1
Fvb2	25977514	25978124	gene08819	LastIntron	UTR3	UTR3
Fvb2	25955650	25956442	gene08825	UTR3	LastIntron	Intergenic
Fvb2	25927481	25927822	gene08834	LastIntron	LastExon	UTR3
Fvb2	25919004	25919330	gene08835	Exon5	UTR3	UTR3
Fvb2	25911023	25911631	gene08837	Intron7	Exon8	LastIntron
Fvb2	25869588	25869980	.	.	.	.
Fvb2	25783780	25784207	gene08984	LastExon	LastExon	UTR3
Fvb2	25763539	25763881	gene08989	LastExon	UTR3	UTR3
Fvb2	25765950	25766282	gene08988	UTR3	UTR3	Intergenic
Fvb2	25751539	25751901	gene08991	UTR3	UTR3	UTR3
Fvb2	25747286	25747552	gene08991	UTR5	UTR5	Exon1
Fvb2	25737036	25737518	gene08996	LastExon	LastExon	UTR3
Fvb2	25707505	25707769	gene09001	LastIntron	LastExon	Intergenic
Fvb2	25703856	25704167	gene09002	LastIntron	LastExon	Intergenic
Fvb2	25692461	25693341	gene09003	Exon18	UTR3	Intergenic
Fvb2	25692461	25693341	gene09004	LastExon	Intergenic	Intergenic
Fvb2	25674174	25674511	gene35971	LastExon	UTR3	UTR3
Fvb2	25627245	25627462	gene09016	LastExon	UTR3	UTR3
Fvb2	25621737	25622498	gene09017	LastExon	Intergenic	Intergenic
Fvb2	25621737	25622498	gene09018	LastExon	LastExon	Intergenic
Fvb2	25610733	25611158	gene09020	LastIntron	UTR3	Intergenic
Fvb2	25604171	25604470	gene09022	LastExon	LastExon	Intergenic
Fvb2	25604690	25605242	gene09021	LastExon	UTR3	UTR3
Fvb2	25574432	25574744	gene09028	LastExon	LastExon	UTR3
Fvb2	25546763	25547146	gene09031	UTR3	UTR3	UTR3
Fvb2	25490806	25491246	gene09044	LastExon	UTR3	Intergenic
Fvb2	25358890	25359242	gene09068	LastIntron	Intergenic	Intergenic
Fvb2	25358890	25359242	gene09067	LastExon	UTR3	UTR3
Fvb2	25351783	25352048	gene09069	LastExon	UTR3	UTR3
Fvb2	25309292	25309659	gene09074	UTR3	UTR3	UTR3
Fvb2	25305464	25305840	.	.	.	.
Fvb2	25299502	25299852	gene09079	UTR3	UTR3	UTR3
Fvb2	25285620	25285865	gene35954	LastExon	UTR3	Intergenic
Fvb2	25285620	25285865	gene09082	Intergenic	Intergenic	UTR5
Fvb2	25272042	25272362	gene09084	UTR3	UTR3	UTR3
Fvb2	25259187	25259495	.	.	.	.
Fvb2	25240357	25241029	gene09092	LastExon	Intergenic	Intergenic
Fvb2	25200197	25200622	.	.	.	.
Fvb2	25193081	25193531	gene09104	UTR3	UTR3	UTR3
Fvb2	25189722	25189981	gene09104	Intron1	Exon2	Intron2
Fvb2	25165934	25166364	gene09109	LastExon	UTR3	Intergenic
Fvb2	25158606	25159131	.	.	.	.
Fvb2	25159715	25160015	gene09110	Intron1	Exon2	LastExon
Fvb2	25160705	25161029	gene09110	Exon1	Exon1	Intron1
Fvb2	25157841	25158289	gene09111	LastExon	Intergenic	Intergenic
Fvb2	25149675	25150003	.	.	.	.
Fvb2	25144389	25144712	gene09113	UTR3	UTR3	UTR3
Fvb2	25130633	25131005	gene09116	LastExon	LastExon	UTR3
Fvb2	25113487	25113775	gene09117	LastExon	LastExon	UTR3
Fvb2	25106816	25107410	gene09118	UTR5	UTR5	Exon1
Fvb2	25042561	25042915	gene35947	UTR3	UTR3	UTR3
Fvb2	25020434	25020809	gene09134	LastExon	LastExon	UTR3
Fvb2	25018661	25018938	gene09134	Exon3	Exon3	Exon3
Fvb2	24976006	24976377	gene09141	LastExon	LastExon	UTR3
Fvb2	24973745	24974140	gene09142	UTR3	UTR3	Intergenic
Fvb2	24959186	24960264	gene09143	Intron11	Exon14	Intron16
Fvb2	24955361	24956189	gene09143	LastIntron	Intergenic	Intergenic
Fvb2	24955361	24956189	gene09144	UTR3	Intergenic	Intergenic
Fvb2	24935290	24935575	gene09148	UTR3	UTR3	UTR3
Fvb2	24928373	24928761	gene09150	LastExon	UTR3	UTR3
Fvb2	20156876	20157106	gene10558	LastExon	Intergenic	Intergenic
Fvb2	20167356	20167741	gene10559	LastExon	LastExon	UTR3
Fvb2	20206852	20207286	gene10569	LastExon	UTR3	Intergenic
Fvb2	20244384	20244692	gene10579	UTR5	Exon1	LastIntron
Fvb2	20242760	20243233	gene10579	LastExon	LastExon	LastExon
Fvb2	20258647	20259077	gene10581	LastExon	LastExon	UTR3
Fvb2	20274161	20274530	gene10585	LastExon	UTR3	UTR3
Fvb2	20275053	20276039	gene10585	Intron2	Exon5	LastIntron
Fvb2	20276985	20277613	gene10586	LastExon	UTR3	UTR3
Fvb2	20278528	20279354	gene10586	Intron2	Exon5	Exon7
Fvb2	20293744	20294048	gene10588	UTR3	UTR3	UTR3
Fvb2	20297510	20297820	gene10590	LastIntron	Intergenic	Intergenic
Fvb2	20304142	20304441	gene10593	LastExon	UTR3	UTR3
Fvb2	20313184	20313491	gene10594	UTR3	UTR3	UTR3
Fvb2	20339115	20339662	gene35851	Intron11	LastIntron	UTR3
Fvb2	20363539	20363977	gene10603	LastIntron	UTR3	UTR3
Fvb2	20378735	20378993	gene10606	UTR3	UTR3	UTR3
Fvb2	20402371	20402736	gene10608	LastExon	LastExon	UTR3
Fvb2	20418097	20418723	gene10611	UTR5	Exon1	Exon1
Fvb2	20450033	20450428	gene10615	LastExon	UTR3	UTR3
Fvb2	20476586	20476894	gene10618	LastExon	UTR3	UTR3
Fvb2	20489493	20489723	gene10623	UTR3	UTR3	UTR3
Fvb2	20489965	20490202	gene10624	UTR3	UTR3	UTR3
Fvb2	20498856	20499199	gene10625	LastExon	LastExon	Intergenic
Fvb2	21658412	21658666	gene10955	UTR3	UTR3	UTR3
Fvb2	21679998	21680553	gene10960	LastExon	LastExon	UTR3
Fvb2	21691904	21692321	gene10963	LastExon	Intergenic	Intergenic
Fvb2	21691904	21692321	gene10962	LastExon	Intergenic	Intergenic
Fvb2	21705015	21705317	gene10969	UTR3	UTR3	UTR3
Fvb2	21706950	21707197	gene10969	UTR5	Exon1	Exon1
Fvb2	21806736	21807111	gene10986	Intergenic	UTR5	LastExon
Fvb2	21820811	21821125	gene10989	LastExon	UTR3	UTR3
Fvb2	21831204	21831528	gene10991	UTR3	UTR3	Intergenic
Fvb2	21842775	21843145	gene10994	UTR5	UTR5	Exon1
Fvb2	21845790	21846150	gene10994	UTR3	UTR3	UTR3
Fvb2	21859365	21859725	gene35884	UTR3	UTR3	UTR3
Fvb2	21872550	21872772	gene10999	LastIntron	UTR3	UTR3
Fvb2	21882647	21883047	gene11004	LastIntron	UTR3	UTR3
Fvb2	21900286	21900607	gene11007	Exon1	Exon1	Exon1
Fvb2	20539477	20539848	gene11077	LastIntron	UTR3	UTR3
Fvb2	20565705	20566041	.	.	.	.
Fvb2	20569531	20569796	gene11081	LastExon	LastExon	UTR3
Fvb2	20594039	20594301	gene11089	LastIntron	LastExon	UTR3
Fvb2	20604311	20604770	gene11092	LastIntron	UTR3	Intergenic
Fvb2	20634797	20635185	gene11098	LastExon	Intergenic	Intergenic
Fvb2	20655078	20655338	gene11099	LastExon	LastExon	UTR3
Fvb2	20657671	20658048	gene11100	LastIntron	LastExon	UTR3
Fvb2	20658618	20659235	gene11101	Exon2	LastExon	UTR3
Fvb2	20680063	20680568	gene11105	Exon5	Intron6	Intron7
Fvb2	20681120	20681458	gene11105	LastIntron	LastExon	Intergenic
Fvb2	20692780	20693069	gene11107	UTR3	UTR3	UTR3
Fvb2	20714178	20714458	gene11108	UTR5	Exon1	Exon1
Fvb2	20706955	20707347	gene11108	LastIntron	UTR3	UTR3
Fvb2	20719597	20719947	gene11109	UTR3	UTR3	UTR3
Fvb2	20733311	20733718	gene11111	UTR3	UTR3	UTR3
Fvb2	20728510	20728851	gene11110	UTR3	UTR3	Intergenic
Fvb2	20828358	20828736	gene11128	LastIntron	UTR3	UTR3
Fvb2	20847112	20847462	gene11132	LastIntron	UTR3	UTR3
Fvb2	20865978	20866315	gene11135	LastExon	UTR3	UTR3
Fvb2	20868815	20869161	gene11136	LastExon	Intergenic	Intergenic
Fvb2	20887701	20888107	gene11138	LastExon	LastExon	UTR3
Fvb2	20941163	20941570	gene11146	UTR3	UTR3	UTR3
Fvb2	20943714	20944099	gene11146	Exon1	Exon1	Exon1
Fvb2	20948461	20948785	gene11148	UTR3	UTR3	Intergenic
Fvb2	20960723	20961036	gene11152	Intron2	Exon3	LastIntron
Fvb2	20990041	20990289	gene11157	Intron6	UTR3	LastIntron
Fvb2	20988816	20989797	gene11156	LastIntron	Intergenic	Intergenic
Fvb2	20988816	20989797	gene11157	LastIntron	Intergenic	Intergenic
Fvb2	20990795	20991043	gene11157	Exon6	UTR3	Intron6
Fvb2	20995819	20996497	gene11158	LastIntron	LastExon	Intergenic
Fvb2	21001384	21001758	gene11161	UTR3	UTR3	UTR3
Fvb2	21003966	21004297	gene11161	UTR5	Exon1	Exon1
Fvb2	21015296	21015484	gene11164	Exon1	Exon1	Exon1
Fvb2	21022175	21022547	gene11164	LastIntron	LastExon	UTR3
Fvb2	21031093	21031399	gene11166	UTR3	UTR3	Intergenic
Fvb2	21031093	21031399	gene11167	LastExon	Intergenic	Intergenic
Fvb2	21052175	21052612	gene11169	UTR3	UTR3	UTR3
Fvb2	21062689	21063105	gene11171	LastExon	LastExon	UTR3
Fvb2	21069644	21070092	gene11172	UTR3	UTR3	UTR3
Fvb2	21140200	21140427	gene11182	LastExon	UTR3	UTR3
Fvb2	21146817	21147323	gene11183	LastExon	LastExon	UTR3
Fvb2	21208159	21208735	gene11195	LastExon	Intergenic	Intergenic
Fvb2	21220482	21221010	gene11197	LastExon	UTR3	UTR3
Fvb2	21254123	21254355	gene11200	UTR3	UTR3	Intergenic
Fvb2	21287288	21287583	gene11208	LastIntron	UTR3	Intergenic
Fvb2	21282539	21283321	gene11207	UTR5	UTR3	UTR3
Fvb2	21284749	21285268	.	.	.	.
Fvb2	21293745	21294570	gene11210	LastIntron	UTR3	UTR3
Fvb2	21299089	21300064	gene11212	Exon1	UTR3	UTR3
Fvb2	21303208	21303638	gene11214	LastIntron	UTR3	UTR3
Fvb2	21316639	21317071	gene11217	LastExon	Intergenic	Intergenic
Fvb2	21316639	21317071	gene11216	LastExon	LastExon	UTR3
Fvb2	21330372	21330846	.	.	.	.
Fvb2	21348539	21349377	gene11225	LastExon	UTR3	Intergenic
Fvb2	21348539	21349377	gene11224	LastExon	Intergenic	Intergenic
Fvb2	21372489	21372881	gene11228	LastIntron	UTR3	Intergenic
Fvb2	21397115	21397479	gene11231	UTR3	UTR3	Intergenic
Fvb2	21421038	21421442	gene11237	LastIntron	UTR3	UTR3
Fvb2	21430431	21430769	gene11238	UTR3	UTR3	UTR3
Fvb2	21450381	21450744	gene11243	Exon1	Exon1	Exon1
Fvb2	21486247	21486656	gene11248	Intron8	UTR3	UTR3
Fvb2	21490277	21490572	gene11248	UTR5	Exon1	Exon1
Fvb2	21513153	21513595	gene11252	LastExon	LastExon	Intergenic
Fvb2	21517382	21518189	gene11253	LastExon	Intergenic	Intergenic
Fvb2	21517382	21518189	gene11254	LastIntron	Intergenic	Intergenic
Fvb2	21524898	21525180	gene11256	UTR3	UTR3	Intergenic
Fvb2	21533945	21534228	gene11257	UTR3	UTR3	UTR3
Fvb2	21552467	21552830	gene35880	LastExon	UTR3	UTR3
Fvb2	21581903	21582299	gene11266	UTR3	UTR3	UTR3
Fvb2	21605429	21605990	gene11269	LastExon	LastExon	UTR3
Fvb2	21953625	21953869	gene11581	UTR3	UTR3	Intergenic
Fvb2	21955487	21956075	gene11582	Exon1	Exon1	Exon1
Fvb2	21957856	21958165	gene11582	UTR3	UTR3	UTR3
Fvb2	21964162	21964624	gene11584	LastIntron	LastExon	Intergenic
Fvb2	21996352	21996889	gene11589	LastExon	LastExon	UTR3
Fvb2	22031050	22031476	gene11598	LastExon	LastExon	UTR3
Fvb2	22037093	22037724	gene11599	LastExon	LastExon	UTR3
Fvb2	22043761	22044110	.	.	.	.
Fvb2	22048676	22049095	gene35885	LastIntron	UTR3	UTR3
Fvb2	22058459	22058779	gene11604	LastExon	LastExon	LastExon
Fvb2	22090069	22090402	gene11610	LastExon	UTR3	UTR3
Fvb2	22137215	22137591	gene11618	LastExon	LastExon	Intergenic
Fvb2	22138101	22138418	.	.	.	.
Fvb2	22149289	22149607	gene11621	LastExon	UTR3	UTR3
Fvb2	22154888	22155641	gene35887	LastIntron	UTR3	Intergenic
Fvb2	22179182	22179401	gene11625	UTR3	UTR3	UTR3
Fvb2	22268510	22268736	gene11638	LastExon	UTR3	UTR3
Fvb2	22277768	22278119	gene11639	LastExon	LastExon	UTR3
Fvb2	22281726	22281928	gene11642	UTR5	UTR5	Intron1
Fvb2	22286079	22286507	gene11642	LastIntron	LastExon	UTR3
Fvb2	22345021	22345247	gene11651	LastIntron	UTR5	UTR5
Fvb2	22376199	22376432	gene11660	LastExon	LastExon	UTR3
Fvb2	22396588	22396892	gene11663	Exon1	Exon1	Exon1
Fvb2	22398411	22398669	gene11663	LastExon	LastExon	UTR3
Fvb2	22401993	22402392	gene11665	UTR3	UTR3	Intergenic
Fvb2	22411246	22411777	gene11666	LastIntron	UTR3	UTR3
Fvb2	22412663	22413086	gene11666	Exon2	Intron2	LastIntron
Fvb2	22420764	22421149	gene11669	LastExon	Intergenic	Intergenic
Fvb2	22475148	22475462	gene11680	UTR3	UTR3	UTR3
Fvb2	22493189	22493495	gene11683	UTR3	UTR3	Intergenic
Fvb2	22505147	22505470	gene11686	LastIntron	UTR3	UTR3
Fvb2	22522460	22522852	gene11688	UTR3	Intergenic	Intergenic
Fvb2	22522460	22522852	gene11689	LastExon	UTR3	Intergenic
Fvb2	22523894	22524796	gene11689	Intron8	Exon10	Exon11
Fvb2	22525099	22525776	gene11689	Intron6	Exon8	Intron8
[truncated: 9,228 more rows]
