# Supplementary material for: N6-methyladenosine RNA modification regulates strawberry fruit ripening in an ABA-dependent manner
Source: Genome Biol. 2021 Jun 3;22:168. doi: 10.1186/s13059-021-02385-0 (PMC8173835; doi:10.1186/s13059-021-02385-0)
Supplement: Supplementary file 5 — Additional file 5: Table S4. Confident m6A peaks identified by three independent m6A-seq experiments in strawberry fruit at RS3 stage. [file 13059_2021_2385_MOESM5_ESM.xlsx]

## Sheet: Table S4
Table S4. Confident m6A peaks identified by three independent m6A-seq experiments in strawberry fruit at RS3 stage. RS3, the ripening stage 3.
Chromosome	Peak Start	Peak End	Overlaped gene ID	Overlap_Begin	Overlap_Center	Overlap_End
Fvb1	9030255	9030791	gene00258	LastIntron	LastExon	UTR3
Fvb1	10574364	10574636	gene01547	UTR3	UTR3	UTR3
Fvb1	10576362	10576911	gene01547	Exon1	Exon1	Exon1
Fvb1	10580370	10580626	gene01548	LastExon	LastExon	UTR3
Fvb1	10581052	10581741	gene01549	Intron8	LastIntron	UTR3
Fvb1	10587364	10587682	gene01550	Exon5	UTR3	UTR3
Fvb1	10590682	10591089	gene01550	UTR5	Exon1	Exon1
Fvb1	18223144	18223509	gene01745	UTR5	UTR5	LastExon
Fvb1	18288869	18289191	gene01753	UTR5	UTR5	Exon1
Fvb1	18291793	18292122	gene01753	LastExon	LastExon	UTR3
Fvb1	2815931	2816338	gene02068	LastIntron	LastExon	UTR3
Fvb1	2808022	2808389	gene02069	LastIntron	UTR3	UTR3
Fvb1	2806670	2807127	gene02070	Exon9	Intergenic	Intergenic
Fvb1	2806670	2807127	gene02069	UTR3	Intergenic	Intergenic
Fvb1	2786240	2786550	gene02075	LastIntron	LastExon	UTR3
Fvb1	2776826	2777031	gene02076	UTR5	UTR5	Exon1
Fvb1	2778735	2779049	gene02076	LastIntron	UTR3	UTR3
Fvb1	2763056	2763548	gene02078	UTR3	UTR3	UTR3
Fvb1	2747230	2747691	gene02085	LastExon	LastExon	Intergenic
Fvb1	2738273	2738510	.	.	.	.
Fvb1	2737165	2738084	gene02087	LastExon	LastExon	LastExon
Fvb1	2735558	2735817	.	.	.	.
Fvb1	2727534	2727973	gene02089	LastIntron	UTR3	UTR3
Fvb1	2707579	2707928	gene02091	UTR3	UTR3	UTR3
Fvb1	2708900	2709914	gene02091	Exon1	Exon1	Exon1
Fvb1	2690197	2690849	gene02095	Intergenic	UTR3	Intergenic
Fvb1	2659366	2659900	gene02101	UTR3	UTR3	UTR3
Fvb1	2639910	2640200	gene02106	UTR3	UTR3	UTR3
Fvb1	2622031	2622300	gene02108	LastIntron	UTR5	UTR5
Fvb1	2610336	2610806	gene02110	Exon4	Intron5	Intron6
Fvb1	2609733	2610160	gene02110	LastIntron	UTR3	UTR3
Fvb1	11793565	11793837	gene05555	UTR3	UTR3	UTR3
Fvb1	11838802	11839084	gene05562	Exon1	Exon1	Exon1
Fvb1	11841912	11842249	gene05562	Exon6	Intron6	Intron6
Fvb1	11845226	11845676	gene05562	LastIntron	LastExon	UTR3
Fvb1	11851656	11852641	gene05565	LastExon	UTR3	UTR3
Fvb1	11881992	11882248	gene05571	LastExon	UTR3	Intergenic
Fvb1	11883583	11884112	gene05572	LastExon	UTR3	UTR3
Fvb1	11890397	11890635	gene05572	Exon1	Exon1	Exon1
Fvb1	11446624	11447097	gene05582	LastIntron	UTR3	UTR3
Fvb1	11452882	11453286	.	.	.	.
Fvb1	11455237	11455567	gene05584	Exon6	Exon6	Exon6
Fvb1	11456113	11456401	gene05584	Exon6	Exon6	Exon6
Fvb1	11459502	11459881	gene05586	LastIntron	UTR3	Intergenic
Fvb1	11462552	11462836	gene05586	UTR5	Exon1	Exon1
Fvb1	11509846	11510155	gene35449	LastExon	LastExon	UTR3
Fvb1	11519890	11520522	gene05592	Exon4	UTR3	UTR3
Fvb1	11522530	11522766	gene05592	UTR5	UTR5	UTR5
Fvb1	11541624	11542360	gene05598	LastExon	UTR3	Intergenic
Fvb1	11544489	11545369	gene05599	LastExon	LastExon	LastExon
Fvb1	11547483	11547797	gene05600	LastIntron	UTR3	UTR3
Fvb1	11604684	11605048	gene05605	LastIntron	LastExon	UTR3
Fvb1	11662155	11662541	gene05613	LastExon	UTR3	UTR3
Fvb1	11665759	11666115	gene05614	UTR3	UTR3	UTR3
Fvb1	11705209	11705517	gene35453	UTR3	UTR3	UTR3
Fvb1	11239028	11239343	gene05640	Intergenic	UTR5	Exon1
Fvb1	11241791	11242162	gene05640	LastExon	Intergenic	Intergenic
Fvb1	11278087	11278395	gene05648	UTR3	Intergenic	Intergenic
Fvb1	11278087	11278395	gene05647	LastExon	Intergenic	Intergenic
Fvb1	11301275	11302109	gene05651	LastExon	LastExon	UTR3
Fvb1	11305347	11305690	gene05653	UTR3	Intergenic	Intergenic
Fvb1	11305347	11305690	gene05652	LastExon	LastExon	Intergenic
Fvb1	10698064	10698480	gene05725	UTR3	Intergenic	Intergenic
Fvb1	10698064	10698480	gene05724	LastIntron	LastExon	UTR3
Fvb1	10720347	10720705	gene05727	LastExon	LastExon	Intergenic
Fvb1	10715721	10716028	gene05727	Exon1	Exon1	Exon1
Fvb1	10750685	10750986	gene05730	LastIntron	LastExon	UTR3
Fvb1	10761103	10761502	gene05733	LastExon	UTR3	UTR3
Fvb1	10779159	10779668	gene05735	UTR3	UTR3	UTR3
Fvb1	10783364	10783762	gene05736	LastExon	UTR3	UTR3
Fvb1	10859289	10859555	gene05745	LastExon	LastExon	UTR3
Fvb1	10860975	10861242	gene05746	LastExon	UTR3	UTR3
Fvb1	10888060	10888501	gene05750	LastExon	LastExon	UTR3
Fvb1	10889937	10890191	gene05751	LastExon	Intergenic	Intergenic
Fvb1	10909923	10910429	gene05754	LastIntron	Intergenic	Intergenic
Fvb1	10919560	10920037	gene05756	LastExon	LastExon	UTR3
Fvb1	10932921	10933288	gene05758	LastExon	LastExon	UTR3
Fvb1	10933568	10933867	gene05759	LastExon	UTR3	UTR3
Fvb1	10954629	10955166	gene05761	LastIntron	LastExon	Intergenic
Fvb1	10962478	10963098	gene05763	UTR3	Intergenic	Intergenic
Fvb1	10962478	10963098	gene05764	LastExon	UTR3	Intergenic
Fvb1	10969958	10970316	gene05765	LastIntron	LastExon	UTR3
Fvb1	10977078	10977572	gene05768	LastIntron	UTR3	UTR3
Fvb1	10994361	10994737	gene05773	LastIntron	UTR3	UTR3
Fvb1	10996543	10996902	gene05774	LastExon	UTR3	UTR3
Fvb1	11035330	11035688	gene05781	UTR3	UTR3	LastIntron
Fvb1	11044882	11045195	gene05782	LastExon	LastExon	UTR3
Fvb1	11070318	11070686	gene05791	UTR3	UTR3	UTR3
Fvb1	11119503	11119820	gene05798	LastExon	LastExon	UTR3
Fvb1	11131449	11131884	gene05801	LastExon	UTR3	UTR3
Fvb1	22727792	22728175	gene07836	UTR3	Intergenic	Intergenic
Fvb1	22727792	22728175	gene07835	UTR3	UTR3	Intergenic
Fvb1	22925308	22925846	gene08018	Intergenic	UTR3	LastIntron
Fvb1	22981596	22981860	gene08023	UTR3	UTR3	UTR3
Fvb1	22994671	22995124	gene08025	LastExon	LastExon	UTR3
Fvb1	631961	632501	gene10043	LastExon	LastExon	UTR3
Fvb1	628460	628826	.	.	.	.
Fvb1	621300	621696	gene10046	LastIntron	LastExon	UTR3
Fvb1	601832	602348	gene10051	LastIntron	LastExon	UTR3
Fvb1	586689	588073	gene10055	Exon7	Exon7	Exon7
Fvb1	589335	589973	gene10055	UTR3	UTR3	UTR3
Fvb1	577269	577674	gene10056	UTR3	UTR3	UTR3
Fvb1	576034	576258	gene10057	LastExon	LastExon	UTR3
Fvb1	572529	572933	gene10058	UTR5	UTR5	LastExon
Fvb1	569373	569729	.	.	.	.
Fvb1	563892	564349	gene10060	LastIntron	UTR3	Intergenic
Fvb1	551884	552677	gene10064	LastIntron	LastExon	UTR3
Fvb1	543567	544065	gene10065	LastExon	UTR3	UTR3
Fvb1	528956	529228	gene10068	LastExon	LastExon	UTR3
Fvb1	487791	488292	gene10073	LastIntron	UTR3	UTR3
Fvb1	477909	478346	gene10075	LastExon	UTR3	UTR3
Fvb1	457971	458320	gene10079	LastExon	UTR3	UTR3
Fvb1	457070	457440	gene10080	LastExon	LastExon	UTR3
Fvb1	444925	445354	gene10082	LastExon	UTR3	Intergenic
Fvb1	428423	428671	gene10087	UTR5	Exon1	Intron1
Fvb1	425243	425713	gene10087	UTR3	UTR3	UTR3
Fvb1	419374	419724	gene10088	LastExon	UTR3	Intergenic
Fvb1	408726	409079	gene10093	LastExon	LastExon	UTR3
Fvb1	406129	406933	gene10093	Exon2	Exon2	Intron2
Fvb1	390095	390484	gene10097	LastIntron	UTR3	UTR3
Fvb1	392176	392463	.	.	.	.
Fvb1	383141	383452	.	.	.	.
Fvb1	379022	379285	gene10101	LastExon	Intergenic	Intergenic
Fvb1	364519	364940	gene10104	UTR3	UTR3	UTR3
Fvb1	367950	368302	gene10103	Exon10	Exon10	UTR3
Fvb1	356753	357123	gene10105	LastExon	LastExon	LastExon
Fvb1	348806	349257	gene10108	LastExon	UTR3	UTR3
Fvb1	321171	321566	gene10112	UTR3	UTR3	UTR3
Fvb1	295222	295655	gene10120	LastExon	LastExon	UTR3
Fvb1	294327	294705	gene10120	Intergenic	Intron1	Intron2
Fvb1	290779	291093	gene35247	LastExon	LastExon	UTR3
Fvb1	273019	273462	gene10123	LastExon	Intergenic	Intergenic
Fvb1	268356	268714	gene10125	LastIntron	UTR3	UTR3
Fvb1	252073	252349	gene10127	LastExon	UTR3	UTR3
Fvb1	245575	245862	gene10129	Intron2	Exon3	Exon4
Fvb1	246426	247080	gene10129	LastIntron	LastExon	Intergenic
Fvb1	247244	247583	gene10128	LastExon	UTR3	UTR3
Fvb1	236814	237389	gene10131	LastExon	LastExon	UTR3
Fvb1	232233	232517	gene10133	LastIntron	LastExon	UTR3
Fvb1	232712	233135	gene10133	UTR3	UTR3	Intergenic
Fvb1	232712	233135	gene10132	Exon3	UTR3	UTR3
Fvb1	216125	216450	gene10134	LastExon	UTR3	UTR3
Fvb1	206644	207092	gene10137	LastIntron	LastExon	UTR3
Fvb1	207943	208194	gene10136	LastExon	LastExon	LastExon
Fvb1	200244	200742	gene35245	Intron3	LastExon	UTR3
Fvb1	204461	204681	gene10137	Intron8	Exon9	Exon9
Fvb1	188337	188740	gene10139	LastIntron	UTR3	UTR3
Fvb1	187355	187919	gene10140	LastExon	LastExon	Intergenic
Fvb1	187355	187919	gene10139	UTR3	Intergenic	Intergenic
Fvb1	123872	124197	gene10148	LastExon	UTR3	UTR3
Fvb1	116250	116547	gene10150	UTR3	UTR3	UTR3
Fvb1	116250	116547	gene10151	UTR3	Intergenic	Intergenic
Fvb1	101422	102006	gene35234	LastExon	Intergenic	Intergenic
Fvb1	98481	98905	gene10153	LastIntron	UTR3	UTR3
Fvb1	86605	87070	gene10155	LastIntron	UTR3	UTR3
Fvb1	69940	70748	gene10161	LastIntron	UTR3	UTR3
Fvb1	60461	60845	gene10163	LastIntron	UTR3	UTR3
Fvb1	55758	56115	gene10164	LastExon	LastExon	UTR3
Fvb1	44870	45299	gene10165	LastIntron	UTR3	UTR3
Fvb1	28782	29218	gene10167	LastIntron	UTR3	UTR3
Fvb1	22448	22738	gene10169	LastExon	Intergenic	Intergenic
Fvb1	23045	23491	gene10168	LastExon	UTR3	UTR3
Fvb1	6191	6530	gene10171	LastIntron	UTR3	UTR3
Fvb1	19604459	19604836	gene10184	LastExon	LastExon	UTR3
Fvb1	19506245	19506690	gene10199	LastExon	UTR3	UTR3
Fvb1	19374359	19374890	gene10215	LastIntron	UTR3	Intergenic
Fvb1	19933078	19933456	gene10224	LastExon	UTR3	UTR3
Fvb1	19830169	19830618	gene10234	UTR3	UTR3	UTR3
Fvb1	19789637	19790018	gene10237	LastExon	UTR3	UTR3
Fvb1	19755426	19755664	.	.	.	.
Fvb1	19774882	19775323	gene10238	LastIntron	UTR3	UTR3
Fvb1	23350801	23351062	gene10354	LastExon	UTR3	UTR3
Fvb1	23056169	23056600	gene10390	LastExon	UTR3	UTR3
Fvb1	23057645	23058216	gene10390	Exon7	Exon9	Intron10
Fvb1	23058773	23059227	gene10390	Intron4	Intron5	Intron6
Fvb1	23095729	23097126	gene10392	UTR5	UTR5	UTR3
Fvb1	23098589	23099176	gene10393	LastExon	UTR3	UTR3
Fvb1	23114909	23115284	.	.	.	.
Fvb1	23115955	23117798	.	.	.	.
Fvb1	23144905	23145235	gene10399	UTR3	UTR3	UTR3
Fvb1	23136343	23136885	gene35576	LastExon	LastExon	UTR3
Fvb1	23167947	23168310	gene10401	LastExon	UTR3	UTR3
Fvb1	23201806	23202144	.	.	.	.
Fvb1	23209652	23210015	gene10408	LastIntron	UTR3	UTR3
Fvb1	23253216	23253480	.	.	.	.
Fvb1	23287993	23288721	gene35580	Exon16	UTR3	UTR3
Fvb1	23328789	23329134	gene10422	LastExon	Intergenic	Intergenic
Fvb1	3165913	3166339	gene11282	UTR3	UTR3	UTR3
Fvb1	3194119	3194396	gene35297	LastExon	LastExon	UTR3
Fvb1	3194774	3195163	gene11287	LastExon	UTR3	UTR3
Fvb1	3227308	3227733	gene11295	LastIntron	UTR3	UTR3
Fvb1	3222184	3222485	gene11294	UTR3	UTR3	UTR3
Fvb1	3229158	3229422	gene11295	UTR5	Exon1	Exon1
Fvb1	3234381	3234843	gene11297	LastExon	UTR3	UTR3
Fvb1	3247316	3247572	gene11300	LastExon	LastExon	UTR3
Fvb1	3283732	3284189	gene11313	LastExon	UTR3	Intergenic
Fvb1	3349808	3350170	gene11324	Exon1	Exon1	Exon1
Fvb1	3353184	3353604	gene11324	Intron12	Exon13	UTR3
Fvb1	3362964	3363333	gene11327	Intergenic	Exon1	LastIntron
Fvb1	3371029	3371360	gene11329	UTR3	Intergenic	Intergenic
Fvb1	3371029	3371360	gene11328	LastIntron	Intergenic	Intergenic
Fvb1	3392954	3393324	gene11335	UTR3	UTR3	UTR3
Fvb1	3397614	3397968	gene11337	LastExon	UTR3	UTR3
Fvb1	3411695	3412035	gene11341	UTR3	Intergenic	Intergenic
Fvb1	3411695	3412035	gene11340	LastExon	LastExon	Intergenic
Fvb1	3419486	3419766	gene11343	UTR3	UTR3	UTR3
Fvb1	3431727	3432324	gene11345	Exon12	UTR3	UTR3
Fvb1	3450163	3450584	gene11349	LastExon	LastExon	Intergenic
Fvb1	3457004	3457329	gene35299	LastExon	UTR3	UTR3
Fvb1	3517373	3517796	.	.	.	.
Fvb1	3522657	3522986	gene11363	UTR3	UTR3	UTR3
Fvb1	3524554	3525494	gene11363	Intergenic	Intron2	Intron3
Fvb1	3529213	3529506	gene11364	UTR3	UTR3	UTR3
Fvb1	3532917	3533294	gene11365	Intron6	Exon7	UTR3
Fvb1	3537030	3537580	gene11368	LastExon	LastExon	LastExon
Fvb1	3565497	3565811	gene11375	LastExon	Intergenic	Intergenic
Fvb1	3584883	3585372	gene11378	LastIntron	UTR3	Intergenic
Fvb1	3593873	3594176	gene11380	Exon6	Exon6	UTR3
Fvb1	3596350	3596634	gene11382	LastExon	UTR3	UTR3
Fvb1	3609451	3609709	gene35304	LastExon	UTR3	UTR3
Fvb1	3642555	3642941	gene11389	LastExon	UTR3	Intergenic
Fvb1	3645226	3645640	gene11390	LastExon	UTR3	UTR3
Fvb1	3668056	3668673	gene11393	Exon15	LastExon	UTR3
Fvb1	3673472	3673697	gene11395	UTR3	UTR3	Intergenic
Fvb1	3673888	3674566	gene11396	Intron5	UTR3	UTR3
Fvb1	3709905	3710385	gene11402	LastExon	LastExon	UTR3
Fvb1	3726679	3727058	gene11409	UTR3	UTR3	UTR3
Fvb1	3737036	3737400	gene11411	UTR3	UTR3	UTR3
Fvb1	3750928	3751195	gene11413	LastExon	LastExon	LastExon
Fvb1	3752425	3752966	gene11414	LastExon	UTR3	UTR3
Fvb1	3767035	3767349	gene11417	LastExon	LastExon	Intergenic
Fvb1	3822499	3822956	gene11431	Intergenic	LastExon	LastExon
Fvb1	3826345	3827455	gene11432	Exon12	LastExon	Intergenic
Fvb1	2878559	2878773	gene11843	LastExon	UTR3	Intergenic
Fvb1	2916662	2916921	gene11848	LastExon	LastExon	UTR3
Fvb1	2970676	2971091	gene11862	LastIntron	LastExon	UTR3
Fvb1	2971500	2971876	gene11863	LastExon	UTR3	UTR3
Fvb1	2989528	2989990	gene11866	UTR3	UTR3	UTR3
Fvb1	3004286	3004699	gene11871	UTR3	UTR3	UTR3
Fvb1	3017984	3018358	gene11873	LastExon	LastExon	UTR3
Fvb1	3022311	3022750	gene11875	LastExon	UTR3	UTR3
Fvb1	3062422	3062822	gene11880	LastExon	LastExon	UTR3
Fvb1	3096156	3096761	gene11884	UTR3	Intergenic	Intergenic
Fvb1	3096156	3096761	gene11885	Exon22	Intergenic	Intergenic
Fvb1	3106223	3106617	gene11886	LastExon	LastExon	LastExon
Fvb1	3106858	3107681	gene11886	LastExon	Intergenic	Intergenic
Fvb1	3120574	3120876	gene11892	UTR3	UTR3	UTR3
Fvb1	12723445	12724005	gene12262	LastIntron	UTR3	UTR3
Fvb1	12744889	12745335	gene12264	LastExon	LastExon	UTR3
Fvb1	12749782	12750115	gene12265	LastExon	LastExon	UTR3
Fvb1	12756941	12757297	gene12266	LastIntron	LastExon	UTR3
Fvb1	12901402	12901852	gene12344	LastExon	UTR3	UTR3
Fvb1	12914456	12914780	gene12345	LastExon	LastExon	UTR3
Fvb1	12916124	12916644	gene12346	LastExon	UTR3	UTR3
Fvb1	12948292	12948708	gene12351	LastExon	UTR3	Intergenic
Fvb1	12948292	12948708	gene12350	UTR3	Intergenic	Intergenic
Fvb1	12959964	12960246	gene12352	UTR3	UTR3	UTR3
Fvb1	12969366	12969732	gene12353	LastExon	UTR3	UTR3
Fvb1	12992632	12993115	.	.	.	.
Fvb1	13003369	13003751	gene12359	UTR3	Intergenic	Intergenic
Fvb1	13008416	13008804	gene12360	LastIntron	UTR3	UTR3
Fvb1	13014131	13015172	gene12361	Exon2	Exon2	Exon2
Fvb1	13021504	13021871	gene12361	LastIntron	UTR3	Intergenic
Fvb1	13023404	13023798	gene12362	UTR3	UTR3	UTR3
Fvb1	13038412	13038780	gene12367	LastExon	UTR3	UTR3
Fvb1	13042681	13043385	gene12368	Intron4	UTR3	UTR3
Fvb1	13059251	13059650	gene12370	LastExon	LastExon	UTR3
Fvb1	13053170	13053504	gene12369	LastIntron	UTR3	UTR3
Fvb1	13066780	13067282	gene12373	LastIntron	UTR3	UTR3
Fvb1	13109932	13110238	gene12375	UTR5	UTR5	Intron1
Fvb1	13115708	13116087	gene12375	LastIntron	LastExon	UTR3
Fvb1	13123304	13123676	gene12377	LastExon	LastExon	UTR3
Fvb1	13126660	13127218	gene12378	LastExon	UTR3	Intergenic
Fvb1	13186097	13186490	gene12386	LastIntron	LastExon	UTR3
Fvb1	13188402	13189035	gene12387	LastExon	UTR3	UTR3
Fvb1	13192844	13193264	.	.	.	.
Fvb1	13219327	13219747	gene12393	UTR3	UTR3	Intergenic
Fvb1	13226893	13227315	gene12397	Exon1	Exon1	Exon1
Fvb1	13233484	13234173	gene12399	LastExon	UTR3	UTR3
Fvb1	4394187	4394563	gene12471	LastExon	UTR3	UTR3
Fvb1	4398176	4398585	gene12472	LastExon	UTR3	UTR3
Fvb1	4407993	4408766	gene12473	Intron18	Intron19	UTR3
Fvb1	4414274	4414723	gene12475	LastIntron	UTR3	Intergenic
Fvb1	4452541	4452840	gene35323	LastExon	Intergenic	Intergenic
Fvb1	4478359	4478639	gene12491	Intron1	Intron1	Intron1
Fvb1	4478359	4478639	gene35324	UTR3	UTR3	UTR3
Fvb1	4488798	4489238	gene12492	UTR3	UTR3	UTR3
Fvb1	4515849	4516077	gene12495	UTR5	UTR5	Intron1
Fvb1	4517897	4518107	gene12497	LastIntron	UTR3	UTR3
Fvb1	4534514	4534913	gene12500	LastExon	LastExon	UTR3
Fvb1	4556437	4556858	gene35325	LastIntron	UTR3	UTR3
Fvb1	4581827	4582229	gene12507	UTR3	UTR3	Intergenic
Fvb1	4594302	4594593	gene12511	UTR3	UTR3	UTR3
Fvb1	4656070	4656460	gene12521	LastExon	LastExon	UTR3
Fvb1	4664931	4665250	gene12523	UTR3	UTR3	Intergenic
Fvb1	4664931	4665250	gene12524	LastExon	UTR3	Intergenic
Fvb1	4674518	4674920	gene12526	LastExon	UTR3	UTR3
Fvb1	4703298	4703948	gene12533	UTR3	Intergenic	Intergenic
Fvb1	4703298	4703948	gene12534	LastExon	Intergenic	Intergenic
Fvb1	4715450	4715698	gene12538	UTR5	UTR5	UTR5
Fvb1	4720067	4720339	gene12538	UTR3	UTR3	UTR3
Fvb1	3907740	3908095	gene12633	LastExon	UTR3	UTR3
Fvb1	3934512	3934951	gene12638	LastExon	UTR3	Intergenic
Fvb1	3939849	3940406	gene12639	Intron2	LastIntron	UTR3
Fvb1	3951966	3952473	gene12640	LastExon	LastExon	Intergenic
Fvb1	3953243	3953634	gene12641	UTR3	UTR3	Intergenic
Fvb1	3962661	3963318	gene12642	LastIntron	UTR3	UTR3
Fvb1	3982250	3982603	gene12647	UTR3	UTR3	UTR3
Fvb1	4013082	4013495	gene12652	LastExon	UTR3	UTR3
Fvb1	4013082	4013495	gene12651	UTR3	Intergenic	Intergenic
Fvb1	4023687	4024090	gene35314	LastExon	UTR3	Intergenic
Fvb1	4048952	4049643	gene12661	Intron9	UTR3	UTR3
Fvb1	4054687	4055168	gene12662	LastExon	UTR3	UTR3
Fvb1	4086833	4087248	gene12669	LastExon	Intergenic	Intergenic
Fvb1	4105742	4106270	gene12673	LastExon	LastExon	UTR3
Fvb1	4123717	4124008	gene12679	UTR3	UTR3	UTR3
Fvb1	4126746	4127050	gene12680	UTR3	UTR3	UTR3
Fvb1	4133447	4134247	gene12682	Intron4	LastIntron	Intergenic
Fvb1	4136904	4137125	gene12682	UTR5	Exon1	Intron1
Fvb1	4142533	4142841	gene12684	Exon1	Exon1	Exon1
Fvb1	4143756	4144240	gene12684	LastExon	LastExon	UTR3
Fvb1	4148663	4149254	gene12685	LastExon	LastExon	Intergenic
Fvb1	4161871	4162279	gene12688	UTR3	UTR3	UTR3
Fvb1	4174775	4174997	.	.	.	.
Fvb1	4181567	4181966	gene12692	LastIntron	UTR3	UTR3
Fvb1	4193521	4193829	gene12695	UTR3	UTR3	UTR3
Fvb1	4194300	4194535	gene12696	UTR3	UTR3	UTR3
Fvb1	4195091	4195430	gene12696	Exon4	Exon4	Intron4
Fvb1	4197751	4198048	gene12697	LastIntron	UTR3	UTR3
Fvb1	4212955	4213447	gene12700	Exon22	Intron23	Exon24
Fvb1	4208701	4209187	gene12700	UTR3	UTR3	UTR3
Fvb1	4229238	4229509	gene12702	UTR5	UTR5	LastExon
Fvb1	4231834	4232154	gene12703	LastExon	UTR3	UTR3
Fvb1	4250032	4250566	gene35318	LastIntron	UTR3	Intergenic
Fvb1	4267497	4267935	gene12713	UTR3	UTR3	UTR3
Fvb1	4307664	4307865	gene12722	Intergenic	UTR5	UTR5
Fvb1	4308732	4309409	gene12722	Intron2	LastIntron	Intergenic
Fvb1	4334138	4334432	gene12732	UTR3	UTR3	UTR3
Fvb1	4362984	4363351	gene35321	UTR3	UTR3	UTR3
Fvb1	4362984	4363351	gene12737	LastIntron	LastIntron	UTR3
Fvb1	4750534	4750868	gene12909	LastExon	LastExon	UTR3
Fvb1	4793121	4793540	gene12915	LastIntron	UTR3	UTR3
Fvb1	4798563	4799003	gene12916	LastExon	LastExon	UTR3
Fvb1	4815562	4816235	gene12917	UTR3	UTR3	Intergenic
Fvb1	4815562	4816235	gene12918	LastExon	Intergenic	Intergenic
Fvb1	4829726	4830021	gene12920	LastExon	UTR3	UTR3
Fvb1	4844604	4845008	gene12921	UTR3	UTR3	UTR3
Fvb1	4846694	4847244	gene12922	LastExon	UTR3	UTR3
Fvb1	4878602	4878885	gene12927	Exon2	LastExon	UTR3
Fvb1	4930571	4930881	gene12932	UTR3	UTR3	UTR3
Fvb1	4968416	4968758	gene12944	LastExon	LastExon	UTR3
Fvb1	4969868	4970408	gene12945	UTR3	UTR3	UTR3
Fvb1	4993530	4993980	gene12949	LastExon	LastExon	UTR3
Fvb1	4998185	4998557	gene12950	UTR3	UTR3	Intergenic
Fvb1	5039026	5039503	gene12960	Exon24	UTR3	UTR3
Fvb1	5038048	5038411	gene12959	LastExon	LastExon	UTR3
Fvb1	5081547	5081902	.	.	.	.
Fvb1	5079672	5079920	gene12967	UTR5	UTR5	UTR5
Fvb1	5083495	5084516	.	.	.	.
Fvb1	5105675	5106153	gene12973	LastIntron	UTR3	UTR3
Fvb1	5119494	5120076	gene12974	LastIntron	UTR3	UTR3
Fvb1	5127072	5127587	gene12975	LastExon	LastExon	UTR3
Fvb1	5125537	5125773	gene12975	UTR5	UTR5	Intron1
Fvb1	5209564	5209897	gene12981	Intron7	Intron7	Intron7
Fvb1	5228315	5228964	gene12983	LastIntron	Intergenic	Intergenic
Fvb1	5228315	5228964	gene12984	LastIntron	UTR3	Intergenic
Fvb1	5236387	5236741	gene12987	LastExon	UTR3	UTR3
Fvb1	5245437	5245725	gene12988	LastExon	LastExon	UTR3
Fvb1	5245906	5246232	gene12989	LastExon	UTR3	Intergenic
Fvb1	5256480	5256745	gene12991	LastExon	UTR3	UTR3
Fvb1	5258452	5258911	gene12992	LastExon	UTR3	UTR3
Fvb1	5283454	5283767	gene12996	UTR3	UTR3	UTR3
Fvb1	5288557	5289131	gene12997	LastIntron	LastExon	UTR3
Fvb1	5316731	5317011	gene13000	UTR3	UTR3	UTR3
Fvb1	5325045	5325463	gene13002	LastIntron	Intergenic	Intergenic
Fvb1	5329653	5330095	gene13004	LastExon	UTR3	UTR3
Fvb1	5332446	5332870	gene13004	UTR5	Exon1	Exon1
Fvb1	5356902	5357337	gene13007	Exon15	UTR3	UTR3
Fvb1	5425597	5425883	gene13021	UTR3	UTR3	UTR3
Fvb1	5432427	5432851	gene13023	UTR3	UTR3	UTR3
Fvb1	5443960	5444349	gene13024	LastExon	LastExon	UTR3
Fvb1	5453258	5453927	gene13026	LastExon	UTR3	UTR3
Fvb1	5453258	5453927	gene13025	UTR3	UTR3	Intergenic
Fvb1	5468417	5468769	gene13027	LastExon	LastExon	UTR3
Fvb1	5496917	5497232	gene13030	LastExon	LastExon	Intergenic
Fvb1	5502003	5502442	gene13032	UTR5	UTR5	UTR5
Fvb1	5504662	5505071	gene13032	LastExon	LastExon	Intergenic
Fvb1	5506474	5506814	gene13033	UTR3	UTR3	UTR3
Fvb1	5525468	5525843	gene13036	LastExon	UTR3	UTR3
Fvb1	5547039	5548073	gene13038	Exon20	Exon22	UTR3
Fvb1	5556956	5557603	gene13043	Exon6	LastIntron	UTR3
Fvb1	5562234	5562659	gene13044	LastIntron	LastExon	UTR3
Fvb1	5627536	5627822	gene13053	LastExon	LastExon	UTR3
Fvb1	5632645	5633158	gene13054	LastIntron	LastExon	UTR3
Fvb1	5653380	5653739	gene13058	LastExon	Intergenic	Intergenic
Fvb1	5660244	5660720	gene13059	LastExon	UTR3	UTR3
Fvb1	5674435	5675135	gene13060	LastExon	LastExon	UTR3
Fvb1	5766307	5766736	gene13081	Exon2	UTR3	UTR3
Fvb1	5777921	5778413	gene13083	LastExon	UTR3	UTR3
Fvb1	5851830	5852272	gene14517	LastExon	Intergenic	Intergenic
Fvb1	5864340	5864667	.	.	.	.
Fvb1	5870350	5870697	gene14521	LastExon	UTR3	Intergenic
Fvb1	5873963	5874386	gene14522	LastExon	UTR3	Intergenic
Fvb1	5918571	5920472	gene14534	Exon11	Intron14	Intergenic
Fvb1	5925331	5925570	gene14534	Exon3	Exon3	Exon3
Fvb1	5939007	5939351	gene14537	LastExon	LastExon	UTR3
Fvb1	5945056	5945901	gene14541	LastExon	UTR3	Intergenic
Fvb1	5945056	5945901	gene14540	UTR3	UTR3	Intergenic
Fvb1	5959956	5960299	gene14542	UTR3	UTR3	Intergenic
Fvb1	5972534	5972919	gene35357	LastExon	UTR3	Intergenic
Fvb1	6007191	6007604	gene14549	LastExon	UTR3	Intergenic
Fvb1	6009889	6010258	gene14549	Exon1	Exon1	Intron1
Fvb1	6007894	6008543	gene14549	Exon6	Exon6	Exon6
Fvb1	6011682	6012345	gene14550	Intron11	LastIntron	UTR3
Fvb1	6024082	6024430	gene14553	LastExon	LastExon	UTR3
Fvb1	6031384	6032396	gene14555	UTR3	UTR3	UTR3
Fvb1	6081953	6082340	gene14564	Intergenic	LastExon	LastExon
Fvb1	6168188	6168489	gene14582	LastExon	UTR3	UTR3
Fvb1	6170228	6170616	gene35369	LastExon	UTR3	UTR3
Fvb1	6182060	6182580	gene14584	UTR3	UTR3	Intergenic
Fvb1	6184262	6184811	gene14584	Exon1	Exon1	Exon1
Fvb1	6196891	6197201	gene14587	UTR3	UTR3	UTR3
Fvb1	6235031	6235551	gene35373	LastIntron	Intergenic	Intergenic
Fvb1	6294339	6294613	gene14603	Exon1	LastIntron	LastIntron
Fvb1	6296071	6296423	gene14604	LastIntron	UTR3	UTR3
Fvb1	6328486	6328871	gene14609	UTR3	UTR3	UTR3
Fvb1	6332413	6332773	gene14609	UTR5	Exon1	Exon1
Fvb1	6344611	6345054	gene14611	LastExon	UTR3	UTR3
Fvb1	6359202	6359557	gene14616	LastExon	UTR3	UTR3
Fvb1	6399163	6399515	gene14622	UTR3	UTR3	UTR3
Fvb1	6403739	6404113	gene14624	LastIntron	Intergenic	Intergenic
Fvb1	6955978	6956335	gene14714	UTR5	UTR5	Exon1
Fvb1	6956906	6957238	gene14714	Exon4	Intron4	Intron5
Fvb1	6990291	6990672	gene35386	LastExon	UTR3	UTR3
Fvb1	7014678	7015373	gene14726	LastExon	UTR3	UTR3
Fvb1	7023971	7024349	gene14732	LastIntron	UTR3	UTR3
Fvb1	7031189	7031616	gene14733	LastExon	LastExon	UTR3
Fvb1	7040597	7040907	gene14736	LastExon	LastExon	Intergenic
Fvb1	7042874	7043271	gene14737	LastIntron	Intergenic	Intergenic
Fvb1	7045689	7045925	gene14739	LastIntron	UTR3	UTR3
Fvb1	7061754	7062268	gene14745	LastExon	Intergenic	Intergenic
Fvb1	7071842	7072155	gene14747	LastExon	LastExon	UTR3
Fvb1	7072498	7072747	gene14748	LastExon	UTR3	UTR3
Fvb1	7088217	7088527	gene14751	Intron3	Exon4	Exon4
Fvb1	7090769	7091171	gene14751	LastExon	LastExon	UTR3
Fvb1	7113895	7114137	gene14757	UTR3	UTR3	UTR3
Fvb1	7115369	7115777	gene14757	UTR5	Exon1	Exon1
Fvb1	7148110	7148507	gene14764	LastExon	LastExon	UTR3
Fvb1	7153778	7154149	gene14766	LastIntron	UTR3	UTR3
Fvb1	7160553	7161313	gene14769	LastExon	Intergenic	Intergenic
Fvb1	7160553	7161313	gene14770	LastExon	Intergenic	Intergenic
Fvb1	7163862	7164229	.	.	.	.
Fvb1	7165132	7165413	gene14772	Exon10	Exon10	Exon10
Fvb1	7169245	7169513	gene14772	UTR5	Exon1	Exon1
Fvb1	7172399	7172841	gene14773	UTR3	UTR3	UTR3
Fvb1	7173208	7173623	gene14774	LastExon	UTR3	UTR3
Fvb1	7191908	7192253	.	.	.	.
Fvb1	7216358	7217034	gene14782	LastIntron	UTR3	UTR3
Fvb1	7217442	7217696	gene14782	Intron13	Exon14	Intron14
Fvb1	7256110	7256416	gene14787	Exon7	Exon8	Intron8
Fvb1	7265181	7265493	gene14789	UTR3	UTR3	UTR3
Fvb1	6423927	6424159	gene14859	Exon2	Exon2	Exon2
Fvb1	6424940	6425270	gene14859	UTR3	UTR3	Intergenic
Fvb1	6428360	6428736	gene14860	LastIntron	LastExon	Intergenic
Fvb1	6437398	6437635	gene14863	LastExon	LastExon	LastExon
Fvb1	6443873	6444141	gene14864	LastExon	LastExon	LastExon
Fvb1	6444620	6444987	gene14865	LastExon	UTR3	Intergenic
Fvb1	6475948	6476180	gene14870	UTR3	UTR3	Intergenic
Fvb1	6499851	6500253	gene14875	UTR3	UTR3	UTR3
Fvb1	6505309	6505844	gene14876	LastIntron	Intergenic	Intergenic
Fvb1	6505309	6505844	gene14877	UTR3	Intergenic	Intergenic
Fvb1	6521555	6521957	gene35378	UTR3	UTR3	UTR3
Fvb1	6539219	6539851	gene14885	LastExon	LastExon	Intergenic
Fvb1	6545263	6545581	gene14886	LastExon	LastExon	Intergenic
Fvb1	6545833	6546128	gene14887	Intergenic	UTR5	Intron1
Fvb1	6547768	6548151	gene14887	UTR3	UTR3	UTR3
Fvb1	6549498	6549713	gene14888	UTR5	UTR5	UTR5
Fvb1	6552357	6553193	gene14888	Exon5	LastExon	UTR3
Fvb1	6610289	6610569	gene14899	LastExon	Intergenic	Intergenic
Fvb1	6629185	6629467	gene14902	LastExon	LastExon	Intergenic
Fvb1	6644883	6645340	gene14904	UTR3	UTR3	UTR3
Fvb1	6660179	6660550	gene14908	LastIntron	Intergenic	Intergenic
Fvb1	6660179	6660550	gene14907	UTR3	UTR3	Intergenic
Fvb1	6666745	6667041	gene14910	LastExon	UTR3	UTR3
Fvb1	6689764	6690035	gene14913	UTR3	UTR3	UTR3
Fvb1	6711855	6712119	gene14915	UTR3	UTR3	UTR3
Fvb1	6733016	6733292	gene14924	LastIntron	Intergenic	Intergenic
Fvb1	6737553	6737962	.	.	.	.
Fvb1	6738552	6739292	gene14925	LastIntron	LastExon	Intergenic
Fvb1	6752220	6752740	gene14929	LastExon	Intergenic	Intergenic
Fvb1	6758634	6759009	gene14930	UTR5	UTR5	Exon1
Fvb1	6761587	6762407	gene14930	LastExon	LastExon	Intergenic
Fvb1	6761587	6762407	gene14931	LastExon	Intergenic	Intergenic
Fvb1	6808615	6808866	gene14943	UTR3	UTR3	UTR3
Fvb1	6818202	6818578	gene14945	Exon6	UTR3	UTR3
Fvb1	6862260	6862637	gene14957	LastExon	UTR3	UTR3
Fvb1	16402299	16402634	gene16100	Intron3	LastExon	Intergenic
Fvb1	16417521	16417948	gene16103	LastIntron	LastExon	UTR3
Fvb1	16506599	16506875	gene16117	UTR3	UTR3	UTR3
Fvb1	16515161	16515588	gene16118	LastIntron	LastExon	UTR3
Fvb1	16191534	16191960	gene16154	LastExon	UTR3	UTR3
Fvb1	16225964	16226587	gene16157	LastExon	LastExon	UTR3
Fvb1	16227042	16227398	gene16158	UTR3	UTR3	Intergenic
Fvb1	16246889	16247175	gene16161	UTR3	UTR3	UTR3
Fvb1	16256506	16256765	gene16162	LastExon	UTR3	UTR3
Fvb1	16285960	16286411	gene16164	UTR3	UTR3	UTR3
Fvb1	16314518	16315317	gene16168	Intron2	LastIntron	UTR3
Fvb1	16378758	16379192	gene16180	LastExon	LastExon	Intergenic
Fvb1	16382799	16383237	gene16181	LastExon	LastExon	UTR3
Fvb1	15948433	15948715	gene16182	Exon4	Exon4	Exon4
Fvb1	15960632	15960998	gene16184	UTR3	UTR3	UTR3
Fvb1	15962472	15962892	gene16185	UTR3	Intergenic	Intergenic
Fvb1	16017203	16017654	gene16192	LastExon	LastExon	UTR3
Fvb1	16032286	16032658	gene16195	UTR3	UTR3	UTR3
Fvb1	16054641	16054969	gene16198	LastExon	LastExon	UTR3
Fvb1	16057864	16058283	gene35497	LastExon	UTR3	UTR3
Fvb1	16126510	16127194	gene16209	Exon1	Exon1	Exon1
Fvb1	16130789	16131179	gene16209	LastExon	Intergenic	Intergenic
Fvb1	16171128	16171411	gene16217	UTR3	UTR3	UTR3
Fvb1	16562515	16562856	gene16219	LastExon	Intergenic	Intergenic
Fvb1	16630895	16631289	gene16232	LastExon	UTR3	UTR3
Fvb1	16638006	16638488	gene16233	LastIntron	Intergenic	Intergenic
Fvb1	16651401	16651744	gene16235	UTR3	UTR3	UTR3
Fvb1	16690370	16690844	gene16239	LastExon	UTR3	UTR3
Fvb1	16728215	16728517	gene16243	LastExon	LastExon	UTR3
Fvb1	16768999	16769805	gene16248	Exon5	LastExon	UTR3
Fvb1	16785574	16785975	gene16251	LastExon	LastExon	UTR3
Fvb1	16786359	16786675	gene16252	LastExon	UTR3	UTR3
Fvb1	16827871	16828095	.	.	.	.
Fvb1	16848543	16848807	gene16259	LastExon	LastExon	UTR3
Fvb1	16855018	16855334	gene16260	Intron3	Intron3	Intron3
Fvb1	16857445	16857796	gene16260	LastIntron	LastExon	Intergenic
Fvb1	16858979	16859515	gene16261	UTR3	UTR3	UTR3
Fvb1	16862149	16862389	gene16261	UTR5	Exon1	Exon1
Fvb1	16891751	16892453	gene16264	UTR5	UTR5	Exon1
Fvb1	16894381	16895116	gene16264	UTR3	UTR3	Intergenic
Fvb1	17023035	17023467	gene16283	UTR3	UTR3	UTR3
Fvb1	17036979	17037384	gene16285	Intergenic	LastExon	LastExon
Fvb1	17061153	17061586	gene16289	Exon1	LastIntron	LastIntron
Fvb1	17062112	17062483	gene16289	UTR5	Exon1	Exon1
Fvb1	17063253	17063629	gene16290	LastExon	UTR3	Intergenic
Fvb1	17073150	17073585	gene16293	LastExon	LastExon	UTR3
Fvb1	17082830	17083186	gene16296	LastIntron	UTR3	UTR3
Fvb1	17083870	17084102	gene16296	Exon12	Exon12	Exon12
Fvb1	17105798	17106186	gene16298	LastExon	LastExon	UTR3
Fvb1	17111659	17112176	.	.	.	.
Fvb1	17143643	17144118	gene16303	UTR3	UTR3	UTR3
Fvb1	17154731	17155004	gene16304	LastExon	UTR3	UTR3
Fvb1	17211263	17211993	gene16312	Intergenic	Exon1	Intron1
Fvb1	17212449	17212841	gene16313	UTR3	UTR3	UTR3
Fvb1	17215121	17215346	gene16313	UTR5	Exon1	Intron1
Fvb1	17233801	17234454	gene16316	LastExon	LastExon	UTR3
Fvb1	17240063	17240385	gene16317	UTR3	UTR3	Intron8
Fvb1	17247501	17247888	gene16318	LastExon	LastExon	UTR3
Fvb1	17253300	17253706	gene16319	UTR3	UTR3	UTR3
Fvb1	17254276	17254580	gene16320	LastExon	UTR3	UTR3
Fvb1	17290608	17291290	.	.	.	.
Fvb1	17327067	17327632	gene16334	LastExon	LastExon	UTR3
Fvb1	17359293	17359617	gene35516	LastExon	Intergenic	Intergenic
Fvb1	17418237	17418493	gene16350	LastExon	LastExon	LastExon
Fvb1	17459474	17459887	gene16355	LastExon	Intergenic	Intergenic
Fvb1	17560832	17561209	gene16375	LastExon	LastExon	UTR3
Fvb1	17572887	17573205	gene16377	LastExon	LastExon	UTR3
Fvb1	17580624	17580880	gene16378	UTR3	UTR3	Intergenic
Fvb1	15098112	15098800	gene17648	LastIntron	UTR3	Intergenic
Fvb1	14485743	14486051	gene17831	Exon1	Exon1	Exon1
Fvb1	14568091	14568364	gene17840	LastExon	LastExon	UTR3
Fvb1	14648928	14649279	gene17850	LastExon	Intergenic	Intergenic
Fvb1	14649864	14650200	gene17851	Intergenic	LastExon	LastExon
Fvb1	14671980	14672339	gene17852	LastExon	LastExon	UTR3
Fvb1	14679259	14679984	gene17855	Intron7	UTR3	UTR3
Fvb1	14682516	14683055	gene17855	UTR5	Intron1	Intron2
Fvb1	14684485	14684886	gene17856	LastIntron	UTR3	UTR3
Fvb1	14691203	14692000	gene17856	UTR5	Exon1	Intron1
Fvb1	14719184	14719557	gene17861	LastExon	Intergenic	Intergenic
Fvb1	14747061	14747346	gene17864	LastExon	LastExon	UTR3
Fvb1	14813012	14813343	gene35487	LastExon	LastExon	UTR3
Fvb1	14873599	14873944	gene17880	LastIntron	LastExon	UTR3
Fvb1	14931841	14932195	gene17887	UTR5	UTR5	Exon1
Fvb1	14933853	14934525	gene17888	LastExon	UTR3	UTR3
Fvb1	14960714	14961065	gene17893	UTR3	UTR3	UTR3
Fvb1	15002686	15003043	gene17899	Intron10	Exon11	UTR3
Fvb1	15023118	15023516	gene17903	LastExon	UTR3	UTR3
Fvb1	15026222	15026739	gene17904	Exon1	Exon1	Exon1
Fvb1	15038951	15039703	gene17904	UTR3	UTR3	UTR3
Fvb1	15050293	15050496	gene17909	LastExon	UTR3	UTR3
Fvb1	15053206	15053469	gene17909	UTR5	Exon1	Exon1
Fvb1	15060489	15060855	gene17911	LastExon	UTR3	UTR3
Fvb1	21594014	21594442	gene17916	UTR3	UTR3	UTR3
Fvb1	21981009	21981417	gene17918	LastExon	LastExon	UTR3
Fvb1	22022005	22022306	gene17932	LastExon	LastExon	UTR3
Fvb1	22023257	22023532	.	.	.	.
Fvb1	22039417	22039961	gene17934	LastIntron	UTR3	UTR3
Fvb1	22102049	22102468	gene17944	LastIntron	UTR3	UTR3
Fvb1	21632044	21632481	gene17945	LastExon	LastExon	UTR3
Fvb1	21652514	21652806	gene17947	LastExon	LastExon	UTR3
Fvb1	21701409	21701818	gene17951	LastIntron	LastExon	UTR3
Fvb1	21729923	21730236	gene17952	UTR3	UTR3	UTR3
Fvb1	19194221	19194499	gene18563	LastExon	UTR3	UTR3
Fvb1	19210323	19210681	gene35542	LastIntron	LastExon	UTR3
Fvb1	19223005	19223517	gene18568	Intron9	Intron11	Intron12
Fvb1	19224638	19224999	gene18568	LastIntron	LastExon	UTR3
Fvb1	19242479	19242758	gene18570	UTR3	UTR3	Intergenic
Fvb1	19298327	19298739	gene18580	UTR3	Intergenic	Intergenic
Fvb1	19316055	19316501	gene18583	LastExon	UTR3	UTR3
Fvb1	19331746	19331977	gene18587	LastIntron	UTR3	UTR3
Fvb1	14437524	14437883	gene20217	UTR3	UTR3	Intergenic
Fvb1	14439964	14440310	gene20217	Intergenic	UTR5	UTR5
Fvb1	18384704	18385050	gene20226	LastIntron	UTR3	UTR3
Fvb1	18400285	18400933	gene20229	Exon8	UTR3	UTR3
Fvb1	18405299	18405572	gene20229	UTR5	Exon1	Exon1
Fvb1	18408405	18408696	gene20230	LastIntron	LastIntron	LastIntron
Fvb1	18410281	18410637	gene20230	UTR5	Exon1	Exon1
Fvb1	18429684	18430143	gene20231	LastIntron	LastExon	Intergenic
Fvb1	18435562	18435973	gene20232	LastExon	UTR3	Intergenic
Fvb1	18485943	18486565	gene20236	LastExon	LastExon	UTR3
Fvb1	18551893	18552256	.	.	.	.
Fvb1	18554091	18554414	.	.	.	.
Fvb1	18557895	18558227	gene20246	UTR3	UTR3	UTR3
Fvb1	18598887	18599217	gene20251	LastExon	Intergenic	Intergenic
Fvb1	17680145	17680488	gene20456	LastIntron	Intergenic	Intergenic
Fvb1	17680897	17681218	gene20457	LastIntron	Intergenic	Intergenic
Fvb1	17703440	17704015	gene20460	LastExon	LastExon	UTR3
Fvb1	17714293	17714596	gene20461	LastExon	UTR3	UTR3
Fvb1	17717852	17718186	gene20461	UTR5	Exon1	Exon1
Fvb1	17720151	17720587	.	.	.	.
Fvb1	17748280	17748646	gene20555	LastExon	LastExon	UTR3
Fvb1	17772320	17772763	gene20561	UTR3	UTR3	UTR3
Fvb1	17779455	17780013	gene20562	LastIntron	UTR3	UTR3
Fvb1	17857372	17857745	gene20572	UTR3	UTR3	Intergenic
Fvb1	17874114	17874467	gene20575	LastIntron	UTR3	UTR3
Fvb1	17894030	17894354	gene35524	UTR3	Intergenic	Intergenic
Fvb1	20423662	20423893	gene20686	LastExon	LastExon	LastExon
Fvb1	20471392	20471779	gene20692	LastExon	LastExon	UTR3
Fvb1	12571129	12571537	gene20707	LastExon	LastExon	UTR3
Fvb1	12593917	12594197	gene35467	UTR3	UTR3	UTR3
Fvb1	12638845	12639111	gene20725	UTR5	UTR5	LastExon
Fvb1	12432338	12432618	gene20736	LastExon	LastExon	UTR3
Fvb1	12430835	12431500	gene20736	UTR5	UTR5	LastExon
Fvb1	12423489	12423904	gene20738	UTR3	UTR3	UTR3
Fvb1	12377653	12377943	gene20785	Intron2	Exon3	LastIntron
Fvb1	12378292	12378731	gene20785	LastIntron	LastExon	Intergenic
Fvb1	12368458	12368654	gene20787	Intergenic	Exon1	Intron1
Fvb1	12365459	12365934	gene20787	LastExon	Intergenic	Intergenic
Fvb1	12331786	12332163	gene20793	UTR3	UTR3	UTR3
Fvb1	12267645	12268026	gene20806	LastExon	LastExon	UTR3
Fvb1	12268333	12268885	gene20805	LastExon	UTR3	Intergenic
Fvb1	12235367	12235651	gene20810	UTR3	UTR3	Intergenic
Fvb1	12218081	12218528	gene20811	LastExon	UTR3	UTR3
Fvb1	12216560	12216922	gene20811	UTR3	Intergenic	Intergenic
Fvb1	12216560	12216922	gene20812	LastExon	Intergenic	Intergenic
Fvb1	12198052	12198366	gene20814	LastExon	Intergenic	Intergenic
Fvb1	12185447	12185761	gene20817	UTR3	UTR3	UTR3
Fvb1	12171638	12171908	gene20820	LastExon	LastExon	UTR3
Fvb1	12174477	12174847	gene20819	LastExon	LastExon	UTR3
Fvb1	12166957	12167303	gene20820	Intergenic	UTR5	Exon1
Fvb1	12156622	12156953	gene20822	LastExon	UTR3	UTR3
Fvb1	12147435	12147879	gene20825	LastIntron	LastExon	UTR3
Fvb1	12107557	12107818	gene20829	LastExon	LastExon	LastExon
Fvb1	21310196	21310560	gene21071	LastIntron	LastExon	UTR3
Fvb1	18715354	18715628	gene21090	LastExon	UTR3	UTR3
Fvb1	18745366	18745976	gene21094	LastIntron	LastExon	UTR3
Fvb1	18739805	18740129	gene21093	LastIntron	LastExon	UTR3
Fvb1	18760841	18761377	gene21095	LastIntron	LastExon	UTR3
Fvb1	18766304	18766724	gene21096	LastIntron	LastExon	UTR3
Fvb1	18830140	18830648	gene21106	LastExon	LastExon	UTR3
Fvb1	18907373	18907832	gene21115	LastExon	UTR3	UTR3
Fvb1	18913248	18913625	gene21116	LastExon	UTR3	Intergenic
Fvb1	18916091	18916310	gene21116	Intron1	Exon2	Intron2
Fvb1	18928075	18928332	gene21118	UTR3	UTR3	UTR3
Fvb1	18937010	18937663	gene21119	UTR5	UTR5	LastExon
Fvb1	18958853	18959341	gene21124	LastIntron	UTR3	UTR3
Fvb1	18961493	18961733	gene21124	Exon4	Exon4	LastIntron
Fvb1	18972048	18972351	gene21126	LastExon	UTR3	UTR3
Fvb1	19017483	19017753	gene21129	Exon22	Exon22	Exon22
Fvb1	19020641	19021155	gene21129	LastExon	LastExon	UTR3
Fvb1	19026324	19026565	.	.	.	.
Fvb1	19077125	19077504	gene21141	LastExon	UTR3	UTR3
Fvb1	19099434	19100149	gene21145	LastIntron	UTR3	UTR3
Fvb1	19103515	19103828	gene21146	LastIntron	UTR3	UTR3
Fvb1	19101025	19101289	gene21145	Intron4	Exon5	LastIntron
Fvb1	19109753	19110170	gene21147	LastIntron	LastExon	UTR3
Fvb1	17958571	17959164	gene22025	LastIntron	LastExon	UTR3
Fvb1	17979302	17979561	gene22028	UTR5	UTR5	LastIntron
Fvb1	17979796	17980170	gene22028	LastExon	LastExon	UTR3
Fvb1	17983463	17983764	gene22030	LastExon	LastExon	UTR3
Fvb1	17988088	17988434	gene22032	LastIntron	LastExon	UTR3
Fvb1	17989423	17989805	gene22033	LastIntron	UTR3	UTR3
Fvb1	18007668	18007937	gene22035	LastIntron	LastExon	UTR3
Fvb1	18021676	18022192	gene22036	UTR5	UTR5	Exon1
Fvb1	18025406	18025731	gene22036	UTR3	UTR3	UTR3
Fvb1	9084561	9084880	gene23167	LastExon	UTR3	UTR3
Fvb1	9099990	9100703	gene23169	LastExon	UTR3	Intergenic
Fvb1	9106582	9107647	gene23169	Intron1	Intron3	Exon6
Fvb1	9955090	9955379	gene23814	UTR3	UTR3	UTR3
Fvb1	9953674	9954142	gene23815	LastExon	LastExon	UTR3
Fvb1	9954344	9954649	gene23814	UTR3	UTR3	Intergenic
Fvb1	9923396	9923780	gene35435	LastIntron	UTR3	UTR3
Fvb1	9910973	9911369	gene23822	LastExon	LastExon	UTR3
Fvb1	9836054	9836502	gene35430	LastIntron	Intergenic	Intergenic
Fvb1	10238025	10238433	gene23846	UTR3	UTR3	UTR3
Fvb1	10181737	10182265	gene23853	LastExon	LastExon	UTR3
Fvb1	10174445	10174769	gene23854	UTR3	UTR3	UTR3
Fvb1	10167287	10167757	.	.	.	.
Fvb1	10163447	10163821	.	.	.	.
Fvb1	10165253	10165656	.	.	.	.
Fvb1	10149130	10149464	gene23857	LastExon	LastExon	UTR3
Fvb1	10140598	10141038	gene23860	LastIntron	LastExon	Intergenic
Fvb1	10140598	10141038	gene23859	LastExon	Intergenic	Intergenic
Fvb1	10118484	10118866	gene23864	LastIntron	LastExon	UTR3
Fvb1	10118484	10118866	gene23863	UTR3	Intergenic	Intergenic
Fvb1	10084268	10084672	gene23870	LastExon	UTR3	UTR3
Fvb1	10080617	10081109	gene23871	Intron8	UTR3	UTR3
Fvb1	10071360	10071906	gene23874	LastIntron	LastExon	UTR3
Fvb1	10050665	10051026	gene23876	LastExon	UTR3	UTR3
Fvb1	10051548	10051736	gene23876	Exon8	Exon8	Intron8
Fvb1	10032133	10032831	gene23878	UTR3	Intergenic	Intergenic
Fvb1	10032133	10032831	gene23877	LastExon	UTR3	Intergenic
Fvb1	10502771	10503201	gene23993	Exon23	UTR3	UTR3
Fvb1	10495228	10495640	gene23995	UTR5	Exon1	Exon1
Fvb1	10481489	10481943	gene23999	UTR3	UTR3	Intergenic
Fvb1	10472746	10473098	gene24000	UTR3	UTR3	Intergenic
Fvb1	10468060	10468337	gene24001	LastExon	LastExon	UTR3
Fvb1	10460081	10460339	gene24003	UTR3	UTR3	UTR3
Fvb1	10428494	10428788	gene24006	LastExon	LastExon	UTR3
Fvb1	10421428	10421903	gene24008	LastExon	LastExon	UTR3
Fvb1	10416584	10417027	gene24008	Exon3	Exon3	Intron3
Fvb1	10406326	10406746	gene24011	LastExon	LastExon	UTR3
Fvb1	10350354	10350591	gene24024	Intron3	Exon4	Intron4
Fvb1	10352954	10353449	gene24023	LastExon	UTR3	UTR3
Fvb1	10346978	10347376	gene24024	UTR3	UTR3	UTR3
Fvb1	10334527	10334912	gene24027	LastExon	LastExon	UTR3
Fvb1	10336078	10336367	gene24026	LastExon	UTR3	UTR3
Fvb1	9800947	9801259	gene24031	LastIntron	UTR3	UTR3
Fvb1	9778935	9779355	gene24033	Exon4	Exon4	Exon5
Fvb1	9780242	9780482	gene24033	Intron8	Exon9	Intron9
Fvb1	9781329	9781691	gene24033	Exon11	LastExon	UTR3
Fvb1	9745426	9746041	gene24036	LastExon	UTR3	UTR3
Fvb1	9726337	9727132	gene24041	Intron4	UTR3	UTR3
Fvb1	9715487	9715889	gene24045	LastExon	UTR3	UTR3
Fvb1	9664026	9664340	gene24053	LastExon	UTR3	UTR3
Fvb1	9634950	9635331	gene24057	LastIntron	UTR3	UTR3
Fvb1	9625882	9626165	gene24059	LastIntron	UTR3	UTR3
Fvb1	9597795	9598006	gene24063	UTR3	UTR3	UTR3
Fvb1	9559764	9560299	gene24070	LastExon	LastExon	UTR3
Fvb1	9467890	9468160	gene24085	UTR3	UTR3	UTR3
Fvb1	9459874	9460148	gene24086	UTR5	UTR5	Exon1
Fvb1	9461442	9461823	gene24086	LastExon	LastExon	UTR3
Fvb1	9431923	9432256	.	.	.	.
Fvb1	9418972	9419283	gene24094	UTR3	UTR3	UTR3
Fvb1	9405995	9406418	gene24096	LastExon	Intergenic	Intergenic
Fvb1	9397475	9397786	gene24099	UTR3	UTR3	UTR3
Fvb1	9351357	9351775	gene24108	LastExon	LastExon	UTR3
Fvb1	9288933	9289177	gene24119	LastExon	LastExon	UTR3
Fvb1	9281172	9281478	.	.	.	.
Fvb1	9251920	9252335	gene24123	LastExon	LastExon	LastExon
Fvb1	9235688	9236100	gene24126	LastExon	LastExon	UTR3
Fvb1	9232610	9233189	gene24126	Exon1	Exon1	Exon1
Fvb1	8579687	8580082	gene24139	LastExon	LastExon	Intergenic
Fvb1	8586741	8587108	gene24141	LastExon	LastExon	UTR3
Fvb1	8595102	8595403	gene24142	UTR3	UTR3	UTR3
Fvb1	8655845	8656261	gene24150	LastIntron	LastExon	Intergenic
Fvb1	8689225	8689708	gene24158	UTR3	UTR3	UTR3
Fvb1	8706166	8706484	gene24160	LastExon	UTR3	UTR3
Fvb1	8713309	8713536	gene24160	UTR5	Exon1	Exon1
Fvb1	8721489	8721860	gene24163	LastExon	UTR3	UTR3
Fvb1	8732159	8732820	gene24166	Intron2	LastIntron	UTR3
Fvb1	8736102	8736519	gene24167	LastExon	UTR3	UTR3
Fvb1	8747718	8747997	gene24168	Exon1	LastIntron	LastIntron
Fvb1	8751615	8752060	gene24170	LastExon	UTR3	UTR3
Fvb1	8771107	8771493	gene24172	LastExon	Intergenic	Intergenic
Fvb1	8772062	8772297	.	.	.	.
Fvb1	8894381	8894678	gene24185	Exon5	Exon6	Exon7
Fvb1	8897058	8897455	gene24185	LastIntron	LastExon	UTR3
Fvb1	8899284	8899642	gene24187	Exon1	LastIntron	LastIntron
Fvb1	8900699	8901101	gene24187	LastIntron	LastExon	Intergenic
Fvb1	8914692	8914945	gene24190	Intergenic	UTR5	Exon1
Fvb1	8922210	8922614	gene24190	LastExon	Intergenic	Intergenic
Fvb1	8938864	8939153	gene24193	LastExon	LastExon	Intergenic
Fvb1	8948320	8948813	gene24195	Intron3	Intron4	Intron5
Fvb1	8941270	8941602	gene24194	LastIntron	UTR3	Intergenic
Fvb1	8945650	8945929	gene24195	UTR3	UTR3	Intergenic
Fvb1	8949124	8949810	gene24195	Exon2	Exon2	Exon2
Fvb1	8952586	8952849	gene24195	UTR5	Exon1	Exon1
Fvb1	21407505	21407990	gene24458	LastExon	LastExon	UTR3
Fvb1	21427903	21428196	gene24460	Exon9	Exon9	UTR3
Fvb1	21468797	21469172	gene24463	LastIntron	UTR3	UTR3
Fvb1	21496657	21496927	gene24465	LastIntron	LastExon	UTR3
Fvb1	14215981	14216299	gene24466	UTR5	Exon1	Exon1
Fvb1	14214038	14214488	gene24466	LastExon	UTR3	UTR3
Fvb1	14254512	14254979	gene24471	LastIntron	UTR3	UTR3
Fvb1	14271426	14271806	gene24474	LastExon	LastExon	UTR3
Fvb1	14278821	14279211	gene24475	UTR3	UTR3	UTR3
Fvb1	14285254	14285837	gene24477	LastExon	LastExon	UTR3
Fvb1	14305771	14306186	gene24482	LastExon	UTR3	UTR3
Fvb1	13761715	13762039	gene24512	LastIntron	LastExon	Intergenic
Fvb1	13802503	13802820	.	.	.	.
Fvb1	13824461	13824860	gene24522	UTR3	UTR3	UTR3
Fvb1	13846639	13846936	.	.	.	.
Fvb1	13924448	13924771	gene24536	LastExon	Intergenic	Intergenic
Fvb1	13929470	13929913	gene24537	UTR3	UTR3	UTR3
Fvb1	13932515	13932823	gene24539	LastIntron	Intergenic	Intergenic
Fvb1	14003653	14004004	gene24549	LastExon	LastExon	UTR3
Fvb1	14034067	14034438	gene24553	Intergenic	UTR5	LastExon
Fvb1	14032930	14033392	gene24552	LastIntron	LastExon	Intergenic
Fvb1	14036184	14036498	gene24554	LastExon	Intergenic	Intergenic
Fvb1	14074124	14074556	gene24559	LastExon	LastExon	UTR3
Fvb1	21552097	21552376	.	.	.	.
Fvb1	18115239	18115572	gene24964	LastIntron	UTR3	UTR3
Fvb1	18150087	18150333	gene24967	UTR3	UTR3	UTR3
Fvb1	22185508	22185812	gene25352	LastExon	LastExon	Intergenic
Fvb1	22212250	22212518	gene25355	UTR3	UTR3	UTR3
Fvb1	22251523	22251744	.	.	.	.
Fvb1	22262755	22263239	gene25453	LastIntron	UTR3	UTR3
Fvb1	22298204	22298475	gene25456	LastExon	LastExon	UTR3
Fvb1	22299908	22300322	gene25457	LastExon	UTR3	UTR3
Fvb1	22337727	22338428	gene25463	LastExon	LastExon	UTR3
Fvb1	22360315	22360710	gene25470	LastIntron	UTR3	Intergenic
Fvb1	22360315	22360710	gene25469	UTR3	UTR3	Intergenic
Fvb1	22405813	22406082	gene25474	LastExon	LastExon	LastExon
Fvb1	22427478	22427803	gene25477	LastExon	UTR3	UTR3
Fvb1	22507795	22508139	gene25485	Intergenic	Intergenic	UTR5
Fvb1	22507795	22508139	gene25484	LastIntron	Intergenic	Intergenic
Fvb1	22527512	22527806	gene25490	LastExon	LastExon	UTR3
Fvb1	22535735	22536024	gene25492	LastIntron	LastIntron	LastIntron
Fvb1	22597984	22598465	gene25495	UTR3	UTR3	Intergenic
Fvb1	22599856	22600256	gene25496	LastExon	UTR3	UTR3
Fvb1	22661572	22662136	gene25502	LastExon	UTR3	UTR3
Fvb1	20151240	20151506	gene27914	LastExon	UTR3	UTR3
Fvb1	20171430	20171827	gene27916	LastIntron	LastExon	UTR3
Fvb1	20175267	20175655	gene27918	LastExon	UTR3	UTR3
Fvb1	20195918	20196570	gene27923	Intron7	UTR3	Intergenic
Fvb1	20230365	20231195	gene27925	LastExon	UTR3	UTR3
Fvb1	20271021	20271268	gene35549	LastIntron	LastExon	LastExon
Fvb1	20279331	20279707	gene27933	LastExon	UTR3	UTR3
Fvb1	8436997	8437474	gene35412	UTR3	UTR3	UTR3
Fvb1	8100876	8101208	gene29403	LastExon	UTR3	Intergenic
Fvb1	8048963	8049530	gene29411	UTR3	UTR3	UTR3
Fvb1	8040302	8040661	gene29413	LastExon	UTR3	UTR3
Fvb1	7999284	7999763	gene29416	LastExon	UTR3	UTR3
Fvb1	8333186	8333488	gene29431	UTR3	UTR3	UTR3
Fvb1	8241018	8241355	gene35406	LastExon	UTR3	UTR3
Fvb1	8231339	8231638	gene29450	LastExon	Intergenic	Intergenic
Fvb1	8236268	8236547	gene29448	UTR3	UTR3	UTR3
Fvb1	8199416	8199803	gene29453	LastExon	UTR3	UTR3
Fvb1	8167919	8168344	gene29458	LastIntron	LastExon	Intergenic
Fvb1	8166414	8166763	gene29458	Intergenic	UTR5	Intron2
Fvb1	8131522	8131836	gene29465	LastExon	UTR3	UTR3
Fvb1	7898542	7899016	.	.	.	.
Fvb1	7892056	7892332	gene29512	LastIntron	UTR3	UTR3
Fvb1	7864913	7865125	gene29516	LastExon	LastExon	UTR3
Fvb1	7856227	7856490	gene29517	LastExon	LastExon	LastExon
Fvb1	7814953	7815360	gene29524	UTR3	Intergenic	Intergenic
Fvb1	7814280	7814677	gene29524	LastExon	LastExon	UTR3
Fvb1	7814953	7815360	gene29523	LastIntron	Intergenic	Intergenic
Fvb1	7805528	7806217	gene29525	Exon2	UTR3	LastIntron
Fvb1	7774603	7774934	gene29534	Intron15	LastIntron	LastExon
Fvb1	7741749	7742173	.	.	.	.
Fvb1	7744139	7744568	gene29536	LastExon	LastExon	UTR3
Fvb1	7692507	7692830	gene29547	LastExon	LastExon	UTR3
Fvb1	7693193	7694327	gene35399	Intron8	UTR3	UTR3
Fvb1	7644062	7644747	gene29558	UTR5	UTR5	LastExon
Fvb1	7631268	7631535	gene29560	LastExon	LastExon	UTR3
Fvb1	7631957	7632819	gene29559	LastExon	UTR3	UTR3
Fvb1	7633209	7633430	gene29559	Exon4	Exon4	Exon4
Fvb1	7605447	7605772	gene29564	LastIntron	UTR3	UTR3
Fvb1	7603038	7603450	gene29566	Intron1	Exon2	Intron2
Fvb1	7599267	7599612	gene29566	LastIntron	UTR3	UTR3
Fvb1	7564380	7564708	gene29574	LastExon	LastExon	Intergenic
Fvb1	7532457	7532723	gene29581	LastExon	LastExon	UTR3
Fvb1	7517109	7517476	gene29584	LastExon	UTR3	UTR3
Fvb1	7511954	7512712	gene29586	Exon1	Exon1	LastIntron
Fvb1	7513925	7514126	gene29585	LastExon	Intergenic	Intergenic
Fvb1	7510032	7510785	gene29586	LastIntron	UTR3	UTR3
Fvb1	7480638	7480988	.	.	.	.
Fvb1	7474677	7475040	gene29592	Exon6	Exon6	LastIntron
Fvb1	7475530	7475839	gene29592	LastIntron	LastExon	UTR3
Fvb1	7457372	7457853	gene29593	UTR3	UTR3	Intergenic
Fvb1	7437302	7437612	gene29595	LastExon	UTR3	UTR3
Fvb1	20709094	20709395	gene30343	UTR3	UTR3	Intergenic
Fvb1	20709094	20709395	gene30344	LastIntron	Intergenic	Intergenic
Fvb1	20751833	20752204	gene30349	LastExon	LastExon	UTR3
Fvb1	20761086	20761506	gene30351	LastExon	UTR3	UTR3
Fvb1	20761777	20762486	gene30351	Exon20	Exon20	Exon20
Fvb1	20787115	20787781	gene30353	Intron12	UTR3	UTR3
Fvb1	20794466	20794833	gene30353	UTR5	UTR5	UTR5
Fvb1	20853712	20854084	gene30485	UTR5	UTR5	Intergenic
Fvb1	20883262	20883548	gene30489	UTR3	UTR3	UTR3
Fvb1	20884972	20885370	gene30489	Exon9	LastIntron	LastIntron
Fvb1	20901347	20901694	gene30490	Exon6	Exon6	UTR3
Fvb1	20956384	20956887	gene30495	LastIntron	LastExon	UTR3
Fvb1	20963240	20963599	gene30496	LastExon	Intergenic	Intergenic
Fvb1	20989847	20990161	gene30505	UTR3	UTR3	UTR3
Fvb1	21070967	21071286	gene30512	LastExon	UTR3	UTR3
Fvb1	21071451	21071769	gene30512	Exon9	Exon10	LastIntron
Fvb1	21096347	21096760	gene30514	LastIntron	LastExon	UTR3
Fvb1	21098990	21099245	gene30515	LastIntron	LastIntron	LastIntron
Fvb1	21109224	21109617	gene30517	LastExon	UTR3	UTR3
Fvb1	21123693	21124213	gene30519	LastIntron	LastExon	UTR3
Fvb1	21138946	21139546	gene35558	UTR3	UTR3	Intergenic
Fvb1	21167887	21168374	gene30522	LastIntron	Intergenic	Intergenic
Fvb1	21204611	21204961	gene30528	LastExon	UTR3	UTR3
Fvb1	21233909	21234705	gene30532	LastIntron	LastExon	UTR3
Fvb1	21244939	21245486	gene30533	LastIntron	UTR3	UTR3
Fvb1	21250649	21251021	gene30535	LastExon	LastExon	UTR3
Fvb1	1265312	1265604	gene30628	LastExon	LastExon	UTR3
Fvb1	1235080	1235507	gene30756	Intron3	Intron3	Intron3
Fvb1	1170156	1170569	gene30770	UTR3	UTR3	UTR3
Fvb1	1170156	1170569	gene30769	UTR3	Intergenic	Intergenic
Fvb1	1161049	1161512	gene30771	LastExon	Intergenic	Intergenic
Fvb1	1127323	1127601	gene30778	Intergenic	Intergenic	UTR5
Fvb1	1127323	1127601	gene30779	LastExon	Intergenic	Intergenic
Fvb1	1104811	1105174	gene30784	UTR3	UTR3	UTR3
Fvb1	1083627	1084124	gene30788	LastExon	UTR3	Intergenic
Fvb1	1057250	1057613	gene30796	LastExon	UTR3	UTR3
Fvb1	1050655	1050989	gene30797	LastExon	UTR3	UTR3
Fvb1	1036624	1037448	gene30801	LastIntron	Intergenic	Intergenic
Fvb1	1036624	1037448	gene30802	LastExon	LastExon	Intergenic
Fvb1	1018694	1018970	gene30807	LastExon	LastExon	UTR3
Fvb1	976165	976457	gene30813	UTR5	UTR5	Intron1
Fvb1	978793	979102	gene30813	LastExon	LastExon	UTR3
Fvb1	971668	971961	gene30815	LastExon	LastExon	UTR3
Fvb1	968115	968364	gene30815	UTR5	UTR5	Exon1
Fvb1	939885	940297	gene30822	LastIntron	UTR3	UTR3
Fvb1	937575	937929	gene30823	LastIntron	UTR3	UTR3
Fvb1	932802	933512	gene30825	LastExon	LastExon	Intergenic
Fvb1	932802	933512	gene30824	UTR3	UTR3	Intergenic
Fvb1	918483	918937	gene30829	UTR3	Intergenic	Intergenic
Fvb1	913996	914385	gene30830	Intron1	Intron2	Exon3
Fvb1	899951	900282	gene30834	UTR3	UTR3	UTR3
Fvb1	901463	901753	gene30833	LastExon	UTR3	UTR3
Fvb1	891404	891749	gene30837	LastExon	LastExon	UTR3
Fvb1	893965	894199	gene30836	Exon1	Exon1	Exon1
Fvb1	874420	874786	gene30841	UTR3	UTR3	UTR3
Fvb1	837585	838098	gene30851	LastExon	UTR3	UTR3
Fvb1	807672	808136	gene30858	LastExon	UTR3	UTR3
Fvb1	810989	811243	gene30858	Exon13	Intron13	Intron13
Fvb1	816160	816594	gene30857	LastExon	UTR3	UTR3
Fvb1	722576	722989	gene30868	Exon4	Intergenic	Intergenic
Fvb1	2521931	2522335	gene30879	LastIntron	LastExon	Intergenic
Fvb1	2459906	2460254	gene30889	LastExon	LastExon	UTR3
Fvb1	2457053	2457739	gene30889	Intergenic	Intergenic	Exon1
Fvb1	2457053	2457739	gene30890	LastExon	LastExon	Intergenic
Fvb1	2457908	2458437	gene30889	Exon1	Exon1	Intron1
Fvb1	2455044	2455632	gene30891	LastExon	LastExon	UTR3
Fvb1	2440276	2440725	gene30894	UTR3	UTR3	Intergenic
Fvb1	2440276	2440725	gene30893	UTR3	UTR3	UTR3
Fvb1	2443442	2443913	gene30893	UTR5	Exon1	Exon1
Fvb1	2447221	2447521	gene30892	UTR3	UTR3	UTR3
Fvb1	2439634	2439937	gene30894	LastIntron	LastExon	UTR3
Fvb1	2402506	2402737	gene30900	LastExon	Intergenic	Intergenic
Fvb1	2380725	2381061	gene30908	Intergenic	Exon1	Exon1
Fvb1	2378213	2378772	gene30908	LastExon	Intergenic	Intergenic
Fvb1	2378213	2378772	gene30909	UTR3	Intergenic	Intergenic
Fvb1	2372425	2372791	gene30910	LastExon	LastExon	UTR3
Fvb1	2348789	2349042	gene30918	UTR3	UTR3	UTR3
Fvb1	2326743	2327211	gene30924	UTR5	UTR5	UTR5
Fvb1	2318367	2318859	gene30926	Intron16	LastExon	UTR3
Fvb1	2306263	2306638	gene30928	LastExon	LastExon	UTR3
Fvb1	2301912	2302307	gene30929	LastIntron	LastExon	UTR3
Fvb1	2301143	2301419	gene30929	Intron2	Exon3	LastIntron
Fvb1	2292056	2292502	gene30931	UTR3	UTR3	UTR3
Fvb1	2275416	2275921	gene30932	LastExon	UTR3	Intergenic
Fvb1	2234392	2234836	gene30940	UTR3	Intergenic	Intergenic
Fvb1	2197616	2197992	gene30949	LastExon	LastExon	UTR3
Fvb1	2189898	2190264	gene30950	LastExon	LastExon	UTR3
Fvb1	2192988	2193293	gene30949	Exon4	Exon4	Exon4
Fvb1	2164170	2164594	gene30954	LastIntron	LastExon	UTR3
Fvb1	2161652	2162122	gene30954	Exon3	Exon3	Exon3
Fvb1	2163450	2163821	gene30954	Intron5	Exon7	Exon8
Fvb1	2116619	2116831	gene30964	UTR5	UTR5	Exon1
Fvb1	2118024	2118379	gene30964	LastExon	LastExon	UTR3
Fvb1	2108428	2108775	gene30966	LastExon	LastExon	Intergenic
Fvb1	2100990	2101577	gene30967	Exon7	UTR3	UTR3
Fvb1	2094494	2094833	gene30970	LastExon	LastExon	Intergenic
Fvb1	2095037	2095500	gene30969	LastIntron	UTR3	Intergenic
Fvb1	2071887	2072159	gene30973	LastExon	UTR3	UTR3
Fvb1	2043828	2044178	gene30976	LastExon	LastExon	UTR3
Fvb1	2030440	2030820	gene30978	LastExon	LastExon	Intergenic
Fvb1	2031098	2031545	gene30977	LastIntron	UTR3	UTR3
Fvb1	1962534	1962924	gene30997	Intergenic	UTR5	UTR5
Fvb1	1951391	1951928	gene30999	UTR3	UTR3	UTR3
Fvb1	1937968	1938443	gene31002	LastExon	UTR3	Intergenic
Fvb1	1927257	1927534	gene31004	UTR3	UTR3	UTR3
Fvb1	1918145	1918483	gene31006	UTR3	Intergenic	Intergenic
Fvb1	1918145	1918483	gene31007	LastExon	LastExon	Intergenic
Fvb1	1903084	1904090	gene31011	Intron5	LastExon	UTR3
Fvb1	1902364	1902609	gene31011	Intron3	Exon4	Intron4
Fvb1	1898350	1898765	gene31012	LastIntron	UTR3	UTR3
Fvb1	1892894	1893308	gene31015	LastIntron	Intergenic	Intergenic
Fvb1	1887964	1888262	gene31016	LastIntron	UTR3	UTR3
Fvb1	1889193	1889447	gene31016	Intron1	Exon2	Intron2
Fvb1	1877177	1877382	.	.	.	.
Fvb1	1865220	1865641	gene31021	UTR3	UTR3	Intergenic
Fvb1	1862267	1862553	gene31022	UTR3	UTR3	Intergenic
Fvb1	1848089	1848279	gene31024	UTR3	UTR3	UTR3
Fvb1	1841493	1841886	gene31025	LastExon	UTR3	UTR3
Fvb1	1811522	1811785	gene31029	LastExon	LastExon	UTR3
Fvb1	1813698	1814288	gene35279	LastIntron	UTR3	UTR3
Fvb1	1801053	1801977	gene31031	Intergenic	Intergenic	Exon1
Fvb1	1801053	1801977	gene31032	Intergenic	Intergenic	Exon1
Fvb1	1792528	1792947	gene31036	UTR3	UTR3	UTR3
Fvb1	1795294	1795612	gene31034	LastExon	UTR3	UTR3
Fvb1	1790552	1790933	gene31036	UTR5	UTR5	UTR5
Fvb1	1772005	1772363	gene31041	LastIntron	UTR3	UTR3
Fvb1	1743551	1743955	gene31046	LastExon	Intergenic	Intergenic
Fvb1	1736001	1736311	gene31049	LastExon	LastExon	Intergenic
Fvb1	1712162	1712567	gene31055	LastExon	UTR3	UTR3
Fvb1	1689572	1690571	gene31058	LastExon	UTR3	UTR3
Fvb1	1666149	1666501	.	.	.	.
Fvb1	1585099	1585555	.	.	.	.
Fvb1	1577398	1577835	gene31088	LastIntron	LastExon	UTR3
Fvb1	1555957	1556343	gene31093	LastExon	LastExon	UTR3
Fvb1	1518194	1518559	gene31099	LastExon	LastExon	Intergenic
Fvb1	1487660	1487973	gene31103	UTR3	UTR3	UTR3
Fvb1	1430976	1431398	gene31111	UTR3	UTR3	UTR3
Fvb1	1416181	1416651	gene31116	LastExon	LastExon	UTR3
Fvb1	1408638	1409085	gene31117	LastExon	LastExon	UTR3
Fvb1	1387916	1388271	gene31121	LastExon	LastExon	UTR3
Fvb1	1384079	1384456	gene31122	LastExon	LastExon	UTR3
Fvb1	1379123	1379369	gene31122	Intron2	Exon3	Exon3
Fvb1	1374086	1374354	gene31123	LastIntron	LastIntron	LastIntron
Fvb1	1362318	1363131	gene31126	UTR3	UTR3	Intergenic
Fvb1	1362318	1363131	gene31125	LastExon	Intergenic	Intergenic
Fvb1	1348488	1348968	gene31127	Intron1	Exon2	Intergenic
Fvb1	1341280	1341861	gene31128	Exon12	UTR3	UTR3
Fvb1	1339625	1340372	gene31129	Intron8	LastIntron	UTR3
Fvb1	1333467	1333819	gene31130	Exon1	Exon1	Exon1
Fvb1	1334301	1334567	gene31130	Exon1	Exon1	Exon1
Fvb1	15165062	15165339	gene31435	UTR3	UTR3	UTR3
Fvb1	15166090	15166417	gene31435	Exon1	Exon1	Exon1
Fvb1	15166798	15167175	gene31435	UTR5	Exon1	Exon1
Fvb1	15180049	15180526	gene31437	LastExon	LastExon	UTR3
Fvb1	15205295	15205766	gene31441	LastExon	LastExon	UTR3
Fvb1	15201014	15202270	gene31441	Exon2	Exon2	Exon2
Fvb1	15206706	15207143	gene31442	LastIntron	UTR3	UTR3
Fvb1	15222377	15222756	gene31447	UTR3	UTR3	Intergenic
Fvb1	15233938	15234197	gene31451	UTR3	UTR3	UTR3
Fvb1	15254127	15254626	gene31453	UTR3	UTR3	Intergenic
Fvb1	15310588	15310808	gene31461	UTR3	UTR3	UTR3
Fvb1	15322200	15322616	gene31462	UTR3	UTR3	UTR3
Fvb1	15132806	15133129	gene31604	LastExon	Intergenic	Intergenic
Fvb1	13723546	13724076	gene31613	LastIntron	LastExon	UTR3
Fvb1	13720718	13720970	gene31613	Intron1	Exon2	Intron2
Fvb1	15480622	15480979	gene31615	LastIntron	UTR3	UTR3
Fvb1	15473666	15473924	gene31614	UTR3	UTR3	UTR3
Fvb1	15499514	15499941	gene31619	Intron8	Exon9	Intron9
Fvb1	15504757	15505005	gene31620	Intron2	Exon3	Exon3
Fvb1	15505655	15506662	gene31621	UTR3	UTR3	Intergenic
Fvb1	15505655	15506662	gene31620	LastExon	Intergenic	Intergenic
Fvb1	15522155	15522854	gene31622	LastExon	LastExon	UTR3
Fvb1	15537860	15538191	gene31624	UTR5	Exon1	Exon1
Fvb1	13604247	13604624	gene31631	LastExon	LastExon	UTR3
Fvb1	13625022	13625551	.	.	.	.
Fvb1	13643482	13643828	gene31637	LastIntron	LastExon	UTR3
Fvb1	13653751	13654114	gene31640	LastExon	Intergenic	Intergenic
Fvb1	13255659	13256119	gene31643	LastExon	LastExon	LastExon
Fvb1	13259934	13260356	gene31644	LastIntron	LastExon	UTR3
Fvb1	13270288	13271046	gene31647	UTR3	Intergenic	Intergenic
Fvb1	13270288	13271046	gene31646	LastExon	LastExon	Intergenic
Fvb1	13280377	13280738	gene31649	LastIntron	UTR3	UTR3
Fvb1	13283559	13283890	gene31650	LastExon	UTR3	UTR3
Fvb1	13320383	13320738	gene31653	LastIntron	LastExon	UTR3
Fvb1	13380133	13380428	.	.	.	.
Fvb1	13380599	13380921	.	.	.	.
Fvb1	13494623	13494878	gene31679	LastExon	Intergenic	Intergenic
Fvb1	13495276	13495523	gene31679	UTR5	Exon1	Intron1
Fvb1	13509164	13509603	gene31682	LastIntron	UTR3	UTR3
Fvb1	13549446	13549851	gene31686	LastIntron	UTR3	Intergenic
Fvb1	15598798	15599246	gene31698	LastExon	LastExon	Intergenic
Fvb1	15598798	15599246	gene31702	LastIntron	Intergenic	Intergenic
Fvb1	15608589	15608870	gene31702	UTR5	Exon1	Exon1
Fvb1	15653751	15654170	gene31711	LastIntron	LastExon	Intergenic
Fvb1	15654425	15654759	gene31712	UTR3	UTR3	UTR3
Fvb1	15657315	15657777	gene31712	Exon2	Exon2	Exon2
Fvb1	15660144	15661207	gene31713	LastExon	LastExon	UTR3
Fvb1	15679247	15679521	gene31714	UTR5	UTR5	UTR5
Fvb1	15694153	15694553	.	.	.	.
Fvb1	15710462	15710888	gene31719	LastIntron	UTR3	UTR3
Fvb1	15713421	15713959	gene31721	Exon3	Exon3	Exon3
Fvb1	15715316	15715804	gene31721	Intron6	Intron7	Intron8
Fvb1	15717673	15718168	gene31721	UTR3	UTR3	Intergenic
Fvb1	15730565	15730976	gene31723	LastExon	LastExon	UTR3
Fvb1	15840089	15840338	gene31738	Intergenic	UTR5	LastExon
Fvb1	15854534	15854771	gene31741	Exon1	Exon1	Exon1
Fvb1	15859907	15860325	gene31741	LastExon	LastExon	UTR3
Fvb1	18805368	18805756	gene21101	UTR3	UTR3	UTR3
Fvb1	13564037	13564488	.	.	.	.
Fvb1	21774423	21774753	gene35064	UTR3	UTR3	UTR3
Fvb1	4917523	4917810	gene35182	Exon1	Exon1	Exon1
Fvb1	5581582	5581865	gene13047	UTR3	UTR3	UTR3
Fvb1	105833	106105	gene35235	LastExon	Intergenic	Intergenic
Fvb1	105167	105520	gene35234	Intergenic	Exon1	Exon1
Fvb1	110668	111038	gene35236	LastExon	UTR3	Intergenic
Fvb1	171412	171848	gene35240	LastExon	LastExon	Intergenic
Fvb1	179018	179320	gene35241	LastExon	LastExon	UTR3
Fvb1	326119	326492	gene35248	LastExon	LastExon	UTR3
Fvb1	715188	715536	gene30870	Intron5	LastIntron	Intergenic
Fvb1	717675	717962	.	.	.	.
Fvb1	784852	785151	gene35258	LastIntron	Intergenic	Intergenic
Fvb1	833359	833704	gene30853	LastExon	UTR3	UTR3
Fvb1	924100	924325	gene35263	LastExon	LastExon	LastExon
Fvb1	1135015	1135278	gene35265	Exon4	Exon4	UTR3
Fvb1	1132117	1132393	gene30777	LastExon	LastExon	UTR3
Fvb1	1133650	1133881	gene35265	UTR5	UTR5	Exon1
Fvb1	1212084	1212423	gene35268	UTR3	UTR3	UTR3
Fvb1	1628113	1628442	gene35275	LastExon	LastExon	LastExon
Fvb1	1759254	1759693	gene35278	LastExon	Intergenic	Intergenic
Fvb1	1756417	1756802	gene35277	LastIntron	UTR3	Intergenic
Fvb1	1855049	1855457	gene35281	LastIntron	UTR3	UTR3
Fvb1	1942339	1942906	gene35283	Exon12	Intergenic	Intergenic
Fvb1	2222047	2222620	gene35285	LastExon	LastExon	Intergenic
Fvb1	2224526	2224898	gene35286	LastExon	LastExon	UTR3
Fvb1	2225805	2226102	gene30942	UTR3	UTR3	UTR3
Fvb1	2462836	2463446	gene30888	LastExon	LastExon	UTR3
Fvb1	2865890	2866078	gene35294	Exon1	Exon1	Exon1
Fvb1	2867800	2868107	gene35294	Intron1	Exon2	LastIntron
Fvb1	2868499	2869096	gene35294	LastIntron	LastExon	UTR3
Fvb1	3460890	3461168	gene35300	UTR3	UTR3	UTR3
Fvb1	3553813	3554249	gene35302	LastIntron	UTR3	UTR3
Fvb1	3555875	3556369	gene35303	LastExon	UTR3	UTR3
Fvb1	3612109	3612459	gene35305	LastExon	UTR3	UTR3
Fvb1	3630016	3630305	gene35307	LastExon	UTR3	UTR3
Fvb1	3807358	3807666	gene35309	LastIntron	UTR3	UTR3
Fvb1	3809233	3809608	gene35310	UTR3	UTR3	UTR3
Fvb1	4028154	4028550	gene35316	LastExon	UTR3	UTR3
Fvb1	4118311	4118712	gene12678	LastExon	Intergenic	Intergenic
Fvb1	4254571	4255048	gene35319	UTR3	UTR3	UTR3
Fvb1	4352698	4353059	gene35320	LastExon	LastExon	LastExon
Fvb1	5094185	5094512	gene12969	UTR3	UTR3	UTR3
Fvb1	5219332	5219644	gene35337	LastExon	UTR3	UTR3
Fvb1	5349206	5349639	gene35338	UTR3	UTR3	Intergenic
Fvb1	5521053	5521411	gene13035	LastExon	UTR3	UTR3
Fvb1	5517836	5518186	gene35346	UTR3	UTR3	UTR3
Fvb1	5645627	5646049	gene35348	LastExon	LastExon	UTR3
Fvb1	5682375	5682684	.	.	.	.
Fvb1	5684289	5684771	gene35352	LastExon	Intergenic	Intergenic
Fvb1	6006497	6006869	gene35360	LastIntron	LastExon	UTR3
Fvb1	6047314	6047857	gene35361	LastIntron	UTR3	UTR3
Fvb1	6049365	6049664	gene14558	UTR3	UTR3	UTR3
Fvb1	6114517	6115003	gene14570	LastExon	LastExon	UTR3
Fvb1	6115513	6116017	gene35364	LastExon	UTR3	UTR3
Fvb1	6119469	6119827	gene35365	LastExon	UTR3	UTR3
Fvb1	6122252	6122475	gene35365	UTR5	Exon1	Exon1
Fvb1	6144105	6144385	gene35366	LastExon	LastExon	UTR3
Fvb1	6173561	6173870	gene35370	LastExon	UTR3	UTR3
Fvb1	6224153	6224507	gene35372	UTR3	UTR3	UTR3
Fvb1	6239784	6240079	gene14592	LastExon	UTR3	Intergenic
Fvb1	6247150	6247485	gene35375	UTR3	UTR3	UTR3
Fvb1	6448532	6448874	gene35376	Exon2	Exon2	Exon2
Fvb1	6454759	6455179	gene35377	LastExon	LastExon	UTR3
Fvb1	6451697	6451948	gene35376	UTR3	UTR3	UTR3
Fvb1	6524231	6524655	gene35379	LastIntron	UTR3	UTR3
Fvb1	6618199	6618621	gene35380	LastIntron	UTR3	UTR3
Fvb1	6621718	6622130	gene35381	LastExon	UTR3	UTR3
Fvb1	6677724	6678093	gene35382	LastIntron	LastExon	UTR3
Fvb1	6683597	6683949	gene35383	UTR3	UTR3	Intergenic
Fvb1	7254317	7254611	gene14787	LastExon	UTR3	UTR3
Fvb1	7255039	7255296	gene14787	LastExon	LastExon	LastExon
Fvb1	7348694	7349064	gene35395	LastIntron	LastExon	UTR3
Fvb1	7351897	7352271	gene35396	LastIntron	Intergenic	Intergenic
Fvb1	7767406	7767768	gene35401	LastExon	LastExon	UTR3
Fvb1	8143800	8144214	gene29463	LastExon	UTR3	UTR3
Fvb1	8251897	8252197	gene29446	UTR3	UTR3	UTR3
Fvb1	8603486	8603779	gene24143	UTR3	UTR3	UTR3
Fvb1	8607119	8607533	gene35415	LastExon	LastExon	UTR3
Fvb1	8608390	8608620	.	.	.	.
Fvb1	8834644	8835048	gene35417	UTR3	UTR3	UTR3
Fvb1	9497361	9497770	gene35423	UTR3	UTR3	UTR3
Fvb1	9507667	9508139	gene35424	LastExon	LastExon	UTR3
Fvb1	9510188	9510529	.	.	.	.
Fvb1	9930641	9930987	gene35436	UTR3	UTR3	Intergenic
Fvb1	10231266	10231853	gene35441	LastExon	UTR3	UTR3
Fvb1	10563185	10563559	gene35446	Intron1	Intron1	LastIntron
Fvb1	10839225	10839522	.	.	.	.
Fvb1	11581874	11582147	gene35451	LastExon	UTR3	UTR3
Fvb1	11711800	11712559	gene35454	Intron8	UTR3	UTR3
Fvb1	11714617	11714891	gene35454	Intron2	Exon3	Exon3
Fvb1	11720744	11721265	gene05618	LastIntron	LastExon	UTR3
Fvb1	11749582	11750356	gene35458	Exon1	Exon1	LastExon
Fvb1	11860472	11860679	gene35459	Exon1	LastIntron	LastIntron
Fvb1	12280542	12280960	gene35464	LastExon	LastExon	UTR3
Fvb1	12329006	12329333	gene20794	LastExon	UTR3	UTR3
Fvb1	12584648	12585014	gene35466	LastExon	LastExon	UTR3
Fvb1	13415668	13416069	gene31666	LastIntron	LastExon	UTR3
Fvb1	13424919	13425208	gene35472	UTR5	UTR5	UTR5
Fvb1	13429519	13429893	gene35472	LastExon	LastExon	UTR3
Fvb1	13708306	13708847	gene35476	LastIntron	Intergenic	Intergenic
Fvb1	13811118	13811353	.	.	.	.
Fvb1	14636457	14636818	gene35485	LastIntron	UTR3	Intergenic
Fvb1	15982487	15982856	gene35496	LastIntron	UTR3	UTR3
Fvb1	16066737	16067104	gene35498	LastIntron	UTR3	UTR3
Fvb1	16146882	16147219	gene16213	LastExon	UTR3	UTR3
Fvb1	16328446	16328796	gene35505	LastIntron	LastExon	UTR3
Fvb1	16347013	16347411	gene16175	UTR3	UTR3	UTR3
Fvb1	16712472	16713062	gene35507	UTR3	UTR3	UTR3
Fvb1	16714214	16714537	gene35508	Intron1	UTR5	Exon3
Fvb1	16715065	16715359	gene35508	UTR3	UTR3	UTR3
Fvb1	17170528	17170745	gene35512	UTR3	UTR3	UTR3
Fvb1	17547180	17547948	gene35519	Intron1	LastIntron	Intergenic
Fvb1	17896785	17897383	gene35525	LastIntron	UTR3	UTR3
Fvb1	18604141	18604427	gene35531	UTR3	UTR3	UTR3
Fvb1	18613060	18613348	gene35532	LastExon	UTR3	UTR3
Fvb1	18653656	18654015	gene35535	LastExon	LastExon	UTR3
Fvb1	18843078	18843460	gene35538	LastExon	UTR3	Intergenic
Fvb1	19090501	19090903	gene21142	LastExon	LastExon	UTR3
Fvb1	20902991	20903409	gene30490	UTR3	UTR3	UTR3
Fvb1	20932107	20932726	gene30493	LastIntron	LastExon	UTR3
Fvb1	20940158	20940606	gene35554	LastIntron	LastExon	UTR3
Fvb1	21020239	21020621	gene35556	LastExon	UTR3	UTR3
Fvb1	21152416	21153119	gene35559	Exon15	Intergenic	Intergenic
Fvb1	21261501	21261868	gene35561	UTR3	UTR3	UTR3
Fvb1	21824247	21824621	gene17959	UTR3	UTR3	UTR3
Fvb1	22005270	22005589	gene17930	LastExon	UTR3	UTR3
Fvb1	22480276	22480617	gene35568	LastIntron	UTR3	UTR3
Fvb1	22487168	22487624	gene35569	LastExon	LastExon	Intergenic
Fvb1	22607765	22608183	gene25497	LastIntron	UTR3	UTR3
Fvb1	22827386	22827779	gene08012	LastIntron	Intergenic	Intergenic
Fvb1	23019088	23019446	gene08027	LastExon	LastExon	UTR3
Fvb1	23127756	23128139	gene35576	Exon1	Exon1	Exon1
Fvb1	23184718	23185090	gene35577	LastExon	LastExon	Intergenic
Fvb1	23243616	23243969	gene35578	LastIntron	LastExon	UTR3
Fvb1	23300198	23300596	.	.	.	.
Fvb2	24820723	24820979	gene00189	LastExon	UTR3	UTR3
Fvb2	24826578	24826949	gene00190	Exon3	UTR3	UTR3
Fvb2	24833481	24833916	gene00192	LastExon	UTR3	UTR3
Fvb2	24861015	24861365	.	.	.	.
Fvb2	5816963	5817404	.	.	.	.
Fvb2	5813816	5814200	gene00445	LastExon	Intergenic	Intergenic
Fvb2	5818399	5818702	gene00448	LastExon	UTR3	UTR3
Fvb2	9853257	9853682	gene00923	LastExon	LastExon	UTR3
Fvb2	9856448	9856870	gene00925	LastExon	UTR3	UTR3
Fvb2	9861648	9862012	gene00925	Exon1	Exon1	Exon1
Fvb2	9892694	9892909	gene00933	UTR3	UTR3	UTR3
Fvb2	9894339	9894599	gene00933	UTR5	Exon1	Intron1
Fvb2	9922400	9922807	gene00939	LastExon	Intergenic	Intergenic
Fvb2	9639250	9639708	gene00996	LastExon	LastExon	UTR3
Fvb2	9646467	9646909	gene00998	LastExon	UTR3	UTR3
Fvb2	9658164	9658820	gene00999	LastIntron	LastExon	UTR3
Fvb2	9660471	9660994	gene01000	Exon5	UTR3	UTR3
Fvb2	9697370	9697632	.	.	.	.
Fvb2	9746751	9747071	gene01015	LastExon	Intergenic	Intergenic
Fvb2	9747282	9747583	gene01016	LastIntron	UTR3	UTR3
Fvb2	9756383	9756740	gene01017	LastExon	LastExon	UTR3
Fvb2	9773686	9774211	gene01020	LastExon	UTR3	UTR3
Fvb2	9795280	9796049	gene01022	UTR3	UTR3	Intergenic
Fvb2	22898647	22899056	gene01041	LastIntron	LastExon	UTR3
Fvb2	22900901	22901185	gene01042	Intron1	Exon2	LastIntron
Fvb2	22901712	22902412	gene01042	LastIntron	LastExon	UTR3
Fvb2	22917584	22917935	gene01044	LastExon	Intergenic	Intergenic
Fvb2	22923093	22923520	gene01046	LastExon	Intergenic	Intergenic
Fvb2	22928177	22928533	gene01048	LastExon	LastExon	LastExon
Fvb2	22934837	22935102	gene01049	UTR3	UTR3	UTR3
Fvb2	22992828	22993158	gene01061	LastExon	UTR3	UTR3
Fvb2	10322090	10322463	gene01557	LastIntron	UTR3	UTR3
Fvb2	10341536	10342065	gene01558	LastExon	UTR3	UTR3
Fvb2	10352327	10353598	gene01558	UTR5	Exon1	Exon1
Fvb2	10383123	10383526	gene01561	LastExon	LastExon	UTR3
Fvb2	9957903	9958263	gene01603	LastIntron	UTR3	UTR3
Fvb2	9997945	9998437	gene01610	LastExon	UTR3	UTR3
Fvb2	9996663	9996958	gene01608	LastExon	LastExon	UTR3
Fvb2	10013838	10014282	gene01612	LastIntron	LastExon	UTR3
Fvb2	10025400	10025770	gene01614	LastIntron	LastExon	UTR3
Fvb2	10057870	10058159	gene01617	Intergenic	LastExon	LastExon
Fvb2	10080684	10081077	gene01622	LastExon	Intergenic	Intergenic
Fvb2	10081561	10081909	gene01622	Exon22	Exon22	Intron22
Fvb2	10121988	10122456	gene35690	LastExon	UTR3	Intergenic
Fvb2	10180973	10181276	gene01632	LastExon	LastExon	UTR3
Fvb2	10215770	10216143	gene01635	LastIntron	LastExon	UTR3
Fvb2	10280069	10280424	gene35696	LastExon	UTR3	UTR3
Fvb2	10294242	10294499	.	.	.	.
Fvb2	10433250	10433583	.	.	.	.
Fvb2	10442556	10442939	gene01655	LastExon	LastExon	UTR3
Fvb2	10459555	10459864	gene01659	LastIntron	LastIntron	LastIntron
Fvb2	10460454	10460865	gene01659	LastIntron	UTR3	Intergenic
Fvb2	10479896	10480297	.	.	.	.
Fvb2	10482227	10482709	gene01663	LastExon	UTR3	UTR3
Fvb2	10502118	10502396	gene01665	LastIntron	LastExon	UTR3
Fvb2	10512205	10512902	gene01667	Exon9	UTR3	UTR3
Fvb2	10562571	10562929	gene01673	LastIntron	LastExon	UTR3
Fvb2	10574816	10575124	gene01676	LastExon	LastExon	UTR3
Fvb2	10586799	10587327	gene01678	LastExon	LastExon	UTR3
Fvb2	10589710	10590212	gene01679	LastIntron	UTR3	Intergenic
Fvb2	10593994	10594267	gene01679	Exon5	Intron5	Intron6
Fvb2	10605152	10605474	gene01680	Exon2	Exon2	Exon2
Fvb2	10607703	10608281	gene01680	UTR3	UTR3	UTR3
Fvb2	10618483	10618881	gene01681	LastExon	LastExon	UTR3
Fvb2	10627960	10628288	gene01683	LastIntron	LastExon	UTR3
Fvb2	10622114	10622499	gene01682	LastIntron	UTR3	UTR3
Fvb2	10636690	10637087	gene01684	LastIntron	LastExon	UTR3
Fvb2	10637841	10638138	gene01685	UTR3	UTR3	UTR3
Fvb2	10719451	10719742	gene01698	LastExon	LastExon	UTR3
Fvb2	10723677	10724142	gene35701	LastExon	Intergenic	Intergenic
Fvb2	10740838	10741222	gene01701	LastIntron	LastExon	UTR3
Fvb2	10760753	10761328	gene01704	LastExon	LastExon	UTR3
Fvb2	10762791	10763224	gene01705	LastIntron	UTR3	Intergenic
Fvb2	10825699	10826067	gene01713	Exon3	UTR3	LastIntron
Fvb2	10846611	10846885	gene01718	LastExon	Intergenic	Intergenic
Fvb2	10848383	10848679	gene01720	UTR3	UTR3	UTR3
Fvb2	10861120	10861573	gene01724	LastIntron	UTR3	UTR3
Fvb2	10933710	10934152	gene01780	LastExon	UTR3	UTR3
Fvb2	10953086	10953712	gene01782	LastExon	LastExon	LastExon
Fvb2	10954173	10954832	gene01782	LastExon	LastExon	UTR3
Fvb2	10956699	10957050	gene01784	LastExon	UTR3	UTR3
Fvb2	10979535	10979831	gene01790	LastExon	UTR3	UTR3
Fvb2	11043659	11044092	gene35706	LastIntron	LastExon	UTR3
Fvb2	11045477	11045764	gene01795	UTR3	UTR3	UTR3
Fvb2	11062687	11062988	gene01797	LastIntron	LastExon	UTR3
Fvb2	11063635	11063844	gene01798	LastExon	UTR3	UTR3
Fvb2	11067095	11067407	gene01799	UTR3	UTR3	UTR3
Fvb2	6674229	6674662	gene02119	LastExon	LastExon	UTR3
Fvb2	6630200	6630512	gene02127	LastExon	LastExon	UTR3
Fvb2	12155062	12155393	gene02137	UTR3	UTR3	UTR3
Fvb2	12167688	12167979	gene02140	LastExon	Intergenic	Intergenic
Fvb2	12171135	12171420	gene02142	Exon1	LastIntron	LastIntron
Fvb2	12198799	12199271	gene02151	Exon7	Exon7	UTR3
Fvb2	6723876	6724256	.	.	.	.
Fvb2	6750350	6750723	gene02170	LastIntron	UTR3	UTR3
Fvb2	6768669	6769097	gene02173	LastExon	LastExon	UTR3
Fvb2	6805517	6805876	gene02178	LastExon	UTR3	UTR3
Fvb2	6823842	6824226	gene02182	LastIntron	UTR3	UTR3
Fvb2	24766432	24766736	gene02513	LastExon	LastExon	UTR3
Fvb2	24708422	24708812	gene02523	LastIntron	UTR3	Intergenic
Fvb2	24675997	24676476	gene02534	UTR3	UTR3	UTR3
Fvb2	24663444	24663691	gene02536	UTR3	UTR3	UTR3
Fvb2	24660719	24661303	gene02537	LastExon	UTR3	Intergenic
Fvb2	24655591	24656156	gene02538	UTR3	UTR3	Intergenic
Fvb2	24630256	24630502	gene02545	UTR3	UTR3	UTR3
Fvb2	24625154	24625633	gene02546	LastExon	UTR3	Intergenic
Fvb2	24592847	24593143	gene02554	LastIntron	UTR3	Intergenic
Fvb2	24585765	24586092	gene02556	Intron1	Intron1	Intron1
Fvb2	24580276	24580634	gene02556	UTR3	UTR3	UTR3
Fvb2	24563193	24563698	gene02559	LastIntron	UTR3	UTR3
Fvb2	24544226	24544618	gene02562	LastIntron	UTR3	Intergenic
Fvb2	24536161	24536528	gene02564	UTR3	UTR3	Intergenic
Fvb2	24516517	24516923	gene02566	LastIntron	Intergenic	Intergenic
Fvb2	24508460	24509091	gene02567	LastExon	UTR3	UTR3
Fvb2	24487226	24487546	gene02573	UTR3	UTR3	Intergenic
Fvb2	24474845	24475107	gene02576	UTR5	UTR5	Intron1
Fvb2	24476089	24476623	gene02575	UTR3	UTR3	UTR3
Fvb2	24466913	24467286	gene02579	LastIntron	UTR3	Intergenic
Fvb2	24470787	24471085	gene02577	UTR3	UTR3	UTR3
Fvb2	24447554	24448017	gene02584	LastExon	UTR3	UTR3
Fvb2	24426484	24426729	gene02590	LastExon	LastExon	UTR3
Fvb2	24418070	24418365	gene02592	LastExon	Intergenic	Intergenic
Fvb2	24410849	24412185	gene02595	UTR5	Exon1	Exon1
Fvb2	24409129	24409498	gene02595	LastExon	UTR3	UTR3
Fvb2	24399034	24399527	gene02598	LastExon	LastExon	UTR3
Fvb2	24375282	24375708	gene02600	UTR3	UTR3	Intergenic
Fvb2	24369871	24370376	gene02602	LastIntron	UTR3	UTR3
Fvb2	24375282	24375708	gene02599	LastExon	UTR3	Intergenic
Fvb2	24320268	24320740	gene02613	LastIntron	UTR3	UTR3
Fvb2	24303672	24304681	gene02618	Intron26	LastExon	UTR3
Fvb2	24203127	24203965	gene02638	LastExon	Intergenic	Intergenic
Fvb2	24201799	24202243	gene02639	Intron1	Intron2	Exon3
Fvb2	24203127	24203965	gene02639	LastIntron	LastExon	Intergenic
Fvb2	24178645	24179402	gene02642	LastExon	Intergenic	Intergenic
Fvb2	24170242	24170556	gene02644	LastExon	LastExon	Intergenic
Fvb2	24162860	24163060	gene02645	UTR5	UTR5	Intron1
Fvb2	24153241	24153621	gene02647	LastExon	LastExon	UTR3
Fvb2	24152813	24153057	gene02647	Intron3	Exon4	Exon4
Fvb2	24139492	24139788	gene02649	LastExon	LastExon	UTR3
Fvb2	24116402	24116817	gene02653	LastIntron	UTR3	UTR3
Fvb2	24106517	24107808	gene02654	UTR3	Intergenic	Intergenic
Fvb2	24106517	24107808	gene02655	Intron7	LastExon	Intergenic
Fvb2	24092123	24092580	gene02659	LastExon	UTR3	UTR3
Fvb2	24072837	24073124	gene02665	UTR3	UTR3	UTR3
Fvb2	24079640	24080054	gene02664	Exon3	LastExon	UTR3
Fvb2	24035423	24035950	gene02666	LastIntron	UTR3	Intergenic
Fvb2	24031933	24032158	gene33894	LastExon	LastExon	UTR3
Fvb2	24027225	24027673	gene02668	LastIntron	Intergenic	Intergenic
Fvb2	24006770	24007502	gene02672	UTR3	UTR3	UTR3
Fvb2	24009928	24010262	gene02671	Exon2	Exon2	UTR3
Fvb2	24011321	24011594	gene35933	LastExon	UTR3	UTR3
Fvb2	23972551	23973039	gene35932	UTR3	UTR3	UTR3
Fvb2	23931876	23932257	gene02682	LastExon	UTR3	UTR3
Fvb2	23926529	23927014	gene02685	UTR3	UTR3	UTR3
Fvb2	23919357	23919799	gene35930	LastExon	LastExon	Intergenic
Fvb2	23899326	23899639	.	.	.	.
Fvb2	23859491	23859796	gene02699	LastExon	UTR3	UTR3
Fvb2	23855474	23855772	gene02701	LastExon	LastExon	UTR3
Fvb2	23859016	23859325	gene02700	LastExon	LastExon	UTR3
Fvb2	23848669	23848937	gene02702	LastExon	LastExon	UTR3
Fvb2	23792127	23792674	gene02711	LastIntron	LastExon	UTR3
Fvb2	23774965	23775289	gene02714	LastIntron	UTR3	UTR3
Fvb2	4694996	4695366	.	.	.	.
Fvb2	4731616	4732041	gene07352	UTR3	UTR3	UTR3
Fvb2	4752488	4752823	gene07356	LastExon	LastExon	UTR3
Fvb2	4819701	4819966	gene07363	UTR3	UTR3	UTR3
Fvb2	4842229	4842461	gene07367	UTR5	UTR5	Exon1
Fvb2	4845443	4845692	gene07367	Exon5	Exon5	UTR3
Fvb2	4868197	4868652	gene07372	LastExon	LastExon	UTR3
Fvb2	4898964	4899298	gene35642	UTR3	UTR3	UTR3
Fvb2	4927840	4928077	.	.	.	.
Fvb2	4953915	4954471	gene07388	Intron8	UTR3	UTR3
Fvb2	4957155	4957370	gene07388	UTR5	Exon1	Intron1
Fvb2	4960869	4961152	gene07390	UTR3	UTR3	UTR3
Fvb2	4963125	4963520	gene07390	Exon1	Exon1	Exon1
Fvb2	4976023	4976433	gene07392	LastIntron	LastExon	UTR3
Fvb2	5023984	5024390	.	.	.	.
Fvb2	5522457	5522847	gene07554	LastIntron	LastExon	Intergenic
Fvb2	5525679	5525947	gene07556	LastExon	UTR3	UTR3
Fvb2	5599761	5600276	gene07572	UTR3	UTR3	UTR3
Fvb2	5602555	5602952	gene07574	LastIntron	UTR3	Intergenic
Fvb2	5632627	5633242	gene07579	Exon2	Exon2	Exon2
Fvb2	5636679	5637079	gene07579	UTR3	UTR3	UTR3
Fvb2	5662832	5663229	gene07583	LastIntron	LastExon	Intergenic
Fvb2	5666165	5666480	gene35650	LastIntron	Intergenic	Intergenic
Fvb2	5750550	5750803	gene07590	Exon2	Exon2	UTR3
Fvb2	5751456	5751746	gene07590	UTR3	UTR3	UTR3
Fvb2	5753458	5753815	gene07591	LastExon	LastExon	Intergenic
Fvb2	5103510	5104383	gene07595	Intergenic	Exon1	LastIntron
Fvb2	5122780	5123260	gene07597	UTR3	UTR3	Intergenic
Fvb2	5120802	5121000	gene07597	UTR5	UTR5	LastExon
Fvb2	5119722	5120416	gene07596	UTR3	UTR3	UTR3
Fvb2	5170860	5171232	gene07609	LastExon	UTR3	UTR3
Fvb2	5173931	5174858	gene07609	LastExon	LastExon	LastExon
Fvb2	5186535	5186809	gene07613	UTR3	UTR3	UTR3
Fvb2	5218940	5219765	gene07618	LastExon	LastExon	Intergenic
Fvb2	5327653	5328063	gene35645	LastExon	LastExon	UTR3
Fvb2	5331403	5331683	gene07635	LastExon	LastExon	UTR3
Fvb2	5374294	5374574	gene07644	UTR5	UTR5	Exon1
Fvb2	5376748	5377070	gene07644	LastExon	LastExon	UTR3
Fvb2	5413902	5414401	gene07648	LastExon	UTR3	UTR3
Fvb2	5443046	5443633	gene07649	Exon17	LastIntron	UTR3
Fvb2	5464136	5464457	gene07653	LastExon	LastExon	UTR3
Fvb2	4587209	4587537	gene08030	LastExon	LastExon	UTR3
Fvb2	4590153	4590521	gene08031	UTR3	UTR3	UTR3
Fvb2	4603007	4603389	gene08033	LastIntron	UTR3	UTR3
Fvb2	4641576	4642162	gene08037	LastExon	LastExon	UTR3
Fvb2	4647933	4648492	.	.	.	.
Fvb2	4672330	4672959	gene08042	Exon2	Exon2	Exon2
Fvb2	4673307	4674271	gene08042	Exon2	Exon2	Exon2
Fvb2	4678623	4679337	gene08042	Intron10	LastExon	UTR3
Fvb2	16819408	16819838	gene08048	LastIntron	UTR3	UTR3
Fvb2	16880270	16880840	gene08063	LastExon	LastExon	UTR3
Fvb2	16900192	16900981	gene08066	LastExon	UTR3	UTR3
Fvb2	16977590	16977964	gene08082	LastExon	Intergenic	Intergenic
Fvb2	16977590	16977964	gene08081	UTR3	UTR3	Intergenic
Fvb2	16982665	16982978	gene08083	Exon7	Intron7	Intron7
Fvb2	16985875	16986207	gene08083	LastExon	LastExon	Intergenic
Fvb2	17017048	17017411	gene08087	Exon4	Exon4	Intron4
Fvb2	17018504	17019151	gene08087	LastExon	LastExon	UTR3
Fvb2	17020869	17021223	gene08088	LastIntron	UTR3	Intergenic
Fvb2	17024245	17024758	gene08088	Intron2	Intron3	Intron4
Fvb2	17038326	17038774	gene08092	Intron3	Exon4	Exon4
Fvb2	17044023	17044908	gene08093	Exon3	Intron3	Exon4
Fvb2	17080056	17080614	gene08098	LastIntron	UTR3	UTR3
Fvb2	17087043	17087283	gene08098	Exon4	Exon4	Intron4
Fvb2	17090846	17091204	gene08099	LastExon	Intergenic	Intergenic
Fvb2	17089650	17089961	gene08098	UTR5	Exon1	Exon1
Fvb2	17092994	17093398	gene08099	Exon1	Exon1	Exon1
Fvb2	17100488	17101234	gene08101	Intron4	LastExon	UTR3
Fvb2	17105858	17106162	gene08104	UTR5	UTR5	LastExon
Fvb2	17106497	17106739	gene08104	LastExon	LastExon	UTR3
Fvb2	17123431	17123874	gene08105	UTR3	UTR3	UTR3
Fvb2	4130333	4130805	gene08114	UTR3	UTR3	UTR3
Fvb2	4173604	4173942	gene08122	UTR5	UTR5	UTR5
Fvb2	4178512	4178903	gene08123	LastExon	UTR3	UTR3
Fvb2	4181479	4181777	gene08123	Exon1	Exon1	Exon1
Fvb2	4204779	4205251	gene08127	LastExon	UTR3	UTR3
Fvb2	4249344	4249906	gene08135	Exon3	UTR3	UTR3
Fvb2	4276746	4277237	gene08139	LastExon	UTR3	Intergenic
Fvb2	4288595	4288898	.	.	.	.
Fvb2	4352474	4352796	gene08152	LastExon	LastExon	UTR3
Fvb2	4388614	4388858	gene08157	LastExon	LastExon	LastExon
Fvb2	4401673	4401896	gene35638	LastIntron	UTR3	UTR3
Fvb2	4437516	4437853	gene08162	UTR5	Exon1	Exon1
Fvb2	16369999	16371016	gene08186	LastExon	Intergenic	Intergenic
Fvb2	16369999	16371016	gene35776	LastIntron	Intergenic	Intergenic
Fvb2	16373359	16373704	gene08187	LastExon	UTR3	Intergenic
Fvb2	16387269	16387640	gene08188	UTR3	UTR3	UTR3
Fvb2	16393232	16393528	gene08190	LastExon	LastExon	Intergenic
Fvb2	16412974	16413384	gene08195	UTR3	UTR3	Intergenic
Fvb2	16444253	16444513	gene08197	UTR3	UTR3	UTR3
Fvb2	16517955	16518233	gene08209	Exon5	Exon5	Exon5
Fvb2	16523931	16524292	gene08210	Exon4	UTR3	UTR3
Fvb2	16533547	16533749	gene08212	UTR3	UTR3	UTR3
Fvb2	16536043	16536393	gene08213	LastExon	LastExon	UTR3
Fvb2	16534055	16534413	.	.	.	.
Fvb2	16546241	16546614	gene08215	LastIntron	LastExon	UTR3
Fvb2	16565827	16566113	gene08218	UTR5	UTR5	UTR5
Fvb2	16598155	16598660	gene08224	LastExon	UTR3	UTR3
Fvb2	16674725	16675071	gene08238	UTR5	Exon1	Exon1
Fvb2	16699446	16700070	gene08242	Exon3	UTR3	UTR3
Fvb2	16704306	16704713	gene08243	LastIntron	LastExon	UTR3
Fvb2	16728351	16728802	gene08249	LastIntron	LastExon	Intergenic
Fvb2	17194126	17194503	gene08259	UTR3	UTR3	UTR3
Fvb2	17202718	17203046	gene08260	LastExon	LastExon	UTR3
Fvb2	17203361	17203811	gene08261	LastExon	UTR3	UTR3
Fvb2	17216533	17216793	gene08265	LastExon	UTR3	UTR3
Fvb2	17219718	17220048	gene08266	LastIntron	LastExon	UTR3
Fvb2	17220385	17220668	gene08267	LastExon	Intergenic	Intergenic
Fvb2	17256490	17256897	gene08272	Intron2	Intron4	Intron5
Fvb2	17265624	17265961	gene08275	LastIntron	UTR3	UTR3
Fvb2	17263936	17264262	gene08273	UTR3	UTR3	UTR3
Fvb2	17272561	17273292	gene08276	Exon10	LastIntron	UTR3
Fvb2	17308198	17308520	gene08282	LastIntron	Intergenic	Intergenic
Fvb2	17326847	17327666	gene08285	LastExon	LastExon	Intergenic
Fvb2	17355697	17356138	gene08289	LastIntron	UTR3	Intergenic
Fvb2	17378066	17378346	gene08294	LastExon	LastExon	UTR3
Fvb2	17417681	17418169	gene08300	UTR3	UTR3	UTR3
Fvb2	17466520	17467054	gene08307	LastExon	UTR3	UTR3
Fvb2	17486427	17487815	gene08312	Exon7	Intergenic	Intergenic
Fvb2	17534380	17534932	gene08317	UTR3	UTR3	Intergenic
Fvb2	17556649	17556879	gene08322	LastExon	UTR3	Intergenic
Fvb2	17568094	17568320	gene08325	LastExon	LastExon	UTR3
Fvb2	17575919	17576212	gene08326	LastIntron	UTR3	UTR3
Fvb2	17597722	17598040	gene08328	LastExon	UTR3	UTR3
Fvb2	17625025	17625408	gene08331	LastIntron	LastExon	UTR3
Fvb2	17629816	17630298	gene08332	UTR3	UTR3	UTR3
Fvb2	17632297	17632638	.	.	.	.
Fvb2	17649185	17649517	gene35791	LastExon	LastExon	UTR3
Fvb2	17654604	17654835	gene08336	UTR3	UTR3	UTR3
Fvb2	17732846	17733202	gene08351	LastIntron	UTR3	UTR3
Fvb2	17756823	17757065	gene08353	UTR3	UTR3	UTR3
Fvb2	17777449	17777817	gene08357	LastExon	UTR3	UTR3
Fvb2	17815366	17815711	gene08362	LastIntron	LastExon	Intergenic
Fvb2	17820796	17821167	gene08364	LastExon	UTR3	UTR3
Fvb2	17905803	17906451	gene08375	Intron23	Intron24	Intron25
Fvb2	17910071	17910570	gene08375	LastExon	LastExon	UTR3
Fvb2	17936833	17937121	gene08379	UTR5	UTR5	LastExon
Fvb2	17945176	17945471	.	.	.	.
Fvb2	17949872	17950306	.	.	.	.
Fvb2	17953108	17953493	gene08381	LastExon	LastExon	Intergenic
Fvb2	18000586	18001071	gene08391	LastExon	UTR3	UTR3
Fvb2	18034296	18034759	gene08396	LastExon	LastExon	UTR3
Fvb2	18044760	18045201	gene08401	LastIntron	Intergenic	Intergenic
Fvb2	18103618	18104022	gene08410	LastExon	LastExon	UTR3
Fvb2	18122184	18122634	gene08412	UTR3	UTR3	UTR3
Fvb2	18161578	18162081	gene08420	LastIntron	UTR3	UTR3
Fvb2	27670728	27671181	gene08473	LastExon	LastExon	UTR3
Fvb2	27665186	27665810	gene08474	LastIntron	UTR3	UTR3
Fvb2	27644961	27645342	gene08478	LastExon	UTR3	UTR3
Fvb2	27641152	27641501	gene08480	LastExon	LastExon	UTR3
Fvb2	27636846	27637213	gene08481	UTR3	UTR3	UTR3
Fvb2	27627754	27628238	gene08483	LastExon	UTR3	UTR3
Fvb2	27631047	27631327	gene08482	LastExon	UTR3	UTR3
Fvb2	27621692	27622209	gene08484	LastIntron	UTR3	UTR3
Fvb2	27616600	27617193	gene08485	LastExon	UTR3	Intergenic
Fvb2	27608321	27609072	gene08486	Exon4	UTR3	UTR3
Fvb2	27592495	27592844	.	.	.	.
Fvb2	27581975	27582389	gene08492	LastIntron	LastExon	UTR3
Fvb2	27520139	27520511	gene08498	LastExon	UTR3	UTR3
Fvb2	27499090	27499427	gene08503	UTR3	Intergenic	Intergenic
Fvb2	27480731	27481190	gene08509	LastExon	LastExon	Intergenic
Fvb2	27472135	27472452	gene08510	LastExon	UTR3	UTR3
Fvb2	27471604	27471908	gene08510	UTR3	Intergenic	Intergenic
Fvb2	27471604	27471908	gene36008	UTR3	UTR3	Intergenic
Fvb2	27446174	27446809	gene08517	UTR3	UTR3	UTR3
Fvb2	27448850	27449171	gene08515	LastExon	UTR3	UTR3
Fvb2	27434070	27434475	gene08519	UTR3	UTR3	Intergenic
Fvb2	27420622	27420931	gene08523	UTR3	UTR3	Intergenic
Fvb2	27409459	27410038	gene08527	Exon1	Exon1	Intron2
Fvb2	27407939	27408310	gene08527	LastExon	UTR3	UTR3
Fvb2	27355206	27355516	gene08537	LastExon	UTR3	UTR3
Fvb2	27356135	27356345	gene08537	Intron3	Exon4	Intron4
Fvb2	27339906	27340185	gene08540	Intron8	Exon9	Intron9
Fvb2	27337571	27337842	gene08540	LastExon	UTR3	UTR3
Fvb2	27314926	27315227	gene08545	LastIntron	UTR3	UTR3
Fvb2	27315604	27315882	gene08545	Exon18	Exon18	LastIntron
Fvb2	27316856	27317608	gene08545	Intron14	Exon16	Intron17
Fvb2	27286955	27287285	gene08549	LastExon	LastExon	UTR3
Fvb2	27285648	27285907	gene08549	Exon10	Exon10	Exon10
Fvb2	27269147	27269850	gene36003	UTR3	UTR3	Intergenic
Fvb2	27269147	27269850	gene08551	LastExon	Intergenic	Intergenic
Fvb2	27248124	27248338	gene08556	Intron1	Exon2	Exon2
Fvb2	27243724	27244017	gene08557	LastExon	UTR3	UTR3
Fvb2	27237353	27237839	gene08559	UTR5	Exon1	Exon1
Fvb2	27232328	27232723	gene08559	LastExon	UTR3	UTR3
Fvb2	27214772	27215134	gene08563	LastExon	Intergenic	Intergenic
Fvb2	27195947	27196758	gene08568	LastExon	LastExon	UTR3
Fvb2	27175044	27175310	gene08573	LastExon	LastExon	Intergenic
Fvb2	27175987	27176412	gene08572	UTR5	Intron1	Intron2
Fvb2	27178387	27178725	gene08572	UTR3	UTR3	UTR3
Fvb2	27165811	27166175	gene08575	LastExon	UTR3	UTR3
Fvb2	27151143	27151438	gene08579	Exon1	LastIntron	LastIntron
Fvb2	27101540	27101794	gene08592	LastExon	UTR3	UTR3
Fvb2	27085696	27085966	gene08598	LastExon	LastExon	LastExon
Fvb2	27083297	27083557	gene08599	UTR5	UTR5	Exon1
Fvb2	27067507	27067879	gene08603	LastExon	LastExon	UTR3
Fvb2	27058040	27058445	gene08604	LastIntron	UTR3	UTR3
Fvb2	27049770	27050149	gene08606	LastIntron	LastExon	UTR3
Fvb2	27056524	27056948	gene08605	UTR3	UTR3	UTR3
Fvb2	27045861	27046263	gene08607	LastExon	LastExon	UTR3
Fvb2	27018439	27018863	gene08611	LastExon	UTR3	Intergenic
Fvb2	27012488	27012763	gene08613	UTR3	UTR3	UTR3
Fvb2	26999442	26999724	gene08615	LastIntron	UTR3	Intergenic
Fvb2	27002770	27003223	.	.	.	.
Fvb2	26992636	26993016	gene08617	Intergenic	UTR5	Exon1
Fvb2	26993181	26993641	gene08617	LastIntron	Intergenic	Intergenic
Fvb2	26986269	26986750	gene08619	UTR3	Intergenic	Intergenic
Fvb2	26969501	26969814	gene08622	LastIntron	UTR3	UTR3
Fvb2	26963494	26964030	gene08625	LastExon	LastExon	Intergenic
Fvb2	26963494	26964030	gene08624	LastExon	UTR3	Intergenic
Fvb2	26966363	26966760	gene08624	UTR5	Exon1	Exon1
Fvb2	26931890	26932154	gene08632	UTR3	UTR3	UTR3
Fvb2	26937780	26938201	gene08630	LastIntron	UTR3	UTR3
Fvb2	26931222	26931485	gene08632	LastExon	LastExon	LastExon
Fvb2	26922977	26923584	gene08634	UTR3	UTR3	UTR3
Fvb2	26923926	26924230	gene08633	UTR3	UTR3	UTR3
Fvb2	26901775	26902103	gene08640	LastExon	LastExon	UTR3
Fvb2	26889291	26889694	gene08644	LastExon	LastExon	UTR3
Fvb2	26881187	26881613	gene08646	LastIntron	LastExon	UTR3
Fvb2	26862387	26862857	gene08648	LastExon	UTR3	UTR3
Fvb2	26837244	26837591	gene08650	LastExon	Intergenic	Intergenic
Fvb2	26832090	26832450	gene08651	UTR3	UTR3	UTR3
Fvb2	26818770	26819271	.	.	.	.
Fvb2	26819536	26819800	.	.	.	.
Fvb2	26783666	26784040	gene08655	UTR3	UTR3	UTR3
Fvb2	26776397	26776756	gene08657	LastIntron	Intergenic	Intergenic
Fvb2	26770350	26770791	gene08661	LastExon	Intergenic	Intergenic
Fvb2	26674274	26674697	gene08678	LastExon	Intergenic	Intergenic
Fvb2	26666193	26666565	gene08682	UTR5	Exon1	Exon1
Fvb2	26665139	26665577	gene08682	Exon2	UTR3	UTR3
Fvb2	26661386	26661695	gene08683	UTR3	UTR3	UTR3
Fvb2	26652333	26652700	gene08684	LastExon	UTR3	Intergenic
Fvb2	26638291	26638716	gene08687	LastExon	LastExon	UTR3
Fvb2	26631934	26632259	.	.	.	.
Fvb2	26628141	26628414	gene08688	LastExon	LastExon	UTR3
Fvb2	26601082	26601526	gene08692	LastExon	UTR3	UTR3
Fvb2	26592421	26592793	gene08695	LastIntron	LastExon	UTR3
Fvb2	26595840	26596165	gene08693	UTR3	UTR3	UTR3
Fvb2	26572998	26573345	gene08698	UTR3	UTR3	UTR3
Fvb2	26577170	26577649	gene08697	LastExon	UTR3	UTR3
Fvb2	26570943	26571168	gene08699	Exon2	Exon2	Exon2
Fvb2	26572115	26572429	gene08699	LastExon	LastExon	UTR3
Fvb2	26563933	26564359	gene08700	LastExon	UTR3	UTR3
Fvb2	26557884	26558443	gene08701	Intron4	UTR3	UTR3
Fvb2	26543569	26544044	gene08702	LastIntron	Intergenic	Intergenic
Fvb2	26543569	26544044	gene08703	UTR3	UTR3	Intergenic
Fvb2	26494903	26495238	gene08714	LastExon	LastExon	UTR3
Fvb2	26483342	26484032	gene08716	Exon4	LastExon	UTR3
Fvb2	26471752	26472176	gene08719	UTR3	UTR3	UTR3
Fvb2	26424474	26424815	gene08729	UTR5	UTR5	UTR5
Fvb2	26395571	26395939	gene35984	Intron5	UTR3	UTR3
Fvb2	26394851	26395209	gene35984	LastIntron	UTR3	Intergenic
Fvb2	26379207	26379509	gene08737	LastExon	LastExon	Intergenic
Fvb2	26381940	26382424	gene08736	LastExon	LastExon	Intergenic
Fvb2	26376738	26377133	gene08737	UTR5	UTR5	Exon1
Fvb2	26361212	26361625	gene08739	LastExon	UTR3	UTR3
Fvb2	26366147	26366669	gene08738	UTR3	UTR3	UTR3
Fvb2	26317739	26318274	gene08751	Exon29	LastExon	UTR3
Fvb2	26318463	26318833	gene08749	LastIntron	Intergenic	Intergenic
Fvb2	26318463	26318833	gene08751	UTR3	UTR3	Intergenic
Fvb2	26320351	26320705	gene08749	Exon16	Intron16	Intron16
Fvb2	26282761	26283122	gene08759	LastExon	LastExon	UTR3
Fvb2	26255784	26256157	gene08763	LastExon	LastExon	UTR3
Fvb2	26244610	26244847	gene08764	Intron4	Exon5	Exon6
Fvb2	26245156	26245608	gene08764	Exon2	Intron3	Intron4
Fvb2	26241749	26242142	gene08764	UTR3	UTR3	UTR3
Fvb2	26231815	26232285	gene08767	UTR5	LastIntron	LastExon
Fvb2	26232538	26232818	gene08766	LastExon	UTR3	Intergenic
Fvb2	26226921	26227297	gene08770	LastExon	LastExon	UTR3
Fvb2	26214551	26214911	gene35981	LastIntron	UTR3	UTR3
Fvb2	26166621	26167009	gene08780	LastExon	UTR3	Intergenic
Fvb2	26096590	26096914	gene35976	LastExon	UTR3	Intergenic
Fvb2	26061671	26062433	gene08798	UTR3	UTR3	UTR3
Fvb2	26068381	26068754	gene08797	LastIntron	UTR3	UTR3
Fvb2	26052811	26053140	gene08799	LastIntron	UTR3	UTR3
Fvb2	26017678	26017956	gene08809	UTR3	UTR3	UTR3
Fvb2	26010137	26010534	gene08812	LastExon	LastExon	UTR3
Fvb2	25998183	25998439	gene08815	UTR3	UTR3	UTR3
Fvb2	25982557	25982819	gene08819	UTR5	Exon1	Exon1
Fvb2	25977525	25978124	gene08819	LastIntron	UTR3	UTR3
Fvb2	25955666	25956441	gene08825	UTR3	LastIntron	Intergenic
Fvb2	25927481	25927823	gene08834	LastIntron	LastExon	UTR3
Fvb2	25919010	25919308	gene08835	Exon5	UTR3	UTR3
Fvb2	25911025	25911631	gene08837	Intron7	Exon8	LastIntron
Fvb2	25869588	25869980	.	.	.	.
Fvb2	25783780	25784194	gene08984	LastExon	LastExon	UTR3
Fvb2	25763571	25763870	gene08989	UTR3	UTR3	UTR3
Fvb2	25765956	25766293	gene08988	UTR3	UTR3	Intergenic
Fvb2	25752940	25753177	gene08991	UTR3	UTR3	UTR3
Fvb2	25751540	25751912	gene08991	UTR3	UTR3	UTR3
Fvb2	25747286	25747552	gene08991	UTR5	UTR5	Exon1
Fvb2	25737036	25737505	gene08996	LastExon	LastExon	UTR3
Fvb2	25707518	25707750	gene09001	LastIntron	LastExon	Intergenic
Fvb2	25703879	25704154	gene09002	LastExon	LastExon	Intergenic
Fvb2	25692461	25693341	gene09004	LastExon	Intergenic	Intergenic
Fvb2	25692461	25693341	gene09003	Exon18	UTR3	Intergenic
Fvb2	25674202	25674509	gene35971	LastExon	UTR3	UTR3
Fvb2	25661295	25661513	gene09008	LastExon	UTR3	Intergenic
Fvb2	25621710	25622499	gene09017	LastExon	Intergenic	Intergenic
Fvb2	25621710	25622499	gene09018	LastExon	LastExon	Intergenic
Fvb2	25610834	25611246	gene09020	UTR3	UTR3	Intergenic
Fvb2	25604693	25605242	gene09021	LastExon	UTR3	UTR3
Fvb2	25546769	25547146	gene09031	UTR3	UTR3	UTR3
Fvb2	25490823	25491246	gene09044	LastExon	UTR3	Intergenic
Fvb2	25358890	25359242	gene09067	LastExon	UTR3	UTR3
Fvb2	25358890	25359242	gene09068	LastIntron	Intergenic	Intergenic
Fvb2	25351806	25352047	gene09069	LastExon	UTR3	UTR3
Fvb2	25309294	25309668	gene09074	UTR3	UTR3	UTR3
Fvb2	25305451	25305840	.	.	.	.
Fvb2	25299502	25299841	gene09079	UTR3	UTR3	UTR3
Fvb2	25285619	25285873	gene09082	Intergenic	Intergenic	UTR5
Fvb2	25285619	25285873	gene35954	LastExon	UTR3	Intergenic
Fvb2	25272048	25272368	gene09084	UTR3	UTR3	UTR3
Fvb2	25259192	25259500	.	.	.	.
Fvb2	25240349	25241029	gene09092	LastExon	Intergenic	Intergenic
Fvb2	25200192	25200623	.	.	.	.
Fvb2	25196766	25197115	.	.	.	.
Fvb2	25193077	25193528	gene09104	LastIntron	UTR3	UTR3
Fvb2	25189722	25189981	gene09104	Intron1	Exon2	Intron2
Fvb2	25165964	25166364	gene09109	LastExon	UTR3	UTR3
Fvb2	25158615	25159131	.	.	.	.
Fvb2	25159715	25160015	gene09110	Intron1	Exon2	LastExon
Fvb2	25160682	25161029	gene09110	Exon1	Exon1	Intron1
Fvb2	25157839	25158289	gene09111	LastExon	Intergenic	Intergenic
Fvb2	25149698	25150003	.	.	.	.
Fvb2	25130633	25131005	gene09116	LastExon	LastExon	UTR3
Fvb2	25113470	25113768	gene09117	LastExon	LastExon	UTR3
Fvb2	25106816	25107410	gene09118	UTR5	UTR5	Exon1
Fvb2	25098079	25098280	.	.	.	.
Fvb2	25020427	25020799	gene09134	LastExon	LastExon	UTR3
Fvb2	25018661	25018938	gene09134	Exon3	Exon3	Exon3
Fvb2	24973745	24974127	gene09142	UTR3	UTR3	Intergenic
Fvb2	24976002	24976381	gene09141	LastExon	LastExon	UTR3
Fvb2	24955361	24956189	gene09143	LastIntron	Intergenic	Intergenic
Fvb2	24955361	24956189	gene09144	UTR3	Intergenic	Intergenic
Fvb2	24935306	24935569	gene09148	UTR3	UTR3	UTR3
Fvb2	24928382	24928761	gene09150	LastExon	UTR3	UTR3
Fvb2	20156876	20157124	gene10558	LastExon	Intergenic	Intergenic
Fvb2	20167356	20167739	gene10559	LastExon	LastExon	UTR3
Fvb2	20206865	20207286	gene10569	LastExon	UTR3	Intergenic
Fvb2	20242760	20243241	gene10579	LastExon	LastExon	LastExon
Fvb2	20244384	20244699	gene10579	UTR5	Exon1	LastIntron
Fvb2	20258647	20259070	gene10581	LastExon	LastExon	UTR3
Fvb2	20274174	20274538	gene10585	LastExon	UTR3	UTR3
Fvb2	20275053	20276039	gene10585	Intron2	Exon5	LastIntron
Fvb2	20277210	20277600	gene10586	LastExon	UTR3	UTR3
Fvb2	20278528	20279354	gene10586	Intron2	Exon5	Exon7
Fvb2	20293743	20294047	gene10588	UTR3	UTR3	UTR3
Fvb2	20297510	20298080	gene10590	LastIntron	Intergenic	Intergenic
Fvb2	20304133	20304440	gene10593	LastExon	UTR3	UTR3
Fvb2	20313195	20313468	gene10594	UTR3	UTR3	UTR3
Fvb2	20339127	20339662	gene35851	Intron11	LastIntron	UTR3
Fvb2	20363541	20363979	gene10603	LastIntron	UTR3	UTR3
Fvb2	20378735	20378994	gene10606	UTR3	UTR3	UTR3
Fvb2	20402371	20402727	gene10608	LastExon	LastExon	UTR3
Fvb2	20418097	20418723	gene10611	UTR5	Exon1	Exon1
Fvb2	20450033	20450428	gene10615	LastExon	UTR3	UTR3
Fvb2	20476586	20476894	gene10618	LastExon	UTR3	UTR3
Fvb2	20489968	20490207	gene10624	UTR3	UTR3	UTR3
Fvb2	20498856	20499192	gene10625	LastExon	LastExon	Intergenic
Fvb2	21680001	21680549	gene10960	LastExon	LastExon	UTR3
Fvb2	21691904	21692383	gene10962	LastExon	Intergenic	Intergenic
Fvb2	21691904	21692383	gene10963	LastExon	Intergenic	Intergenic
Fvb2	21705015	21705317	gene10969	UTR3	UTR3	UTR3
Fvb2	21706933	21707210	gene10969	UTR5	Exon1	Exon1
Fvb2	21785547	21785812	gene10982	LastExon	LastExon	UTR3
Fvb2	21806736	21807111	gene10986	Intergenic	UTR5	LastExon
Fvb2	21820241	21820482	gene10988	UTR3	UTR3	UTR3
Fvb2	21820817	21821125	gene10989	LastExon	UTR3	UTR3
Fvb2	21831204	21831527	gene10991	UTR3	UTR3	Intergenic
Fvb2	21842769	21843182	gene10994	UTR5	UTR5	Exon1
Fvb2	21845789	21846166	gene10994	UTR3	UTR3	UTR3
Fvb2	21859332	21859719	gene35884	UTR3	UTR3	UTR3
Fvb2	21882649	21883047	gene11004	LastIntron	UTR3	UTR3
Fvb2	21900270	21900633	gene11007	Intergenic	UTR5	Exon1
Fvb2	20539492	20539848	gene11077	LastIntron	UTR3	UTR3
Fvb2	20565705	20566041	.	.	.	.
Fvb2	20569531	20569814	gene11081	LastExon	LastExon	UTR3
Fvb2	20581080	20581312	gene11087	UTR3	UTR3	UTR3
Fvb2	20582571	20582786	gene11087	UTR5	Exon1	Exon1
Fvb2	20594035	20594300	gene11089	LastIntron	LastExon	UTR3
Fvb2	20604321	20604781	gene11092	LastIntron	UTR3	UTR3
Fvb2	20634803	20635194	gene11098	LastExon	Intergenic	Intergenic
Fvb2	20655055	20655338	gene11099	LastExon	LastExon	UTR3
Fvb2	20657671	20658047	gene11100	LastIntron	LastExon	UTR3
Fvb2	20658618	20659220	gene11101	Exon2	LastExon	UTR3
Fvb2	20681120	20681443	gene11105	LastIntron	LastExon	Intergenic
Fvb2	20692781	20693069	gene11107	UTR3	UTR3	UTR3
Fvb2	20714178	20714463	gene11108	UTR5	Exon1	Exon1
Fvb2	20706934	20707347	gene11108	LastIntron	UTR3	UTR3
Fvb2	20719609	20719946	gene11109	UTR3	UTR3	UTR3
Fvb2	20733311	20733721	gene11111	UTR3	UTR3	UTR3
Fvb2	20728515	20728808	gene11110	UTR3	UTR3	Intergenic
Fvb2	20828365	20828735	gene11128	LastIntron	UTR3	UTR3
Fvb2	20847122	20847462	gene11132	LastIntron	UTR3	UTR3
Fvb2	20865991	20866316	gene11135	LastExon	UTR3	UTR3
Fvb2	20868815	20869147	gene11136	LastExon	Intergenic	Intergenic
Fvb2	20887701	20888106	gene11138	LastExon	LastExon	UTR3
Fvb2	20941163	20941570	gene11146	UTR3	UTR3	UTR3
Fvb2	20943714	20944107	gene11146	UTR5	Exon1	Exon1
Fvb2	20948501	20948774	gene11148	UTR3	UTR3	UTR3
Fvb2	20988816	20989799	gene11156	LastIntron	Intergenic	Intergenic
Fvb2	20990041	20990289	gene11157	Intron6	UTR3	LastIntron
Fvb2	20988816	20989799	gene11157	LastIntron	Intergenic	Intergenic
Fvb2	20990795	20991043	gene11157	Exon6	UTR3	Intron6
Fvb2	20995858	20996497	gene11158	LastIntron	LastExon	Intergenic
Fvb2	21022175	21022547	gene11164	LastIntron	LastExon	UTR3
Fvb2	21031091	21031399	gene11166	UTR3	UTR3	Intergenic
Fvb2	21031091	21031399	gene11167	LastExon	Intergenic	Intergenic
Fvb2	21052192	21052585	gene11169	UTR3	UTR3	UTR3
Fvb2	21062689	21063102	gene11171	LastExon	LastExon	UTR3
Fvb2	21069644	21070129	gene11172	UTR3	UTR3	UTR3
Fvb2	21146801	21147334	gene11183	LastExon	LastExon	UTR3
Fvb2	21208104	21208770	gene11195	LastExon	Intergenic	Intergenic
Fvb2	21220444	21221010	gene11197	LastExon	UTR3	UTR3
Fvb2	21284755	21285268	.	.	.	.
Fvb2	21293745	21294570	gene11210	LastIntron	UTR3	UTR3
Fvb2	21299058	21300064	gene11212	Exon1	UTR3	UTR3
Fvb2	21303208	21303638	gene11214	LastIntron	UTR3	UTR3
Fvb2	21316639	21317052	gene11216	LastExon	LastExon	UTR3
Fvb2	21316639	21317052	gene11217	LastExon	Intergenic	Intergenic
Fvb2	21330357	21330818	.	.	.	.
Fvb2	21348574	21349377	gene11224	LastExon	Intergenic	Intergenic
Fvb2	21348574	21349377	gene11225	LastExon	UTR3	Intergenic
Fvb2	21366031	21366237	gene11226	UTR5	Exon1	Exon1
Fvb2	21372502	21372832	gene11228	LastExon	UTR3	UTR3
Fvb2	21397119	21397479	gene11231	UTR3	UTR3	Intergenic
Fvb2	21421050	21421444	gene11237	LastIntron	UTR3	UTR3
Fvb2	21450378	21450744	gene11243	Exon1	Exon1	Exon1
Fvb2	21486247	21486656	gene11248	Intron8	UTR3	UTR3
Fvb2	21490271	21490576	gene11248	UTR5	Exon1	Exon1
Fvb2	21513153	21513603	gene11252	LastExon	LastExon	Intergenic
Fvb2	21517382	21518190	gene11254	LastIntron	Intergenic	Intergenic
Fvb2	21517382	21518190	gene11253	LastExon	Intergenic	Intergenic
Fvb2	21524891	21525181	gene11256	UTR3	UTR3	Intergenic
Fvb2	21533944	21534196	gene11257	UTR3	UTR3	UTR3
Fvb2	21552477	21552830	gene35880	LastExon	UTR3	UTR3
Fvb2	21605429	21605990	gene11269	LastExon	LastExon	UTR3
Fvb2	21950542	21950814	gene11581	Intergenic	UTR5	Exon1
Fvb2	21953625	21953860	gene11581	UTR3	UTR3	Intergenic
Fvb2	21955440	21956075	gene11582	Exon1	Exon1	Exon1
Fvb2	21957846	21958159	gene11582	UTR3	UTR3	UTR3
Fvb2	21964181	21964623	gene11584	LastIntron	LastExon	Intergenic
Fvb2	21996350	21996875	gene11589	LastExon	LastExon	UTR3
Fvb2	22031040	22031391	gene11598	LastExon	LastExon	UTR3
Fvb2	22037093	22037724	gene11599	LastExon	LastExon	UTR3
Fvb2	22043777	22044110	.	.	.	.
Fvb2	22048692	22049095	gene35885	LastIntron	UTR3	UTR3
Fvb2	22058459	22058779	gene11604	LastExon	LastExon	LastExon
Fvb2	22090067	22090402	gene11610	LastExon	UTR3	UTR3
Fvb2	22137213	22137596	gene11618	LastExon	LastExon	Intergenic
Fvb2	22138132	22138418	.	.	.	.
Fvb2	22149271	22149607	gene11621	LastExon	UTR3	Intergenic
Fvb2	22154888	22155646	gene35887	LastIntron	UTR3	Intergenic
Fvb2	22179170	22179401	gene11625	UTR3	UTR3	UTR3
Fvb2	22268510	22268736	gene11638	LastExon	UTR3	UTR3
Fvb2	22277768	22278105	gene11639	LastExon	LastExon	UTR3
Fvb2	22281726	22281928	gene11642	UTR5	UTR5	Intron1
Fvb2	22286079	22286479	gene11642	LastIntron	LastExon	UTR3
Fvb2	22376196	22376432	gene11660	LastExon	LastExon	UTR3
Fvb2	22396549	22396895	gene11663	Exon1	Exon1	Exon1
Fvb2	22402011	22402392	gene11665	UTR3	UTR3	UTR3
Fvb2	22411245	22411782	gene11666	LastIntron	UTR3	UTR3
Fvb2	22412635	22413106	gene11666	Intron1	Intron2	LastIntron
Fvb2	22420756	22421149	gene11669	LastExon	Intergenic	Intergenic
Fvb2	22505100	22505636	gene11686	Exon5	UTR3	Intergenic
Fvb2	22522460	22522853	gene11688	UTR3	Intergenic	Intergenic
Fvb2	22522460	22522853	gene11689	LastExon	UTR3	Intergenic
Fvb2	22523894	22524796	gene11689	Intron8	Exon10	Exon11
Fvb2	22525099	22525776	gene11689	Intron6	Exon8	Intron8
Fvb2	22537506	22537825	gene35899	LastIntron	LastExon	UTR3
Fvb2	22545024	22545402	.	.	.	.
Fvb2	22560149	22560580	gene11695	LastIntron	UTR3	Intergenic
Fvb2	22575213	22575533	gene11698	LastExon	UTR3	Intergenic
Fvb2	22599085	22599387	gene11704	UTR3	UTR3	UTR3
Fvb2	22607072	22607378	gene11706	LastExon	LastExon	UTR3
Fvb2	22607614	22608092	gene11706	UTR3	UTR3	Intergenic
Fvb2	22607614	22608092	gene11707	LastExon	Intergenic	Intergenic
Fvb2	22612192	22612506	gene11709	LastExon	Intergenic	Intergenic
Fvb2	22679327	22679706	gene11715	UTR3	UTR3	Intergenic
Fvb2	22679327	22679706	gene11716	LastExon	Intergenic	Intergenic
Fvb2	22776327	22776753	gene11729	Intron4	Exon5	Exon5
Fvb2	22781286	22781789	gene11729	LastIntron	LastExon	Intergenic
Fvb2	15149	15585	gene12400	LastExon	LastExon	UTR3
Fvb2	28906157	28906545	gene14980	LastExon	UTR3	UTR3
Fvb2	28895121	28895546	gene14983	LastExon	LastExon	UTR3
Fvb2	28887926	28888292	gene14984	LastExon	LastExon	UTR3
Fvb2	28881187	28881578	gene14984	UTR5	UTR5	UTR5
Fvb2	28861904	28862503	gene14988	LastExon	Intergenic	Intergenic
Fvb2	28861904	28862503	gene14989	LastExon	LastExon	Intergenic
Fvb2	28854833	28855435	gene14990	LastExon	LastExon	Intergenic
Fvb2	28850433	28851138	gene14991	LastExon	Intergenic	Intergenic
Fvb2	28850433	28851138	gene14992	LastExon	Intergenic	Intergenic
Fvb2	28788458	28788861	gene15000	LastExon	Intergenic	Intergenic
Fvb2	28772531	28772946	.	.	.	.
Fvb2	28747315	28747762	.	.	.	.
Fvb2	28710502	28710859	gene15017	Intron7	Intron8	Exon9
Fvb2	28697237	28697995	gene15019	LastExon	LastExon	UTR3
Fvb2	28707275	28707676	gene15017	LastIntron	UTR3	UTR3
Fvb2	28686152	28686576	gene15020	LastIntron	UTR3	UTR3
Fvb2	28687179	28687421	gene15020	Intron4	Exon5	LastIntron
Fvb2	28679026	28679512	gene15022	LastExon	LastExon	UTR3
Fvb2	28665716	28666147	gene15024	Intron2	Intron3	Intron3
Fvb2	28666772	28667166	.	.	.	.
Fvb2	28641620	28642002	gene36045	LastExon	UTR3	UTR3
Fvb2	28614669	28615101	gene15034	LastExon	UTR3	UTR3
Fvb2	28603338	28603742	gene15036	LastExon	LastExon	UTR3
Fvb2	28588324	28588889	.	.	.	.
Fvb2	28583453	28583905	gene15040	LastExon	UTR3	UTR3
Fvb2	28580660	28580999	gene15041	UTR3	Intergenic	Intergenic
Fvb2	28580660	28580999	gene36042	LastIntron	LastExon	UTR3
Fvb2	28563453	28563793	gene15044	UTR5	Exon2	Exon2
Fvb2	28559629	28559969	gene15045	UTR3	UTR3	UTR3
Fvb2	28554313	28554617	gene15046	LastExon	LastExon	UTR3
Fvb2	28522894	28523779	gene15054	LastExon	Intergenic	Intergenic
Fvb2	28522894	28523779	gene15053	LastExon	Intergenic	Intergenic
Fvb2	28454902	28455198	gene15064	LastExon	UTR3	UTR3
Fvb2	28406174	28406778	gene15071	Exon24	LastExon	Intergenic
Fvb2	28396497	28396707	gene15072	UTR3	UTR3	UTR3
Fvb2	28387936	28388328	gene15074	LastExon	LastExon	UTR3
Fvb2	28377314	28377597	gene36032	LastExon	UTR3	UTR3
Fvb2	28367481	28368041	gene15079	Intergenic	UTR5	LastExon
Fvb2	28360625	28360843	gene15081	LastExon	LastExon	UTR3
Fvb2	28351686	28352007	gene15083	Exon1	LastIntron	LastIntron
Fvb2	28280906	28281239	gene15105	LastExon	LastExon	LastExon
Fvb2	28281593	28281925	gene15105	UTR5	Exon1	LastIntron
Fvb2	28265176	28265982	gene15109	LastExon	UTR3	UTR3
Fvb2	28222725	28223080	gene15119	LastExon	LastExon	LastExon
Fvb2	28215059	28215526	gene15120	LastExon	Intergenic	Intergenic
Fvb2	28206201	28206412	gene15122	UTR5	Exon1	Exon1
Fvb2	28202699	28203164	gene15122	LastIntron	UTR3	UTR3
Fvb2	28202699	28203164	gene15123	UTR3	UTR3	Intergenic
Fvb2	28189639	28189927	gene15125	Intergenic	Intergenic	LastExon
Fvb2	28141350	28141754	gene15131	LastExon	LastExon	UTR3
Fvb2	28131017	28131543	gene15133	Intron21	LastExon	UTR3
Fvb2	28105684	28106172	gene15139	LastExon	LastExon	UTR3
Fvb2	28096412	28096843	gene15142	LastExon	LastExon	UTR3
Fvb2	28092486	28092826	gene15143	LastExon	Intergenic	Intergenic
Fvb2	28093080	28093314	gene15142	UTR5	UTR5	Exon1
Fvb2	28087482	28087858	gene15144	LastExon	LastExon	Intergenic
Fvb2	28071542	28072187	gene15148	LastExon	Intergenic	Intergenic
Fvb2	28071542	28072187	gene15149	UTR3	UTR3	Intergenic
Fvb2	28053693	28054086	gene15153	LastExon	LastExon	Intergenic
Fvb2	28056412	28056757	.	.	.	.
Fvb2	28058115	28058387	gene15151	LastIntron	UTR3	UTR3
Fvb2	28046969	28047334	gene15154	UTR5	Exon1	Exon1
Fvb2	28043726	28044261	gene15154	LastExon	UTR3	UTR3
Fvb2	28010811	28011160	gene15167	LastExon	LastExon	UTR3
Fvb2	28001306	28001642	gene15169	LastExon	UTR3	UTR3
Fvb2	28005120	28005622	gene15168	LastExon	UTR3	UTR3
Fvb2	28000753	28001083	gene15170	LastExon	LastExon	UTR3
Fvb2	27984186	27986633	gene15172	Exon2	Exon2	Exon2
Fvb2	27981856	27982426	gene15172	LastIntron	UTR3	Intergenic
Fvb2	27981856	27982426	gene15173	LastExon	LastExon	Intergenic
Fvb2	27967740	27968056	gene15178	UTR3	LastIntron	UTR3
Fvb2	27967740	27968056	gene15177	LastExon	UTR3	UTR3
Fvb2	27961185	27961564	gene15180	LastExon	UTR3	Intergenic
Fvb2	27929541	27929797	gene36020	UTR3	UTR3	UTR3
Fvb2	27908804	27909428	gene15188	LastExon	LastExon	UTR3
Fvb2	27897158	27897391	gene15191	LastExon	LastExon	UTR3
Fvb2	27890341	27890608	gene15192	UTR3	UTR3	UTR3
Fvb2	27876913	27877260	gene15194	LastExon	LastExon	UTR3
Fvb2	27874337	27874605	gene15196	LastExon	LastExon	Intergenic
Fvb2	27869625	27870029	gene15197	LastExon	Intergenic	Intergenic
Fvb2	27869625	27870029	gene15198	LastExon	Intergenic	Intergenic
Fvb2	27851657	27851894	gene15202	UTR3	UTR3	UTR3
Fvb2	27815633	27816022	gene15211	Intergenic	UTR5	LastIntron
Fvb2	27793231	27793741	.	.	.	.
Fvb2	27785583	27785940	gene15220	UTR3	UTR3	UTR3
Fvb2	27765564	27765973	gene15223	LastIntron	UTR3	UTR3
Fvb2	27769861	27770277	gene15222	LastExon	UTR3	UTR3
Fvb2	27756543	27756933	gene15225	LastExon	UTR3	UTR3
Fvb2	27731377	27731694	gene15233	UTR3	UTR3	UTR3
Fvb2	27729964	27730861	gene15233	Exon2	Exon3	Exon3
Fvb2	27724154	27724416	gene15234	LastExon	UTR3	UTR3
Fvb2	27698784	27699222	gene15239	LastExon	LastExon	UTR3
Fvb2	23528486	23528731	gene15398	LastExon	LastExon	UTR3
Fvb2	23586488	23586865	gene15409	LastIntron	UTR3	UTR3
Fvb2	23589946	23590246	gene15409	UTR5	Exon1	Exon1
Fvb2	23622672	23622922	gene15415	Exon1	Exon1	Exon1
Fvb2	23624856	23625058	gene15415	UTR3	UTR3	UTR3
Fvb2	23630105	23630386	gene15419	LastExon	UTR3	Intergenic
Fvb2	23637186	23637628	gene15420	LastIntron	LastExon	UTR3
Fvb2	23656850	23657280	gene15425	LastIntron	LastExon	UTR3
Fvb2	23662676	23663601	gene15427	LastExon	UTR3	Intergenic
Fvb2	23668769	23669262	gene15428	LastExon	UTR3	Intergenic
Fvb2	23662676	23663601	gene15426	LastExon	Intergenic	Intergenic
Fvb2	23672903	23673175	gene15428	Intron1	Exon2	Intron2
Fvb2	23674079	23674337	gene15428	UTR5	Exon1	Intron1
Fvb2	23678652	23679011	gene15429	UTR3	UTR3	UTR3
Fvb2	23683809	23684292	gene15431	UTR3	UTR3	UTR3
Fvb2	23685204	23685425	gene15431	Intron6	UTR3	LastIntron
Fvb2	23698133	23698615	gene15433	LastExon	LastExon	UTR3
Fvb2	23701712	23702306	gene15434	LastExon	LastExon	UTR3
Fvb2	23044410	23045065	gene15440	LastIntron	UTR3	UTR3
Fvb2	23198071	23198403	gene15454	UTR3	UTR3	UTR3
Fvb2	23208995	23209372	gene15457	LastIntron	UTR3	UTR3
Fvb2	23213315	23213805	gene15458	LastExon	UTR3	UTR3
Fvb2	23212270	23212486	gene15457	UTR5	Exon1	Exon1
Fvb2	23239350	23239680	gene15463	LastExon	LastExon	UTR3
Fvb2	23246448	23246794	gene15464	LastExon	LastExon	UTR3
Fvb2	23248672	23250677	gene15465	LastExon	LastExon	Intergenic
Fvb2	23250959	23251256	.	.	.	.
Fvb2	23270248	23270926	gene35910	Exon14	UTR3	UTR3
Fvb2	23329806	23330203	gene15481	LastExon	UTR3	UTR3
Fvb2	23347586	23348001	gene15483	UTR3	UTR3	Intergenic
Fvb2	23387553	23388203	gene15490	LastExon	UTR3	UTR3
Fvb2	23412004	23412299	gene15492	LastIntron	LastIntron	LastIntron
Fvb2	23425484	23426120	gene15497	UTR3	UTR3	Intergenic
Fvb2	23425484	23426120	gene15496	LastExon	Intergenic	Intergenic
Fvb2	13981909	13982188	gene35744	LastIntron	LastExon	UTR3
Fvb2	14003386	14003739	gene17092	LastExon	UTR3	UTR3
Fvb2	14491602	14491939	gene17116	LastExon	UTR3	UTR3
[truncated: 8,423 more rows]
