# Supplementary material for: N6-methyladenosine RNA modification regulates strawberry fruit ripening in an ABA-dependent manner
Source: Genome Biol. 2021 Jun 3;22:168. doi: 10.1186/s13059-021-02385-0 (PMC8173835; doi:10.1186/s13059-021-02385-0)
Supplement: Supplementary file 6 — Additional file 6: Table S5. m6A density in actively expressed transcripts. [file 13059_2021_2385_MOESM6_ESM.xlsx]

## Sheet: Table S5
Table S5. m6A density in actively expressed transcripts. S6, the growth stage 6; RS1, the ripening stage 1; RS3, the ripening stage 3; FPKM, fragments per kilobase of exon per million mapped fragments.
	Peak numbers	Actively expressed transcripts (FPKM ≥ 1)	Average peak density (Peaks/Transcipts)
S6	9778	16084	0.6079
RS1	10853	15918	0.6818
RS3	10095	14496	0.6964
