# Supplementary material for: N6-methyladenosine RNA modification regulates strawberry fruit ripening in an ABA-dependent manner
Source: Genome Biol. 2021 Jun 3;22:168. doi: 10.1186/s13059-021-02385-0 (PMC8173835; doi:10.1186/s13059-021-02385-0)
Supplement: Supplementary file 7 — Additional file 7: Table S6. Transcripts containing hypermethylated m6A peak in strawberry fruit at RS1 stage compared to those at S6 stage. [file 13059_2021_2385_MOESM7_ESM.xlsx]

## Sheet: Table S6
Table S6. Transcripts containing hypermethylated m6A peak in strawberry fruit at RS1 stage compared to those at S6 stage. S6, the growth stage 6; RS1, the ripening stage 1.
Overlapped gene ID	Chromosome	Peak Start	Peak End	Overlap_Begin	Overlap_Center	Overlap_End	m6A enrichment in peaks						Fold change (RS1/S6)	P value	Gene Description
							S6 Replicate 1	S6 Replicate 2	S6 Replicate 3	RS1 Replicate 1	RS1 Replicate 2	RS1 Replicate 3			Gene Description
gene00095	Fvb6	12381539	12381796	LastExon	LastExon	LastExon	1.17854	0.949108	1.08442	1.77964	1.57957	1.82526	1.61407	0.00299059	UDP-Glycosyltransferase superfamily protein
gene00122	Fvb3	5591311	5591587	Exon21	Exon21	Intron21	1.04512	0.839694	0.843236	1.93408	1.76535	2.63919	2.3235	0.0391051	multidrug resistance-associated protein 2
gene00137	Fvb6	4482582	4482922	Exon5	Exon5	Exon5	1.07083	1.18871	1.04452	2.28465	2.08252	2.1969	1.98667	0.000190229	HMG (high mobility group) box protein with ARID/BRIGHT DNA-binding domain
gene00230	Fvb6	4591342	4591678	LastExon	LastExon	LastExon	0.924262	0.563438	0.68547	1.46899	1.14321	1.32547	1.81195	0.0146967	VQ motif-containing protein
gene00265	Fvb7	4381393	4381683	Intron1	Exon2	Intron2	1.06442	0.833503	0.913598	1.76527	1.49468	1.71055	1.76791	0.00289241	Nascent polypeptide-associated complex (NAC), alpha subunit family protein
gene00265	Fvb7	4382029	4382278	Intron2	Exon3	LastIntron	1.097	1.01519	1.03295	1.67928	1.5654	1.52394	1.51618	0.00180772
gene00318	Fvb3	10597125	10597700	Exon1	Exon1	Intron1	1.66188	2.04099	1.48228	2.96017	2.92597	2.98872	1.71159	0.0165274
gene00335	Fvb3	10692597	10692824	UTR5	LastExon	LastExon	1.32349	1.32193	1.04372	2.25302	2.00152	2.78512	1.90821	0.0271513	Nucleic acid-binding, OB-fold-like protein
gene00359	Fvb7	4975895	4976340	UTR3	Intron13	LastIntron	0.933521	0.83458	0.908223	1.55889	1.37658	1.52195	1.6655	0.00236476	glucose-inhibited division family A protein
gene00379	Fvb7	4790058	4790300	LastExon	LastExon	LastExon	1.10563	0.737348	0.894797	1.64218	1.60336	1.39005	1.6932	0.0108337	Ethylene insensitive 3 family protein
gene00393	Fvb7	4725610	4725931	Exon1	Exon1	Exon2	0.887635	0.734303	0.793478	1.7414	1.36542	1.75612	2.0133	0.0154487	ABA-responsive element binding protein 3
gene00628	Fvb4	31520934	31521152	LastIntron	LastExon	LastExon	0.782995	0.753164	0.722166	1.34862	1.14797	1.13531	1.60823	0.0171447	glycine-rich protein
gene00628	Fvb4	31523662	31524162	UTR5	Exon1	Exon1	0.970336	0.865574	0.890168	1.77696	1.43086	1.55773	1.74814	0.0147677
gene00650	Fvb4	30865156	30865474	Intergenic	UTR5	Exon1	0.80382	0.785312	0.689967	2.24389	1.66211	2.04472	2.61099	0.015768
gene00650	Fvb4	30865607	30865953	Exon1	Exon1	Exon1	1.06115	1.00758	1.08304	1.94183	1.82715	1.67117	1.72606	0.00679481	Transducin/WD40 repeat-like superfamily protein
gene00658	Fvb4	30903377	30903642	UTR5	Exon1	Exon1	0.862145	0.754505	0.70342	1.62736	1.31179	1.40527	1.87254	0.00803144	equilibrative nucleotide transporter 1
gene00708	Fvb4	31127463	31127741	Exon2	Exon2	Intron2	0.959827	0.984285	0.805876	1.81179	1.41762	1.46669	1.70768	0.0207892	UDP-glucosyl transferase 74B1
gene00708	Fvb4	31123932	31124193	LastExon	LastExon	LastExon	0.788232	0.732374	0.974713	1.78795	1.43908	1.34742	1.83321	0.0187873
gene00726	Fvb4	31209548	31209844	LastExon	LastExon	UTR3	0.713235	0.747363	0.696647	1.81814	1.29591	1.36951	2.07837	0.0405485	response regulator 3
gene00732	Fvb4	31242519	31242809	UTR5	Exon1	Exon1	0.861391	0.874263	0.6139	1.91294	1.33664	1.6673	2.09269	0.020141	pyruvate dehydrogenase complex E1 alpha subunit
gene00734	Fvb4	31255452	31255715	Exon6	Exon6	Exon6	0.805003	0.875078	0.766113	1.80023	1.33517	1.34677	1.8323	0.0423327
gene00734	Fvb4	31251171	31251556	Exon16	Exon16	Exon16	0.868027	0.753371	0.770137	1.64211	1.23832	1.25419	1.72885	0.0400898
gene00734	Fvb4	31254233	31254443	Intron9	Exon10	Exon10	0.732761	0.675725	0.673785	1.37235	1.21054	1.46605	1.94448	0.00914516	SIN3-like 4
gene00773	Fvb4	32432490	32432739	Intron4	Exon5	LastIntron	1.08891	1.09816	0.889773	1.4396	1.51549	1.74051	1.52611	0.0105791	D111/G-patch domain-containing protein
gene00797	Fvb4	32315736	32316158	Exon1	Exon1	Exon1	1.39965	0.882954	1.04019	2.1981	2.10228	2.01626	1.901	0.0148344	P-loop containing nucleoside triphosphate hydrolases superfamily protein
gene00798	Fvb4	32312806	32313110	Exon1	Exon1	Exon1	0.6696	0.568207	0.67393	1.56915	1.11626	1.30126	2.08536	0.0277786	prefoldin 5
gene00819	Fvb4	32203317	32203867	Intron8	Intron9	Exon11	0.851663	0.605487	0.703658	1.48097	1.34906	1.42796	1.97056	0.00304839	nucleolin like 2
gene00838	Fvb4	32086378	32086646	LastExon	UTR3	Intergenic	1.14556	0.938903	1.08994	1.86565	1.63554	1.96879	1.72316	0.00497065
gene00844	Fvb4	32053758	32054028	Intron3	Exon4	Intron4	1.93114	2.03	2.10211	3.36194	2.76294	2.97251	1.50042	0.022114
gene00855	Fvb4	32010665	32010921	UTR5	UTR5	UTR5	1.50233	1.25199	1.22192	2.11114	2.29921	2.10964	1.63974	0.00223003	Protein of unknown function (DUF3755)
gene00878	Fvb4	31896444	31896804	Intergenic	LastExon	LastExon	1.08691	1.01651	0.97821	1.96718	1.58028	1.81763	1.74099	0.0155529	Protein prenylyltransferase superfamily protein
gene00900	Fvb4	31793268	31793494	Intron9	Exon10	Exon10	0.681	0.65951	0.709859	1.40008	1.32356	1.38087	2.00183	5.70876e-05	UBX domain-containing protein
gene00924	Fvb2	9855727	9856021	LastExon	LastExon	UTR3	2.43779	2.67112	2.36106	4.19571	3.43584	4.35667	1.60486	0.0246191	Thioredoxin superfamily protein
gene00925	Fvb2	9861648	9861989	Exon1	Exon1	Exon1	1.01509	1.10546	1.04272	1.69663	1.68894	1.88997	1.66775	0.00365339	SEUSS transcriptional co-regulator
gene00942	Fvb6	12179516	12179962	Intron9	Intron10	Intron11	1.07226	0.810124	1.00491	1.77606	1.71664	2.23004	1.98204	0.0147956
gene00946	Fvb6	12203676	12203977	UTR5	Exon1	Exon1	1.29731	0.992249	0.907612	2.26524	1.72047	2.21864	1.94057	0.012161	Eukaryotic aspartyl protease family protein
gene00954	Fvb6	12243098	12243337	UTR3	UTR3	UTR3	1.19543	0.857499	0.757624	1.73047	1.83097	1.82498	1.9165	0.0182588	PLATZ transcription factor family protein
gene00970	FvbUn	134286	134619	Intergenic	Exon1	Intron1	1.01349	0.893611	0.869636	1.56654	1.42648	1.5026	1.61903	0.000708058
gene00971	FvbUn	135670	135903	LastExon	LastExon	LastExon	0.713956	0.592803	0.660739	1.37486	1.19595	1.3206	1.97785	0.0010786	NAC (No Apical Meristem) domain transcriptional regulator superfamily protein
gene00979	FvbUn	175473	176235	Exon2	Exon2	Exon2	0.904291	0.866884	0.92192	1.94494	1.59735	1.83912	1.99822	0.0113973
gene00989	FvbUn	243996	244267	LastExon	LastExon	UTR3	0.849134	0.813357	0.885291	1.45844	1.50548	1.59282	1.78851	0.000600535	Serine/threonine-protein kinase WNK (With No Lysine)-related
gene01042	Fvb2	22900901	22901185	Intron1	Exon2	LastIntron	0.914257	0.776199	0.678545	1.51562	1.47135	1.7964	2.01915	0.00439305
gene01076	Fvb6	19444198	19444440	Intergenic	UTR5	Intron1	1.06134	0.838299	0.857122	1.40495	1.56395	1.74602	1.71031	0.00755029	A20/AN1-like zinc finger family protein
gene01100	Fvb3	16495879	16496270	UTR5	Exon1	Exon1	0.921123	0.772002	0.798799	1.67336	1.50706	1.41256	1.84314	0.0030751	Ribosomal protein L18e/L15 superfamily protein
gene01107	Fvb3	16562726	16563569	Exon1	Exon1	Exon1	1.41483	1.09614	0.815356	2.31106	1.68746	1.88921	1.77004	0.027888	Acyl-CoA N-acyltransferase with RING/FYVE/PHD-type zinc finger domain
gene01152	Fvb6	32030195	32030540	Intergenic	Intergenic	LastExon	0.749565	0.704991	0.71081	1.25068	1.15434	1.32795	1.72395	0.00594569	ethylene responsive element binding factor 3
gene01202	Fvb6	32094576	32094792	Intergenic	Exon1	Intron1	1.32252	1.13026	1.16879	2.13466	1.6414	2.08969	1.61967	0.0295571	ethylene-forming enzyme
gene01257	Fvb6	35844820	35845228	LastExon	UTR3	UTR3	1.2788	1.14836	1.11327	1.65314	1.82178	2.01476	1.55057	0.0124992	Protein of unknown function (DUF1637)
gene01346	Fvb6	38477728	38478025	UTR5	UTR5	Exon1	1.26069	1.18343	1.36983	2.15507	2.13178	2.28116	1.7221	0.000239526	TEOSINTE BRANCHED 1, cycloidea, PCF (TCP)-domain family protein 20
gene01395	Fvb6	38758413	38758745	LastExon	LastExon	UTR3	1.18165	0.901081	1.02669	2.18221	2.00826	1.9742	1.98257	0.00076722
gene01428	Fvb3	29186078	29186337	Exon1	Exon1	Exon1	1.09463	0.88346	1.04551	2.00028	1.81703	2.08832	1.95318	0.000896485
gene01439	Fvb3	29259650	29259883	UTR5	LastExon	LastExon	1.13881	0.975381	0.927904	1.72892	1.52924	1.69343	1.62769	0.00200589	photosystem I subunit G
gene01473	Fvb3	29449747	29450295	UTR5	Exon1	Exon1	1.19038	1.08551	0.930413	2.17588	1.88994	2.02124	1.89847	0.00105125	Transducin/WD40 repeat-like superfamily protein
gene01495	Fvb3	29585495	29585867	LastExon	LastExon	LastExon	0.845775	0.847837	0.778331	1.35615	1.17539	1.20954	1.51341	0.00859453	HEAT SHOCK PROTEIN 81.4
gene01497	Fvb3	29596628	29596822	Intron5	Intron6	Exon7	0.952284	1.15832	0.644458	1.88364	1.60227	2.07335	2.01783	0.0100953	WW domain-containing protein
gene01517	Fvb3	29690495	29691526	Exon5	Exon5	Exon5	1.02028	0.80459	0.841536	1.50337	1.55019	1.70016	1.78282	0.001538
gene01547	Fvb1	10576367	10576911	Exon1	Exon1	Exon1	1.07655	0.860066	0.850558	1.62107	1.50877	1.7365	1.74597	0.00228688	acyl-CoA-binding domain 3
gene01558	Fvb2	10343578	10343818	LastExon	LastExon	LastExon	0.917854	0.668181	0.796523	1.42707	1.77722	1.67457	2.04774	0.00410821	nucleic acid binding;zinc ion binding;DNA binding
gene01558	Fvb2	10352327	10353598	UTR5	Exon1	Exon1	1.58257	1.66895	1.36784	2.97824	2.6457	2.51262	1.76141	0.00364849
gene01585	Fvb3	32965017	32965306	Exon4	Exon4	Intron4	1.56308	1.27272	1.0372	2.08755	1.90203	2.52814	1.68286	0.0227963	calmodulin-binding protein
gene01597	Fvb3	33076280	33076802	Exon8	Exon9	Intron10	0.680818	0.598941	0.796916	1.21085	1.04583	1.24187	1.68469	0.00483588	TCP-1/cpn60 chaperonin family protein
gene01601	Fvb3	33109884	33110097	Intron1	UTR5	Exon2	0.916524	0.677279	0.748939	1.58679	1.43817	1.52481	1.94207	0.00205927	Protein of Unknown Function (DUF239)
gene01601	Fvb3	33111766	33112111	UTR3	UTR3	UTR3	0.911911	0.927696	1.00981	1.54049	1.48069	1.53993	1.60072	0.00024852
gene01617	Fvb2	10057907	10058158	Intergenic	LastExon	LastExon	0.766796	0.646108	0.694146	1.77056	1.16824	1.50846	2.11065	0.041841
gene01622	Fvb2	10081561	10081909	Exon22	Exon22	Intron22	1.27751	1.12769	1.09069	2.07729	1.83097	2.34208	1.78791	0.0151661	Kinesin motor family protein
gene01635	Fvb2	10208469	10208900	Exon3	Exon3	Exon3	1.47412	1.15628	1.06629	2.4734	2.17732	3.00286	2.07039	0.0168523
gene01635	Fvb2	10211971	10212433	Exon6	Exon6	Exon6	1.0438	0.925683	0.93801	1.80565	1.52952	1.54122	1.67718	0.00959323	HhH-GPD base excision DNA repair family protein
gene01680	Fvb2	10605154	10605468	Exon2	Exon2	Exon2	0.873047	0.849495	0.711377	1.48934	1.42357	1.56124	1.83825	0.000591082	Basic-leucine zipper (bZIP) transcription factor family protein
gene01745	Fvb1	18223144	18223489	UTR5	UTR5	LastExon	1.18279	1.08729	0.991391	2.43553	1.90474	2.39835	2.06613	0.0142064	ENTH/ANTH/VHS superfamily protein
gene01753	Fvb1	18288873	18289151	UTR5	UTR5	Exon1	1.12136	1.03436	1.00387	2.06347	1.69908	2.14208	1.86879	0.016598	GRAM domain family protein
gene01760	Fvb4	2839681	2840027	UTR5	UTR5	UTR5	0.823774	0.721338	0.862225	1.46089	1.36374	1.66354	1.86437	0.00672287	Protein of unknown function (DUF668)
gene01782	Fvb2	10954173	10954832	LastExon	LastExon	UTR3	1.12195	1.07853	0.996252	2.40247	1.84063	2.12846	1.99315	0.0185854
gene01782	Fvb2	10953086	10953712	LastExon	LastExon	LastExon	2.29851	1.81143	1.65537	3.34705	2.68983	3.05516	1.57703	0.0150357
gene01828	Fvb5	5689100	5689588	Exon4	Exon4	Exon4	0.789504	0.59839	0.753221	1.33235	1.21337	1.35241	1.82061	0.00182698
gene01828	Fvb5	5688416	5688923	Exon4	Exon4	Exon4	0.826774	0.694213	0.701371	1.4398	1.27975	1.3848	1.84684	0.000618558	Duplicated homeodomain-like superfamily protein
gene01829	Fvb5	5696971	5697416	UTR5	Exon1	Exon1	1.2398	1.20448	1.09088	2.4436	1.98327	2.07223	1.83842	0.0132651	TMPIT-like protein
gene01875	Fvb5	5943806	5944066	UTR5	UTR5	UTR5	1.0205	0.732919	0.791061	1.33848	1.3733	1.3992	1.61565	0.0234863	CTC-interacting domain 11
gene01902	Fvb5	6105392	6105687	UTR5	Exon1	Exon1	1.56494	1.27947	1.3754	2.18252	2.0298	2.14807	1.50727	0.0044033	YELLOW STRIPE like 1
gene01908	Fvb5	6127873	6128220	UTR5	UTR5	LastExon	1.18418	1.30867	1.17589	2.09107	1.77019	1.94555	1.58278	0.00738558	Phosphoenolpyruvate carboxylase family protein
gene01914	Fvb5	6158089	6158974	Exon21	Exon22	Intron24	1.09485	0.79395	0.822559	1.61696	1.39898	1.75365	1.75912	0.00834478	Structural maintenance of chromosomes (SMC) family protein
gene01914	Fvb5	6153315	6153792	Exon11	Exon11	Exon12	1.57274	1.39847	1.67104	2.65565	2.25032	2.42561	1.57932	0.00488009
gene01946	Fvb5	6256334	6256795	Intron7	Intron8	Intron9	1.10092	0.698249	0.871502	1.48333	1.27006	1.53199	1.60461	0.0237259
gene01946	Fvb5	6257732	6257983	UTR5	Exon1	Intron1	0.86644	0.565384	0.947073	1.62022	1.56237	1.56045	1.9938	0.018717	myosin heavy chain-related
gene01963	Fvb6	33176422	33176657	LastExon	LastExon	Intergenic	5.01704	4.01006	4.67732	6.93723	7.67929	7.0131	1.5783	0.00264246	S-locus lectin protein kinase family protein
gene01964	Fvb6	33176422	33176657	LastExon	Intergenic	Intergenic	5.01704	4.01006	4.67732	6.93723	7.67929	7.0131	1.5783	0.00264246	S-locus lectin protein kinase family protein
gene01972	Fvb6	33216114	33216391	Exon1	Exon1	Exon1	0.871746	1.1613	0.826319	1.93064	1.51921	1.92026	1.87808	0.00947612	F-box/RNI-like/FBD-like domains-containing protein
gene01979	Fvb6	33240508	33240874	Exon1	Exon1	Exon1	0.928606	0.993398	0.845018	2.33168	1.83136	1.93202	2.20275	0.0132921	F-box/RNI-like superfamily protein
gene01980	Fvb6	33241910	33242134	UTR5	UTR5	Exon1	0.70586	0.807774	0.796662	1.92585	1.53383	1.39946	2.10325	0.0287073	S-adenosyl-L-methionine-dependent methyltransferases superfamily protein
gene02076	Fvb1	2776826	2777031	UTR5	UTR5	Exon1	0.892996	0.798767	0.814376	1.64979	1.28122	1.30947	1.69204	0.0332779	Protein of unknown function, DUF538
gene02091	Fvb1	2708900	2709914	Exon1	Exon1	Exon1	0.953945	0.946609	0.881013	1.9944	1.72036	1.82996	1.99338	0.00449482	Alcohol dehydrogenase transcription factor Myb/SANT-like family protein
gene02095	Fvb1	2690197	2690849	Intergenic	UTR3	Intergenic	0.755847	0.602805	0.660527	1.35096	1.02346	1.19102	1.76579	0.018048	multiprotein bridging factor 1C
gene02112	Fvb1	2606426	2606721	LastExon	LastExon	LastExon	1.08783	0.713695	0.786178	1.68961	1.22624	1.611	1.74937	0.0262843	Regulator of Vps4 activity in the MVB pathway protein
gene02140	Fvb2	12169558	12169814	Intergenic	Exon1	Exon1	0.660688	0.54018	0.761138	1.54111	1.47331	1.49566	2.29871	0.00301946	O-acyltransferase (WSD1-like) family protein
gene02203	Fvb5	16014529	16014778	LastExon	UTR3	UTR3	1.0418	1.10077	1.01709	1.74939	1.92542	2.23577	1.87064	0.0205995	NAD(P)-binding Rossmann-fold superfamily protein
gene02223	Fvb5	16133201	16133472	UTR5	UTR5	UTR5	1.23573	0.902388	1.12131	1.73597	1.71755	1.87951	1.63619	0.0080616	RHOMBOID-like 1
gene02229	Fvb5	16173934	16174178	UTR5	Exon1	Exon1	1.19334	0.949678	1.11265	2.0944	1.54995	1.59417	1.60905	0.0476624	DEAD box RNA helicase (PRH75)
gene02235	Fvb5	28463132	28463593	LastExon	LastExon	LastExon	0.795146	0.640504	0.707798	1.4674	1.14472	1.25064	1.80212	0.0138262	Translation initiation factor IF2/IF5
gene02269	Fvb5	28616868	28617309	LastExon	LastExon	LastExon	1.6426	1.58754	1.54461	2.64845	2.78001	2.948	1.75433	0.00259163	WRKY DNA-binding protein 35
gene02281	Fvb5	28692278	28692526	UTR5	Exon1	Exon1	0.769256	0.637943	0.589055	1.63216	1.32428	1.64786	2.30647	0.00534346
gene02321	Fvb5	28942220	28942484	Intron3	Exon4	Intron4	0.980941	1.02577	1.10225	1.7238	1.51615	1.99161	1.68273	0.0293999	DNAJ heat shock family protein
gene02354	Fvb3	8765372	8766519	LastExon	LastExon	UTR3	1.34348	1.19016	1.05507	2.06137	1.6269	1.85578	1.54486	0.0167433	interactor of constitutive active rops 1
gene02372	Fvb3	5180272	5180873	UTR5	UTR5	Exon1	1.23339	1.12801	0.999216	2.21089	1.593	2.04482	1.74037	0.0339036	Ribosomal protein S5 family protein
gene02378	Fvb3	5207307	5207812	UTR5	Exon2	Exon2	1.75022	1.34804	1.43349	2.50205	2.38541	2.81777	1.70028	0.00404912	VQ motif-containing protein
gene02383	Fvb3	5241175	5241682	Exon1	Intron1	Exon2	0.644317	0.483618	0.559085	1.18497	0.989354	1.0355	1.90266	0.0030309	Protein of unknown function (DUF506)
gene02386	Fvb3	5265216	5265504	UTR5	UTR5	Exon1	0.976976	0.75615	0.91514	1.60237	1.42536	1.49381	1.70736	0.00212979	Protein of unknown function (DUF616)
gene02391	Fvb3	5289546	5289857	Intergenic	UTR5	Exon1	0.793568	0.661497	0.760175	2.02702	1.4727	1.56873	2.28799	0.0258438	Ribosomal protein L21
gene02423	Fvb3	5450662	5450904	Exon4	Exon4	Intron4	1.14601	0.987718	1.04549	2.09786	2.50409	1.78917	2.01028	0.0303999
gene02490	Fvb6	15711661	15712080	UTR5	UTR5	LastExon	1.06095	0.613155	0.582649	1.71303	1.2139	1.42635	1.929	0.0300986
gene02502	Fvb6	15811953	15812210	UTR5	UTR5	Exon1	1.19351	1.13962	1.14538	2.57396	2.06386	2.37827	2.01698	0.0145641	magnesium-chelatase subunit chlH, chloroplast, putative / Mg-protoporphyrin IX chelatase, putative (CHLH)
gene02567	Fvb2	24509506	24509698	Exon9	Exon9	LastIntron	1.05659	0.816912	0.866252	1.74953	1.5577	1.68341	1.82156	0.00161902
gene02576	Fvb2	24474845	24475107	UTR5	UTR5	Intron1	0.958078	0.680074	1.06337	1.41309	1.3895	1.45886	1.57742	0.0414072
gene02595	Fvb2	24410849	24412185	UTR5	Exon1	Exon1	1.96427	1.67989	1.38907	3.34145	2.91722	3.5045	1.93974	0.00286057
gene02618	Fvb2	24302696	24303224	Exon24	Intron25	Intron26	1.15993	1.4083	1.02115	2.01192	1.83694	2.00929	1.63208	0.00970481	pre-mRNA-processing protein 40A
gene02629	Fvb2	24244849	24245097	Exon2	Exon2	Intron2	1.69446	1.73602	1.89568	3.80585	2.95454	3.08423	1.84835	0.0246577	basic helix-loop-helix (bHLH) DNA-binding superfamily protein
gene02639	Fvb2	24201799	24202243	Intron1	Intron2	Exon3	0.815341	0.687634	0.70589	1.4078	1.20958	1.47905	1.85454	0.0065213	Chaperone DnaJ-domain superfamily protein
gene02645	Fvb2	24162860	24163060	UTR5	UTR5	Intron1	0.653016	0.52298	0.592298	1.48812	1.22103	1.30073	2.26766	0.00406888	branched-chain amino acid aminotransferase 5 / branched-chain amino acid transaminase 5 (BCAT5)
gene02647	Fvb2	24152813	24153045	Intron3	Exon4	Exon4	0.843277	0.730014	0.83156	1.31049	1.13886	1.27215	1.5475	0.00345478	KNOTTED-like from Arabidopsis thaliana
gene02653	Fvb2	24115126	24115375	Exon4	Intron4	Exon5	0.704782	0.603975	0.702645	1.43083	1.32556	1.70817	2.21963	0.0133886	SNF7 family protein
gene02654	Fvb2	24109828	24110016	Exon7	Exon7	Intron7	0.645417	0.554661	0.578989	1.38381	1.23763	1.29079	2.19903	0.000402776	ENTH/VHS family protein
gene02673	Fvb2	23992817	23993140	UTR3	UTR3	UTR3	3.24901	2.69817	2.76592	3.83587	4.86084	5.09412	1.58277	0.0324337	N-MYC downregulated-like 2
gene02689	Fvb2	23899953	23900230	UTR5	UTR5	Exon1	0.86315	0.789913	0.69344	1.58208	1.52989	1.56323	1.99241	0.00202533	Galactosyltransferase family protein
gene02692	Fvb2	23885365	23886288	LastExon	LastExon	LastExon	0.692521	0.579621	0.60185	1.34218	1.05149	1.21924	1.92792	0.0112307	Protein of unknown function (DUF761)
gene03035	Fvb7	8163828	8164152	Exon3	Exon3	Exon3	1.38681	1.15685	0.847817	2.10622	2.04305	1.89528	1.78227	0.0185899
gene03043	Fvb7	8135852	8136290	LastExon	LastExon	LastExon	0.904237	0.720638	0.755625	1.4192	1.39064	1.52651	1.82162	0.00109128	heat shock protein 70
gene03046	Fvb7	8120884	8121237	UTR5	Exon1	Exon1	0.7174	0.744187	0.702392	1.58577	1.12605	1.31938	1.86286	0.041895	metacaspase 1
gene03047	Fvb7	8114092	8114709	Exon7	Exon7	Exon7	1.09471	1.28817	0.947562	1.78071	1.59692	1.75555	1.5413	0.0111638	eukaryotic translation initiation factor 4G
gene03098	Fvb7	7812945	7813177	UTR5	Exon1	Exon1	0.878512	0.586013	0.515092	1.88623	1.54443	2.23255	2.86076	0.0110784
gene03122	Fvb7	7525800	7526030	UTR5	UTR5	LastExon	0.889885	0.914037	0.852974	1.98872	1.6018	1.50625	1.91832	0.0298407	Ribosomal protein L3 family protein
gene03131	Fvb3	11892446	11892702	UTR5	UTR5	LastExon	0.938765	0.918135	0.786943	2.35149	1.62773	2.20688	2.33981	0.0287694	D111/G-patch domain-containing protein
gene03133	Fvb3	11899550	11900158	Exon1	Exon1	Exon1	1.79887	1.62749	1.35345	2.71162	2.30912	2.7267	1.62086	0.00635353	D111/G-patch domain-containing protein
gene03187	Fvb3	11712486	11712783	UTR5	UTR5	Exon1	1.02044	0.853687	0.792049	2.04667	1.58173	1.52548	1.93306	0.0243988	thiazole biosynthetic enzyme, chloroplast (ARA6) (THI1) (THI4)
gene03188	Fvb3	11719208	11719616	Intron4	Intron5	Exon6	1.44213	1.20338	1.45119	2.39702	2.15345	2.15829	1.6376	0.00159058
gene03194	Fvb3	11762172	11762471	UTR5	UTR5	Exon2	0.923791	0.398959	0.606055	1.45472	1.17782	1.09648	1.93333	0.037883	electron transfer flavoprotein alpha
gene03202	Fvb3	11829349	11829603	UTR5	UTR5	UTR5	0.864894	0.683311	0.821478	1.28038	1.15842	1.29721	1.57659	0.0034041	glucose 6-phosphate/phosphate translocator 1
gene03204	Fvb3	11838421	11838653	UTR5	Exon1	Exon1	0.842648	0.6195	0.683926	1.65719	1.29004	1.27138	1.96573	0.0161674	tryptophan synthase beta-subunit 2
gene03205	Fvb3	11844435	11845047	Exon2	Exon2	Exon2	0.905506	0.87664	0.826856	2.01228	1.82035	1.83009	2.17046	0.00146052	SMAD/FHA domain-containing protein
gene03214	Fvb7	7451336	7451617	Exon1	Exon1	Exon1	0.800592	0.625625	0.555899	1.41588	1.26507	1.26841	1.9925	0.0028036	Sec23/Sec24 protein transport family protein
gene03258	Fvb3	11245707	11246001	Intergenic	UTR5	Intron1	1.24754	0.987718	1.32775	1.70214	1.67747	2.00044	1.50997	0.0142674	Quinone reductase family protein
gene03324	Fvb3	12802028	12802355	Exon6	Exon7	Exon7	0.633227	0.57153	0.611869	1.33923	1.04907	1.39212	2.08101	0.0229206	DNA-binding bromodomain-containing protein
gene03381	Fvb3	12398006	12398301	LastExon	LastExon	LastExon	0.866862	0.708749	0.755178	1.82901	1.50756	1.97106	2.27718	0.011654
gene03445	Fvb3	13129719	13130462	Intergenic	Intergenic	Exon1	0.772168	0.628407	0.658049	1.5489	1.26492	1.43444	2.06364	0.00413414
gene03446	Fvb3	13129719	13130462	Intergenic	UTR5	Exon2	0.772168	0.628407	0.658049	1.5489	1.26492	1.43444	2.06364	0.00413414	O-Glycosyl hydrolases family 17 protein
gene03480	Fvb3	13312299	13312512	Exon1	Exon1	Intron1	1.37922	0.853239	1.04402	2.11971	1.65926	1.78783	1.69902	0.021212	trigger factor type chaperone family protein
gene03518	Fvb3	13558895	13559176	Exon1	Intron1	Exon2	1.01239	1.00917	1.0282	2.14439	1.73192	1.88634	1.88954	0.0170575
gene03548	Fvb3	13742866	13743149	Exon1	Exon1	Exon1	0.949127	0.776603	0.874564	1.7468	1.71661	1.87005	2.0511	0.00018961	FRIGIDA like 1
gene03590	Fvb4	26234695	26234936	UTR5	UTR5	Exon1	1.13616	0.774247	0.930553	1.83877	1.48504	1.56803	1.72189	0.0102791	anthranilate phosphoribosyltransferase, putative
gene03591	Fvb4	26240908	26241218	Intergenic	Exon1	Exon1	0.761455	0.656504	0.691891	1.67511	1.19405	1.37982	2.01388	0.0315335	phosphoribosyl pyrophosphate (PRPP) synthase 3
gene03621	Fvb4	26424855	26425160	UTR5	Exon1	Exon1	0.77432	0.593842	0.547127	1.37125	1.06588	1.3435	1.97392	0.00860119	Endosomal targeting BRO1-like domain-containing protein
gene03622	Fvb4	26427479	26427860	LastExon	LastExon	LastExon	1.09328	0.914722	1.15821	1.84488	1.69195	2.10561	1.78208	0.00768627
gene03624	Fvb4	26436046	26436528	LastExon	LastExon	LastExon	1.07065	0.999805	1.0296	2.06784	1.67438	1.97806	1.84522	0.0158639	Protein of unknown function (DUF1421)
gene03625	Fvb4	26438874	26439113	LastExon	LastExon	LastExon	0.77633	0.863534	0.743669	1.74632	1.30712	1.57385	1.94136	0.021452
gene03668	Fvb4	26668049	26668363	UTR3	UTR3	UTR3	0.831505	0.661048	0.686174	1.26914	1.26565	1.41375	1.81232	0.00125534	Octicosapeptide/Phox/Bem1p family protein
gene03743	Fvb4	27106064	27106252	Intron1	Exon2	LastIntron	1.94702	1.45886	1.58599	3.21595	3.32412	3.84542	2.08048	0.00237292
gene03761	Fvb4	27219370	27219707	UTR5	Exon1	Exon1	1.37414	1.04406	1.04549	2.12937	1.81003	1.81383	1.66101	0.00749039	2-oxoacid dehydrogenases acyltransferase family protein
gene03762	Fvb4	27221942	27222220	Exon3	Exon3	UTR3	1.00835	0.855053	0.833466	1.47125	1.45362	1.48178	1.63398	0.0081014
gene03765	Fvb4	27234258	27235249	Exon2	Exon2	Intron3	2.46819	2.19055	1.8369	3.43656	3.34276	3.77068	1.62417	0.0052689	Protein kinase superfamily protein
gene03769	Fvb4	27252680	27252977	Exon8	Exon9	Intron9	1.0307	0.731048	0.734431	1.65339	1.28937	1.77074	1.88829	0.0175713	RNA-binding KH domain-containing protein
gene03769	Fvb4	27251842	27252286	Intron9	Exon10	LastIntron	1.55768	1.48423	1.81981	2.45935	2.55925	2.83974	1.61637	0.00295023
gene03793	Fvb6	34005627	34006050	Intron2	Exon3	UTR3	1.96294	2.24812	2.33274	2.94311	3.88185	3.12748	1.5209	0.044034
gene03844	Fvb6	35702347	35702778	Intron6	Intron7	LastIntron	1.20926	0.936012	1.24156	1.86363	1.60898	1.90266	1.58711	0.00776879	NAP1-related protein 2
gene03865	Fvb4	27420963	27421260	LastExon	UTR3	UTR3	0.929209	0.950079	0.791917	1.31962	1.21743	1.52941	1.52233	0.0199574	myb-like transcription factor family protein
gene03865	Fvb4	27421840	27422230	Exon3	Exon3	LastIntron	0.893572	0.811364	1.0671	1.58309	1.30511	1.40522	1.54884	0.010361
gene03865	Fvb4	27422413	27422674	Exon2	Exon2	Intron2	0.708438	0.619512	0.608305	1.33592	1.31399	1.28664	2.03308	0.000489354
gene03869	Fvb4	27436878	27437143	Intergenic	Exon1	Exon1	0.787602	0.63	0.789217	1.37645	1.36979	1.31222	1.83905	0.00314165	allene oxide cyclase 3
gene03883	Fvb4	27538834	27539106	Intergenic	Exon1	Intron1	1.24521	0.912556	0.95349	1.70647	1.72043	1.72133	1.65471	0.0227798	Family of unknown function (DUF572)
gene03889	Fvb4	27572130	27572404	Intron3	Exon4	Intron4	1.2756	1.03765	0.93801	1.95136	2.12334	2.89242	2.1429	0.038796	little nuclei1
gene03889	Fvb4	27573015	27574209	Intron5	Exon6	Exon6	2.13071	1.67941	1.56899	2.91347	2.97524	3.47077	1.73997	0.00574766
gene03902	Fvb7	8402970	8403286	Intergenic	Intergenic	LastExon	1.18275	1.10878	1.23125	2.45988	2.13233	2.38882	1.98169	0.00356165	UDP-D-glucuronate 4-epimerase 3
gene03914	Fvb7	8464036	8464383	Exon1	Exon1	Exon1	1.33161	1.18602	1.14454	2.45655	2.03132	3.06148	2.06144	0.0450218	nitroreductase family protein
gene03933	Fvb7	8544795	8545204	Exon2	Exon2	Exon2	1.64501	1.36578	1.2926	2.52093	2.43836	2.75799	1.7933	0.00145863
gene03935	Fvb7	8553534	8553971	Intergenic	Intergenic	LastExon	1.08129	0.920444	0.984063	1.89121	1.77594	1.95917	1.88436	0.00027017	SAUR-like auxin-responsive protein family
gene03960	Fvb7	8684508	8684756	UTR5	Exon1	Intron1	1.14632	0.854625	0.956175	2.02596	1.79885	1.95944	1.95604	0.00123861	plant VAP homolog 12
gene03991	Fvb4	29329049	29329364	Exon2	Exon2	Exon2	0.860121	0.680408	0.826998	1.49123	1.18719	1.15948	1.62106	0.0262637	Homeobox-leucine zipper protein family
gene04019	Fvb4	29462466	29462702	UTR5	UTR5	Exon1	1.01031	0.826466	0.812999	1.53874	1.4463	1.46347	1.67883	0.00447853
gene04028	Fvb4	29502723	29502938	Intron2	Intron3	Intron3	0.961895	0.853268	0.867599	2.12766	1.56231	2.07402	2.14853	0.0260076	cullin 1
gene04047	Fvb4	29590659	29590929	UTR5	UTR5	Exon1	0.662814	0.596352	0.64166	1.9361	1.28342	1.58836	2.52937	0.0346251	RNA polymerase II transcription elongation factor
gene04048	Fvb4	29594227	29594527	UTR5	UTR5	Exon1	1.32766	1.1053	1.07694	2.39413	1.74011	2.29665	1.83222	0.0284637	Core-2/I-branching beta-1,6-N-acetylglucosaminyltransferase family protein
gene04068	Fvb4	29701396	29701691	Intergenic	Intergenic	LastExon	1.00297	0.959489	0.937387	1.69087	1.47243	1.66187	1.66394	0.00748436	hydroxyproline-rich glycoprotein family protein
gene04127	Fvb4	30036978	30037308	Intergenic	UTR5	UTR5	1.26358	0.889112	1.1271	1.87148	1.57524	1.73763	1.5807	0.0117015	hydroxyproline-rich glycoprotein family protein
gene04143	Fvb4	30134543	30135251	Exon30	Exon30	Intron30	1.00914	0.926104	0.766193	1.8224	1.69971	1.93174	2.01887	0.000733932	THO2
gene04162	Fvb6	34094992	34095204	Intron6	Exon7	LastIntron	1.32629	0.995938	1.03781	2.27368	1.75385	2.72597	2.00994	0.0432324
gene04162	Fvb6	34096825	34097302	Intron1	Exon2	Intron2	1.91447	1.72165	1.78375	3.1236	3.59889	4.42134	2.05611	0.0347944
gene04162	Fvb6	34095749	34096359	Exon4	Exon5	Intron6	1.41289	1.29204	1.24418	2.71093	2.68835	3.25958	2.19261	0.00985653
gene04229	Fvb6	34444450	34444781	UTR5	Exon1	Exon1	1.5096	1.27094	1.31291	2.58945	2.1422	2.60427	1.79211	0.00857144	K-box region and MADS-box transcription factor family protein
gene04304	Fvb6	34808345	34808694	Intergenic	Intergenic	Exon1	1.27229	1.0456	0.973567	1.98659	1.77208	1.80866	1.69144	0.00332192	biotin carboxyl carrier protein 2
gene04326	Fvb6	34917225	34917544	Intergenic	LastExon	LastExon	0.883507	0.744051	0.705814	1.63774	1.17593	1.52565	1.85968	0.0281036	EXORDIUM like 5
gene04326	Fvb6	34916299	34916721	LastExon	UTR3	Intergenic	0.996828	0.674632	0.66863	1.50058	1.58412	1.54241	1.97732	0.0159858
gene04332	Fvb6	34928102	34928399	Intergenic	UTR5	Exon1	1.41362	1.30765	1.24554	2.12292	2.09564	2.07349	1.58617	0.00218574	heptahelical transmembrane protein2
gene04337	Fvb6	34951635	34951857	Intron5	Exon6	Intron6	0.806697	0.564271	0.681596	2.40788	1.44355	1.89139	2.79787	0.0407371	casein lytic proteinase B3
gene04345	Fvb6	34983130	34983729	LastExon	LastExon	LastExon	0.788019	0.594606	0.579853	1.25142	1.4663	1.48678	2.14244	0.00186031	Plant calmodulin-binding protein-related
gene04364	Fvb6	35072383	35072640	UTR5	Exon1	Exon1	1.2849	1.16281	1.01427	2.13154	1.76872	2.01273	1.70798	0.00463996	Saccharopine dehydrogenase
gene04442	Fvb6	35404583	35404836	Exon1	Exon1	UTR3	0.980038	0.717667	0.686973	1.64347	1.15468	1.35001	1.73951	0.0326247	Ribosomal protein L34e superfamily protein
gene04471	Fvb4	27703778	27704086	Intergenic	Intergenic	Exon1	1.53702	1.24089	1.38985	2.49405	1.87048	2.15247	1.56367	0.0321683	alpha/beta-Hydrolases superfamily protein
gene04472	Fvb4	27703778	27704086	Intergenic	Intergenic	Exon1	1.53702	1.24089	1.38985	2.49405	1.87048	2.15247	1.56367	0.0321683
gene04476	Fvb4	27725607	27725955	Exon1	Exon1	Exon1	1.96035	1.17317	2.34202	4.36235	3.70745	3.47094	2.10769	0.011203
gene04476	Fvb4	27724766	27725454	Exon1	Exon1	Exon1	1.39334	1.03799	1.36554	2.64498	2.49626	2.71103	2.06809	0.00159323	tRNA arginine adenosine deaminase
gene04524	Fvb4	28035017	28035514	UTR5	UTR5	LastExon	1.36679	1.2511	1.0965	2.49822	2.06635	2.68418	1.95154	0.0127688	UDP-Glycosyltransferase superfamily protein
gene04525	Fvb4	28038436	28038848	UTR5	UTR5	LastExon	1.15791	1.11892	1.13108	2.81004	2.1958	2.56775	2.22236	0.0158361	UDP-Glycosyltransferase superfamily protein
gene04538	Fvb4	28104679	28104952	UTR5	Exon1	Exon1	0.94623	0.895555	0.88708	1.91424	1.4453	1.93062	1.9386	0.0315764	BSD domain-containing protein
gene04538	Fvb4	28103489	28103717	Intron3	Exon4	Exon4	0.805385	0.789895	0.795095	1.43432	1.12923	1.27818	1.60717	0.0312957
gene04597	Fvb4	28483955	28484228	Intergenic	Exon1	Exon1	0.925669	0.83171	0.629649	1.81674	1.36838	1.47251	1.95123	0.0135736	proteinaceous RNase P 1
gene04654	Fvb4	28708018	28708429	LastExon	Intergenic	Intergenic	1.57043	1.52458	1.45573	2.77585	3.04626	3.16137	1.97407	0.00346734	Ankyrin repeat family protein
gene04677	Fvb4	28827525	28827946	UTR3	UTR3	UTR3	1.01059	0.954484	0.852391	1.89477	1.51241	1.60564	1.7792	0.0139224	DHHC-type zinc finger family protein
gene04716	Fvb4	29007691	29008824	Intron13	Exon14	Intron14	1.97392	2.10312	1.64663	2.91112	3.48241	3.62264	1.74996	0.00840199	ATP/GTP-binding protein family
gene04716	Fvb4	29006610	29007094	Exon17	Exon17	Intron17	1.04787	0.824163	1.0133	2.02505	1.72283	1.93801	1.97061	0.00154569
gene04773	Fvb4	21393031	21393334	Exon3	Exon3	Exon3	0.9413	0.714333	0.782969	1.79531	1.44013	1.43814	1.9165	0.0105034
gene04794	Fvb7	8945480	8945726	Intergenic	Exon1	Exon1	0.826496	0.873833	0.82994	1.71454	1.40976	1.49035	1.82377	0.0147931	transcription regulators
gene04801	Fvb7	9758905	9759126	UTR5	Exon1	Exon1	0.869637	0.721588	0.843893	1.4776	1.28825	1.52079	1.76034	0.00345629	Phosphoglycerate mutase family protein
gene04816	Fvb4	21245938	21246245	Exon2	Exon2	Exon2	2.41384	1.84585	2.25423	3.83028	2.99547	3.92459	1.65036	0.022611	nuclear factor Y, subunit C10
gene04882	Fvb7	9288065	9288334	Intron3	Exon4	Intron4	1.46011	1.25537	1.21449	2.43941	2.2848	2.29188	1.78528	0.000736476	Hyaluronan / mRNA binding family
gene04882	Fvb7	9287461	9287786	Intron4	Exon5	Exon6	1.04847	0.883911	0.942659	1.82738	1.64398	1.70132	1.79917	0.000486965
gene04906	Fvb7	9508925	9509161	Intron6	Exon7	Intron7	0.658388	0.68015	0.754783	1.65177	1.52544	1.50009	2.23439	0.000305625	Proteasome component (PCI) domain protein
gene04939	Fvb7	9651236	9651546	UTR5	UTR5	Exon3	0.751211	0.607612	0.704799	1.78525	1.23541	1.47918	2.18055	0.0294785	ARP2/3 complex 16 kDa subunit (p16-Arc)
gene05029	Fvb4	21812546	21812951	Exon1	Exon1	Exon1	0.898402	0.765169	0.690802	1.75222	1.57806	1.69352	2.13382	0.000420966	Chaperone DnaJ-domain superfamily protein
gene05046	Fvb4	21897701	21897943	Exon1	Exon1	Intron1	0.820882	0.779451	0.669711	1.40922	1.09394	1.27102	1.6626	0.0170485
gene05064	Fvb4	22013207	22013586	UTR5	UTR5	LastExon	1.00267	0.851512	0.825927	1.57815	1.40462	1.52278	1.68111	0.00130011	sequence-specific DNA binding transcription factors
gene05107	Fvb4	22261319	22262449	UTR5	UTR3	UTR3	3.56608	2.84591	2.22969	4.47389	5.61988	4.92827	1.73832	0.0146661
gene05138	Fvb4	22424596	22424915	LastExon	LastExon	Intergenic	0.766404	0.696436	0.720163	1.4311	1.26973	1.25236	1.81089	0.00463357
gene05177	Fvb4	22663621	22663851	UTR5	UTR5	UTR5	1.42982	1.01912	0.784573	2.16096	1.46383	2.13643	1.78172	0.048602	COBRA-like protein-7 precursor
gene05233	Fvb4	11427277	11427885	UTR5	Intron1	Exon3	1.12174	0.962297	0.887739	2.09079	1.78152	1.70146	1.87557	0.00651069
gene05278	Fvb6	27370545	27370813	Exon8	Exon8	Exon8	1.44346	0.702277	0.925173	2.08687	2.11476	2.45176	2.16658	0.0165267	Mono-/di-acylglycerol lipase, N-terminal;Lipase, class 3
gene05318	Fvb7	8305129	8305678	UTR5	UTR5	LastExon	1.53134	1.25456	1.14595	3.02014	2.12943	2.31878	1.89945	0.0339633	Alcohol dehydrogenase transcription factor Myb/SANT-like family protein
gene05323	Fvb7	8278141	8278612	Intron1	Exon2	Exon2	1.38512	1.14932	0.976467	2.48672	2.05349	2.23944	1.93103	0.00325268	RNA-binding (RRM/RBD/RNP motifs) family protein
gene05363	Fvb6	28689778	28689997	Intergenic	Exon1	LastIntron	1.31204	0.852978	0.82638	1.88198	1.6099	1.60828	1.70494	0.0273485
gene05373	Fvb6	28742716	28743028	Intergenic	Exon1	Exon1	1.09909	1.00612	1.05517	1.90181	1.79945	1.82432	1.74839	4.89595e-05
gene05376	Fvb6	28765123	28765491	Intergenic	UTR5	Exon1	1.02608	1.10039	0.798152	2.22118	1.67521	1.76213	1.93478	0.0169651	YGGT family protein
gene05389	Fvb6	27491781	27492254	LastExon	LastExon	LastExon	1.10461	1.01176	1.0847	1.71588	1.81692	2.01302	1.73249	0.00738861
gene05400	Fvb6	27559635	27559874	LastExon	UTR3	Intergenic	1.08179	0.84309	0.992374	1.71767	1.54014	1.71287	1.70389	0.00187203	sequence-specific DNA binding transcription factors
gene05409	Fvb6	27595499	27596165	LastExon	UTR3	UTR3	0.981947	0.724703	0.810818	1.49606	1.35819	1.42269	1.69891	0.00612824	calcium-dependent protein kinase 2
gene05418	Fvb6	27644858	27645085	Exon1	Exon1	Exon1	1.9037	1.19604	1.31706	2.57645	2.49069	2.80727	1.78283	0.0209491	CCAAT-binding factor
gene05457	Fvb6	27868654	27868902	Intergenic	Exon1	Exon1	0.743548	0.701808	0.599522	1.49863	1.23085	1.42435	2.03133	0.00413577	Eukaryotic translation initiation factor 2B (eIF-2B) family protein
gene05490	Fvb6	28103420	28103871	LastExon	UTR3	UTR3	1.57993	1.38897	1.36774	2.21343	2.4925	2.63284	1.69227	0.00510941	Cysteine proteinases superfamily protein
gene05505	Fvb6	28230590	28230979	UTR5	UTR5	Exon1	0.82412	0.827964	0.618075	1.68867	1.19619	1.51029	1.93605	0.023217	Enhancer of polycomb-like transcription factor protein
gene05547	Fvb6	23114175	23114639	Intron4	Intron5	Intron6	0.733407	0.466439	0.653547	1.09718	1.19081	1.14897	1.85441	0.0141169	Ras-related small GTP-binding family protein
gene05562	Fvb1	11838802	11839084	Exon1	Exon1	Exon1	1.06502	0.890597	0.873639	1.97109	1.42499	1.57426	1.75677	0.0355283	Glycosyl hydrolase family protein
gene05584	Fvb1	11456113	11456401	Exon6	Exon6	Exon6	0.981812	0.916752	0.682863	1.48098	1.44813	1.5662	1.7414	0.011225	little nuclei4
gene05584	Fvb1	11455237	11455567	Exon6	Exon6	Exon6	1.06944	0.901117	0.995443	2.10888	1.88537	1.89902	1.98694	0.000725631
gene05586	Fvb1	11462552	11462836	UTR5	Exon1	Exon1	1.01729	0.746024	0.657432	1.90905	1.41948	1.62356	2.04569	0.0107593	Serine carboxypeptidase S28 family protein
gene05592	Fvb1	11522530	11522762	UTR5	UTR5	UTR5	0.998926	0.832739	0.969916	1.85086	1.73865	1.91125	1.96345	0.000236126	ubiquitin carrier protein 1
gene05599	Fvb1	11544489	11545369	LastExon	LastExon	LastExon	2.58433	2.37352	2.02918	3.72391	3.66892	3.75658	1.59573	0.0117652
gene05599	Fvb1	11546325	11546777	LastExon	LastExon	Intergenic	0.951201	0.676912	0.816853	1.50641	1.22751	1.28054	1.64193	0.011062
gene05608	Fvb1	11620022	11620519	UTR5	Exon1	Exon1	0.875569	0.906872	0.693014	1.80329	1.42568	1.70967	1.99504	0.00664245	Leucine-rich receptor-like protein kinase family protein
gene05640	Fvb1	11239040	11239341	Intergenic	UTR5	Exon1	0.907999	0.790411	0.817689	1.8464	1.49721	1.49575	1.92336	0.01547	Thioredoxin superfamily protein
gene05711	Fvb6	29168564	29168952	Exon2	Exon2	Exon2	1.07739	0.795136	0.86395	1.46906	1.33067	1.70782	1.64721	0.0150969	Transcription elongation factor (TFIIS) family protein
gene05727	Fvb1	10715721	10716028	Exon1	Exon1	Exon1	0.798885	0.74844	0.757198	1.85267	1.4209	1.63207	2.1287	0.0187657	Protein kinase superfamily protein
gene05735	Fvb1	10779159	10779656	UTR3	UTR3	UTR3	0.884341	0.873444	0.955179	1.52081	1.73936	1.74275	1.84408	0.00479093	formin homolog 6
gene05829	Fvb4	17294566	17295291	UTR5	UTR5	Exon2	1.09197	0.917156	0.881952	1.59071	1.43689	1.32536	1.50565	0.00900255	time for coffee
gene05829	Fvb4	17299736	17300103	LastExon	LastExon	LastExon	0.912498	0.617963	0.812904	1.56569	1.28713	1.48744	1.85215	0.00516905
gene05829	Fvb4	17300320	17300563	LastExon	LastExon	LastExon	0.871662	0.733692	0.889302	1.42465	1.41979	1.28716	1.65618	0.00125668
gene05889	Fvb4	17136209	17136501	Intergenic	LastExon	LastExon	1.01875	0.659717	0.592547	1.73213	1.3596	1.3264	1.94544	0.0181922
gene05941	Fvb4	16798075	16798427	UTR5	UTR5	LastExon	1.05371	0.863446	0.703995	2.25689	1.46879	1.89875	2.14579	0.0323683	Eukaryotic aspartyl protease family protein
gene05956	Fvb6	23207107	23207343	LastExon	LastExon	LastExon	0.746044	0.556789	0.707772	1.56962	1.31864	1.34903	2.10747	0.00229929	Alcohol dehydrogenase transcription factor Myb/SANT-like family protein
gene05971	Fvb6	23320685	23320939	LastExon	LastExon	LastExon	1.07906	0.84606	0.962427	1.87003	1.46104	1.69133	1.73933	0.011861	NUP50 (Nucleoporin 50 kDa) protein
gene05978	Fvb6	23374869	23375425	UTR5	UTR5	Intron1	1.84293	1.57357	1.26089	3.05293	2.64589	2.90443	1.83933	0.00446201	CASC3/Barentsz eIF4AIII binding
gene05978	Fvb6	23376292	23376678	Intron1	Intron2	Exon3	0.94196	0.791398	0.796947	1.79887	1.66069	1.80034	2.07876	0.000180825
gene05994	Fvb6	23507931	23508119	Exon1	Exon1	Intron1	0.842191	0.63811	0.759213	1.13634	1.11516	1.18927	1.53639	0.0128166	P-loop containing nucleoside triphosphate hydrolases superfamily protein
gene06098	Fvb4	16678073	16678964	LastExon	LastExon	LastExon	1.29947	1.22396	1.1999	2.02179	1.99496	2.15644	1.65798	0.000489845	Heavy metal transport/detoxification superfamily protein
gene06101	Fvb4	16666106	16666442	UTR5	UTR5	Exon1	1.26109	0.978217	0.941068	2.5892	1.73364	2.13663	2.03104	0.0332629	RING/U-box superfamily protein
gene06113	Fvb4	16305263	16305541	Intergenic	UTR5	Exon1	1.19853	1.23187	0.937274	2.40814	1.93083	1.91271	1.85638	0.0122578	BTB-POZ and MATH domain 2
gene06114	Fvb4	16303545	16303953	LastExon	LastExon	LastExon	1.55317	1.22955	1.09508	2.78803	2.19103	2.30915	1.87947	0.00921491
gene06141	Fvb4	16100195	16100904	LastExon	LastExon	LastExon	1.0502	0.981712	0.91628	1.84553	1.59988	1.57339	1.70233	0.00700531	BSD domain-containing protein
gene06175	Fvb4	18716012	18716449	UTR5	UTR5	Exon1	0.905121	0.761761	0.829346	1.9021	1.64553	1.77676	2.13297	0.00126798
gene06193	Fvb4	30591091	30591337	UTR5	UTR5	LastExon	1.01582	0.55125	0.89409	1.73554	1.36857	1.50733	1.87368	0.0171	Plant invertase/pectin methylesterase inhibitor superfamily protein
gene06203	Fvb4	30639708	30640207	Exon3	Exon3	Exon3	1.09797	1.04765	0.805028	1.81485	1.79758	1.92628	1.87712	0.00433106	Protein of unknown function, DUF593
gene06251	Fvb4	30358079	30358681	Exon5	Exon6	Intron7	0.957719	0.71188	0.771054	1.62657	1.242	1.4983	1.78922	0.0128093	microtubule-associated proteins 70-1
gene06251	Fvb4	30359277	30359738	Exon9	Intron9	Exon10	0.831925	0.621047	0.691956	1.35929	1.19074	1.26735	1.77972	0.00257765
gene06287	Fvb5	4851700	4851941	LastExon	LastExon	LastExon	0.985919	0.979999	0.842665	1.81856	1.69817	2.30917	2.07432	0.0269449
gene06290	Fvb5	4832506	4833490	UTR5	UTR5	Exon3	0.984737	0.904845	0.849907	1.48428	1.36509	1.41212	1.55558	0.000677847	Heavy metal transport/detoxification superfamily protein
gene06336	Fvb5	4628240	4628499	Intron2	Exon3	Intron3	1.5462	1.40839	1.95735	2.84544	2.66346	3.27292	1.78785	0.00633743	SAP domain-containing protein
gene06385	Fvb5	4404339	4404810	UTR5	Exon1	Exon1	1.11072	1.13175	1.00041	2.37977	1.77068	1.8314	1.84461	0.0373251	AMP-dependent synthetase and ligase family protein
gene06433	Fvb5	5226126	5226643	Intergenic	Intergenic	LastIntron	0.873502	0.642908	0.787509	1.65558	1.25132	1.27142	1.81357	0.0245178
gene06434	Fvb5	5226126	5226643	Intergenic	Intergenic	Exon1	0.873502	0.642908	0.787509	1.65558	1.25132	1.27142	1.81357	0.0245178	auxin response factor 2
gene06436	Fvb5	5207068	5207669	Exon6	LastIntron	LastExon	0.846956	0.83254	0.68274	1.64347	1.40817	1.46653	1.91267	0.00172193	CLPC homologue 1
gene06467	Fvb5	5009666	5010002	Intergenic	Intergenic	Exon1	1.34656	0.852599	0.760871	2.06421	1.83813	1.64084	1.87267	0.0220527
gene06486	Fvb5	4887156	4887828	UTR5	UTR5	Intron1	1.36533	0.882599	0.75442	2.08331	1.63227	1.65657	1.78931	0.0313594	DEK domain-containing chromatin associated protein
gene06486	Fvb5	4889793	4889981	Exon6	Intron6	Exon7	1.06923	0.781299	0.812771	1.68965	1.5645	1.68853	1.85585	0.00605595
gene06486	Fvb5	4890637	4891205	Exon8	Exon8	Intron8	0.834699	0.720445	0.967544	1.63348	1.32372	1.49222	1.76376	0.00572823
gene06495	Fvb4	15817243	15817537	Intron4	Exon5	Intron5	0.848418	0.972154	0.961703	1.35948	1.43783	1.65369	1.59977	0.0127518
gene06495	Fvb4	15815623	15816535	Intron5	Intron6	Intron8	2.4834	2.51801	2.4196	3.99617	3.5829	3.65338	1.5136	0.00753197	ubiquitin-associated (UBA)/TS-N domain-containing protein
gene06497	Fvb4	15804778	15805084	UTR5	Exon1	Exon1	0.735562	0.644231	0.637272	1.7999	1.23118	1.30342	2.14891	0.0458116	Ypt/Rab-GAP domain of gyp1p superfamily protein
gene06517	Fvb4	15665962	15666444	Intergenic	Exon1	LastIntron	1.23608	1.05405	1.14174	1.87909	1.7295	1.77113	1.56758	0.000802025
gene06545	Fvb4	15506981	15507669	Exon5	Exon5	Exon5	1.04402	0.754471	0.863364	1.62485	1.65951	1.8838	1.94157	0.00205432	RNA recognition motif (RRM)-containing protein
gene06551	Fvb4	15466210	15466892	Exon2	Exon2	LastIntron	1.86713	1.79722	1.59454	2.7197	3.09277	3.7209	1.81281	0.031876
gene06551	Fvb4	15459776	15459994	UTR5	UTR5	UTR5	1.36346	1.29618	0.848676	2.22255	2.05493	2.11433	1.82191	0.0198442
gene06551	Fvb4	15465546	15465914	Intron1	Exon2	Exon2	2.87866	2.54953	2.87791	4.35869	4.2678	4.84503	1.62188	0.00260864
gene06559	Fvb4	15418084	15418349	UTR5	UTR5	Exon1	0.580099	0.573163	0.66356	1.58172	1.16834	1.45057	2.31207	0.0182987	Werner syndrome-like exonuclease
gene06562	Fvb4	15403043	15403357	Intron16	Exon17	Intron17	2.36424	2.00851	1.75353	4.26708	2.99248	4.052	1.8464	0.0322653	DNA repair-recombination protein (RAD50)
gene06599	Fvb4	15189673	15190095	LastExon	LastExon	LastExon	0.680053	0.581046	0.515799	1.45339	1.29491	1.52327	2.40395	0.00092301	indole-3-acetate beta-D-glucosyltransferase
gene06600	Fvb4	15186375	15186872	LastExon	LastExon	LastExon	0.852194	0.692116	0.67427	1.50577	1.19872	1.27672	1.79449	0.00935399	indole-3-acetate beta-D-glucosyltransferase
gene06602	Fvb4	15180907	15181149	LastExon	LastExon	LastExon	1.07209	0.978669	0.958181	1.81888	1.35792	1.58581	1.58282	0.0405899	indole-3-acetate beta-D-glucosyltransferase
gene06622	Fvb4	15068723	15068971	UTR5	UTR5	UTR5	0.90973	1.03521	0.891371	1.99661	2.28988	1.75286	2.1293	0.014693	Tic22-like family protein
gene06639	Fvb4	18951431	18951859	LastExon	LastExon	LastExon	0.948769	0.733882	0.919706	1.55957	1.37403	1.67066	1.76926	0.00444677	RING/U-box superfamily protein
gene06705	Fvb4	19331273	19332146	Intron10	Exon12	Exon14	1.1284	0.908956	0.936028	1.99218	1.54261	2.01721	1.86723	0.0177435	P-loop containing nucleoside triphosphate hydrolases superfamily protein
gene06705	Fvb4	19325576	19325776	Exon30	Exon30	Exon30	0.761276	0.756617	0.722982	1.28578	1.3315	1.34991	1.77037	5.51628e-05
gene06720	Fvb4	19468644	19468887	LastExon	UTR3	UTR3	0.964862	1.02385	1.11283	1.81702	1.89233	2.04785	1.85624	0.000916795	beta-amylase 3
gene06752	Fvb4	19734632	19734863	Intron16	Exon17	Intron17	1.3516	1.04311	1.17558	1.94666	1.48767	1.99879	1.52176	0.0417656
gene06752	Fvb4	19729856	19730115	Intergenic	Intergenic	UTR5	0.830491	0.565264	0.619863	1.42215	1.21259	1.35048	1.97717	0.00373236
gene06752	Fvb4	19733151	19734184	Intron10	Intron13	Intron16	1.01241	0.82901	0.842745	1.72777	1.59576	1.83888	1.92329	0.000964911	chromatin remodeling factor17
gene06793	Fvb4	19937974	19938271	Exon8	Exon8	Exon8	1.40678	1.46045	1.52197	2.3936	2.00296	2.52943	1.57796	0.0287109	DNA binding
gene06934	Fvb4	24429903	24430230	Exon3	Exon3	Exon3	1.35551	1.05421	0.839507	2.24203	1.82282	2.17854	1.9215	0.00771267
gene06934	Fvb4	24427624	24427872	Exon3	Exon3	Exon3	0.889525	0.522236	0.864997	1.63418	1.45781	1.73247	2.11901	0.00602849
gene06963	Fvb4	24266195	24266506	Exon12	Exon12	Exon12	1.30313	1.18548	0.797382	1.90603	1.88853	2.41408	1.88943	0.0137822	ARM repeat superfamily protein
gene06969	Fvb4	24290596	24290972	LastExon	LastExon	LastExon	1.0364	0.938387	0.887325	1.86447	1.68638	1.99396	1.93731	0.00325895	RNA-binding (RRM/RBD/RNP motifs) family protein
gene06970	Fvb4	24297049	24297382	Exon2	Exon2	Exon2	1.3957	1.27452	0.846967	2.50093	2.33646	1.79251	1.885	0.0208184	RNA-binding (RRM/RBD/RNP motifs) family protein
gene06976	Fvb4	24326733	24326987	UTR5	Exon1	Exon1	0.654098	0.800044	0.721171	1.50072	1.24304	1.38375	1.89743	0.00391924	OxaA/YidC-like membrane insertion protein
gene06977	Fvb4	24327919	24328198	UTR5	UTR5	LastExon	1.10806	0.986292	0.972519	2.01823	1.67579	1.74141	1.77231	0.00893988	photosystem II BY
gene06993	Fvb4	24031334	24032027	Intron4	Exon6	Intron7	2.84942	2.02972	2.13612	3.30393	3.8061	3.46794	1.50785	0.0249315	MAK16 protein-related
gene06997	Fvb4	24059141	24059785	Exon9	Exon9	Intron9	1.14826	1.37511	1.31624	2.26054	1.94959	2.46489	1.73846	0.0127401	cyclin-related
gene07016	Fvb4	24146853	24147103	Intergenic	UTR5	Exon1	0.944272	0.777095	0.868617	1.37321	1.29595	1.36696	1.55835	0.00308234	cytochrome P450, family 71, subfamily B, polypeptide 34
gene07056	Fvb4	20954927	20955291	UTR5	UTR5	LastExon	0.965845	0.746596	0.779036	1.80954	1.52953	1.6574	2.00543	0.00156921	Tetratricopeptide repeat (TPR)-like superfamily protein
gene07057	Fvb4	20971103	20971305	LastIntron	LastExon	LastExon	0.828221	0.712947	0.74954	1.43651	1.233	1.31479	1.73933	0.00291846	ethylene-responsive element binding protein
gene07058	Fvb4	20977219	20977522	UTR5	LastExon	LastExon	0.754845	0.70691	0.719303	1.41868	1.20609	1.22141	1.76345	0.0120918	glycine-rich protein
gene07075	Fvb4	21069158	21069489	LastExon	LastExon	LastExon	1.56907	0.669743	0.943925	2.44908	2.57874	2.0002	2.20817	0.0210337	Heavy metal transport/detoxification superfamily protein
gene07200	Fvb4	25292399	25292755	Intergenic	LastIntron	LastExon	1.12998	0.99503	0.974821	1.78181	1.69814	1.84585	1.7181	0.000363907
gene07233	Fvb4	25477883	25478174	Exon4	Exon4	Exon4	0.680393	0.690182	0.888092	1.74545	1.46512	1.85703	2.24362	0.00489676	GYF domain-containing protein
gene07234	Fvb4	25483685	25483982	LastExon	LastExon	LastExon	1.24389	1.19329	1.04139	1.96502	1.67188	1.74919	1.54836	0.00571393	BCL-2-associated athanogene 5
gene07247	Fvb4	25563248	25563468	UTR5	UTR5	Exon2	1.04985	0.98331	1.0587	1.75669	1.71988	1.67667	1.66671	3.23198e-05	delta(3,5),delta(2,4)-dienoyl-CoA isomerase 1
gene07261	Fvb4	25650524	25650957	Intergenic	Exon1	Exon1	0.833963	0.674816	0.755316	1.39056	1.21673	1.35289	1.74913	0.00138166	GRAM domain family protein
gene07310	Fvb4	25937606	25937825	UTR5	Exon1	Intron1	0.912778	0.895781	0.886395	1.70365	1.44486	1.56871	1.75039	0.0114119	Sec14p-like phosphatidylinositol transfer family protein
gene07388	Fvb2	4957155	4957357	Exon1	Exon1	Intron1	0.804638	0.712236	0.753381	1.5641	1.29671	1.4549	1.90098	0.00730237	triosephosphate isomerase
gene07414	Fvb6	27011930	27012363	UTR5	UTR5	Exon1	1.75441	1.28713	1.33465	3.10918	2.38176	2.8611	1.90852	0.00945535	Transcription initiation factor TFIID subunit A
gene07414	Fvb6	27014572	27014962	Exon3	Exon3	Exon3	0.867269	0.733217	0.924764	1.39746	1.3722	1.57872	1.72196	0.00229587
gene07501	Fvb6	26670778	26671003	Exon1	Exon1	Exon1	1.5412	1.26098	1.0088	2.42487	1.84449	2.15844	1.68665	0.018823	DNA binding;DNA-directed RNA polymerases
gene07514	Fvb6	26739391	26739694	UTR5	UTR5	UTR5	1.17747	1.13774	0.926697	2.12486	1.98663	2.2697	1.96835	0.00076075	Pyridoxal-5'-phosphate-dependent enzyme family protein
gene07515	Fvb6	26774150	26774823	Exon68	Exon68	Exon68	1.57535	1.11973	0.946723	1.96202	1.70691	2.062	1.57365	0.044706	ATPases;nucleotide binding;ATP binding;nucleoside-triphosphatases;transcription factor binding
gene07523	Fvb6	26822394	26822616	UTR5	UTR5	UTR5	0.950465	0.899878	0.952499	1.75038	1.4079	1.70816	1.73625	0.0214597	CTC-interacting domain 4
gene07523	Fvb6	26819412	26819714	Intron5	Exon6	Exon7	1.16555	0.981913	0.992748	1.9428	1.79974	1.7464	1.74795	0.000722458
gene07579	Fvb2	5632627	5633242	Exon2	Exon2	Exon2	1.41663	1.2885	1.30688	2.15982	2.0431	2.28852	1.618	0.00162881	S-adenosyl-L-methionine-dependent methyltransferases superfamily protein
gene07597	Fvb2	5120802	5120998	UTR5	UTR5	LastExon	1.04023	0.833428	0.834599	1.45052	1.33998	1.29126	1.50715	0.00758331	glycine-rich protein
gene07644	Fvb2	5374295	5374574	UTR5	UTR5	Exon1	1.06779	0.856589	0.87038	1.82156	1.30711	1.65316	1.711	0.0324747	Senescence/dehydration-associated protein-related
gene07673	Fvb3	20512597	20512830	Intron8	Exon9	Exon9	1.13201	1.06312	1.02125	1.69268	1.655	1.6879	1.5656	0.00103028	C2H2 zinc-finger protein SERRATE (SE)
gene07693	Fvb3	20323157	20323448	Intron13	Exon14	Exon15	1.9084	1.25601	1.5546	2.34294	2.29328	2.65899	1.54591	0.0253016	ubiquitin-specific protease 12
gene07693	Fvb3	20323736	20323962	Intron12	Exon13	Intron13	1.11819	1.18897	0.869506	1.82482	1.68166	1.97197	1.72459	0.00416972
gene07782	Fvb3	25359307	25360187	Exon4	Exon4	Exon4	0.918397	1.03739	0.974088	1.82664	1.71645	2.01365	1.89658	0.0044034
gene07811	Fvb5	21581408	21581598	Intron3	Exon4	Intron4	1.1874	0.757642	0.91226	1.81017	1.48375	2.0769	1.87968	0.0200274	methionine aminopeptidase 2B
gene07881	Fvb3	25972779	25973577	LastExon	UTR3	UTR3	2.05249	2.15706	1.68365	3.05646	3.03878	3.56945	1.63997	0.00564018	RNA recognition motif (RRM)-containing protein
gene07898	Fvb3	26059376	26060088	Intron5	Intron7	Exon9	0.838054	0.633874	0.769781	1.2428	1.08139	1.46751	1.69143	0.0257949	smr (Small MutS Related) domain-containing protein
gene07911	Fvb3	26174367	26174632	LastIntron	LastExon	LastExon	1.29388	1.04236	1.24803	2.90572	2.2341	2.60695	2.16132	0.0105164
gene07923	Fvb3	26258644	26258839	UTR5	UTR5	Exon1	0.910405	0.783558	0.85101	1.63494	1.25849	1.49192	1.72314	0.0216235	SELT-like protein precursor
gene07947	Fvb3	26477037	26477465	UTR5	Exon1	Exon1	0.639936	0.576145	0.58294	1.2893	1.03294	1.27612	2.00018	0.0146571	ZIP metal ion transporter family
gene07963	Fvb3	25617887	25618181	Exon2	Exon2	Exon2	1.74864	1.44874	1.18219	3.12681	2.85883	2.35526	1.9045	0.0114069	Plant protein of unknown function (DUF641)
gene07964	Fvb3	25620371	25620575	Intron1	Exon2	Exon2	0.830556	0.692783	0.8101	1.49979	1.14481	1.32197	1.69988	0.0210502	maternal effect embryo arrest 59
gene07970	Fvb3	25699617	25699937	LastExon	LastExon	UTR3	1.34829	1.44398	1.35163	2.18253	2.02487	2.13412	1.53033	0.000430941	Eukaryotic translation initiation factor 3 subunit 7 (eIF-3)
gene08042	Fvb2	4673329	4674271	Exon2	Exon2	Exon2	1.88986	1.66302	1.36601	2.75831	2.62122	2.84414	1.67186	0.0093622	eukaryotic translation initiation factor 2 (eIF-2) family protein
gene08042	Fvb2	4672333	4672959	Exon2	Exon2	Exon2	1.13949	1.09395	1.10688	1.86687	1.67731	1.66723	1.56015	0.00845178
gene08087	Fvb2	17017048	17017411	Exon4	Exon4	Intron4	1.42064	1.4377	1.19928	2.22607	2.1113	2.17196	1.60423	0.0033922
gene08087	Fvb2	17017832	17018108	Exon6	Exon6	Exon6	0.860718	0.663695	0.764564	1.34679	1.34446	1.53341	1.84565	0.00164451	Pre-mRNA splicing Prp18-interacting factor
gene08092	Fvb2	17038326	17038774	Intron3	Exon4	Exon4	1.37171	1.28392	1.29513	2.42299	2.2018	2.76258	1.86986	0.0174286	RmlC-like cupins superfamily protein
gene08093	Fvb2	17044023	17044908	Exon3	Intron3	Exon4	0.978776	0.88952	0.921575	1.56048	1.41599	1.52288	1.61274	0.000974197	RmlC-like cupins superfamily protein
gene08095	Fvb2	17062535	17062964	Intron2	Exon3	Exon3	0.853385	0.668017	0.754419	1.56709	1.39122	1.51653	1.96625	0.000610755	RmlC-like cupins superfamily protein
gene08096	Fvb2	17068069	17068316	Exon3	Exon3	Exon3	1.10686	0.873269	1.00597	1.70526	1.56275	1.59525	1.62864	0.00278329	RmlC-like cupins superfamily protein
gene08098	Fvb2	17087043	17087283	Exon4	Exon4	Intron4	1.6884	1.6625	2.04517	3.10565	2.97971	3.62637	1.79978	0.00615884	Structural maintenance of chromosomes (SMC) family protein
gene08098	Fvb2	17087678	17087900	Exon3	Exon3	Intron3	1.63942	1.60174	0.956201	2.61832	3.09381	3.15566	2.11271	0.00615197
gene08099	Fvb2	17092994	17093379	Exon1	Exon1	Exon1	1.00823	0.704485	0.782789	1.58381	1.18931	1.33501	1.64621	0.0235835	ENTH/VHS/GAT family protein
gene08104	Fvb2	17105858	17106150	UTR5	UTR5	LastExon	1.06553	1.133	1.09253	2.39313	1.96843	2.04789	1.94754	0.0138082	Ribosomal protein L10 family protein
gene08114	Fvb2	4132379	4132583	Exon11	Exon11	Intron11	0.970624	0.63127	0.854353	1.61408	1.35298	1.55292	1.8402	0.00651255	cellulose synthase 6
gene08175	Fvb2	4518056	4518501	LastExon	LastExon	LastExon	0.916916	0.944998	0.87041	1.79418	1.53942	1.6237	1.81431	0.00644495	Duplicated homeodomain-like superfamily protein
gene08175	Fvb2	4516511	4517846	LastExon	UTR3	UTR3	1.36748	1.3156	1.34461	2.23584	2.23645	2.30241	1.68203	1.41933e-05
gene08194	Fvb2	16410510	16410723	UTR5	UTR5	Exon1	1.52337	1.05656	1.72294	2.25729	2.74698	2.54139	1.75363	0.0140199	indoleacetic acid-induced protein 16
gene08218	Fvb2	16565827	16566112	UTR5	UTR5	UTR5	0.858189	0.695484	0.829074	1.66792	1.2935	1.41308	1.83591	0.0144396	winged-helix DNA-binding transcription factor family protein
gene08272	Fvb2	17256490	17256897	Intron2	Intron4	Intron5	1.02088	1.07664	1.43119	2.66999	2.19426	2.44042	2.07007	0.00263513	vacuolar protein sorting-associated protein 2.3
gene08333	Fvb2	17635454	17635803	Exon1	Exon1	Exon1	1.20336	0.993919	0.995911	2.18751	1.8275	1.73922	1.80203	0.0118882	Tetratricopeptide repeat (TPR)-like superfamily protein
gene08375	Fvb2	17905803	17906451	Intron23	Intron24	Intron25	1.40737	1.00324	1.18717	2.44137	2.00322	2.24603	1.85965	0.00401026	myosin 2
gene08495	Fvb2	27545584	27545862	Exon3	Exon3	Intron3	1.11123	0.743919	0.853159	1.8201	1.72006	2.1676	2.1075	0.00521299	Plant protein of unknown function (DUF869)
gene08527	Fvb2	27409459	27410038	Exon1	Exon1	Intron2	0.900281	0.937124	1.19693	2.53352	1.80709	2.30543	2.19027	0.0178331
gene08540	Fvb2	27339906	27340185	Intron8	Exon9	Intron9	0.938252	0.736558	0.935489	1.59513	1.3275	1.38135	1.64885	0.00656948	Chaperone protein htpG family protein
gene08545	Fvb2	27315604	27315882	Exon18	Exon18	LastIntron	0.995839	1.24828	1.2625	2.33745	1.68892	1.97165	1.71048	0.031182	DEA(D/H)-box RNA helicase family protein
gene08545	Fvb2	27316956	27317234	Intron15	Intron16	Intron17	2.30553	1.73681	1.79857	4.11639	3.57028	4.41447	2.07179	0.00332149
gene08549	Fvb2	27285648	27285907	Exon10	Exon10	Exon10	0.840602	0.680738	0.78323	1.61236	1.27578	1.50375	1.90573	0.00924263	Calcium-dependent lipid-binding (CaLB domain) family protein
gene08556	Fvb2	27248124	27248332	Intron1	Exon2	Exon2	0.895898	0.955673	0.970292	1.53371	1.54477	1.63763	1.67127	0.000203737
gene08559	Fvb2	27237353	27237833	UTR5	Exon1	Exon1	1.44881	1.19569	0.995228	2.53064	1.9786	2.24927	1.85687	0.00803113	RING/FYVE/PHD zinc finger superfamily protein
gene08572	Fvb2	27175992	27176412	UTR5	Intron1	Intron2	0.822256	0.658407	0.786753	1.37004	1.25113	1.37356	1.7618	0.00102816	Alba DNA/RNA-binding protein
gene08591	Fvb2	27111472	27111703	UTR5	UTR5	LastExon	0.861846	0.692241	0.785379	1.42599	1.33188	1.35821	1.75941	0.00142615	Cupredoxin superfamily protein
gene08599	Fvb2	27083297	27083557	UTR5	UTR5	Exon1	1.49982	1.34973	0.982413	2.01394	1.69503	2.10381	1.51692	0.030713
gene08617	Fvb2	26992636	26993016	Intergenic	UTR5	Exon1	0.825929	0.647037	0.735657	1.28973	1.22088	1.25296	1.70404	0.00463735
gene08617	Fvb2	26993181	26993641	LastIntron	Intergenic	Intergenic	1.08589	1.03345	1.03008	1.68238	1.57135	1.64812	1.55643	0.000468484	cold-regulated 47
gene08621	Fvb2	26972876	26973438	UTR5	UTR5	Exon1	0.763901	0.79593	0.712299	1.44023	1.16236	1.65265	1.8728	0.0397572	OPC-8:0 CoA ligase1
gene08624	Fvb2	26966393	26966716	Exon1	Exon1	Exon1	1.15764	1.42493	0.956923	2.03568	1.66287	2.14173	1.65004	0.0182963	FtsH extracellular protease family
gene08628	Fvb2	26946865	26947166	Intergenic	LastExon	LastExon	0.643229	0.699731	0.567399	1.42367	1.18006	1.20447	1.99344	0.00573836	transcription activator-related
gene08682	Fvb2	26666172	26666565	UTR5	Exon1	Exon1	1.19311	0.970635	1.04874	2.15434	1.74668	2.03611	1.84814	0.00658351	RING/U-box superfamily protein
gene08729	Fvb2	26424474	26424800	UTR5	UTR5	UTR5	0.873491	0.69574	0.782552	1.3499	1.24846	1.51283	1.74812	0.00500034	Galactose oxidase/kelch repeat superfamily protein
gene08737	Fvb2	26376738	26377122	UTR5	UTR5	Exon1	0.944574	0.906499	0.787184	2.45049	1.80961	1.79222	2.29406	0.0295903	SWAP (Suppressor-of-White-APricot)/surp RNA-binding domain-containing protein
gene08764	Fvb2	26244610	26244847	Intron4	Exon5	Exon6	0.902639	0.774824	0.919264	1.35628	1.22467	1.37149	1.52209	0.00228232	myosin heavy chain-related
gene08764	Fvb2	26245156	26245608	Exon2	Intron3	Intron4	1.0423	0.878754	1.0337	1.88237	1.75976	1.99939	1.90931	0.00070133
gene08781	Fvb2	26163629	26163887	Intron1	Exon2	Exon2	1.00668	1.80111	0.952535	3.02339	2.67137	2.63449	2.21503	0.0178001	P-loop containing nucleoside triphosphate hydrolases superfamily protein
gene08819	Fvb2	25982574	25982788	UTR5	Exon1	Exon1	0.855701	0.696604	0.796928	1.42434	1.56193	1.50765	1.91293	0.000348721	tocopherol cyclase, chloroplast / vitamin E deficient 1 (VTE1) / sucrose export defective 1 (SXD1)
gene08887	Fvb5	11293747	11294022	LastExon	LastExon	LastExon	0.711499	0.522781	0.690229	2.04776	1.51215	2.08801	2.93473	0.0146899	DWNN domain, a CCHC-type zinc finger
gene08900	Fvb5	11219045	11219410	UTR5	UTR5	LastExon	1.25095	1.00016	1.02363	2.267	1.68522	2.0578	1.83527	0.0189284	Aconitase/3-isopropylmalate dehydratase protein
gene08921	Fvb5	11088869	11089151	UTR5	Exon1	Exon1	1.0442	0.866407	0.985808	1.6226	1.58323	1.52299	1.63265	0.00168446	Nodulin MtN21 /EamA-like transporter family protein
gene08937	Fvb5	10979679	10979988	Intergenic	UTR5	UTR5	0.783361	0.582803	0.644384	1.56908	1.2395	1.30328	2.04515	0.007519	peroxin 19-1
gene08962	Fvb5	10873744	10874207	LastExon	LastExon	LastExon	1.02193	0.714584	0.800262	1.72177	1.21787	1.42539	1.7207	0.0321596	CCCH-type zinc finger family protein
gene08991	Fvb2	25747286	25747552	UTR5	UTR5	Exon1	0.839514	0.695752	0.706669	2.02543	1.70991	1.51687	2.34271	0.0145806	Protein kinase family protein
gene09104	Fvb2	25189722	25189981	Intron1	Exon2	Intron2	1.25256	1.1025	1.14796	2.16982	1.96367	2.11635	1.78413	0.000466708	Protein kinase family protein
gene09110	Fvb2	25160705	25161029	Exon1	Exon1	Intron1	1.4132	0.99514	1.05248	2.05078	1.92905	1.95707	1.71546	0.0181629	abscisic acid responsive elements-binding factor 2
gene09110	Fvb2	25159715	25160015	Intron1	Exon2	LastExon	1.65794	1.1469	1.46676	2.73513	2.2521	2.53687	1.76143	0.00615941
gene09118	Fvb2	25106816	25107410	UTR5	UTR5	Exon1	1.16129	1.02397	0.960257	2.41247	1.82036	2.14337	2.02707	0.016059
gene09134	Fvb2	25018661	25018938	Exon3	Exon3	Exon3	0.927566	0.730477	0.78182	1.40234	1.1638	1.22884	1.55541	0.00886123	poly(A) binding protein 2
gene09143	Fvb2	24959186	24960264	Intron11	Exon14	Intron16	0.999063	1.11285	0.725791	2.14633	1.3634	1.96317	1.92864	0.046744	P-loop containing nucleoside triphosphate hydrolases superfamily protein
gene09167	Fvb5	10714977	10715259	Intergenic	Exon1	Exon1	0.794341	0.687211	0.673536	1.59068	1.35056	1.41459	2.02118	0.00269884	YELLOW STRIPE like 7
gene09173	Fvb5	10686433	10686801	UTR5	UTR5	Exon1	0.881027	0.774091	0.883823	1.87065	1.43234	1.70018	1.97057	0.0172929	staurosporin and temperature sensitive 3-like b
gene09201	Fvb7	6187990	6188295	Intergenic	UTR5	LastExon	0.895539	0.639015	0.797281	1.67573	1.43745	1.52913	1.99084	0.00168313	chlorsulfuron/imidazolinone resistant 1
gene09204	Fvb7	6212370	6212777	Intergenic	LastExon	LastExon	1.19307	1.04319	1.05973	1.81422	1.66627	1.8024	1.60283	0.000591571
gene09265	Fvb7	6739389	6739577	Intergenic	UTR5	UTR5	0.99472	0.886717	0.857289	1.74408	1.80672	1.64221	1.89614	0.000234866	SNARE-like superfamily protein
gene09273	Fvb7	6774977	6775298	Intergenic	UTR5	LastExon	1.00245	0.880941	0.852757	1.8573	1.40914	1.55882	1.76352	0.023983	don-glucosyltransferase 1
gene09284	Fvb5	10601377	10601663	Exon2	Exon3	Intron3	0.764206	0.539318	0.675606	1.50083	1.31356	1.62503	2.24312	0.00262028	transcription regulator NOT2/NOT3/NOT5 family protein
gene09291	Fvb5	10557655	10557992	Intergenic	UTR5	Exon1	1.06359	0.905167	0.817784	1.49723	1.4026	1.56542	1.60243	0.00473292	Stabilizer of iron transporter SufD / Polynucleotidyl transferase
gene09296	Fvb5	10543217	10543440	LastExon	Intergenic	Intergenic	1.05473	1.17539	1.25086	2.03184	2.12493	2.78102	1.99306	0.0333574	Homeodomain-like superfamily protein
gene09302	Fvb5	10494905	10495195	UTR5	Exon1	Intron1	0.97492	0.555804	0.816118	1.37442	1.28003	1.27995	1.67647	0.0420616	D-cysteine desulfhydrase
gene09315	Fvb5	10416044	10416822	Exon2	Exon2	Exon2	0.9299	0.768404	0.809276	1.59305	1.37252	1.57578	1.81105	0.0022795	Protein kinase superfamily protein
gene09354	Fvb5	10183448	10183774	Exon1	Exon1	Exon1	1.17051	0.740653	0.919671	2.06935	1.90125	1.71402	2.00811	0.00464825	receptor-like kinase 1
gene09354	Fvb5	10184658	10184904	UTR5	Exon1	Exon1	1.05582	1.05338	0.942821	1.74246	1.6453	1.85616	1.71818	0.0012814
gene09355	Fvb5	10171352	10171741	UTR5	UTR5	Exon1	1.05537	1.01105	0.857794	2.32618	1.81505	1.88916	2.06223	0.0140141	Protein kinase superfamily protein
gene09357	Fvb5	10161675	10162351	Exon5	Exon7	Intron8	1.18267	0.959402	0.966503	1.8508	1.75617	1.82468	1.74731	0.00407059	tetraticopeptide domain-containing thioredoxin
gene09360	Fvb5	10154287	10154543	UTR5	Exon1	Exon1	1.24389	1.43238	0.829778	2.12248	2.28201	1.75576	1.75704	0.0207474	Nucleotide-diphospho-sugar transferase family protein
gene09377	Fvb5	10066547	10066873	Intergenic	Intergenic	LastExon	1.28141	1.5141	1.50404	2.32103	2.14784	2.19031	1.54881	0.00174092
gene09397	Fvb5	9961816	9962279	Exon2	Exon2	Exon2	0.837377	0.74414	0.671606	1.6897	1.27491	1.52726	1.99362	0.015059	winged-helix DNA-binding transcription factor family protein
gene09397	Fvb5	9962530	9962791	UTR5	Exon1	Intron1	1.17856	0.854134	0.944298	2.04452	1.68998	1.89568	1.89123	0.00334891
gene09423	Fvb5	9803930	9804225	UTR5	UTR5	Exon1	1.19898	1.01174	0.945062	2.09654	1.57222	1.61809	1.67529	0.0349861	ATP synthase alpha/beta family protein
gene09448	Fvb5	9692237	9693308	LastExon	UTR3	UTR3	1.35694	1.17154	1.07087	1.87398	1.79677	2.01658	1.5801	0.00343596	Octicosapeptide/Phox/Bem1p family protein
gene09450	Fvb5	9680728	9681198	UTR5	UTR5	Exon1	0.965638	0.978362	0.850206	1.61984	1.28959	1.57918	1.6064	0.0208771	RING/U-box superfamily protein
gene09503	Fvb5	9402965	9403518	LastIntron	LastExon	LastExon	0.951594	0.719429	0.809879	1.69468	1.51003	1.76671	2.00388	0.00132205	alpha/beta-Hydrolases superfamily protein
gene09523	Fvb5	9250863	9251361	UTR5	UTR5	Exon1	0.808301	0.67094	0.651659	1.5501	1.19367	1.25941	1.87864	0.0166945	serine/threonine protein kinase 2
gene09542	Fvb5	9172474	9172913	Intergenic	Intergenic	Exon1	0.591419	0.494851	0.613397	1.64682	1.17238	1.50635	2.54493	0.019501
gene09543	Fvb5	9172474	9172913	Intergenic	Exon1	Exon1	0.591419	0.494851	0.613397	1.64682	1.17238	1.50635	2.54493	0.019501	ARM repeat superfamily protein
gene09544	Fvb5	9163988	9164405	Intergenic	UTR5	Exon1	0.767859	0.633291	0.74012	1.3315	1.17153	1.35694	1.80266	0.00198519	basic helix-loop-helix (bHLH) DNA-binding superfamily protein
gene09551	Fvb5	9128787	9129101	LastExon	LastExon	LastExon	1.17636	1.0328	0.80682	2.09785	1.74392	2.02294	1.94454	0.00336315	DDT domain superfamily
gene09551	Fvb5	9124338	9124560	UTR5	UTR5	Exon1	1.04104	0.783594	0.986114	1.83048	1.69925	1.61203	1.82932	0.00180279
gene09593	Fvb6	11515412	11515665	Exon1	Exon1	Exon1	0.875339	0.600699	0.735408	1.66511	1.31537	1.26719	1.92077	0.0150644	acylphosphatase family
gene09595	Fvb6	11534616	11534905	Intron1	Exon2	Intron2	1.06356	0.987514	0.97196	1.97892	1.53278	1.66366	1.71198	0.0279578	Heavy metal transport/detoxification superfamily protein
gene09595	Fvb6	11533567	11534177	LastExon	UTR3	UTR3	0.941826	0.858987	0.828577	1.54523	1.38228	1.52587	1.69369	0.00117727
gene09640	Fvb6	10842569	10842914	UTR5	UTR5	LastExon	0.775811	0.654024	0.617067	1.56036	1.27695	1.42057	2.08016	0.00339669	Phosphatidic acid phosphatase (PAP2) family protein
gene09681	Fvb6	11757755	11758001	UTR5	UTR5	UTR5	1.23005	0.931335	1.20668	2.18696	1.66865	2.42222	1.86393	0.0335459	Protein phosphatase 2A regulatory B subunit family protein
gene09755	Fvb6	11330300	11330539	UTR5	UTR5	Intron1	0.713745	0.588962	0.599019	1.27602	1.08318	1.1727	1.85721	0.00203922	adenosine kinase 2
gene09774	Fvb4	17695725	17696092	Exon10	Exon10	Exon10	0.860193	0.849767	0.805049	1.74039	1.25773	1.5644	1.81412	0.0384658	SART-1 family
gene09774	Fvb4	17694571	17694867	Intron8	Exon9	Exon9	0.912642	0.703043	0.997046	1.43956	1.2934	1.57196	1.64767	0.00913205
gene09774	Fvb4	17691139	17691954	UTR5	UTR5	Exon2	2.28983	2.01613	2.20467	3.72728	3.5344	4.08698	1.7431	0.0032297
gene09844	Fvb5	3487445	3487745	Intron3	Exon4	Exon5	0.976124	0.654609	0.882443	1.53173	1.13333	1.47324	1.64664	0.0286472	histone deacetylase 6
gene09856	Fvb4	17923277	17923636	Exon1	Exon1	Exon1	1.10548	1.30212	0.956923	2.36714	1.91555	2.14869	1.91153	0.00420678
gene09861	Fvb4	17931924	17932152	Intergenic	Exon1	Exon1	1.03775	0.836379	1.07668	1.66936	1.62926	1.55732	1.64563	0.00594839	HISTIDINE BIOSYNTHESIS 5B
gene09903	Fvb5	4105704	4106082	LastExon	LastExon	LastExon	0.923048	0.814153	0.926969	1.8514	1.69304	1.96923	2.06956	0.00225343	relative of early flowering 6
gene09928	Fvb5	3558425	3558751	Intergenic	LastExon	LastExon	0.946761	0.796249	0.888286	2.11058	1.84291	1.64177	2.12643	0.0120543	HXXXD-type acyl-transferase family protein
gene09953	Fvb5	3660188	3660596	Intergenic	LastExon	LastExon	0.858556	0.758511	0.739461	1.75822	1.52767	1.60876	2.07706	0.00139057	RAB GTPase homolog E1B
gene09981	Fvb5	3789791	3790080	UTR5	UTR5	Exon1	0.901689	0.895781	0.831131	2.13357	1.75849	1.82258	2.17402	0.0102603	cytochrome P450, family 71, subfamily A, polypeptide 25
gene09998	Fvb5	3861010	3861268	UTR5	UTR5	Exon1	1.10657	0.959111	0.817197	1.73799	1.34123	1.50591	1.59047	0.0194435	chloroplast RNA-binding protein 31B
gene10055	Fvb1	586744	588073	Exon7	Exon7	Exon7	1.44433	1.12087	1.29277	2.37813	2.27437	2.42572	1.8347	0.00232119	homolog of yeast FIP1 [V]
gene10055	Fvb1	582441	583194	UTR5	UTR5	Exon1	0.866213	0.689917	0.71455	1.4099	1.28301	1.48757	1.84107	0.00146564
gene10058	Fvb1	572533	572887	UTR5	UTR5	LastExon	1.53337	1.41382	1.30336	2.62232	2.37381	2.6147	1.79055	0.000543505
gene10069	Fvb1	519991	520851	Exon1	Exon1	Exon1	1.02718	0.881557	0.861631	1.94043	1.54757	1.73716	1.88609	0.00881106	Reticulon family protein
gene10093	Fvb1	406129	406838	Exon2	Exon2	Intron2	1.02332	0.760612	0.828798	1.59139	1.50194	1.56064	1.78127	0.00782311	signal recognition particle receptor alpha subunit family protein
gene10105	Fvb1	356777	357112	LastExon	LastExon	LastExon	1.10783	1.3075	0.941243	1.95578	1.87696	1.89798	1.70732	0.0140343	heat shock protein 70
gene10130	Fvb1	240677	241141	Intergenic	Exon1	Exon1	1.18781	1.15865	0.940644	2.49404	1.72301	2.21597	1.95705	0.032238	formin homology 1
gene10137	Fvb1	204461	204681	Intron8	Exon9	Exon9	1.63069	1.46711	1.35579	2.51833	2.53514	2.33704	1.65945	0.000835513	LETM1-like protein
gene10247	Fvb6	33377247	33377461	Exon19	Exon19	Intron19	1.04751	0.769902	0.910119	1.52803	1.37067	1.48312	1.60652	0.00776575	zinc ion binding
gene10337	Fvb6	33925630	33926381	Exon3	Exon4	Intron5	1.67215	1.48598	1.54165	2.54407	2.65215	2.88828	1.72019	0.00203411	little nuclei1
gene10337	Fvb6	33926629	33927773	Intron5	Exon6	Exon6	1.39621	1.18477	1.19791	2.36281	2.23691	2.53977	1.88931	0.000732803
gene10344	Fvb6	33965556	33966212	UTR5	Exon1	Exon1	1.18067	1.08611	1.04942	2.09984	1.84032	2.03669	1.80233	0.00221337	Protein kinase superfamily protein
gene10352	Fvb6	33990969	33991304	Exon1	Exon1	Exon1	1.53248	1.23809	1.41446	2.41021	2.55664	3.15553	1.94082	0.0187306	glycosyl hydrolase family 81 protein
gene10354	Fvb1	23351937	23352162	Intron4	Exon5	Exon5	0.51732	0.582045	0.607575	1.32256	1.17016	1.29195	2.21723	0.000727114	PHD finger protein-related
gene10390	Fvb1	23058773	23059227	Intron4	Intron5	Intron6	1.44287	1.05854	1.05072	2.76929	1.81605	2.33144	1.94722	0.0379214	syntaxin of plants 131
gene10390	Fvb1	23057645	23058216	Exon7	Exon9	Intron10	0.918456	0.821175	0.921132	1.70565	1.52852	1.66011	1.83943	0.000752088
gene10496	Fvb5	11603612	11604234	Exon1	Exon1	LastExon	2.4198	1.45537	1.52183	2.57393	3.38582	4.05682	1.85595	0.0489689
gene10514	Fvb5	12281022	12281231	LastIntron	LastExon	LastExon	0.785805	0.835882	0.632741	1.84167	1.68348	2.02713	2.46283	0.0016411
gene10525	Fvb5	12362453	12363203	Exon1	UTR3	LastIntron	1.38246	1.16988	1.02136	1.76768	1.87449	1.77408	1.51559	0.0195528	Duplicated homeodomain-like superfamily protein
gene10579	Fvb2	20242760	20243233	LastExon	LastExon	LastExon	0.766217	0.54118	0.731492	1.48037	1.26181	1.3017	1.98338	0.00233931	translocon at the outer envelope membrane of chloroplasts 159
gene10579	Fvb2	20244384	20244692	UTR5	Exon1	LastIntron	0.876176	0.619546	0.808177	1.6838	1.51833	1.85315	2.19423	0.00212757
gene10585	Fvb2	20275053	20276039	Intron2	Exon5	LastIntron	1.31831	0.87887	1.09642	1.86218	1.82829	1.83005	1.67613	0.027226	HSP20-like chaperones superfamily protein
gene10586	Fvb2	20278528	20279354	Intron2	Exon5	Exon7	1.59635	1.36095	1.35889	2.49463	2.41322	2.35268	1.68216	0.00155842
gene10611	Fvb2	20418097	20418723	UTR5	Exon1	Exon1	1.67384	1.61737	1.66335	2.97879	2.52871	2.99624	1.71635	0.0153751	photolyase/blue-light receptor 2
gene10634	Fvb5	12560585	12560790	UTR5	LastExon	LastExon	0.797114	0.635071	0.701789	1.53318	1.299	1.26914	1.92191	0.00543449	homologue of NAP57
gene10669	Fvb5	12809501	12809994	Exon3	Exon3	Exon3	0.682225	0.969668	0.835236	1.7606	1.58936	1.36103	1.89415	0.00845787
gene10718	Fvb5	11961219	11961836	Exon1	Exon1	LastIntron	1.05536	1.06236	0.911652	2.06889	1.65699	1.84142	1.83777	0.0103052	RING/U-box superfamily protein
gene10747	Fvb5	12162050	12162415	LastExon	LastExon	LastExon	1.3529	1.25467	1.20991	2.74719	1.95594	2.34251	1.84563	0.038375
gene10747	Fvb5	12161317	12161602	Intergenic	UTR5	LastExon	0.975601	0.770243	0.995654	1.82118	1.60439	2.12705	2.02539	0.0128838
gene10772	Fvb5	12943716	12944041	UTR5	UTR5	Exon1	0.749616	0.755305	0.871149	1.87469	1.36569	1.99118	2.20177	0.0338678
gene10772	Fvb5	12944288	12944576	Exon1	Exon1	UTR3	1.04015	0.752668	0.675922	1.98798	1.72485	1.5414	2.12831	0.00591658	Alcohol dehydrogenase transcription factor Myb/SANT-like family protein
gene10806	Fvb5	13179862	13180261	Intergenic	Intergenic	Exon1	1.13184	0.989238	0.947291	1.81622	1.4875	1.60319	1.59919	0.00985219	RING/U-box superfamily protein
gene10807	Fvb5	13179862	13180261	UTR5	UTR5	LastExon	1.13184	0.989238	0.947291	1.81622	1.4875	1.60319	1.59919	0.00985219
gene10820	Fvb5	13241076	13241437	Intron1	Exon2	Intron2	1.20061	0.981389	0.818491	1.62225	1.62576	1.61963	1.62229	0.0301847	Hyaluronan / mRNA binding family
gene10820	Fvb5	13240373	13240857	Intron3	Intron4	Intron5	1.27554	1.06454	1.10145	2.00805	1.76487	1.72422	1.59729	0.00447044
gene10845	Fvb5	13414095	13414411	LastExon	LastExon	LastExon	0.671946	0.657436	0.648458	1.30614	1.15721	1.29053	1.89797	0.00551217	ethylene responsive element binding factor 5
gene10870	Fvb5	13549193	13549405	UTR5	Exon1	Exon1	0.955769	0.656725	0.648465	1.65256	1.3152	1.60458	2.0223	0.00621471	Phosphotyrosine protein phosphatases superfamily protein
gene10899	Fvb5	20023167	20023420	UTR5	UTR5	UTR5	1.23797	1.04188	1.00981	1.57339	1.7722	1.80934	1.56701	0.00370229	translocon at the outer envelope membrane of chloroplasts 75-III
gene10902	Fvb5	20036314	20036809	Intron1	Exon2	Exon2	0.994031	0.772091	0.708148	1.5852	1.50399	1.48365	1.84816	0.0086128	Phosphatidylinositol-4-phosphate 5-kinase family protein
gene10969	Fvb2	21706950	21707197	UTR5	Exon1	Exon1	1.41583	1.16688	0.979242	1.91876	1.85217	1.99202	1.61792	0.0204052	Tetratricopeptide repeat (TPR)-like superfamily protein
gene10986	Fvb2	21806736	21807111	Intergenic	UTR5	LastExon	1.11838	0.943254	0.877624	1.93541	1.7443	1.78925	1.86066	0.000977983
gene10994	Fvb2	21842775	21843145	UTR5	UTR5	Exon1	0.888183	0.942339	0.767722	1.70106	1.49176	1.96028	1.9833	0.014989	KNOTTED1-like homeobox gene 3
gene11007	Fvb2	21900286	21900607	Exon1	Exon1	Exon1	0.869322	0.651735	0.668113	1.41345	1.22515	1.4691	1.87637	0.00329835	ATP synthase subunit 1
gene11030	Fvb5	19600984	19601181	UTR5	Exon1	Intron1	0.740868	0.567247	0.57769	1.49477	1.24837	1.41791	2.20652	0.00153355	transmembrane nine 1
gene11031	Fvb5	19609622	19609947	UTR5	UTR5	UTR5	1.28054	0.982705	1.20466	2.34756	2.11296	2.42394	1.98519	0.000927785	SNF1-related protein kinase 2.10
gene11056	Fvb5	19812293	19812713	LastExon	LastExon	LastExon	0.789657	0.641212	0.745598	1.55549	1.20075	1.85666	2.11945	0.044218	Plant L-ascorbate oxidase
gene11059	Fvb5	19831206	19831516	Intergenic	LastExon	LastExon	1.13287	1.14768	0.919152	2.15583	2.11884	2.41982	2.09222	0.000837718	Protein kinase superfamily protein
gene11107	Fvb2	20692780	20693069	UTR3	UTR3	UTR3	2.34787	1.78682	2.47334	2.85695	3.41107	3.89182	1.5375	0.0370832	phosphatidylinositol-4-phosphate 5-kinase 1
gene11108	Fvb2	20714178	20714458	UTR5	Exon1	Exon1	0.904357	1.10606	0.770829	1.85324	1.63165	1.45395	1.77576	0.00954253	OSBP(oxysterol binding protein)-related protein 1C
gene11146	Fvb2	20943714	20944099	Exon1	Exon1	Exon1	0.719846	0.680174	0.710573	1.84889	1.36381	1.62528	2.29224	0.0222926	Peptidase M20/M25/M40 family protein
gene11157	Fvb2	20990795	20991043	Exon6	UTR3	Intron6	0.814454	0.754342	0.832355	1.54967	1.54239	1.73328	2.0096	0.00250838
gene11157	Fvb2	20990041	20990289	Intron6	UTR3	LastIntron	0.980951	0.785884	0.798338	1.69641	1.63205	1.72905	1.97161	0.00176101
gene11161	Fvb2	21003966	21004297	UTR5	Exon1	Exon1	1.07959	1.26151	1.17688	2.22617	1.85928	2.27538	1.80809	0.0101802	lysm domain GPI-anchored protein 1 precursor
gene11164	Fvb2	21015296	21015484	Exon1	Exon1	Exon1	1.05091	0.55125	0.573655	1.47974	1.65524	1.28532	2.03156	0.0242261	P-loop containing nucleoside triphosphate hydrolases superfamily protein
gene11207	Fvb2	21282539	21283321	UTR5	UTR3	UTR3	2.58789	2.59251	2.05922	3.76512	3.61077	3.95098	1.56457	0.00587015
gene11243	Fvb2	21450381	21450744	Exon1	Exon1	Exon1	0.968257	0.818105	0.835336	1.7872	1.52934	1.61862	1.88243	0.00207232	DPP6 N-terminal domain-like protein
gene11248	Fvb2	21490277	21490572	UTR5	Exon1	Exon1	0.797513	0.719021	0.903652	1.56705	1.31544	1.48441	1.80437	0.00293748	Chaperone DnaJ-domain superfamily protein
gene11295	Fvb1	3229158	3229392	UTR5	Exon1	Exon1	0.769754	0.720754	0.740625	1.52902	1.38939	1.38572	1.92912	0.00250238	Senescence/dehydration-associated protein-related
gene11299	Fvb1	3245362	3245829	LastExon	LastExon	LastExon	1.68006	1.3346	1.24439	2.56525	2.53903	2.50236	1.78599	0.01263	tRNA/rRNA methyltransferase (SpoU) family protein
gene11300	Fvb1	3245362	3245829	Intergenic	UTR5	LastIntron	1.68006	1.3346	1.24439	2.56525	2.53903	2.50236	1.78599	0.01263	translocase inner membrane subunit 17-2
gene11363	Fvb1	3524554	3525494	Intergenic	Intron2	Intron3	0.947764	0.796227	0.919687	1.53594	1.3848	1.49673	1.65841	0.000845832	SNF7 family protein
gene11368	Fvb1	3537030	3537580	LastExon	LastExon	LastExon	1.47828	1.51141	1.54952	2.47664	2.48894	2.22779	1.58472	0.00657843
gene11425	Fvb1	3793500	3793748	UTR5	UTR5	Exon1	0.872847	0.88378	0.674923	1.70188	1.34813	2.01211	2.08185	0.0331614	tetraspanin2
gene11431	Fvb1	3822499	3822956	Intergenic	LastExon	LastExon	1.29633	1.08681	1.11884	2.05962	1.91289	1.90699	1.67891	0.000881773	Alkaline-phosphatase-like family protein
gene11450	Fvb4	3197951	3199180	LastExon	LastExon	LastExon	1.40511	1.35117	1.12872	2.51364	2.34392	2.33575	1.85156	0.000791439
gene11461	Fvb4	3258455	3258751	LastExon	LastExon	LastExon	0.728299	0.603608	0.638864	1.25032	1.14784	1.12408	1.78724	0.000653149	ribosomal protein L5
gene11481	Fvb4	3370215	3370412	Intron1	Exon2	Intron2	1.24994	0.685807	0.965335	1.88533	1.59288	1.87221	1.84428	0.0195874	AGC (cAMP-dependent, cGMP-dependent and protein kinase C) kinase family protein
gene11481	Fvb4	3369821	3370050	UTR5	UTR5	Exon1	1.24684	0.921864	1.06908	1.53392	1.79304	1.90005	1.61438	0.0104148
gene11526	Fvb4	3612804	3613289	Exon2	Exon2	Exon2	1.92336	2.08726	1.83671	3.61165	3.19279	3.59206	1.77799	0.00206037	RNA-binding (RRM/RBD/RNP motifs) family protein
gene11559	Fvb4	3807168	3807418	Intron2	Exon3	Intron3	0.574229	0.46396	0.516506	1.29565	1.11776	1.0915	2.2544	0.00309869	Eukaryotic initiation factor 4E protein
gene11582	Fvb2	21955487	21956075	Exon1	Exon1	Exon1	1.12054	1.12008	1.13286	2.07507	2.01784	2.05147	1.82138	0.000149277	Octicosapeptide/Phox/Bem1p (PB1) domain-containing protein / tetratricopeptide repeat (TPR)-containing protein
gene11604	Fvb2	22058459	22058779	LastExon	LastExon	LastExon	1.10183	1.52598	1.40779	2.51854	2.04012	2.1531	1.66314	0.0100775
gene11642	Fvb2	22281726	22281928	UTR5	UTR5	Intron1	0.90546	0.805062	0.761242	1.54254	1.69324	1.6669	1.98347	0.000221205	DEAD/DEAH box RNA helicase family protein
gene11651	Fvb2	22345021	22345247	LastIntron	UTR5	UTR5	0.793938	0.708109	0.921328	1.84787	1.40222	1.5485	1.98013	0.0137919
gene11666	Fvb2	22412663	22413086	Exon2	Intron2	LastIntron	1.28179	0.952884	1.07328	2.36434	1.77592	1.97052	1.8473	0.0164204	Basic-leucine zipper (bZIP) transcription factor family protein
gene11666	Fvb2	22411246	22411777	LastIntron	UTR3	UTR3	1.97209	2.06473	1.5312	3.61443	3.88346	4.16305	2.09427	0.000890081
gene11689	Fvb2	22523894	22524796	Intron8	Exon10	Exon11	0.974409	0.758889	0.894916	2.07425	1.62585	1.86875	2.11887	0.00727747
gene11689	Fvb2	22525099	22525776	Intron6	Exon8	Intron8	0.878444	0.725328	0.739199	1.77932	1.41842	1.58668	2.04203	0.00696667	Cyclophilin-like peptidyl-prolyl cis-trans isomerase family protein
gene11771	Fvb5	20331557	20331922	Intron3	Intron4	Intron5	0.909785	0.558169	0.764975	1.26653	1.22127	1.3836	1.73377	0.0188626	protein-protein interaction regulator family protein
gene11779	Fvb5	20367926	20368179	Exon1	Exon1	Exon1	0.789774	0.496125	0.624539	1.43971	1.20907	1.34608	2.09107	0.00362232	MAPK/ERK kinase kinase 1
gene11805	Fvb5	20579413	20579786	LastExon	LastExon	LastExon	0.986223	0.821561	0.896898	1.79718	1.52242	1.77013	1.88182	0.00367844	Pentatricopeptide repeat (PPR) superfamily protein
gene11818	Fvb5	20654343	20654713	UTR5	Exon1	Exon1	0.849004	0.752868	0.667654	1.6354	1.43698	1.58785	2.05339	0.000607098
gene11837	Fvb5	20747049	20747597	Exon1	Exon1	Intron2	0.979293	0.954189	0.781649	1.76741	1.38502	1.30255	1.6408	0.0398172	Basic-leucine zipper (bZIP) transcription factor family protein
gene11863	Fvb1	2972573	2972853	Exon3	Exon3	Exon3	0.977345	0.568299	0.891717	1.65597	1.57825	1.34075	1.87702	0.0121899	elongation factor Ts family protein
gene11875	Fvb1	3023687	3024060	Exon2	Exon2	Exon2	0.816448	0.744104	0.768606	1.3289	1.30144	1.36317	1.71457	4.61134e-05	novel interactor of JAZ
gene11886	Fvb1	3106223	3106612	LastExon	LastExon	LastExon	1.17627	1.20591	0.998297	1.86544	1.67025	1.83547	1.58888	0.00174436	chromatin protein family
gene11966	Fvb5	26948263	26948680	UTR5	LastExon	LastExon	0.888496	0.763732	0.841903	2.04536	1.46045	1.78643	2.12188	0.0269412	heat shock cognate protein 70-1
gene11968	Fvb5	26942152	26942536	UTR5	UTR5	LastExon	0.924565	0.694284	0.798989	1.95655	1.35288	1.56301	2.0152	0.0313116	annexin 5
gene11992	Fvb7	1201501	1201793	Exon17	Exon18	Intron18	0.786012	0.680365	0.53971	1.44578	1.19633	1.32936	1.97971	0.00295705	transducin family protein / WD-40 repeat family protein
gene11995	Fvb7	1170627	1170828	UTR5	UTR5	LastExon	1.049	0.930167	0.982418	1.67235	1.50578	1.60828	1.61616	0.000861555	adenylate cyclases
gene12022	Fvb4	5067664	5068109	Intron12	Intron13	Intron14	1.07146	0.823326	0.820788	1.81062	1.29692	1.61414	1.73874	0.0276349	isoamylase 1
gene12067	Fvb5	26336531	26336805	UTR5	Exon1	Exon1	0.735516	0.607811	0.664965	1.43597	1.10672	1.27558	1.90126	0.0143975	FH interacting protein 1
gene12074	Fvb5	26291293	26292333	Intergenic	UTR5	UTR3	1.11366	1.01254	1.13509	1.73392	1.61834	1.8355	1.59071	0.00218308
gene12076	Fvb5	26266382	26266692	Exon1	Exon1	Exon1	2.09379	1.51742	1.37094	2.88456	2.71003	2.40596	1.60585	0.0248875
gene12095	Fvb5	26150321	26150509	Exon2	Intron2	Exon3	0.568889	0.510417	0.881547	1.35171	1.19913	1.38091	2.00512	0.015571	Chaperone DnaJ-domain superfamily protein
gene12095	Fvb5	26149923	26150166	UTR5	UTR5	Exon1	1.11249	0.959764	0.984796	1.89138	1.66052	1.62973	1.69498	0.0040767
gene12112	Fvb5	26031473	26031929	LastExon	LastExon	LastExon	1.09813	0.978855	0.951115	1.76022	1.62915	1.5342	1.62596	0.00221229	eukaryotic translation initiation factor 3C
gene12149	Fvb5	25774732	25774997	UTR5	UTR5	UTR5	0.965455	0.710901	1.02984	1.65915	1.64407	1.69051	1.8453	0.0145183	dsRNA-binding domain-like superfamily protein
gene12161	Fvb5	25631877	25632273	Exon22	Exon22	Exon22	0.967802	0.985458	0.723041	1.91732	1.62337	1.96044	2.0555	0.00268536	nuclear RNA polymerase A1
gene12177	Fvb5	25538248	25538511	LastExon	LastExon	LastExon	0.706526	0.670016	0.659924	1.37473	1.15285	1.24429	1.85217	0.00951706	HXXXD-type acyl-transferase family protein
gene12224	Fvb4	4868350	4868890	Exon12	Exon12	Exon12	1.17987	1.01799	1.0957	1.987	1.85388	2.11136	1.80723	0.00124173	auxin response factor 19
gene12274	Fvb4	5206196	5206709	UTR5	Exon1	Exon1	1.12233	1.0557	0.920915	1.92017	1.8261	1.95378	1.83936	0.000598189	TRICHOME BIREFRINGENCE-LIKE 5
gene12290	Fvb4	5309596	5310520	LastExon	LastExon	UTR3	1.10075	1.01136	1.01004	1.90959	1.76092	1.69771	1.71939	0.00209353
gene12293	Fvb4	5327707	5328022	Intergenic	Exon1	Exon1	1.33331	1.29208	1.2222	2.47699	2.25308	2.36044	1.84284	0.00071666	Eukaryotic protein of unknown function (DUF872)
gene12319	Fvb4	5540286	5540550	Intergenic	UTR5	LastExon	0.901277	0.91063	0.922769	1.73604	1.30889	1.50634	1.66428	0.0388211	Oligosaccharyltransferase complex/magnesium transporter family protein
gene12361	Fvb1	13014131	13015172	Exon2	Exon2	Exon2	1.32811	1.5465	1.22363	2.65933	2.52411	2.66872	1.91598	0.00150159
gene12397	Fvb1	13226894	13227286	Exon1	Exon1	Exon1	0.835238	0.592446	0.88885	1.43666	1.23643	1.58046	1.83617	0.00896868
gene12450	Fvb7	23020848	23021200	UTR5	Exon1	Exon1	0.797174	0.715828	0.705387	1.57172	1.09405	1.51617	1.88512	0.0448228	Transducin/WD40 repeat-like superfamily protein
gene12452	Fvb7	23013553	23013906	LastIntron	LastExon	LastExon	1.30313	1.39373	1.15107	2.41965	1.90125	1.90049	1.61682	0.0306813
gene12473	Fvb1	4407540	4407767	Exon17	Intron17	Intron18	1.25456	0.824198	0.825969	2.17241	1.39962	1.92803	1.89348	0.0415658	binding
gene12517	Fvb1	4635179	4635499	Intergenic	UTR5	Exon1	0.692325	0.583131	0.619061	1.14553	0.969016	1.07871	1.68553	0.00387487	Subtilase family protein
gene12538	Fvb1	4715453	4715698	UTR5	UTR5	UTR5	1.01444	0.800621	0.728637	1.38091	1.34781	1.57208	1.69076	0.00684407	Pectin lyase-like superfamily protein
gene12543	Fvb7	23616680	23617137	UTR5	UTR5	Exon1	1.2709	1.06456	1.08769	2.05854	1.74151	2.00742	1.69653	0.00412223
gene12553	Fvb7	23559638	23559871	LastExon	LastExon	LastExon	0.919597	0.777063	0.813067	1.53475	1.52407	1.49496	1.81445	0.00225913	RING/FYVE/PHD zinc finger superfamily protein
gene12578	Fvb7	23452569	23452781	LastExon	UTR3	UTR3	2.77398	2.59784	1.89228	3.78968	3.69448	3.53289	1.51664	0.0354671	P-loop containing nucleoside triphosphate hydrolases superfamily protein
gene12585	Fvb7	23435042	23435344	Intergenic	UTR5	Exon2	1.00293	0.826462	0.862461	1.83227	1.89465	1.97125	2.11682	0.00019314
gene12590	Fvb7	23404948	23405209	Intron15	Exon16	Intron16	0.737843	0.810929	0.711174	1.63295	1.19014	1.33503	1.83992	0.0344097	exportin 1A
gene12661	Fvb1	4049891	4050222	Exon7	Exon8	Intron8	0.733394	0.572816	0.679588	1.42103	1.14755	1.26779	1.9319	0.00519636	nucleosome assembly protein 1;2
gene12682	Fvb1	4136904	4137125	UTR5	Exon1	Intron1	0.743394	0.46469	0.813766	2.23803	1.42821	1.58433	2.59692	0.0339411	Homeodomain-like/winged-helix DNA-binding family protein
gene12696	Fvb1	4195091	4195430	Exon4	Exon4	Intron4	1.75234	1.71544	1.51687	3.09826	2.89667	3.37242	1.87924	0.00243732	zinc ion binding
gene12700	Fvb1	4212955	4213447	Exon22	Intron23	Exon24	1.02256	0.838381	0.861121	1.78686	1.59655	1.64429	1.84702	0.00070303	Myosin family protein with Dil domain
gene12702	Fvb1	4229254	4229499	UTR5	UTR5	LastExon	0.886482	0.855388	0.787881	1.7749	1.2274	1.56774	1.80652	0.0468768	Pyridoxal-5'-phosphate-dependent enzyme family protein
gene12754	Fvb7	22878946	22879305	Exon1	Intron2	LastIntron	2.19423	2.04167	1.68089	4.87243	4.88318	3.97706	2.32097	0.0046807
gene12755	Fvb7	22870653	22870979	Intron2	Exon3	Exon4	1.06521	0.928772	0.956859	1.98804	1.86583	2.09702	2.01667	0.000597535
gene12765	Fvb7	22836260	22836499	UTR5	Exon1	Exon1	1.01582	0.917571	1.10743	1.6924	1.55849	1.68299	1.62255	0.00105841	homeobox 7
gene12801	Fvb7	22679032	22679320	Intergenic	UTR5	Exon1	0.676249	0.604373	0.697237	1.43693	1.19034	1.31495	1.99318	0.00560309
gene12858	Fvb7	22381894	22382549	Exon2	Exon2	Exon2	0.897865	1.05239	0.83583	2.17834	1.59155	1.96614	2.05882	0.0189157
gene12861	Fvb7	22366850	22367343	Exon1	Exon1	Exon1	1.57181	1.78784	0.981038	2.37551	2.57606	2.41222	1.69646	0.0453823	SET domain group 29
gene12863	Fvb7	22350034	22350398	Exon1	Exon1	Intron1	3.08814	2.95637	2.71251	4.3322	5.795	4.7289	1.69648	0.0364815	HSP20-like chaperones superfamily protein
gene12871	Fvb7	22309095	22309526	UTR5	Exon1	Exon1	0.833651	0.632331	0.692653	1.56856	1.3594	1.63641	2.11447	0.00214646	Plant invertase/pectin methylesterase inhibitor superfamily
gene12895	Fvb7	22175775	22176215	Intron3	Intron4	Intron5	0.80538	0.637844	0.617505	1.53702	1.24951	1.13852	1.90469	0.0192132	2A phosphatase associated protein of 46 kD
gene12896	Fvb7	22171746	22172267	Exon2	Exon2	Exon2	1.16692	1.21724	1.05253	2.59136	1.87642	2.01688	1.88689	0.0379032	Ribonuclease P protein subunit P38-related
gene12917	Fvb1	4813005	4813948	Exon11	Exon11	Exon11	0.956111	0.867527	0.918671	1.71896	1.53042	1.91214	1.88218	0.0144018	auxin response factor 19
gene12923	Fvb1	4855808	4856111	Intergenic	LastExon	LastExon	1.34353	1.1978	1.20554	2.20881	2.17851	2.06613	1.72235	0.000156192	Plant invertase/pectin methylesterase inhibitor superfamily protein
gene12932	Fvb1	4922482	4922726	UTR5	UTR5	Exon1	1.00601	1.1025	0.624214	1.68081	1.34233	1.40107	1.61897	0.0399237	alpha/beta-Hydrolases superfamily protein
gene12967	Fvb1	5079687	5079919	UTR5	UTR5	UTR5	0.875252	0.744795	0.84271	1.37861	1.26437	1.27347	1.59027	0.000851341
gene12975	Fvb1	5125537	5125773	UTR5	UTR5	Intron1	0.780517	0.60724	0.732573	1.36042	1.05729	1.16612	1.69022	0.0150457	jasmonate-zim-domain protein 12
gene12977	Fvb1	5131125	5131592	UTR5	UTR5	Exon4	3.32087	2.4549	3.82201	6.23397	6.49768	6.08982	1.96102	0.0111826	serine/threonine phosphatase 7
gene13032	Fvb1	5502020	5502439	UTR5	UTR5	UTR5	0.957719	0.725069	0.915492	1.56055	1.64829	1.67943	1.88135	0.00267281	Protein kinase superfamily protein
gene13107	Fvb7	21982035	21982377	Exon2	Exon2	Exon2	1.32954	1.25426	1.09253	2.28028	1.96683	2.14431	1.73853	0.00179671	sigma factor E
gene13121	Fvb7	21896972	21897497	LastExon	LastExon	Intergenic	1.7023	1.90513	1.42171	2.52548	2.44316	2.65184	1.51527	0.0141191	Leucine-rich repeat protein kinase family protein
gene13142	Fvb7	21801554	21802070	Intron6	LastIntron	UTR3	2.62562	2.29593	2.73511	3.29797	4.38746	4.1233	1.54228	0.0374853	MATE efflux family protein
gene13178	Fvb7	21649289	21649657	Intergenic	UTR5	LastExon	1.17938	0.925207	0.837215	2.01789	1.43555	1.62885	1.72761	0.0325108	NAD(P)-binding Rossmann-fold superfamily protein
gene13186	Fvb7	21612706	21613002	LastIntron	LastExon	LastExon	0.821262	0.801129	0.905299	1.56758	1.2784	1.33837	1.6554	0.0156973	Copper transport protein family
gene13191	Fvb7	21588011	21588378	LastExon	LastExon	LastExon	0.713016	0.662027	0.649969	1.27588	1.05004	1.15542	1.71916	0.0121694	heat shock protein 90.1
gene13191	Fvb7	21587148	21587473	LastExon	LastExon	LastExon	1.19989	1.03954	1.00247	1.82178	1.62449	1.87039	1.63998	0.00237579
gene13195	Fvb7	21575873	21576258	UTR5	Exon1	Exon1	1.08579	1.02266	0.898538	1.93514	1.53453	1.78747	1.74831	0.0117948	beta-hydroxylase 1
gene13198	Fvb7	21561134	21561513	Intergenic	LastExon	LastExon	0.874009	0.792522	0.790155	1.43196	1.30902	1.47043	1.71426	0.00147488
gene13199	Fvb7	21556687	21557002	UTR5	UTR5	Exon1	1.2619	1.16562	1.05544	1.84839	1.87668	1.65038	1.54336	0.00273522	PPPDE putative thiol peptidase family protein
gene13236	Fvb7	21360694	21360988	Intron5	Exon6	Exon6	1.22813	1.07023	1.0395	1.79773	1.84432	2.48496	1.83561	0.0446874	U-box domain-containing protein kinase family protein
gene13236	Fvb7	21359955	21360189	Intron4	Exon5	Intron5	1.72576	1.4994	1.28525	2.16921	2.33463	2.64007	1.58387	0.00960308
gene13237	Fvb7	21355611	21356016	Intron2	Intron3	LastIntron	1.3524	1.04048	1.11823	2.50518	1.68791	2.0167	1.76861	0.0483003
gene13246	Fvb7	21330371	21330769	Exon2	Intron2	Exon3	0.83869	0.740404	0.757878	1.7917	1.50401	1.43725	2.02525	0.0130328
gene13246	Fvb7	21333180	21333488	Exon9	Exon9	Exon9	1.00283	0.959781	0.969221	1.72298	1.87155	2.07482	1.93372	0.0112599
gene13257	Fvb7	21266461	21266850	Intron30	Intron31	Intron32	0.89329	0.985148	0.907748	1.70922	1.35496	1.37442	1.59307	0.0345306
gene13257	Fvb7	21275191	21275640	Intron5	Intron6	Intron7	0.819921	0.707809	0.647042	1.60505	1.32909	1.35213	1.97091	0.00510946	tripeptidyl peptidase ii
gene13270	Fvb7	21199270	21199575	LastIntron	UTR3	UTR3	1.37313	1.32172	1.29824	2.24115	1.98561	2.18308	1.60524	0.00580648	Copper transport protein family
gene13276	Fvb7	21176666	21177911	Intergenic	UTR5	Exon1	1.1336	1.05582	1.0656	1.94707	1.69268	1.89932	1.7017	0.00623664
gene13277	Fvb7	21176666	21177911	LastExon	Intergenic	Intergenic	1.1336	1.05582	1.0656	1.94707	1.69268	1.89932	1.7017	0.00623664	Myosin heavy chain-related protein
gene13280	Fvb7	21162233	21162426	Exon1	Exon1	Intron1	0.945471	0.539265	0.67095	1.44569	1.28176	1.65932	2.03497	0.0103105	Remorin family protein
gene13300	Fvb7	21080467	21080978	Intergenic	LastExon	LastExon	1.32086	1.07482	1.43078	2.49651	1.98808	2.06663	1.71208	0.0122624
gene13320	Fvb7	20954184	20954692	LastExon	UTR3	UTR3	1.24434	1.13947	1.17193	1.93215	1.68164	1.9437	1.56296	0.00924462	BCL-2-associated athanogene 1
gene13326	Fvb7	20921295	20921549	LastExon	LastExon	UTR3	3.96312	3.98673	4.00376	6.67119	5.86748	7.18931	1.65038	0.0212333	TraB family protein
gene13331	Fvb7	20883954	20884678	Intergenic	Intron2	Intron4	0.776833	0.643953	0.688117	1.44511	1.20965	1.48882	1.9648	0.00726535	valyl-tRNA synthetase / valine--tRNA ligase (VALRS)
gene13359	Fvb7	20750254	20750576	UTR5	Exon1	Intron1	1.49732	1.33155	1.15261	2.79169	2.35875	2.26236	1.86182	0.00696949	phosphoglucomutase
gene13366	Fvb7	20694434	20694742	LastExon	LastExon	LastExon	1.86834	2.45942	1.97807	4.35867	3.30812	4.37104	1.909	0.0171017	Protein kinase superfamily protein
gene13373	Fvb7	20649108	20649401	LastExon	LastExon	LastExon	0.88323	0.785384	0.78756	1.72148	1.64979	1.77176	2.09392	5.12351e-05	subtilase 1.3
gene13388	Fvb7	20583221	20583556	Exon1	Exon1	Exon1	0.900227	0.829152	0.839789	1.71099	1.44784	1.80582	1.93239	0.0145152	Peptidase family M48 family protein
gene13420	Fvb7	20434833	20435356	Exon5	Intron5	Intron6	1.02639	1.08806	1.19638	1.97465	1.67465	2.29417	1.79516	0.0315665	FK506 BINDING PROTEIN 53
gene13420	Fvb7	20435672	20435948	Intron6	Exon7	Intron7	1.16572	1.3356	1.31846	2.13357	2.07865	2.31863	1.70975	0.000833345
gene13452	Fvb6	6750067	6750574	LastExon	UTR3	UTR3	1.26693	1.42997	1.27557	2.30717	2.00707	2.21186	1.64283	0.00268963	Homeodomain-like superfamily protein
gene13474	Fvb6	6654291	6654655	Exon5	Exon5	Exon6	0.782946	0.597391	0.64439	1.26504	1.03626	1.19841	1.72848	0.00559208	metallopeptidase M24 family protein
gene13529	Fvb5	14661449	14661738	LastExon	LastExon	LastExon	0.952911	0.79396	0.717792	1.68544	1.33379	1.62418	1.88399	0.0078031	UDP-glucosyl transferase 73B3
gene13594	Fvb6	5607383	5607609	UTR5	UTR5	UTR5	1.08594	0.759788	0.788808	1.32371	1.2573	1.43948	1.52607	0.0293967	RING/U-box superfamily protein
gene13631	Fvb6	5421750	5421982	UTR5	Exon1	Exon1	0.96273	0.802366	0.77639	1.66269	1.37437	1.41215	1.75063	0.00665314
gene13661	Fvb5	14772957	14773268	Exon2	Exon2	LastIntron	1.38509	1.29964	1.28086	2.29252	2.13858	2.34242	1.70808	0.000849237	ARM-repeat/Tetratricopeptide repeat (TPR)-like protein
gene13680	Fvb5	14926900	14927254	UTR5	UTR5	Exon1	1.9073	1.71126	1.46357	2.98516	3.21396	3.31468	1.87201	0.00108497	DEA(D/H)-box RNA helicase family protein
gene13709	Fvb5	15140911	15141109	Intron3	Exon4	Exon4	1.03351	0.774618	0.829033	1.51979	1.2695	1.32034	1.55835	0.0110808	Transcription elongation factor (TFIIS) family protein
gene13718	Fvb5	15195299	15195554	UTR5	UTR5	Exon1	0.958904	0.905624	1.00535	1.54365	1.47903	1.30544	1.50811	0.0115488	xyloglucan endotransglucosylase/hydrolase 30
gene13754	Fvb5	15505177	15505402	Exon1	Exon1	Exon1	0.873558	0.946236	0.925472	1.90612	1.50919	1.37518	1.745	0.0482552	Phosphoglycerate mutase-like family protein
gene13765	Fvb5	15592985	15593266	Intron1	Exon2	Intron2	0.714689	0.563695	0.686592	1.28301	1.23333	1.50677	2.04741	0.00499084	Syntaxin/t-SNARE family protein
gene13772	Fvb6	6482169	6482775	Intergenic	Exon1	Exon1	1.08638	0.991293	0.938441	2.16937	1.58989	1.84432	1.85788	0.0293458
gene13776	Fvb6	6468434	6468665	Intergenic	Intergenic	Exon1	0.882309	0.71576	0.734759	1.83884	1.36337	1.57934	2.04968	0.0171217	Mitochondrial substrate carrier family protein
gene13790	Fvb6	6388765	6389178	UTR5	UTR5	LastExon	0.706348	0.568796	0.56516	1.36632	1.10919	1.20716	2.00112	0.0042434	prenylated RAB acceptor 1.B4
gene13800	Fvb6	6331449	6331866	LastExon	LastExon	LastExon	0.857228	0.592479	0.68547	1.38566	1.09538	1.23188	1.73893	0.0101383	methyltransferases
gene13841	Fvb6	6079315	6079639	LastExon	UTR3	UTR3	1.02563	0.840766	0.844299	1.5127	1.49836	1.64624	1.71812	0.00142798	SOS3-interacting protein 1
gene13846	Fvb6	6062743	6063553	Exon1	Exon1	Exon1	1.70749	1.52654	1.4847	2.74997	2.64434	2.93708	1.7656	0.000500935
gene13849	Fvb6	6044963	6045217	LastExon	LastExon	UTR3	1.01809	0.776458	0.872099	1.57593	1.39669	1.46828	1.66535	0.00332472	serine/threonine protein kinase 1
gene13873	Fvb6	5920109	5920348	UTR5	LastIntron	LastExon	0.690112	0.516063	0.644179	1.32773	1.21265	1.30713	2.07934	0.000857441	RING/U-box superfamily protein
gene13896	Fvb3	25081799	25082179	Intron1	Exon2	Exon2	1.39155	1.21482	0.946782	2.75649	1.87479	2.09492	1.89302	0.0391444	phototropin 1
gene13945	Fvb3	24504612	24504835	LastExon	LastExon	LastExon	0.970859	0.83059	0.954223	1.70167	1.41508	1.52905	1.6859	0.00652954	Histone superfamily protein
gene13949	Fvb3	24528122	24528354	Intergenic	LastExon	LastExon	1.13191	1.28625	1.04098	2.06412	1.54762	1.6344	1.5166	0.0476735	Histone superfamily protein
gene13950	Fvb3	24531263	24531486	Intergenic	LastExon	LastExon	0.893477	0.884494	0.888897	1.68483	1.37777	1.4593	1.69558	0.0212812
gene13993	Fvb3	24779703	24779955	Intron5	Exon6	LastIntron	1.19509	1.0425	1.01524	1.94402	1.60456	2.25118	1.78299	0.0360948	Tetratricopeptide repeat (TPR)-like superfamily protein
gene14073	Fvb3	23820030	23820250	Intron2	Exon3	Intron3	2.01392	2.2725	1.8932	3.16146	3.86938	4.32599	1.83779	0.0268874	XH/XS domain-containing protein
gene14073	Fvb3	23819064	23819496	Intron3	Exon5	Exon5	1.95092	1.37093	1.46817	3.30357	3.10043	3.66878	2.10287	0.00201494
gene14075	Fvb3	23826394	23826621	LastIntron	Intergenic	Intergenic	2.63231	1.95058	1.62098	5.27961	3.66579	4.76018	2.2092	0.0165095
gene14081	Fvb3	23881119	23881482	Exon1	Exon1	Exon1	0.817313	0.800802	0.824936	1.82261	1.44333	1.74022	2.04914	0.0173895	O-Glycosyl hydrolases family 17 protein
gene14090	Fvb3	23923916	23924223	Intron4	Exon5	LastIntron	1.0117	0.832474	0.912783	1.71616	1.32632	1.61644	1.68988	0.0191936	outer plastid envelope protein 16-1
gene14102	Fvb3	23970190	23970633	UTR5	UTR5	LastExon	1.01525	0.967873	0.83805	2.18694	1.87228	1.89095	2.10912	0.00279558	Fasciclin-like arabinogalactan family protein
gene14205	Fvb7	3213509	3214084	LastExon	UTR3	UTR3	1.15108	0.865195	0.855473	1.93311	1.81161	1.95345	1.98422	0.00397813
gene14208	Fvb7	3224517	3224777	Intron6	Exon7	Exon8	0.787002	0.643966	0.69953	1.53775	1.26088	1.36865	1.95601	0.00495633	ATP phosphoribosyl transferase 1
gene14246	Fvb7	2370234	2370600	Intergenic	Exon1	Exon1	0.946351	0.821694	0.773348	2.15992	1.47541	1.78472	2.13271	0.033137	ARM repeat superfamily protein
gene14306	Fvb7	2826072	2826352	Exon13	Exon14	Intron14	1.41339	1.02083	1.20548	2.47247	2.33356	2.41897	1.98505	0.00451497	P-loop containing nucleoside triphosphate hydrolases superfamily protein
gene14320	Fvb7	2917105	2917387	UTR5	UTR5	Exon1	0.856077	0.764585	0.741707	1.57254	1.27074	1.33085	1.76692	0.0136247	uridine 5'-monophosphate synthase / UMP synthase (PYRE-F) (UMPS)
gene14353	Fvb3	31399088	31399485	Exon5	UTR3	UTR3	1.43	0.881413	1.03484	2.35814	2.00577	2.0284	1.91029	0.00941921	Zinc finger C-x8-C-x5-C-x3-H type family protein
gene14373	Fvb3	31276526	31276917	UTR5	UTR5	LastExon	0.854202	0.745037	0.636813	1.33416	1.37014	1.4858	1.87389	0.00162031	arogenate dehydratase 6
gene14520	Fvb1	5869677	5870139	Exon1	Exon1	Exon1	1.00142	0.82259	1.22254	2.2128	1.88626	2.08266	2.02909	0.00253736	ankyrin repeat protein
gene14534	Fvb1	5919813	5920472	Exon11	Exon11	Intron13	1.30239	1.12134	1.01699	2.54037	2.11429	2.59288	2.1064	0.00463046
gene14549	Fvb1	6007908	6008543	Exon6	Exon6	Exon6	0.980313	1.18392	1.01833	2.12149	1.93248	2.1335	1.94418	0.000378222
gene14564	Fvb1	6081953	6082340	Intergenic	LastExon	LastExon	1.26012	0.974971	0.918529	2.89604	2.01806	2.38839	2.31559	0.0200224	Small GTP-binding protein
gene14569	Fvb1	6105739	6105991	Intron1	Exon2	Exon2	2.11029	2.09095	2.23089	3.38485	3.19594	3.73671	1.60406	0.0103093
gene14584	Fvb1	6184262	6184808	Exon1	Exon1	Exon1	1.46869	1.14244	1.01376	2.17684	1.73908	2.13015	1.66793	0.0141361	Senescence/dehydration-associated protein-related
gene14604	Fvb1	6298412	6298659	UTR5	Exon1	Exon1	1.17176	0.916659	1.04632	1.83492	1.63508	1.56816	1.6072	0.00440862	ferredoxin-NADP(+)-oxidoreductase 1
gene14609	Fvb1	6332413	6332760	UTR5	Exon1	Exon1	0.853819	0.610795	0.805297	1.39438	1.17806	1.31079	1.71075	0.00566578	calcium-dependent protein kinase 28
gene14611	Fvb1	6344611	6345054	LastExon	UTR3	UTR3	1.44764	1.39054	1.3506	2.85103	2.6943	2.65498	1.95768	0.000369325	flavanone 3-hydroxylase
gene14652	Fvb3	22288973	22289959	Intron1	LastIntron	Intergenic	1.85319	1.69796	1.57954	2.49433	2.64227	2.77401	1.54182	0.00121309
gene14660	Fvb3	22187090	22187391	LastExon	LastExon	LastExon	0.954017	0.747088	0.866243	1.75031	1.47171	1.52168	1.8477	0.0033956	Nucleolar GTP-binding protein
gene14691	Fvb3	21873425	21873692	Exon3	Exon3	Intron3	0.839514	0.707101	0.720947	1.56951	1.23544	1.72405	1.9973	0.0269703	sulfite reductase
gene14692	Fvb3	21867668	21867879	Intergenic	UTR5	LastExon	0.905587	0.752705	0.931799	1.63787	1.36411	1.30605	1.66327	0.0150138	Photosystem II 5 kD protein
gene14757	Fvb1	7115371	7115775	UTR5	Exon1	Exon1	1.48778	1.35958	1.23931	2.71465	2.10907	2.35177	1.75583	0.0169166	DNA glycosylase superfamily protein
gene14772	Fvb1	7165134	7165411	Exon10	Exon10	Exon10	0.698438	0.710499	0.673949	1.66524	1.26909	1.43479	2.09763	0.0211987	Vacuolar sorting protein 39
gene14782	Fvb1	7217442	7217696	Intron13	Exon14	Intron14	0.585809	0.566919	0.608066	1.20765	1.08602	1.24767	2.01122	0.00458332	succinate dehydrogenase 1-1
gene14787	Fvb1	7256110	7256413	Exon7	Exon8	Intron8	0.919957	0.668642	0.729794	1.69163	1.21216	1.42693	1.86799	0.0224884	U1 small nuclear ribonucleoprotein-70K
gene14787	Fvb1	7255065	7255296	LastExon	LastExon	LastExon	1.05785	0.879177	0.792042	1.57155	1.45852	1.47527	1.65088	0.00794565
gene14800	Fvb3	21651633	21652196	UTR5	Exon1	Exon1	1.37146	1.14034	1.02591	2.30723	1.92648	2.27294	1.83922	0.00371508	TRAUCO
gene14822	Fvb3	21482417	21482702	Exon3	Exon3	Exon3	0.802347	0.685476	0.725133	1.49018	1.25241	1.37317	1.85985	0.00399239	THUMP domain-containing protein
gene14851	Fvb3	21280924	21281507	Exon20	Exon21	Intron22	1.11757	0.83311	1.25669	2.111	2.03981	1.87651	1.87921	0.00622273	chromatin remodeling 5
gene14859	Fvb1	6423927	6424159	Exon2	Exon2	Exon2	0.865049	0.729102	0.74741	1.49623	1.14333	1.36646	1.71083	0.0205652
gene14859	Fvb1	6422297	6422485	UTR5	UTR5	UTR5	0.848205	0.578455	0.756457	1.42123	1.23153	1.36104	1.83856	0.0046108
gene14875	Fvb1	6499851	6500253	UTR3	UTR3	UTR3	2.19539	2.50319	2.437	3.8245	4.5698	4.09473	1.75025	0.00682008	B-box type zinc finger family protein
gene14888	Fvb1	6549498	6549709	UTR5	UTR5	UTR5	1.12269	0.779353	1.03859	1.68007	1.66396	1.58729	1.67696	0.0175975	Protein of unknown function (DUF1640)
gene14925	Fvb1	6738552	6739292	LastIntron	LastExon	Intergenic	1.21171	1.0971	0.991183	2.38417	1.78106	1.93564	1.84876	0.0251939
gene14930	Fvb1	6758671	6759009	UTR5	UTR5	Exon1	1.74349	1.94486	1.30089	3.02503	2.37142	2.63087	1.60893	0.0196591	UDP-Glycosyltransferase superfamily protein
gene14935	Fvb1	6772759	6773053	Exon1	Exon1	Exon1	0.743808	0.639582	0.71887	1.46128	1.21807	1.3526	1.91791	0.00484124	dehydrin xero 1
gene14947	Fvb1	6828562	6828796	LastExon	LastExon	LastExon	0.624832	0.55125	0.505449	1.39564	1.28841	1.57982	2.53571	0.00420069	UDP-Glycosyltransferase superfamily protein
gene14957	Fvb1	6862271	6862621	LastExon	UTR3	UTR3	1.10203	0.893918	0.958128	1.44691	1.50821	1.61127	1.5458	0.0028698	P-loop containing nucleoside triphosphate hydrolases superfamily protein
gene15017	Fvb2	28710522	28710859	Intron7	Intron8	Exon9	0.95666	0.664824	1.09183	2.0186	1.46953	1.72382	1.92089	0.0162955	TBP-associated factor 5
gene15020	Fvb2	28687179	28687421	Intron4	Exon5	LastIntron	0.761594	0.788942	0.812494	1.51547	1.38466	1.43175	1.83319	0.00118867	stromal cell-derived factor 2-like protein precursor
gene15036	Fvb2	28603338	28603742	LastExon	LastExon	UTR3	0.676063	0.523716	0.614043	1.13673	1.01252	1.1155	1.79992	0.00127573	Integrase-type DNA-binding superfamily protein
gene15044	Fvb2	28563495	28563793	UTR5	Exon2	Exon2	0.863217	0.805304	0.879792	1.47136	1.33818	1.75809	1.79242	0.028907	ADR1-like 1
gene15105	Fvb2	28281593	28281914	UTR5	Exon1	LastIntron	0.908239	1.04765	0.802927	1.79537	1.53004	1.40425	1.71438	0.0131165	Brassinosteroid signalling positive regulator (BZR1) family protein
gene15105	Fvb2	28280906	28281239	LastExon	LastExon	LastExon	0.750919	0.668485	0.640405	1.43644	1.20857	1.34936	1.93919	0.00346733
gene15125	Fvb2	28189639	28189927	Intergenic	Intergenic	LastExon	0.880611	0.892229	0.836421	1.45236	1.35843	1.61044	1.69444	0.0112726
gene15143	Fvb2	28088976	28089375	Exon1	Exon1	Exon1	1.82226	1.78738	1.24581	2.87196	2.8977	2.36729	1.67584	0.012787	S-adenosyl-L-methionine-dependent methyltransferases superfamily protein
gene15154	Fvb2	28046969	28047334	UTR5	Exon1	Exon1	0.933069	0.793918	0.68058	1.93753	1.34421	1.52602	1.99694	0.0306731	DNA glycosylase superfamily protein
gene15172	Fvb2	27984186	27986633	Exon2	Exon2	Exon2	1.19828	1.0019	1.10004	2.37908	2.01837	2.33608	2.04033	0.00314849	auxin-like 1 protein
gene15233	Fvb2	27729964	27730861	Exon2	Exon3	Exon3	0.990288	0.855125	0.650735	1.63999	1.63348	1.82009	2.04057	0.00342528
gene15240	Fvb3	22599477	22599807	LastExon	LastExon	LastExon	1.82438	1.15378	1.16726	2.2193	2.01881	2.56813	1.64188	0.0360428	RNA-binding (RRM/RBD/RNP motifs) family protein
gene15271	Fvb3	22362855	22363257	LastExon	LastExon	LastExon	1.27965	1.0125	1.22206	1.75688	1.85447	1.90011	1.56834	0.00530354	sequence-specific DNA binding transcription factors
gene15283	Fvb6	13703138	13703585	UTR5	UTR5	LastExon	0.814827	0.694337	0.747584	1.32766	1.18728	1.28577	1.68415	0.000797537	NDR1/HIN1-like 1
gene15301	Fvb6	13916591	13917283	UTR5	LastExon	LastExon	1.056	0.793241	0.797039	2.13995	1.45819	1.89706	2.07658	0.0268799	Eukaryotic aspartyl protease family protein
gene15309	Fvb6	13981232	13981780	Intergenic	Intergenic	Exon1	1.32771	1.32649	1.36711	3.2117	2.15593	2.77496	2.02486	0.0460438
gene15310	Fvb6	13981232	13981780	Intergenic	UTR5	LastExon	1.32771	1.32649	1.36711	3.2117	2.15593	2.77496	2.02486	0.0460438	Mitochondrial transcription termination factor family protein
gene15362	Fvb3	20950775	20951112	UTR5	Exon1	Intron1	0.663226	0.628117	0.486702	1.5549	1.22937	1.40751	2.35753	0.00411345	LA RNA-binding protein
gene15372	Fvb3	20861313	20861829	Intron10	Intron12	LastIntron	0.645539	0.686987	0.678691	1.23166	1.27448	1.45167	1.96787	0.00876199	CBL-interacting protein kinase 3
gene15409	Fvb2	23589946	23590246	UTR5	Exon1	Exon1	0.941741	0.713664	0.662622	2.05034	1.45222	1.55157	2.18036	0.0236971	Nitrilase/cyanide hydratase and apolipoprotein N-acyltransferase family protein
gene15415	Fvb2	23622678	23622921	Exon1	Exon1	Exon1	0.920333	0.767812	0.75726	1.9631	1.46107	1.50317	2.01494	0.026394	Ankyrin repeat family protein
gene15428	Fvb2	23672903	23673175	Intron1	Exon2	Intron2	1.2224	0.841757	1.02727	1.94293	1.92462	2.10816	1.93299	0.0042749	AGC (cAMP-dependent, cGMP-dependent and protein kinase C) kinase family protein
gene15431	Fvb2	23685204	23685425	Intron6	UTR3	LastIntron	1.02573	0.876791	1.06297	1.93064	1.88576	2.52654	2.13892	0.0252464	Cyclophilin-like peptidyl-prolyl cis-trans isomerase family protein
gene15465	Fvb2	23248677	23250677	LastExon	LastExon	Intergenic	1.80971	1.54667	1.44091	2.60151	2.45999	2.84527	1.64818	0.00274114
gene15514	Fvb6	14729750	14730157	Exon1	Exon1	Exon1	1.08505	1.07499	0.792569	1.93288	1.62471	1.93593	1.86056	0.00392215
gene15526	Fvb6	15100769	15101121	UTR5	UTR5	Exon1	1.05749	1.03524	0.961444	1.9894	1.66174	1.75718	1.7708	0.0100769	FASCICLIN-like arabinogalactan 2
gene15551	Fvb6	15228600	15229072	UTR5	UTR5	Intron1	2.03331	1.81672	1.6433	3.06481	2.86865	3.34962	1.68988	0.002522
gene15619	Fvb6	14279301	14279635	LastExon	LastExon	LastExon	1.00269	0.909078	1.05426	1.91685	1.61771	1.76251	1.78591	0.00440972
gene15690	Fvb6	22850612	22851100	UTR5	Exon1	Exon1	1.18312	1.00859	1.03027	2.06557	1.80877	2.36549	1.93665	0.0164646	Tetratricopeptide repeat (TPR)-like superfamily protein
gene15733	Fvb6	22671544	22671771	Intron1	Exon2	Intron2	0.893431	0.530833	0.843322	1.73052	1.28237	1.26496	1.88652	0.0276439	Protein kinase superfamily protein
gene15755	Fvb6	20958374	20958754	Intergenic	UTR5	LastExon	0.9325	0.758932	0.707749	1.8301	1.49977	1.59792	2.05395	0.00322214	RNI-like superfamily protein
gene15771	Fvb6	21065950	21066258	UTR5	LastExon	LastExon	0.803849	0.71468	0.825236	1.89116	1.3148	1.65163	2.07255	0.0332402	alpha/beta-Hydrolases superfamily protein
gene15774	Fvb6	21084732	21085210	UTR5	UTR5	Exon1	1.06775	0.774296	0.84743	1.94756	1.67633	1.47701	1.89661	0.0114999	Ribosomal protein L1p/L10e family
gene15856	Fvb6	22004872	22005161	LastIntron	UTR3	UTR3	1.50555	1.383	1.07168	2.67499	2.14761	2.04729	1.73472	0.0189899
gene15856	Fvb6	22007260	22007637	Intron3	Exon5	Exon5	1.09548	0.787499	0.937394	1.70416	1.45369	1.66083	1.70852	0.00510728
gene15856	Fvb6	22008901	22009186	Intron2	Exon3	Intron3	1.6141	1.32865	1.51254	2.96859	2.99046	3.38177	2.09657	0.00119437	XH/XS domain-containing protein
gene15931	Fvb6	22054120	22054356	Intron1	Exon2	Intron2	0.922363	1.14843	0.920487	1.69718	1.78882	1.65798	1.71966	0.00357013	Ribosomal protein L30/L7 family protein
gene15937	Fvb6	22091820	22092273	Exon5	Exon6	Intron7	0.723294	0.586562	0.585532	1.26761	0.99747	1.10385	1.77744	0.010362	Domain of unknown function (DUF298)
gene15949	Fvb6	22159823	22160178	Intergenic	Exon1	Exon1	1.00342	0.958062	0.964374	2.15505	1.72207	1.7429	1.92081	0.0228398	S15/NS1, RNA-binding protein
gene15954	Fvb6	22200522	22200761	UTR5	Exon1	Exon1	0.868753	0.707371	0.797907	1.59675	1.45235	1.42675	1.88534	0.000624101	HOPW1-1-interacting 1
gene15994	Fvb6	22450388	22450633	UTR5	UTR5	LastExon	0.929563	0.887605	0.841066	1.96351	1.68968	1.74622	2.0312	0.00486611	VQ motif-containing protein
gene16039	Fvb5	6515349	6515824	Intron1	Intron2	LastIntron	0.947205	0.806916	0.874943	2.00128	1.41095	1.8692	2.00886	0.0332464	UBX domain-containing protein
gene16185	Fvb1	15962405	15962892	UTR3	Intergenic	Intergenic	1.05537	0.900758	1.0689	1.63431	1.71251	1.53239	1.61295	0.00118945	photosystem I reaction center subunit PSI-N, chloroplast, putative / PSI-N, putative (PSAN)
gene16229	Fvb1	16619376	16619824	LastExon	LastExon	UTR3	1.28011	1.09774	1.09776	1.87784	1.73105	1.82791	1.56427	0.00147224
gene16261	Fvb1	16862149	16862389	UTR5	Exon1	Exon1	0.852566	0.688784	0.681429	1.85003	1.29168	1.38073	2.03459	0.0371451	3-deoxy-D-arabino-heptulosonate 7-phosphate synthase 1
gene16261	Fvb1	16859020	16859486	UTR3	UTR3	UTR3	1.12089	1.2091	1.02455	1.8527	1.8941	1.72459	1.63104	0.000673906
gene16263	Fvb1	16887430	16887675	LastExon	LastExon	UTR3	0.838445	0.679623	0.835169	1.63895	1.85079	1.73953	2.22216	0.000325572
gene16350	Fvb1	17418237	17418493	LastExon	LastExon	LastExon	1.10507	1.09249	1.00184	1.80338	1.50159	1.65405	1.54998	0.0128958	related to AP2 4
gene16375	Fvb1	17557101	17557353	Exon1	Exon1	Exon1	0.818736	0.737975	0.789014	1.37245	1.40108	1.24476	1.71303	0.00215336	Thioesterase superfamily protein
gene16399	Fvb6	2395955	2396716	Exon2	Exon2	Exon2	1.71291	1.40109	1.20643	2.58059	2.44252	3.05332	1.86936	0.00699339	Frigida-like protein
gene16406	Fvb6	2365166	2365614	Exon1	Exon1	Exon1	3.55854	2.00025	2.09407	4.92677	4.77	4.45748	1.84954	0.0420427	Frigida-like protein
gene16422	Fvb6	2272335	2272637	Exon1	Exon1	Exon1	1.27626	1.27366	0.838458	2.57849	1.67987	2.14238	1.88903	0.0402737	FRIGIDA-like protein
gene16429	Fvb6	2245938	2246390	Intron6	Exon7	Intron7	1.17643	0.917643	1.01926	1.74554	1.50501	1.82872	1.63146	0.0070298	vamp/synaptobrevin-associated protein 27-2
gene16431	Fvb6	2235997	2236318	UTR5	UTR5	Exon1	1.3952	0.863638	1.18949	2.61428	2.2632	2.49087	2.13679	0.00357707
gene16436	Fvb6	2203135	2203449	UTR5	UTR5	Exon2	1.20831	0.747574	0.986379	1.70065	1.56886	1.62206	1.66252	0.0314293	Protein kinase superfamily protein
gene16484	Fvb6	1980967	1981210	LastExon	LastExon	LastExon	0.914421	0.670147	0.803141	1.37151	1.54867	1.63736	1.90875	0.00244409	exoribonuclease 4
gene16490	Fvb3	2619358	2619585	LastExon	LastExon	LastExon	1.12607	1.11169	1.07022	2.38757	1.86492	2.01273	1.89398	0.02294	plus-3 domain-containing protein
gene16494	Fvb6	1950097	1950637	LastExon	LastExon	UTR3	1.26625	0.995374	0.941241	1.70713	1.61019	1.92497	1.63675	0.00781423
gene16504	Fvb6	1914742	1915043	UTR5	UTR5	Exon1	1.33993	1.24732	0.894238	2.02752	1.8634	1.7932	1.63267	0.0173489
gene16528	Fvb6	1811142	1811421	Exon1	Exon1	Exon1	1.19352	1.00356	0.816187	1.81369	1.56365	1.76696	1.70722	0.00802184	Duplicated homeodomain-like superfamily protein
gene16528	Fvb6	1809047	1810571	LastExon	UTR3	UTR3	1.35469	1.3515	1.09462	2.313	1.95886	2.19628	1.70178	0.00312288
gene16545	Fvb6	1739639	1739857	UTR5	UTR5	LastExon	0.829953	0.843333	0.801559	1.69006	1.4106	1.61726	1.90635	0.0110016	Ribose 5-phosphate isomerase, type A protein
gene16569	Fvb6	1597590	1598159	UTR5	LastIntron	LastExon	0.838062	0.708841	0.803565	1.6399	1.26208	1.79292	1.99743	0.032329	AUX/IAA transcriptional regulator family protein
gene16571	Fvb6	1588726	1589102	LastExon	UTR3	UTR3	1.31302	1.18257	1.17617	2.08682	1.94038	2.13368	1.67791	0.000494915	indoleacetic acid-induced protein 16
gene16618	Fvb6	1316758	1317052	UTR5	UTR5	UTR5	1.23615	1.16519	0.926999	2.57102	1.9144	2.14013	1.99065	0.0156441
gene16634	Fvb6	1210151	1210489	UTR5	UTR5	Exon1	0.936114	0.898864	0.882913	1.71689	1.39286	1.70663	1.7721	0.0204538	phosphoenolpyruvate carboxylase kinase 1
gene16664	Fvb6	1038254	1038560	UTR5	Exon1	Intron1	1.35574	1.34427	1.02518	3.02177	2.18274	2.46809	2.05965	0.0200442	RNA-binding (RRM/RBD/RNP motifs) family protein
gene16757	Fvb6	545840	546184	UTR5	UTR5	Exon1	1.1735	0.752808	0.730685	2.1297	1.52617	1.96341	2.1149	0.0141728	VPS54
gene16821	Fvb6	246958	248637	Exon1	Exon1	Exon1	1.8134	1.77723	1.512	3.10026	2.94633	3.11119	1.79472	0.0008954	KRR1 family protein
gene16845	Fvb3	23556888	23557128	Intron15	Exon16	Intron16	1.27246	1.06289	1.07675	2.0054	1.65453	1.62388	1.54855	0.0193162	SIT4 phosphatase-associated family protein
gene16866	Fvb4	5946726	5946940	Intergenic	Exon1	Exon1	1.04322	1.00723	0.897965	1.92369	1.55354	1.85292	1.80781	0.0114149	heptahelical transmembrane protein2
gene16867	Fvb4	5963856	5964194	Exon4	Exon4	Exon4	0.889112	0.713999	0.777225	1.82422	1.90551	1.57278	2.22763	0.00332982	ATP-dependent helicase family protein
gene16888	Fvb4	14828199	14828518	Intron8	Exon9	Intron9	1.92312	1.80567	2.5524	3.56556	2.79418	3.40985	1.55538	0.0244885	binding;RNA binding
gene16888	Fvb4	14832362	14832707	Exon16	Exon16	LastIntron	1.21028	0.932884	1.10851	1.89086	1.60014	2.17115	1.7413	0.0234844
gene16888	Fvb4	14833012	14833475	LastExon	LastExon	Intergenic	1.07659	0.930634	1.03556	1.75736	1.66324	1.75229	1.70005	0.000343854
gene16947	Fvb4	6412586	6412807	Exon3	Exon3	Exon3	0.960316	0.802011	0.803106	1.52666	1.52268	1.53922	1.78861	0.00567849	Syntaxin/t-SNARE family protein
gene16985	Fvb4	6630915	6631772	Exon5	Intron7	Exon10	1.44617	1.26595	1.42492	2.59624	2.1775	2.73755	1.81561	0.0141622	Afadin/alpha-actinin-binding protein
gene16998	Fvb4	7116249	7116553	Intergenic	Exon1	Exon1	1.02101	0.842379	0.829336	1.65498	1.30017	1.54934	1.67283	0.0132125	hydroxyproline-rich glycoprotein family protein
gene17007	Fvb4	7197942	7198898	Intron1	Intron3	Exon5	0.842817	0.792361	0.753181	1.54671	1.50293	1.64858	1.96713	0.000367192	lysyl-tRNA synthetase 1
gene17029	Fvb4	7377878	7378262	Exon21	Intron21	Exon22	0.721045	0.648359	0.716627	1.19438	1.34163	1.43489	1.90357	0.00710407	villin 4
gene17068	Fvb4	7669120	7669744	LastExon	LastExon	UTR3	1.82438	1.6076	1.87345	2.67143	3.05771	2.82927	1.61314	0.00207642	heavy metal atpase 2
gene17096	Fvb4	8385179	8385587	UTR5	UTR5	LastExon	1.7274	1.67545	1.27301	2.99631	2.56617	3.16897	1.86734	0.00481099	VQ motif-containing protein
gene17116	Fvb2	14496327	14496751	Exon2	Exon2	Exon2	1.30313	1.11375	0.748549	1.86606	1.53383	2.31836	1.80647	0.0435595	ARID/BRIGHT DNA-binding domain-containing protein
gene17127	Fvb2	14561248	14561727	Intron4	Exon5	UTR3	0.670027	0.705665	0.885753	1.89377	1.47725	1.61387	2.20429	0.0067358	histone deacetylase 1
gene17136	Fvb2	14598419	14598718	Intron3	Exon4	Intron4	2.92669	3.08847	2.79935	5.15537	5.32095	5.26283	1.78559	0.000100975
gene17169	Fvb2	13606493	13607062	UTR5	UTR5	Exon1	0.92889	0.977644	0.794065	1.63199	1.27961	1.49196	1.63058	0.0156516
gene17222	Fvb2	13882908	13883195	UTR5	Exon1	Exon1	0.594694	0.580263	0.620409	1.327	1.04543	1.26381	2.02535	0.0172921	BR-signaling kinase 1
gene17227	Fvb4	7760174	7760649	Exon2	Exon2	Exon2	1.24131	1.0609	0.936633	1.67058	1.61352	1.80944	1.57264	0.00666395	SWAP (Suppressor-of-White-APricot)/surp domain-containing protein / ubiquitin family protein
gene17249	Fvb4	7874251	7874607	Exon2	Exon2	Intron2	1.88387	1.43072	1.27507	3.14133	3.13707	3.2491	2.07586	0.00983485	pathogenesis related homeodomain protein A
gene17267	Fvb4	8003677	8003996	UTR5	Exon1	Exon1	1.17085	1.10099	1.01533	1.85814	1.53346	1.78386	1.57444	0.0121201
gene17325	Fvb2	14232621	14233016	UTR5	Exon1	Exon1	0.934187	0.807548	0.752658	1.62	1.33859	1.49214	1.78429	0.00426413	EXORDIUM like 5
gene17325	Fvb2	14231796	14232186	Exon1	UTR3	LastIntron	0.873711	0.733911	0.772788	1.36423	1.28082	1.37072	1.68701	0.000764824
gene17326	Fvb2	14242917	14243190	Exon5	Exon6	Intron6	0.758092	0.852287	0.724564	1.69548	1.54145	1.62675	2.083	0.00015799	Calcium-binding EF hand family protein
gene17341	Fvb2	14313971	14314241	UTR5	UTR5	Exon2	1.1304	1.08154	0.979509	1.81415	1.49972	1.86019	1.62122	0.0175443	calmodulin-domain protein kinase 5
gene17355	Fvb2	14373033	14373420	UTR5	Exon1	Exon1	1.14093	1.05815	0.964571	2.0504	1.72046	2.05032	1.84002	0.00649228	Peptidase M20/M25/M40 family protein
gene17389	Fvb2	14835580	14836246	LastExon	LastExon	LastExon	1.17532	1.00142	0.975809	1.84995	1.88516	1.78403	1.75069	0.00183377	DnaJ domain ;Myb-like DNA-binding domain
gene17395	Fvb2	14866210	14866447	UTR5	UTR5	Exon1	0.890107	0.780564	0.739944	1.38554	1.23471	1.20663	1.58751	0.00315703	Protein of unknown function, DUF538
gene17422	Fvb2	15085714	15085997	LastExon	LastExon	LastExon	1.21221	1.4112	1.37094	3.22408	3.19254	3.38518	2.45392	2.22219e-05	AGC (cAMP-dependent, cGMP-dependent and protein kinase C) kinase family protein
gene17434	Fvb2	15164980	15165347	Exon6	Exon6	Intron7	0.78489	0.729016	0.832031	1.58794	1.40586	1.55539	1.93917	0.00129281	rotamase FKBP 1
gene17477	Fvb2	14638457	14638920	LastExon	LastExon	UTR3	1.2255	0.989209	1.4318	1.97017	1.75805	1.92872	1.55133	0.018967	formin homology 1
gene17477	Fvb2	14634826	14635423	UTR5	UTR5	Exon1	0.93514	0.813943	0.930752	2.41791	1.97119	2.22551	2.46829	0.00580986
gene17533	Fvb2	16038972	16039274	UTR5	Exon1	Intron1	1.73024	1.36824	1.59062	3.52937	2.55976	3.25789	1.99335	0.0224309	Alba DNA/RNA-binding protein
gene17569	Fvb2	15496121	15496408	Intergenic	Exon1	LastIntron	0.630544	0.571637	0.674279	1.07622	1.06269	1.39116	1.88124	0.0286299
gene17594	Fvb2	15597089	15597311	UTR5	UTR5	Exon1	0.887128	0.992249	0.904478	1.48571	1.31329	1.37918	1.50086	0.00272638	GPI transamidase component Gpi16 subunit family protein
gene17617	Fvb2	15733359	15734267	LastExon	UTR3	UTR3	1.32053	1.16171	1.11636	2.21807	2.08252	2.11014	1.78145	0.000495305	Surfeit locus protein 6
gene17709	Fvb6	19899247	19899771	LastExon	LastExon	LastExon	1.06264	0.932593	0.895388	1.71517	1.65968	1.89047	1.82152	0.00117131	Protein of unknown function (DUF1421)
gene17713	Fvb6	19939221	19939442	Exon1	Exon1	Exon1	0.89229	0.798659	0.752827	1.49847	1.41077	1.3744	1.75288	0.000395769
gene17720	Fvb6	19981744	19981999	LastExon	LastExon	LastExon	1.05192	0.55125	0.830568	1.48741	1.47274	1.96886	2.02529	0.0193488	TCV-interacting protein
gene17720	Fvb6	19982380	19982648	LastExon	LastExon	LastExon	1.68381	2.03392	1.57512	3.34143	2.90914	3.27668	1.80002	0.00186817
gene17739	Fvb6	20128069	20128311	Intron5	Exon6	Exon6	0.786793	0.620156	0.538254	1.54003	1.14697	1.35556	2.07822	0.0100731
gene17739	Fvb6	20123183	20123548	UTR5	UTR5	Intron1	1.06011	0.911399	1.18328	2.1952	2.04403	1.92853	1.95505	0.000804708	RING 1A
gene17748	Fvb6	20177518	20177762	UTR5	UTR5	Intron1	0.976745	0.704215	1.07034	1.92202	1.76041	2.1302	2.11268	0.00265481	26S proteasome regulatory subunit S2 1A
gene17768	Fvb6	20334096	20334332	UTR5	UTR5	Exon1	1.03475	0.808097	0.723297	1.98213	1.53872	1.65832	2.01827	0.00781725	proteophosphoglycan-related
gene17800	Fvb6	20502008	20502255	LastExon	LastExon	LastExon	0.900184	0.842536	0.869627	1.66832	1.32659	1.58713	1.75399	0.021481
gene17800	Fvb6	20500868	20501599	LastExon	LastExon	LastExon	1.51485	1.37442	1.33047	2.50263	2.08924	2.18454	1.60588	0.0105956
gene17800	Fvb6	20499933	20500569	LastExon	LastExon	LastExon	0.968521	0.741024	0.844457	1.45973	1.48852	1.5201	1.74955	0.00722105
gene17801	Fvb6	20502008	20502255	Intergenic	Intergenic	Exon1	0.900184	0.842536	0.869627	1.66832	1.32659	1.58713	1.75399	0.021481
gene17851	Fvb1	14649864	14650196	Intergenic	LastExon	LastExon	0.725887	0.898571	0.708502	1.75079	1.4015	1.49925	1.99384	0.0061726	catalytic LigB subunit of aromatic ring-opening dioxygenase family
gene17855	Fvb1	14682667	14683054	UTR5	Exon1	Exon2	0.705715	0.467265	0.715766	1.30709	1.73893	1.45893	2.38515	0.00708749	Alba DNA/RNA-binding protein
gene17856	Fvb1	14691203	14692000	UTR5	Exon1	Intron1	1.75131	1.88502	1.61005	3.5813	3.05883	3.23909	1.88306	0.00293784	Splicing factor, CC1-like
gene17879	Fvb1	14861252	14862000	UTR5	Exon1	Exon1	1.11086	1.04719	1.02311	2.29118	1.77405	1.98888	1.90311	0.0210309	Plant invertase/pectin methylesterase inhibitor superfamily
gene17887	Fvb1	14931865	14932191	Exon1	Exon1	Exon1	1.83403	1.49227	1.40074	2.42962	2.43408	2.66865	1.59346	0.00691254
gene17904	Fvb1	15026224	15026739	Exon1	Exon1	Exon1	0.972295	0.754684	0.906042	1.69645	1.42985	1.56523	1.78181	0.00267412	phosphatidylinositol 4-OH kinase beta1
gene17909	Fvb1	15053227	15053463	UTR5	Exon1	Exon1	0.8727	0.695673	0.672809	1.71982	1.41361	1.42195	2.03257	0.00519359	PRLI-interacting factor, putative
gene17968	Fvb6	16097316	16097705	Exon7	LastExon	LastExon	1.39475	1.65375	1.18852	2.54532	2.16878	2.74521	1.76051	0.0086674
gene17995	Fvb6	15986493	15986983	Exon1	Exon1	Intron1	1.4326	1.18654	1.1348	2.02194	1.80144	1.89945	1.52449	0.00599126	Aha1 domain-containing protein
gene18009	Fvb6	16764276	16764960	Intergenic	Exon1	Exon1	0.712296	0.6993	0.792508	1.63716	1.28937	1.55255	2.03216	0.0134498
gene18025	Fvb6	16883780	16884362	Intron12	Intron13	Intron15	0.988713	0.890763	0.85622	1.74733	1.55802	1.61615	1.79899	0.000756661	ubiquitin-specific protease 12
gene18034	Fvb6	16928576	16928840	UTR5	UTR5	UTR5	1.08594	0.87471	1.0282	1.98332	2.09281	1.75795	1.95195	0.00243951	Sterile alpha motif (SAM) domain-containing protein
gene18091	Fvb6	16708781	16708969	UTR5	Exon1	Intron1	0.945099	0.628784	0.974886	1.39956	1.19944	1.40653	1.57156	0.0280555	related to ubiquitin 1
gene18113	Fvb6	9195350	9195626	Exon1	Exon1	Exon1	0.915876	0.942299	0.908537	1.78285	1.32946	1.5114	1.67119	0.0416904
gene18151	Fvb6	9290696	9290916	Intron3	Exon4	Intron4	0.747342	0.800763	1.07368	1.69574	1.59001	1.84508	1.957	0.00354811
gene18151	Fvb6	9288546	9289159	Exon7	Exon7	LastIntron	0.748151	0.631732	0.701927	1.21984	1.12536	1.10636	1.65796	0.000728476	pseudo-response regulator 7
gene18185	Fvb6	8951882	8952310	UTR5	Exon1	Exon1	1.26862	0.977217	1.15061	2.28252	1.60029	1.974	1.72439	0.0376006	UDP-glucuronic acid decarboxylase 1
gene18231	Fvb6	8627933	8628374	Exon3	Exon3	Exon3	0.791269	0.592666	0.716552	1.33434	1.23533	1.38644	1.88342	0.00141065	ARF-GAP domain 7
gene18252	Fvb6	17258723	17258994	Intergenic	UTR5	Exon1	0.771728	0.650956	0.670257	1.43344	1.15679	1.20649	1.81406	0.0113515	FASCICLIN-like arabinogalactan protein 17 precursor
gene18314	Fvb6	17671953	17672334	UTR5	Exon1	Exon1	0.965078	0.769209	0.884541	1.54734	1.49559	1.65184	1.7927	0.000851727	BEL1-like homeodomain 1
gene18326	Fvb6	17749362	17749550	Exon1	Intron1	Exon2	1.35917	0.997499	1.30487	2.33551	2.17336	2.97239	2.0432	0.020508	ARM repeat superfamily protein
gene18347	Fvb6	6829284	6829558	UTR5	Exon1	Exon1	0.864907	0.792421	0.909985	1.87393	1.65081	1.74584	2.05295	0.00107957	DNAJ heat shock family protein
gene18484	Fvb3	9081919	9082176	UTR5	Exon1	Exon1	1.01656	0.819421	1.03636	1.8672	1.46449	1.8183	1.79296	0.0124282	Uncharacterized conserved protein (DUF2358)
gene18538	Fvb3	9373799	9374150	UTR5	UTR5	Exon1	1.04672	0.941418	0.761288	2.07475	1.55723	1.44557	1.84677	0.0410654	Phosphoglycerate kinase family protein
gene18568	Fvb1	19223005	19223517	Intron9	Intron11	Intron12	1.25374	1.58294	1.40246	2.44311	2.86594	2.90562	1.93782	0.00306109
gene18568	Fvb1	19221543	19222168	Intron4	Intron6	Exon8	0.976269	0.730348	0.664557	1.96895	1.71128	1.89673	2.35198	0.00113421	calreticulin 3
gene18585	Fvb1	19327194	19327456	LastExon	LastExon	LastExon	1.67697	1.218	0.886639	2.97759	2.02501	2.33884	1.94135	0.0323557	Duplicated homeodomain-like superfamily protein
gene18596	Fvb7	14611680	14611920	Exon1	Exon1	Exon1	1.3703	1.11701	1.24631	2.38697	1.99179	2.34771	1.8016	0.00506212	dicer-like 1
gene18596	Fvb7	14604140	14604328	Exon18	Exon18	LastIntron	0.939095	0.82863	0.82813	1.5464	1.39047	1.3753	1.66118	0.0017179
gene18648	Fvb7	14337590	14337836	UTR5	UTR5	UTR5	0.821337	0.635174	0.956359	1.36709	1.44606	1.64953	1.84953	0.00568927	GRF1-interacting factor 3
gene18662	Fvb7	14233603	14234623	UTR5	UTR5	LastExon	1.10058	0.98467	0.907707	1.96163	1.75261	1.98658	1.90475	0.000890823
gene18712	Fvb6	7788644	7789046	Exon1	Exon1	Exon1	1.0535	0.617601	0.871308	1.73044	1.57337	1.66464	1.95423	0.0149973	Protein of unknown function (DUF3411)
gene18720	Fvb6	7740501	7740865	Intergenic	LastExon	LastExon	0.727142	0.66032	0.72786	1.64582	1.5436	1.4675	2.20152	0.00105528	glyoxal oxidase-related protein
gene18774	Fvb6	7419612	7419869	Intergenic	Intergenic	LastExon	1.07316	0.917653	0.988916	1.51925	1.43514	1.79147	1.59272	0.0195745	Concanavalin A-like lectin family protein
gene18789	Fvb6	7339031	7339276	Intron10	Exon11	Exon11	0.921722	0.875699	0.813526	1.5656	1.46837	1.6843	1.80711	0.00225624	acetyl Co-enzyme a carboxylase carboxyltransferase alpha subunit
gene18807	Fvb6	7218601	7218879	LastExon	LastExon	LastExon	1.22682	1.34217	1.37094	1.80964	2.18889	2.3498	1.61128	0.0302509	Protein of unknown function (DUF740)
gene18827	Fvb6	7110405	7110706	LastExon	LastExon	LastExon	1.04335	0.909869	0.735448	1.84979	1.49914	1.5054	1.80548	0.00920714	BTB/POZ domain-containing protein
gene18862	Fvb6	6932549	6932926	Exon6	Intron6	LastIntron	1.23803	1.12541	1.01684	1.96054	1.79483	2.29925	1.79116	0.0151695	high mobility group B1
gene18890	Fvb7	11463507	11463789	Exon3	Exon3	LastIntron	0.856215	0.931146	1.07019	1.59823	1.36527	1.56177	1.58362	0.00465329	arginine/serine-rich splicing factor 35
gene19002	Fvb7	12999735	13000199	Exon7	Intron7	Intron8	1.05676	0.82101	0.598579	1.86877	1.52107	1.34238	1.91097	0.0217847	golgin candidate 4
gene19145	Fvb7	13876260	13876507	LastExon	LastExon	LastExon	3.19171	3.84385	2.90861	5.90279	5.47353	7.33752	1.88189	0.0199588	zinc knuckle (CCHC-type) family protein
gene19198	Fvb7	13564426	13565165	UTR5	UTR5	Intron1	1.34351	1.09991	1.1059	2.16132	2.07226	2.29263	1.83872	0.000807514	Ubiquitin-like superfamily protein
gene19293	Fvb7	12406310	12406602	Exon2	Exon2	Exon2	0.89045	0.647801	0.620045	1.47209	1.26482	1.27973	1.86102	0.00560798
gene19322	Fvb7	12163163	12163576	UTR5	Exon1	Exon1	1.23409	1.0429	1.11186	2.2948	2.06022	1.87688	1.83894	0.00701712	beta-amylase 7
gene19330	Fvb7	12130543	12130795	Intergenic	Exon1	Intron1	1.10896	0.911452	0.985716	1.60593	1.83769	1.66902	1.70074	0.0016623
gene19444	Fvb7	10967270	10967568	Exon1	Exon1	Intron1	1.22058	1.05323	1.1166	2.50497	1.99214	2.16332	1.9645	0.0122009	Nucleotidyltransferase family protein
gene19526	Fvb3	1445836	1446452	UTR3	UTR3	UTR3	1.01564	0.829005	0.952414	1.86339	1.53362	1.85441	1.87748	0.00698865	cysteine-rich RLK (RECEPTOR-like protein kinase) 33
gene19556	Fvb3	1301400	1301717	Intergenic	LastExon	LastExon	0.954899	0.726916	0.729258	1.76005	1.30353	1.48949	1.8884	0.0162129	Oligosaccharyltransferase complex/magnesium transporter family protein
gene19615	Fvb3	1056017	1056410	Intergenic	Exon1	Exon1	1.26137	1.18549	1.05861	2.02053	2.04041	2.13916	1.76869	0.000576349	calcium-dependent protein kinase 21
gene19625	Fvb3	1007938	1008249	Exon3	Exon3	Exon3	1.31761	0.979143	1.06901	2.31673	1.83194	1.7205	1.74379	0.0262252	starch synthase 3
gene19680	Fvb2	8067234	8067456	Intergenic	Exon1	Intron1	0.657078	0.494821	0.598871	1.32987	1.18373	1.29281	2.17413	0.000462458
gene19705	Fvb3	8438998	8439253	Intron1	UTR5	Exon2	1.04897	0.839744	0.971169	1.53549	1.65414	1.53142	1.65079	0.00195532	Ribosomal protein L20
gene19729	Fvb3	8267873	8268105	Intron40	Exon41	Intron41	0.525454	0.5355	0.935929	1.42475	1.26824	1.53998	2.11979	0.0149588	nuclear pore anchor
gene19729	Fvb3	8269973	8270197	Intron38	Exon39	Intron39	1.12938	0.87111	1.06629	2.28028	1.87205	2.31346	2.10834	0.00536611
gene19729	Fvb3	8267041	8267664	Intron42	Exon44	Intron45	1.28896	0.872616	1.13442	1.97879	1.93952	2.18574	1.85196	0.00509027
gene19729	Fvb3	8275108	8275794	Exon23	Intron25	Intron26	1.11697	1.12955	1.08197	1.77712	1.70391	1.60911	1.52927	0.00404887
gene19735	Fvb3	600992	601276	LastExon	LastExon	LastExon	1.37783	1.26601	1.30843	2.17091	1.83983	2.04103	1.53122	0.0116504	Octicosapeptide/Phox/Bem1p (PB1) domain-containing protein / tetratricopeptide repeat (TPR)-containing protein
gene19759	Fvb3	509273	509647	Exon4	Exon4	Intron4	1.80967	1.78948	1.60511	2.84005	2.64552	2.60668	1.55493	0.000614894	transcription activators;DNA binding;RNA polymerase II transcription factors;catalytics;transcription initiation factors
gene19792	Fvb3	364608	364886	UTR3	UTR3	UTR3	0.819706	0.584082	0.621466	1.50498	1.60608	1.36573	2.21048	0.00128042	ARM repeat superfamily protein
gene19822	Fvb3	242688	242988	LastIntron	LastExon	LastExon	1.40683	1.16767	1.21673	2.31032	1.91389	2.39448	1.74579	0.0115317	Heavy metal transport/detoxification superfamily protein
gene19824	Fvb3	236884	237212	LastIntron	LastExon	LastExon	1.09175	0.924662	0.995487	1.72716	1.55461	1.65962	1.64063	0.000773219	Heavy metal transport/detoxification superfamily protein
gene19826	Fvb3	230141	230516	LastIntron	LastExon	LastExon	2.16684	2.04305	2.10437	3.73271	3.54089	3.51751	1.709	0.000286441	Heavy metal transport/detoxification superfamily protein
gene19829	Fvb3	217560	217843	Intron1	Exon2	Intron2	1.05923	0.989695	0.987827	1.72964	1.53695	1.65637	1.62113	0.00311298	Heavy metal transport/detoxification superfamily protein
gene19829	Fvb3	217030	217452	Intron2	Exon3	Intron3	1.27002	1.10787	1.11463	1.89157	1.78683	1.76334	1.55811	0.000877386
gene19841	Fvb3	169227	169530	Exon31	Exon32	Intron32	1.08233	1.10995	1.06903	1.99213	1.62518	1.97206	1.71384	0.0218393
gene19841	Fvb3	171092	171411	Exon24	Exon24	Exon24	0.963907	0.808223	0.679367	1.68447	1.46774	1.39201	1.85365	0.00443881	binding
gene19853	Fvb3	111343	111596	Intergenic	Exon1	Exon1	0.949906	1.03002	0.886202	1.54777	1.50949	1.68775	1.65554	0.00105806	Domain of unknown function (DUF2431)
gene19855	Fvb3	103848	104142	UTR5	UTR5	Exon1	1.30887	1.04964	0.85532	2.05277	1.8817	2.01652	1.85169	0.0113295	phosphofructokinase 2
gene19903	Fvb3	8052608	8052889	Intergenic	Exon1	Exon2	1.17608	1.07059	0.99746	2.22654	1.95511	1.5937	1.78024	0.0359224	Arp2/3 complex, 34 kD subunit p34-Arc
gene19917	Fvb3	7972262	7972493	UTR5	UTR5	Intron1	0.85325	0.613704	0.907201	1.34935	1.33284	1.25838	1.65978	0.0208536	plasma-membrane associated cation-binding protein 1
gene19924	Fvb3	7934387	7934597	LastExon	LastExon	LastExon	1.04842	0.51279	0.698601	1.68973	1.35091	1.39197	1.96149	0.0237905	Domain of unknown function (DUF23)
gene19949	Fvb3	7808636	7808824	UTR5	UTR5	UTR5	0.880491	0.67375	0.607378	1.69881	1.41425	1.61334	2.18651	0.00191663
gene19969	Fvb3	7712674	7712997	UTR5	UTR5	Intron1	1.07859	1.28917	1.25129	1.99941	1.9853	2.24252	1.72068	0.00153294	zinc finger (C2H2 type) family protein
gene19979	Fvb3	7645157	7645594	Intron4	Intron5	Intron6	0.92088	0.878385	0.680291	2.00774	1.5479	1.45557	2.02101	0.0245685	phosphorylcholine cytidylyltransferase
gene19988	Fvb3	7577403	7577625	Exon1	Exon1	Exon1	0.876588	0.814178	0.836477	1.37228	1.12662	1.34671	1.52166	0.0250424	thioredoxin O2
gene20012	Fvb3	7413259	7413702	UTR5	UTR5	LastExon	0.930415	0.796386	0.796057	1.91791	1.45314	1.57158	1.95914	0.0204963
gene20016	Fvb3	7394554	7394927	Intergenic	Exon1	Exon1	0.92978	0.761796	1.04048	1.81978	1.80588	1.96006	2.04451	0.00138709	Exostosin family protein
gene20037	Fvb3	7263720	7264168	UTR5	Exon1	Exon1	0.902875	0.784874	0.732494	1.6909	1.28325	1.46801	1.83542	0.0172517	alpha 1,4-glycosyltransferase family protein
gene20037	Fvb3	7263105	7263377	Exon1	Exon1	Exon1	1.66162	1.35	1.41387	2.34602	2.24732	2.12536	1.51818	0.00415549
gene20050	Fvb3	7198011	7198279	Intergenic	UTR5	Intron1	1.17706	1.0222	1.11613	1.74821	1.76149	1.95962	1.64968	0.00175281	phloem protein 2-A10
gene20059	Fvb3	7147323	7147620	Exon1	Exon1	Exon1	1.16207	1.28177	1.2541	2.42101	2.00457	2.06229	1.75446	0.0138999	organellar single-stranded DNA binding protein 3
gene20066	Fvb3	7087266	7087679	LastIntron	LastIntron	LastIntron	0.860598	0.852646	0.866559	1.55891	1.47323	1.41106	1.7223	0.00444067	O-fucosyltransferase family protein
gene20143	Fvb3	6600572	6600785	Intron1	UTR5	Exon2	1.03706	0.852721	0.707316	1.77349	1.43671	1.64112	1.86798	0.00535625	CLP protease P4
gene20190	Fvb3	6373366	6373847	LastExon	LastExon	LastExon	1.08698	0.741623	0.763136	1.76628	1.56972	1.68986	1.93918	0.00765146	ethylene-responsive nuclear protein / ethylene-regulated nuclear protein (ERT2)
gene20217	Fvb1	14440003	14440310	Intergenic	UTR5	UTR5	1.31401	1.06294	1.26105	2.10631	1.96461	2.05702	1.68443	0.00216646	Transcription elongation factor (TFIIS) family protein
gene20230	Fvb1	18410285	18410637	UTR5	Exon1	Exon1	1.25258	1.03368	0.963057	1.82782	1.71686	1.74677	1.62848	0.00880707	RNA-binding (RRM/RBD/RNP motifs) family protein
gene20271	Fvb2	18321507	18321695	Exon9	Exon9	Exon9	0.795593	0.546098	0.573655	1.00906	1.31733	1.23298	1.85834	0.0112272	Cyclophilin-like peptidyl-prolyl cis-trans isomerase family protein
gene20276	Fvb2	18293277	18293581	Exon2	Exon2	Exon2	0.849589	0.812366	0.891518	1.82985	1.34552	1.52762	1.8418	0.0338798
gene20276	Fvb2	18294844	18295057	UTR5	Exon1	Exon1	0.811998	0.597741	0.626911	1.39748	1.49033	1.58379	2.19556	0.000874481
gene20330	Fvb2	18501186	18501707	Exon4	Exon4	Exon4	0.71868	0.740344	0.748269	1.50407	1.24605	1.23587	1.80582	0.0203336	kinase interacting (KIP1-like) family protein
gene20387	Fvb4	18259990	18261128	Exon1	LastExon	LastExon	0.946631	0.750072	0.873252	1.56538	1.42729	1.59446	1.7849	0.00100215
gene20393	Fvb4	18207416	18207719	LastExon	UTR3	UTR3	1.38409	1.155	1.04076	2.21441	1.99698	2.17956	1.78526	0.00259929	Protein kinase superfamily protein
gene20407	Fvb4	18432992	18433671	Exon1	Exon1	Exon1	0.855974	0.724602	0.805304	1.65539	1.46645	1.66158	2.00488	0.00117908	PLANT HOMOLOGOUS TO PARAFIBROMIN
gene20433	Fvb2	7737721	7737949	Intron5	Exon6	LastIntron	0.713298	0.63639	0.59387	1.16038	0.998234	1.08551	1.66917	0.00238372	RAB GTPase homolog G3F
gene20484	Fvb5	19329365	19329841	Exon1	Exon1	Exon1	1.63498	1.24282	0.93602	2.98089	2.19996	3.47694	2.27011	0.0300718	SU(VAR)3-9 homolog 6
gene20494	Fvb5	19391964	19392292	LastExon	LastExon	LastExon	1.28191	0.995454	0.891935	2.06347	1.46332	1.89033	1.70925	0.0312636	transducin family protein / WD-40 repeat family protein
gene20590	Fvb3	30132620	30133265	Exon4	Exon4	Exon4	0.860085	0.698687	0.869303	1.49277	1.25181	1.30246	1.66677	0.00525291	ubiquitin-protein ligase 1
gene20593	Fvb3	30160155	30161077	LastExon	LastExon	LastExon	0.870319	0.751559	0.762725	1.73975	1.44493	1.5709	1.99428	0.00473886	Concanavalin A-like lectin protein kinase family protein
gene20600	Fvb3	30218523	30218875	Intergenic	UTR5	LastExon	1.05879	0.75126	0.636141	1.87072	1.39461	1.53906	1.96403	0.0145546	transmembrane protein G1P-related 1
gene20618	Fvb3	30304657	30305493	Intergenic	UTR5	Exon1	1.7622	1.53051	1.49596	2.88558	2.47672	2.84658	1.71423	0.00330635	MIF4G domain-containing protein / MA3 domain-containing protein
gene20731	Fvb4	4473577	4473869	Intron4	Intron5	Exon6	0.876973	0.840121	0.808429	1.74662	1.41153	1.56544	1.87034	0.0141323
gene20736	Fvb1	12430835	12431494	UTR5	UTR5	LastExon	1.20274	1.05257	1.00061	2.80372	2.54997	2.37146	2.37264	0.00207265
gene20759	Fvb4	4611030	4611594	UTR5	Exon1	Exon1	1.64557	1.47298	1.16919	2.52969	2.29244	2.30664	1.6626	0.00851356	Core-2/I-branching beta-1,6-N-acetylglucosaminyltransferase family protein
gene20829	Fvb1	12107570	12107818	LastExon	LastExon	LastExon	0.938646	0.828848	0.674317	1.78783	1.42615	1.62358	1.98114	0.00466385	Tetratricopeptide repeat (TPR)-like superfamily protein
gene20856	Fvb7	17851356	17851879	UTR5	UTR5	LastExon	0.9301	0.942475	0.787064	1.95474	1.44026	1.84094	1.96867	0.0229808	Exostosin family protein
gene20865	Fvb7	17917242	17917486	UTR5	Exon1	Exon1	0.818144	0.715564	0.50888	1.61617	1.34698	1.37767	2.12516	0.00359497	POX (plant homeobox) family protein
gene20921	Fvb7	18168037	18168593	UTR5	UTR5	LastExon	0.783812	0.674931	0.694761	1.61015	1.19207	1.42049	1.96085	0.0227979	Calcium-dependent lipid-binding (CaLB domain) family protein
gene20946	Fvb7	18299682	18299902	Intron1	Exon2	LastIntron	0.897135	0.81037	0.698985	1.50708	1.20248	1.29281	1.66316	0.0116511	Clathrin light chain protein
gene20956	Fvb7	18346854	18347208	Exon4	Exon4	Exon4	1.27782	0.681162	1.05508	1.58234	1.88911	1.97621	1.80741	0.023063
gene20961	Fvb7	18362577	18363035	Intron5	Intron6	LastIntron	1.46693	1.28069	1.40852	2.35374	2.11853	2.44751	1.66495	0.00315763	high mobility group B1
gene20961	Fvb7	18361573	18362032	Intron1	Intron2	Intron3	0.999715	0.815794	0.972709	1.44209	1.37552	1.53014	1.55933	0.00251325
gene21015	Fvb7	18667398	18667780	UTR5	Exon1	Exon1	0.705621	0.635134	0.625918	1.66583	1.19173	1.2764	2.10201	0.0352224	Outer membrane OMP85 family protein
gene21026	Fvb7	18712717	18713019	LastExon	LastExon	LastExon	1.08722	0.88582	0.725604	1.99051	1.34401	1.61493	1.83405	0.0369501	Peptide-N4-(N-acetyl-beta-glucosaminyl)asparagine amidase A protein
gene21119	Fvb1	18937070	18937663	UTR5	UTR5	LastExon	0.849414	0.626023	0.744878	1.7254	1.27923	1.57698	2.0635	0.013516	Leucine-rich receptor-like protein kinase family protein
gene21124	Fvb1	18961493	18961733	Exon4	Exon4	LastIntron	0.958078	0.60839	0.665678	1.57706	1.5057	1.64515	2.1181	0.00937846
gene21129	Fvb1	19017483	19017753	Exon22	Exon22	Exon22	0.8467	0.748328	0.807006	1.65433	1.25843	1.48039	1.82893	0.0230827
gene21141	Fvb1	19079355	19079870	Exon1	Exon1	Exon1	0.795524	0.839313	0.97373	1.76779	1.51136	1.38508	1.78804	0.0133966	Tetratricopeptide repeat (TPR)-like superfamily protein
gene21145	Fvb1	19101027	19101289	Intron4	Exon5	LastIntron	0.854349	0.846681	0.861591	1.48113	1.53144	1.62481	1.80963	0.00340358	copper ion binding;cobalt ion binding;zinc ion binding
gene21155	Fvb7	19695767	19696054	UTR5	Exon1	Exon1	1.0123	0.932143	0.790127	2.03461	1.66195	1.51866	1.90714	0.0203048	peptide met sulfoxide reductase 4
gene21171	Fvb7	19804670	19805203	UTR5	UTR5	Exon1	0.91966	0.707667	0.936338	1.82985	1.34353	1.56028	1.84644	0.0195513	HAD superfamily, subfamily IIIB acid phosphatase
gene21187	Fvb7	19870098	19870672	Exon2	Exon3	Exon3	0.977885	0.831492	0.857159	1.77533	1.55061	1.34182	1.7505	0.0230714	SWITCH1
gene21187	Fvb7	19871754	19872324	Exon6	Exon6	Exon6	0.710522	0.728842	0.675609	1.56981	1.25108	1.5093	2.04739	0.0152134
gene21225	Fvb7	20086959	20087288	Exon1	Exon1	Intron1	1.21478	1.08864	1.17585	2.15739	1.80706	1.87464	1.67825	0.0111613	BCL-2-associated athanogene 7
gene21260	Fvb7	20258809	20259138	UTR5	LastExon	LastExon	1.09043	0.913614	0.938624	1.668	1.39807	1.50206	1.55238	0.00669764	Plant invertase/pectin methylesterase inhibitor superfamily protein
gene21284	Fvb7	18922791	18923231	UTR5	Exon1	Exon1	1.02988	0.741149	0.796645	1.84901	1.42761	1.5917	1.89601	0.00913508	prenylated RAB acceptor 1.B4
gene21299	Fvb7	18979860	18980258	Intron6	Intron7	Intron7	1.09404	0.734999	0.728738	1.71961	1.67101	1.60633	1.95363	0.0160121
gene21299	Fvb7	18982538	18982776	Intergenic	Exon1	Intron1	1.13337	0.925628	0.810377	2.01321	1.6677	1.70816	1.87813	0.00461587
gene21349	Fvb7	19242511	19242850	LastExon	LastExon	LastExon	1.65564	1.34263	1.24209	2.54037	2.09255	2.22086	1.61632	0.00888213
gene21357	Fvb7	19278517	19278768	Intron5	Exon6	Intron6	1.21745	1.41072	1.24874	2.30228	2.13751	2.74744	1.85386	0.0181735	Nucleic acid-binding, OB-fold-like protein
gene21386	Fvb7	19414482	19414722	Intergenic	Exon1	Exon1	0.90559	1.0194	0.805026	1.62442	1.4673	1.27415	1.59921	0.0155803
gene21396	Fvb7	19472384	19473024	Exon6	Exon6	Exon6	1.10126	0.854781	0.995219	2.50151	1.82063	2.15553	2.19488	0.0175072
gene21431	Fvb7	19599975	19600259	Intergenic	UTR5	Exon1	0.841772	0.845249	0.655067	1.78621	1.50752	1.52182	2.05609	0.00267248	Mitochondrial import inner membrane translocase subunit Tim17/Tim22/Tim23 family protein
gene21436	Fvb7	14865339	14865527	LastIntron	LastExon	LastExon	1.14982	0.646293	0.747785	1.60424	1.50058	1.39707	1.76969	0.0375223	P-loop containing nucleoside triphosphate hydrolases superfamily protein
gene21456	Fvb7	14773171	14773966	LastExon	LastExon	LastExon	2.031	2.205	2.00806	3.62084	3.49962	4.01779	1.78382	0.00403989	myb family transcription factor
gene21459	Fvb7	14802947	14803243	UTR5	Exon1	Exon1	1.152	0.896571	1.01374	1.85465	1.419	1.72881	1.63356	0.0200672
gene21517	Fvb6	34856	35105	Intron11	Exon12	Exon12	0.852291	0.888312	1.01541	1.63401	1.24751	1.51434	1.595	0.0266434	LUC7 related protein
gene21519	Fvb6	42618	43144	Intron9	Intron11	Intron12	2.05151	2.24963	2.03362	3.75611	3.08619	3.51382	1.63481	0.0129634	calreticulin 3
gene21537	Fvb6	133826	134023	Intergenic	UTR5	Intron1	0.731913	0.563033	0.752398	1.30058	1.14405	1.1369	1.74936	0.00326542	Plant stearoyl-acyl-carrier-protein desaturase family protein
gene21567	Fvb3	16909445	16909764	Exon1	Exon1	Intron1	0.780753	0.645058	0.805291	1.52156	1.06806	1.44457	1.80816	0.0381741	SAND family protein
gene21596	Fvb6	29477945	29478248	LastExon	LastExon	LastExon	0.885677	0.749449	0.850819	1.86255	1.5073	1.91415	2.12555	0.0120754	Protein of unknown function (DUF1423)
gene21618	Fvb6	29247001	29247736	Intron2	Exon4	LastIntron	6.13555	7.47249	4.84398	9.09324	13.6561	13.2585	1.95143	0.0377125
gene21644	Fvb6	29393773	29393981	UTR5	Exon1	Intron1	1.11209	0.729166	0.986236	2.46176	1.82996	2.03018	2.23586	0.0100682	Acyl-CoA N-acyltransferases (NAT) superfamily protein
gene21654	Fvb6	29422973	29424020	Intergenic	LastExon	LastExon	0.930805	0.833836	0.867944	2.07784	1.60405	1.87257	2.10989	0.0160828	DGCR14-related
gene21694	Fvb4	9314744	9314932	Exon14	Exon14	LastIntron	0.981177	0.688227	0.943716	1.92303	1.64443	1.86459	2.07876	0.00172972	P-loop containing nucleoside triphosphate hydrolases superfamily protein
gene21749	FvbUn	591272	591611	Intergenic	LastExon	LastExon	1.22059	0.944999	0.988943	1.90545	1.5374	1.67487	1.62234	0.00998565	Protein of unknown function, DUF584
gene21781	FvbUn	881355	881668	Exon2	Exon2	Exon2	1.41989	1.53805	1.22784	2.5961	2.33628	2.1502	1.69205	0.00515549	RNA-binding (RRM/RBD/RNP motifs) family protein
gene21784	FvbUn	897347	897681	Exon2	Exon2	Exon2	0.527694	0.507809	0.492911	1.27688	1.12711	1.10759	2.29753	0.00517234	Glycosyl hydrolase superfamily protein
gene21798	FvbUn	966411	966691	Exon6	Exon6	Intron6	1.08319	0.791728	0.848383	1.66807	1.64587	1.84118	1.89297	0.00269218
gene21835	Fvb2	12630301	12630622	Intron6	Exon7	Intron7	0.9617	0.722011	0.739124	1.33511	1.4015	1.56819	1.77676	0.00391739	DNAJ heat shock N-terminal domain-containing protein
gene21837	Fvb2	12639022	12639622	LastExon	LastExon	LastExon	1.53299	1.24376	1.23983	2.85753	2.11667	2.49711	1.86012	0.0192016	Pentatricopeptide repeat (PPR) superfamily protein
gene21837	Fvb2	12640324	12640776	LastExon	LastExon	LastExon	1.03145	1.16949	0.847572	1.78854	1.48471	1.60097	1.59889	0.00913991
gene21903	Fvb6	12812729	12813024	Intron1	Exon2	LastIntron	1.40337	1.38236	1.47011	2.93592	2.31005	2.7381	1.87602	0.0196565
gene21920	Fvb6	12909136	12909631	Intron8	Intron9	Intron10	0.85859	0.697984	0.840048	1.38276	1.19108	1.45768	1.68217	0.00721298
gene21967	Fvb6	13224041	13224229	Intron6	Exon7	Exon7	1.12338	0.61581	0.732419	1.91786	1.33671	1.82888	2.05673	0.0223429	INO80 ortholog
gene21969	Fvb6	13233805	13234096	Intron1	Exon2	Exon2	1.14911	0.867712	1.07836	1.68572	1.63275	1.89938	1.6858	0.00383624	peptidylprolyl cis/trans isomerase, NIMA-interacting 1
gene22028	Fvb1	17979308	17979560	UTR5	UTR5	LastIntron	1.58404	1.33614	1.88105	3.22072	3.04556	2.82213	1.89293	0.00258271	polymerase delta 4
gene22036	Fvb1	18021695	18022192	UTR5	UTR5	Exon1	1.03077	0.715452	0.809013	2.23157	1.44747	1.61355	2.07127	0.047417	Spo11/DNA topoisomerase VI, subunit A protein
gene22044	FvbUn	1115444	1115882	UTR5	LastExon	LastExon	0.937428	0.855087	0.843267	1.86977	1.49202	1.73792	1.9348	0.0130386	Glycosyltransferase family 29 (sialyltransferase) family protein
gene22054	FvbUn	1194059	1194359	UTR5	UTR5	Exon1	0.738499	0.624817	0.654978	1.45985	1.15586	1.31482	1.94745	0.0103624	AAA-type ATPase family protein
gene22074	Fvb5	28071079	28071405	Intergenic	UTR5	UTR5	1.05541	0.78261	0.936203	1.89185	1.80808	1.79177	1.97955	0.0032162	2-oxoglutarate (2OG) and Fe(II)-dependent oxygenase superfamily protein
gene22248	Fvb6	2484748	2485075	LastExon	UTR3	UTR3	1.98431	2.49195	2.59499	3.84044	3.16426	3.94741	1.54882	0.015866	Frigida-like protein
gene22295	Fvb6	2991618	2991894	LastExon	UTR3	Intergenic	1.38508	1.19353	1.20859	2.15306	1.95195	2.03193	1.62044	0.000774631	DNAJ heat shock N-terminal domain-containing protein
gene22296	Fvb6	2991618	2991894	UTR3	UTR3	UTR3	1.38508	1.19353	1.20859	2.15306	1.95195	2.03193	1.62044	0.000774631	methyltransferases;nucleic acid binding
gene22303	Fvb6	2960007	2960224	UTR5	UTR5	Exon1	1.27762	1.01138	1.04741	2.27268	2.10996	2.54636	2.07678	0.00254809	thylakoid lumen 18.3 kDa protein
gene22352	Fvb6	2719323	2719872	Intergenic	Exon1	Exon1	1.39126	1.75954	1.37094	2.61807	2.02951	2.26106	1.52787	0.0233502	Prefoldin chaperone subunit family protein
gene22352	Fvb6	2718178	2719076	Exon1	Exon1	Exon1	2.00543	1.89589	1.52841	2.83562	2.53632	2.80951	1.50679	0.00895339
gene22361	Fvb6	2676266	2676649	Exon6	Exon6	Intron6	2.39063	2.00711	1.72097	3.2217	3.16723	4.19746	1.73017	0.0274612	arginine-rich cyclin 1
gene22374	Fvb6	2619523	2620096	Exon1	Exon1	Exon1	2.07854	1.82193	1.70542	3.15106	3.43943	3.51741	1.80309	0.00066497	DCD (Development and Cell Death) domain protein
gene22387	Fvb4	14175082	14175439	Intron6	Exon7	Exon7	0.929928	0.717789	0.820053	1.50511	1.29895	1.40545	1.70579	0.00245386	ENTH/VHS family protein
gene22392	Fvb4	14210734	14211019	Intron1	Exon2	Exon3	0.922531	1.02944	0.672728	1.73518	1.5863	2.2946	2.1397	0.0269496	S-adenosyl-L-methionine-dependent methyltransferases superfamily protein
gene22430	Fvb4	13652339	13652547	Intron19	Exon20	Intron20	1.02129	0.750974	0.816538	1.65934	1.33526	1.53238	1.74868	0.0069637	ARM repeat superfamily protein
gene22431	Fvb4	13655100	13655751	LastExon	LastExon	LastExon	1.37286	1.54155	1.10234	2.62282	2.18979	2.09447	1.71957	0.010926
gene22437	Fvb4	13713615	13713848	UTR5	Exon1	Intron1	0.54274	0.452057	0.553526	1.3264	1.23755	1.28478	2.48574	6.94358e-05
gene22530	Fvb6	3390799	3391061	Intergenic	UTR5	Exon1	0.978449	0.733632	0.982466	1.56032	1.55017	1.64756	1.7658	0.00753962	alpha/beta-Hydrolases superfamily protein
gene22540	Fvb6	3320849	3321241	LastExon	LastExon	LastExon	0.941475	0.96776	1.01245	1.45877	1.49199	1.51492	1.52846	6.06262e-05	glycoside hydrolase family 2 protein
gene22566	Fvb6	3196767	3197095	Exon1	Exon1	Exon1	1.35352	1.1192	1.25319	3.03721	2.47347	2.69671	2.20278	0.00540557
gene22591	Fvb6	3079231	3080829	LastExon	LastExon	LastExon	1.77999	1.36033	1.40469	2.89872	2.47551	2.74592	1.78661	0.00284963	Heavy metal transport/detoxification superfamily protein
gene22612	Fvb6	18067463	18067938	Intergenic	LastIntron	LastExon	0.770184	0.49082	0.616067	1.37929	1.20809	1.43248	2.14156	0.00275787	Late Embryogenesis Abundant 4-5
gene22619	Fvb6	18095126	18095518	LastExon	LastExon	UTR3	1.48239	1.28252	1.28053	2.10508	2.19823	2.20148	1.60793	0.00198832
gene22642	Fvb6	18037260	18037467	LastIntron	LastExon	LastExon	0.815179	0.706484	0.76566	1.35619	1.20608	1.13403	1.61599	0.00851435	fatty acid desaturase 2
gene22649	Fvb6	18189167	18189440	Intron2	Exon3	Intron3	1.11946	0.777756	1.01354	1.79192	1.76119	1.75008	1.82193	0.0145666	Cwf15 / Cwc15 cell cycle control family protein
gene22661	Fvb6	18260970	18261382	Exon2	Exon2	Exon2	1.59712	1.69344	1.24997	3.61967	2.44946	2.71617	1.93486	0.0434936	D111/G-patch domain-containing protein
gene22714	Fvb6	30953933	30954601	LastExon	LastExon	LastExon	1.30198	1.11428	1.04849	2.31565	1.97511	2.20364	1.87442	0.00174623	Bifunctional inhibitor/lipid-transfer protein/seed storage 2S albumin superfamily protein
gene22778	Fvb4	23533532	23534899	LastIntron	LastExon	LastExon	1.70923	1.64592	1.45592	2.8448	2.89263	3.06979	1.83062	0.000215092	neurofilament protein-related
gene22791	Fvb4	23449868	23450333	Intron1	Intron2	Exon4	1.58345	1.13871	1.08483	2.26011	2.35282	2.91841	1.97829	0.0102405	Class II aaRS and biotin synthetases superfamily protein
gene22793	Fvb4	23438721	23438972	LastIntron	LastExon	LastExon	1.33967	1.17383	1.05171	2.26645	1.6749	1.90578	1.64005	0.0304532
gene22823	Fvb2	1115723	1116160	Exon2	LastExon	LastExon	1.01109	0.841482	0.719111	1.85911	1.46255	1.56462	1.90004	0.00811952
gene22943	Fvb6	4821299	4821562	Exon9	Exon9	LastIntron	2.06477	1.37705	1.41265	3.99536	2.89278	4.99855	2.44861	0.0477671	DEAD box RNA helicase (RH3)
gene22962	Fvb6	4944829	4945319	LastExon	LastExon	LastExon	0.835577	0.686923	0.678856	1.52373	1.2953	1.43846	1.93403	0.00161616	neurofilament protein-related
gene22962	Fvb6	4945492	4947247	LastExon	LastExon	UTR3	1.22355	1.10553	1.11055	2.10625	2.05887	2.21314	1.85435	9.77188e-05
gene22985	Fvb4	23071538	23071772	Intergenic	UTR5	Exon1	0.814454	0.739953	0.873017	1.75827	1.71051	1.70277	2.13047	0.000348731	mediator 21
gene23049	Fvb6	26161895	26162376	UTR5	UTR5	LastExon	0.80265	0.711136	0.692562	1.46257	1.18639	1.3201	1.79893	0.00904703	Late embryogenesis abundant (LEA) hydroxyproline-rich glycoprotein family
gene23126	Fvb6	25628661	25628906	Exon2	Exon2	Exon2	2.02709	1.49162	1.13077	2.8543	2.43598	2.77721	1.73514	0.0309286	RNI-like superfamily protein
gene23153	Fvb3	15007108	15007410	Exon2	Exon3	Intron3	0.751641	0.711196	0.757886	1.53603	1.32085	1.6085	2.01078	0.011316
gene23163	Fvb3	15109504	15109824	LastExon	LastExon	LastExon	0.908642	1.32443	0.997553	1.9021	1.43661	1.76487	1.57975	0.0293189	Protein of unknown function (DUF3049)
gene23169	Fvb1	9106712	9107647	Intron1	Intron3	Intron5	1.73909	1.70477	1.19986	2.97285	2.45335	2.60156	1.72874	0.00868971	global transcription factor group B1
gene23251	Fvb7	15562670	15563394	UTR5	LastExon	LastExon	1.03041	0.950831	0.899131	2.16567	1.50362	2.26685	2.06089	0.0478748	Protein kinase superfamily protein
gene23252	Fvb7	15567963	15568388	Intergenic	LastExon	LastExon	0.858477	0.807265	0.77543	1.7887	1.35297	1.48361	1.8947	0.0266422	Acyl-CoA N-acyltransferases (NAT) superfamily protein
gene23289	Fvb7	15781705	15782028	LastExon	LastExon	LastExon	1.21981	1.07413	1.19615	1.94746	1.64506	1.9175	1.57876	0.00934828
gene23310	Fvb7	15891446	15891679	Exon2	Exon2	LastIntron	0.912188	0.947805	0.687746	1.47007	1.19776	1.36295	1.5821	0.0121525	patatin-like protein 6
gene23311	Fvb7	15900657	15901099	Intron9	Intron10	Intron11	0.790599	0.708461	0.770037	1.35171	1.38647	1.39068	1.81961	0.000219388	chorismate synthase, putative / 5-enolpyruvylshikimate-3-phosphate phospholyase, putative
gene23323	Fvb7	16385771	16386128	Intron2	Exon3	Exon4	0.800878	0.626337	0.871991	1.4988	1.37974	1.4461	1.88093	0.00433526	Zinc finger C-x8-C-x5-C-x3-H type family protein
gene23331	Fvb7	16411453	16411786	UTR5	Exon1	Exon1	1.14087	0.833597	1.02035	2.34546	1.76199	2.04003	2.0527	0.0113379	peptidase M1 family protein
gene23350	Fvb7	16498075	16498304	UTR5	UTR5	Exon1	0.710586	0.498449	0.714334	1.47966	1.29152	1.28707	2.10997	0.00182629	LisH/CRA/RING-U-box domains-containing protein
gene23362	Fvb7	16578232	16578588	LastExon	LastExon	LastExon	0.845271	0.75552	0.821655	1.77622	1.74689	1.90129	2.23922	0.000251846	Pre-mRNA-splicing factor 3
gene23367	Fvb7	16596738	16597043	Exon4	UTR3	UTR3	0.940336	0.838312	0.867985	1.9126	1.63832	1.7356	1.99745	0.00381592	Chalcone-flavanone isomerase family protein
gene23476	Fvb7	15452196	15452493	Intron1	UTR5	Exon2	0.974022	0.742267	0.886817	1.60572	1.35284	1.56835	1.73904	0.00376249
gene23530	Fvb3	17426544	17426843	UTR5	Exon1	Exon1	1.09409	0.929332	0.848168	1.96515	1.73827	1.7647	1.90421	0.00105034	Haloacid dehalogenase-like hydrolase (HAD) superfamily protein
gene23537	Fvb3	17463290	17463563	Intron1	Exon2	LastIntron	0.585704	0.513458	0.596929	1.52286	1.41986	1.6811	2.72617	0.00291123
gene23539	Fvb3	17472701	17473016	Exon7	Exon8	Intron8	0.690099	0.646293	0.669093	1.54227	1.27676	1.62066	2.21377	0.0149813	DEK domain-containing chromatin associated protein
gene23539	Fvb3	17473442	17474038	Intron8	Exon9	Intron9	1.67464	1.64487	1.32063	2.55783	2.36968	2.68177	1.63988	0.00286697
gene23539	Fvb3	17469231	17470270	UTR5	UTR5	Intron2	2.99699	3.066	2.50686	4.8704	4.62602	5.15258	1.70936	0.00105
gene23542	Fvb3	17484316	17484642	UTR5	UTR5	UTR5	1.464	1.21087	1.28277	2.55195	2.22585	2.37113	1.80636	0.00113376
gene23578	Fvb7	5850431	5850736	Exon2	Exon2	Exon2	1.25497	0.952901	1.16784	2.24957	1.64858	2.20826	1.80893	0.0267954	P-loop containing nucleoside triphosphate hydrolases superfamily protein
gene23620	Fvb7	5594907	5595145	UTR5	UTR5	UTR5	1.231	0.92647	0.825459	1.633	1.77456	2.08038	1.83978	0.00982969	RING/U-box superfamily protein
gene23626	Fvb7	5533795	5534099	Exon5	Exon5	LastIntron	1.08209	1.15839	1.04556	2.16405	1.83998	1.98276	1.82189	0.00571525
gene23713	Fvb2	13253608	13254132	Intron2	Intron3	Exon4	1.53688	1.18385	1.50906	2.49582	2.46997	2.75396	1.82509	0.00159776	GCIP-interacting family protein
gene23732	Fvb2	13382727	13383108	Exon2	Exon2	Exon2	1.12839	0.951881	0.947985	1.88728	1.78094	2.23582	1.94965	0.0102563	DNAJ heat shock N-terminal domain-containing protein
gene23814	Fvb1	9955090	9955379	UTR3	UTR3	UTR3	1.09516	1.03099	0.932993	1.66121	1.43142	1.77989	1.59278	0.0149019	PLC-like phosphodiesterases superfamily protein
gene23860	Fvb1	10140598	10140858	LastIntron	LastExon	Intergenic	1.14235	1.20935	0.83123	1.70612	1.53903	1.90518	1.61811	0.0143366	Nucleotide-diphospho-sugar transferases superfamily protein
gene23883	Fvb6	32908896	32909819	Exon2	Exon2	Exon2	1.32065	1.22893	1.03747	2.52392	2.20282	2.62632	2.04989	0.00219846	SET domain protein 2
gene23894	Fvb6	32846997	32847496	LastExon	LastExon	LastExon	0.72862	0.57409	0.633329	1.52116	1.25882	1.39504	2.15647	0.00251689	DNA-binding storekeeper protein-related transcriptional regulator
gene23921	Fvb6	32715723	32716771	Intron4	Intron7	Exon11	1.16355	1.16972	1.16524	2.36406	2.11422	2.59642	2.0222	0.0133566	syntaxin of plants 131
gene23976	Fvb6	32338731	32338979	UTR5	UTR5	Exon1	0.91135	0.708749	0.867983	1.66595	1.42763	1.51168	1.85093	0.00172501	hydroperoxide lyase 1
gene23984	Fvb6	32300941	32301239	Exon1	Exon1	Intron1	1.11774	1.48267	1.1988	2.67135	2.00233	2.53049	1.89622	0.015243	Ubiquitin fusion degradation UFD1 family protein
gene23995	Fvb1	10495228	10495640	UTR5	Exon1	Exon1	0.926323	0.814805	0.767559	1.63327	1.27853	1.46834	1.74599	0.0138392	arabinogalactan protein 18
gene24024	Fvb1	10350354	10350591	Intron3	Exon4	Intron4	0.946481	1.04772	1.26961	2.29548	2.07379	2.41643	2.07908	0.00107241	MRG family protein
gene24026	Fvb1	10341797	10342034	Exon1	Exon1	Exon1	1.03164	0.770336	0.742873	1.53566	1.74603	1.5431	1.89591	0.00353623	heavy metal atpase 1
gene24027	Fvb1	10334527	10334912	LastExon	LastExon	UTR3	1.31476	0.915996	1.08672	1.79927	1.70827	1.97844	1.65366	0.00925757	myb domain protein 73
gene24033	Fvb1	9778935	9779355	Exon4	Exon4	Exon5	1.09506	0.795476	1.02135	1.73875	1.44672	1.81296	1.71656	0.00935308
gene24033	Fvb1	9780242	9780482	Intron8	Exon9	Intron9	0.842092	0.566822	0.795019	1.77924	1.69562	1.7121	2.3535	0.00424295
gene24086	Fvb1	9459874	9460143	UTR5	UTR5	Exon1	0.880491	0.859864	0.780673	1.73368	1.50006	1.3828	1.83121	0.0150856	Ribosomal protein L25/Gln-tRNA synthetase, anti-codon-binding domain
gene24094	Fvb1	9417453	9417697	UTR5	UTR5	Exon1	1.20778	1.20615	1.19374	2.24344	1.86402	1.88661	1.66148	0.0229213	Homeodomain-like superfamily protein
gene24126	Fvb1	9232658	9233125	Exon1	Exon1	Exon1	1.09694	0.82177	0.776865	1.39638	1.30932	1.54858	1.57825	0.0165788	Disease resistance protein (CC-NBS-LRR class) family
gene24185	Fvb1	8894381	8894678	Exon5	Exon6	Exon7	0.76629	0.555843	0.655881	1.46225	1.18214	1.2875	1.9878	0.00400327	XAP5 family protein
gene24190	Fvb1	8914697	8914935	Intergenic	UTR5	Exon1	0.80003	0.574582	0.68613	1.57888	1.22085	1.35126	2.01432	0.00810024	Glycosyl hydrolases family 31 protein
gene24195	Fvb1	8952586	8952842	UTR5	Exon1	Exon1	1.12105	0.609381	0.934002	1.67483	1.42096	1.54186	1.74058	0.0305928	Chaperone DnaJ-domain superfamily protein
gene24195	Fvb1	8948320	8948813	Intron3	Intron4	Intron5	0.975601	0.751914	0.960863	1.81197	1.47787	1.78224	1.88667	0.00532724
gene24195	Fvb1	8949124	8949810	Exon2	Exon2	Exon2	1.69133	1.57472	1.33446	2.66841	2.33378	2.28437	1.58386	0.0052855
gene24345	Fvb6	31619495	31620341	UTR5	Exon3	Exon3	0.958492	0.850853	0.924479	1.71533	1.43267	1.60377	1.73814	0.00771306
gene24345	Fvb6	31617864	31618431	Exon3	Exon3	Exon3	0.685362	0.539445	0.69318	1.3243	1.11994	1.21544	1.90809	0.00187457
gene24348	Fvb5	7112197	7112477	UTR5	UTR5	Exon1	0.768676	0.727653	0.642854	1.59078	1.46245	1.57234	2.1623	0.000113998
gene24407	Fvb3	31167315	31168048	LastExon	LastExon	LastExon	1.57699	1.3901	1.29457	2.50326	2.40965	2.59994	1.76289	0.000832865	PRLI-interacting factor, putative
gene24446	Fvb3	30883992	30884469	Exon5	Exon6	Exon6	1.24572	0.743258	0.669148	2.08121	1.52601	2.02127	2.11746	0.0172548	actin binding
gene24452	Fvb3	22633094	22633342	UTR5	Exon1	Exon1	1.06766	0.77113	0.730607	1.66331	1.30307	1.38794	1.69469	0.0173553	copper/zinc superoxide dismutase 2
gene24466	Fvb1	14215981	14216299	UTR5	Exon1	Exon1	1.25689	0.857931	0.894567	2.00383	1.44233	2.2974	1.90855	0.0486266
gene24494	Fvb6	29818253	29818599	Exon3	Exon4	Exon5	0.931698	0.78202	0.913494	1.58809	1.6215	1.69836	1.86812	0.000371308	K-box region and MADS-box transcription factor family protein
gene24553	Fvb1	14034076	14034408	Intergenic	UTR5	LastExon	0.90631	0.594351	0.870206	1.85834	1.50821	1.72039	2.1456	0.00309058	tolB protein-related
gene24598	Fvb3	22969394	22969920	UTR5	UTR5	Exon1	0.910077	0.839776	0.646938	1.94275	1.44542	1.51996	2.04779	0.0174463	Exostosin family protein
gene24619	Fvb3	22775917	22776273	UTR5	UTR5	Exon1	0.775667	0.534545	0.842021	1.56293	1.23513	1.43659	1.96756	0.00653688	DNA ligase 1
gene24658	Fvb3	1554563	1554981	LastExon	LastExon	LastExon	0.894033	0.709961	0.78955	1.68889	1.3682	1.58576	1.93974	0.00526988	DNA-binding storekeeper protein-related transcriptional regulator
gene24668	Fvb3	1584740	1585047	UTR5	UTR5	LastExon	0.876111	0.739083	0.563883	1.91055	1.5742	1.41042	2.24644	0.010441	RING/U-box superfamily protein
gene24724	Fvb3	32070603	32070830	Exon1	Exon1	Exon1	0.845999	0.617467	0.776003	1.40685	1.24635	1.31543	1.77213	0.00335318	10-formyltetrahydrofolate synthetase
gene24758	Fvb3	32306984	32307211	UTR5	UTR5	Exon1	0.93298	0.625463	0.819671	1.55331	1.24662	1.28185	1.71639	0.0128153	Protein of unknown function, DUF538
gene24772	Fvb3	32433281	32433491	UTR5	UTR5	Exon1	1.00501	0.876626	0.932085	1.52333	1.50094	1.50348	1.60917	0.00324097	Protein of unknown function, DUF538
gene24814	Fvb3	32621129	32621416	LastExon	LastExon	LastExon	0.854407	0.648531	0.727652	1.43019	1.42239	1.45586	1.93153	0.00622802	calcium ion binding
gene24823	Fvb3	32667300	32667552	Intron11	Exon12	Intron12	1.10631	1.15023	1.06174	2.03866	1.88865	2.45902	1.92459	0.0246353	ARM repeat superfamily protein
gene24852	Fvb3	3825113	3825423	Intron4	Exon5	LastExon	0.679208	0.547459	0.710812	1.1281	0.911236	1.07403	1.60692	0.0103539	K-box region and MADS-box transcription factor family protein
gene24879	Fvb3	3675643	3675831	Intergenic	Exon1	Intron1	0.628217	0.658364	0.98946	1.31911	1.38824	1.35263	1.78379	0.0326742
gene24879	Fvb3	3674932	3675282	Intron1	Exon2	Exon2	1.00062	0.757974	0.819482	1.82473	1.60993	1.85458	2.05163	0.00105427
gene24894	Fvb3	3602613	3602930	Intergenic	Intergenic	Exon1	1.21914	0.610736	0.981435	1.88217	1.60114	1.8039	1.88069	0.0269555	Kinase-related protein of unknown function (DUF1296)
gene24900	Fvb3	3567575	3568071	UTR5	UTR5	LastExon	1.09004	0.967398	0.808909	2.37419	1.59041	1.93052	2.05667	0.0350316	S-adenosyl-L-methionine-dependent methyltransferases superfamily protein
gene24901	Fvb3	3565978	3566284	UTR5	Exon1	Intron1	1.34124	1.09429	1.38775	1.68054	1.9955	2.10856	1.513	0.0174532	double-stranded DNA-binding family protein
gene24918	Fvb2	20021635	20022083	Exon7	Exon7	Exon7	0.89175	0.772162	0.858677	1.58438	1.31508	1.37436	1.69422	0.00956886	CW-type Zinc Finger
gene24949	Fvb2	19863255	19863495	LastExon	LastExon	LastExon	1.00998	0.804753	0.825868	1.87309	1.3412	1.79	1.89513	0.0283826	RNA-binding ASCH domain protein
gene24950	Fvb2	19862305	19862667	UTR5	Exon1	LastIntron	0.776132	0.533369	0.603237	1.28961	1.02245	0.982536	1.72245	0.0215158
gene24996	Fvb5	22989524	22989884	Intergenic	Exon1	LastIntron	1.09991	1.06289	1.01205	1.71617	1.83431	2.10759	1.78215	0.0155464
gene25021	Fvb5	22784774	22785081	UTR5	UTR5	UTR5	0.669662	0.61587	0.68301	1.2803	1.22948	1.31	1.94041	4.42506e-05	S-adenosyl-L-methionine-dependent methyltransferases superfamily protein
gene25040	Fvb5	23191465	23191766	Intergenic	UTR5	LastExon	1.07691	1.09608	1.00357	1.866	1.57922	1.86688	1.67228	0.0122365	Adenine nucleotide alpha hydrolases-like superfamily protein
gene25060	Fvb5	22753759	22753975	UTR5	LastIntron	LastExon	0.661903	0.435196	0.639771	1.13807	1.08602	1.0355	1.8767	0.01061	Duplicated homeodomain-like superfamily protein
gene25144	Fvb5	6929407	6929612	Intron3	Exon4	Intron4	0.891316	0.511875	0.706033	1.54672	1.21077	1.3536	1.9491	0.0107282	associated molecule with the SH3 domain of STAM 1
gene25223	Fvb6	18582627	18582825	Exon1	Exon1	LastIntron	0.969159	0.566822	0.682502	1.34281	1.49825	1.82891	2.10503	0.0127587	Remorin family protein
gene25256	Fvb2	7175956	7176240	Intron6	Exon7	Intron7	1.4637	1.50341	1.41845	2.98472	2.57687	3.63673	2.09741	0.0343685	FtsJ-like methyltransferase family protein
gene25256	Fvb2	7177597	7177893	Intron8	Exon9	Exon10	0.836967	0.66839	0.654468	1.72852	1.47535	1.83651	2.3337	0.00379192
gene25327	Fvb3	17928028	17928233	UTR5	Exon1	Exon1	0.932698	0.802941	0.799093	1.38411	1.21728	1.26011	1.52344	0.00282505	tetraspanin3
gene25368	Fvb2	1330556	1330850	UTR5	LastExon	LastExon	1.05363	0.767106	0.918341	2.1698	1.3851	1.79915	1.95469	0.0481278	F-box family protein
gene25371	Fvb2	1373982	1374471	Exon18	Intron19	Exon21	0.939234	0.857499	1.06782	1.76486	1.27613	1.51337	1.58991	0.0412002	pre-mRNA-processing protein 40A
gene25404	Fvb3	18212526	18212812	Intergenic	Exon1	Exon1	0.866196	0.697748	0.766145	1.56515	1.19233	1.21439	1.7046	0.0315706	ribosomal protein L5
gene25444	Fvb2	1696890	1697401	Intergenic	Intron1	Exon2	0.871342	0.784314	0.849355	1.33699	1.23401	1.28202	1.53812	0.000376173	proline-rich family protein
gene25474	Fvb1	22405815	22406082	LastExon	LastExon	LastExon	0.974054	0.782554	0.85659	1.66239	1.33884	1.45292	1.70449	0.00924234	Ethylene insensitive 3 family protein
gene25549	Fvb2	2003777	2004029	UTR5	UTR5	Exon1	0.90893	0.747115	0.672323	1.64461	1.34778	1.38945	1.88194	0.00520767	CLP protease proteolytic subunit 1
gene25593	Fvb2	2235426	2235870	UTR5	UTR5	LastExon	0.840041	0.748662	0.735649	1.77714	1.40202	1.60687	2.05908	0.0115317	Octicosapeptide/Phox/Bem1p family protein
gene25596	Fvb2	2251076	2251752	Exon1	Exon1	Exon2	0.849819	0.730167	0.805949	1.56243	1.35188	1.48209	1.84263	0.00195792	global transcription factor group E7
gene25596	Fvb2	2252207	2252548	LastIntron	UTR3	UTR3	1.11332	1.11211	1.00039	2.07959	1.8885	1.97419	1.84209	0.000366781
gene25602	Fvb2	2297868	2298056	Intron3	Intron4	Exon5	0.70822	0.852496	0.812526	1.55693	1.53573	1.43682	1.90856	0.000254439	TBP-associated factor II 15
gene25623	Fvb6	24983212	24983699	UTR5	Exon1	Exon1	1.10283	1.11667	0.908279	2.21323	1.84789	2.03135	1.94786	0.0026673	AAA-type ATPase family protein
gene25642	Fvb6	25058786	25059028	Intron10	Exon11	Intron11	0.809635	1.1132	1.31739	1.92392	1.75994	1.55645	1.61727	0.0253069	Protein kinase family protein
gene25642	Fvb6	25055160	25055548	UTR5	UTR5	Intron1	1.50576	1.36766	1.30344	2.42419	2.144	1.90516	1.54982	0.0240212
gene25654	Fvb6	24993438	24993816	LastExon	UTR3	UTR3	1.81536	1.78011	1.69307	2.56737	2.74494	2.96298	1.56476	0.00804215	Uncharacterised protein family (UPF0497)
gene25661	Fvb5	22333792	22334004	Intergenic	LastExon	LastExon	0.702543	0.64352	0.81359	1.39349	1.35699	1.39847	1.92112	0.00358817
gene25685	Fvb5	22474693	22475056	LastExon	LastExon	LastExon	1.30313	1.3306	1.65087	2.06359	2.25509	2.80358	1.6623	0.0326882	myb domain protein 3
gene25701	Fvb6	25359422	25359937	UTR5	UTR5	Exon1	0.904584	0.783058	0.782468	2.01616	1.52535	1.70817	2.12528	0.0170991	Ribosomal protein S5 domain 2-like superfamily protein
gene25729	Fvb6	25178805	25179463	Exon1	Exon1	Exon1	1.04444	0.746854	0.686971	1.48475	1.32587	1.25321	1.63979	0.0218889	hydroxyproline-rich glycoprotein family protein
gene25791	Fvb5	8143339	8143550	Intergenic	UTR5	Exon1	0.751684	0.622085	0.794576	1.42265	1.20113	1.26951	1.79551	0.00281106
gene25799	Fvb5	8109397	8109686	Exon3	Exon4	Intron4	0.790537	0.751914	0.565555	1.40482	1.25626	1.2488	1.85477	0.00305155	leo1-like family protein
gene25809	Fvb5	8027104	8028291	Exon1	Exon1	Intron1	1.89803	1.62494	1.4962	3.18829	2.88364	2.97741	1.80296	0.00114219	DNAJ heat shock N-terminal domain-containing protein
gene25816	Fvb6	24792098	24792438	Intergenic	Exon1	Exon1	0.783816	0.76888	0.69598	2.31188	1.54836	1.82684	2.52908	0.0342175
gene25827	Fvb6	24694660	24694854	Intron13	Exon14	Intron14	0.87223	0.762406	0.861839	1.45091	1.22934	1.16864	1.54173	0.0220111	AMP-dependent synthetase and ligase family protein
gene25833	Fvb6	24629420	24629703	Exon2	Exon2	Intron2	1.03557	0.873679	0.922678	1.88945	1.92694	1.73368	1.95982	0.000361842	HD-ZIP IV family of homeobox-leucine zipper protein with lipid-binding START domain
gene25834	Fvb6	24623922	24624512	UTR5	UTR5	LastIntron	1.17893	0.967498	1.01758	1.92052	1.41654	1.83201	1.63371	0.0354396	ribosomal protein S17
gene25951	Fvb5	8871803	8872035	UTR5	UTR5	Exon1	0.986577	1.12961	0.78247	1.73121	1.34835	1.60573	1.61636	0.0173663	P-loop containing nucleoside triphosphate hydrolases superfamily protein
gene25951	Fvb5	8876418	8876781	Exon10	Exon11	Exon11	0.894397	0.711899	0.665559	1.39548	1.14931	1.2308	1.6619	0.0076102
gene25967	Fvb5	8801220	8801559	Exon5	Exon5	Exon5	0.758906	0.650246	0.711279	1.43746	1.28306	1.46987	1.9762	0.00160417	IQ-domain 31
gene25994	Fvb5	8680904	8681190	Intergenic	Exon1	LastIntron	1.04776	0.970403	0.872415	2.00334	1.656	1.84837	1.9054	0.00469446
gene26014	Fvb5	8592315	8592619	Exon1	Exon1	Exon1	0.963054	0.738002	0.833955	1.50572	1.20357	1.18379	1.53573	0.0286243	Protein of unknown function (DUF3223)
gene26022	Fvb5	8566560	8566798	LastExon	LastExon	LastExon	1.13222	0.482343	1.21671	2.01665	1.67813	1.67625	1.89703	0.0487361	cycling DOF factor 3
gene26102	Fvb5	7912434	7912752	Exon3	Exon3	Exon3	1.18284	1.07202	1.27051	2.09036	1.71057	1.90127	1.61748	0.00970813
gene26106	Fvb5	7879968	7880216	UTR5	UTR5	UTR5	1.11309	1.05426	0.958542	1.92373	1.76637	1.57752	1.68516	0.00929895	RHOMBOID-like protein 12
gene26110	Fvb5	7850016	7850397	Intergenic	LastExon	LastExon	1.21557	1.25556	1.00243	2.3525	1.95175	2.23901	1.88373	0.00342372	Pentatricopeptide repeat (PPR) superfamily protein
gene26119	Fvb5	7785612	7785885	Intron6	Exon7	Exon7	0.848158	0.789974	0.880512	1.44132	1.40717	1.45821	1.70993	0.000207589	AGAMOUS-like 8
gene26138	Fvb5	7707611	7707861	UTR5	Exon1	Exon1	1.02776	0.833284	0.8034	1.57904	1.41017	1.43531	1.66058	0.0034186	O-fucosyltransferase family protein
gene26147	Fvb5	7665917	7666157	Intergenic	LastExon	LastExon	0.748265	0.652875	0.67713	1.75364	1.54874	1.41212	2.26847	0.00835126	RING/U-box superfamily protein
gene26172	Fvb5	7526779	7527111	UTR5	Exon1	Exon2	1.11484	0.6615	0.889104	2.14156	1.74882	1.7927	2.13213	0.00511721	tRNA synthetase beta subunit family protein
gene26217	Fvb5	7300040	7300425	Intron11	Exon13	Intron13	0.883475	0.651184	0.72524	1.64788	1.17901	1.41523	1.87713	0.0229605
gene26231	Fvb5	7247522	7247753	Intergenic	LastExon	LastExon	0.866915	0.710763	0.712154	1.5314	1.31027	1.55395	1.91962	0.00285693	Eukaryotic aspartyl protease family protein
gene26233	Fvb5	7231356	7231869	Intron2	Intron3	Intron4	1.15723	0.980483	1.23057	1.97078	1.66612	2.01109	1.67681	0.00654023	CCAAT-displacement protein alternatively spliced product
gene26233	Fvb5	7234915	7235572	Intron11	Exon13	Exon14	0.99651	0.802054	0.930004	1.65365	1.53886	1.72965	1.80394	0.000781816
gene26269	Fvb2	292175	292729	LastExon	LastExon	LastExon	1.08237	0.900203	0.841648	1.971	1.58126	1.75398	1.87884	0.00581327	Leucine-rich repeat (LRR) family protein
gene26312	Fvb7	17753952	17754211	Intergenic	Intergenic	Exon1	1.14203	1.106	0.922379	2.22671	2.06524	2.06956	2.00652	0.000344654	BTB/POZ/MATH-domains containing protein
gene26314	Fvb7	17747734	17748079	LastExon	LastExon	Intergenic	1.83252	1.8375	1.47249	2.85541	2.28745	2.81895	1.54823	0.01753	Nucleotidyltransferase family protein
gene26340	Fvb2	47049	47356	UTR5	UTR5	Exon1	0.983151	0.936701	0.925584	1.92905	1.58449	1.56273	1.78401	0.0225308	Cystathionine beta-synthase (CBS) family protein
gene26342	Fvb2	66777	67160	Intergenic	UTR5	LastExon	0.79781	0.773946	0.768928	1.76991	1.30856	1.48819	1.95099	0.0307458	UDP-glucosyl transferase 73B5
gene26342	Fvb2	67728	68260	LastExon	LastExon	Intergenic	0.9954	0.90094	0.862476	1.59982	1.35635	1.4212	1.58668	0.00675109
gene26361	Fvb2	137639	137958	Exon1	Exon1	Exon1	0.874163	0.82335	0.784136	1.61033	1.18277	1.40636	1.69221	0.0385327	Leucine-rich repeat (LRR) family protein
gene26379	Fvb2	279704	279917	UTR5	Exon1	Exon1	0.861085	0.552565	0.751629	1.56635	1.33151	1.41458	1.99163	0.00405806	Cyclase family protein
gene26484	Fvb7	17558438	17558698	Exon11	Exon11	Exon11	1.16805	1.225	1.0873	1.79212	1.66944	1.86684	1.531	0.00153279	actin-related protein 5
gene26494	Fvb7	17517127	17517419	Intron4	Exon5	Intron5	1.19579	1.08631	1.06116	1.78685	1.54284	1.93577	1.57494	0.0205823	XH/XS domain-containing protein
gene26494	Fvb7	17515871	17516468	Intron2	Exon4	Intron4	1.3393	1.36631	1.08358	2.23411	2.10897	2.56686	1.8236	0.00505191
gene26548	Fvb5	25094096	25095088	Intron4	Intron6	LastIntron	0.758135	0.672631	0.707389	1.58519	1.43372	1.60125	2.16081	0.00105847	Sas10/Utp3/C1D family
gene26562	Fvb5	25005345	25005779	Exon5	Exon5	Exon5	0.77391	0.596971	0.654985	1.33973	1.04755	1.35013	1.84484	0.0143378	ubiquitin-protein ligase 1
gene26736	Fvb6	18727406	18727811	Exon20	Exon20	Exon20	1.56921	1.36776	1.4471	2.1282	2.24973	2.34238	1.53289	0.000811307	nuclear RNA polymerase A1
gene26827	Fvb7	1055209	1055448	LastExon	LastExon	LastExon	1.07278	1.03407	0.995562	1.94591	1.45866	1.69199	1.64278	0.0391072
gene26886	Fvb5	23719063	23719507	Exon1	Exon1	Exon1	0.63658	0.574771	0.566402	1.29775	0.981215	1.17639	1.94366	0.0212492	Octicosapeptide/Phox/Bem1p family protein
gene26894	Fvb5	23769310	23769571	UTR5	UTR5	Exon1	0.886126	0.92688	0.819318	1.7505	1.77653	1.60086	1.94805	0.000692445	Phosphoglycerate mutase family protein
gene26933	Fvb5	24207834	24208070	UTR5	Exon1	Exon1	1.2363	0.879879	0.962062	2.10118	1.55609	1.60489	1.70947	0.0319671	lumazine-binding family protein
gene26935	Fvb5	24218414	24218665	Intergenic	UTR5	UTR5	0.891946	0.693324	0.724725	2.29852	1.8538	1.63889	2.50703	0.0191684	esterase/lipase/thioesterase family protein
gene26940	Fvb5	24246107	24246316	Intron1	Exon2	Exon2	1.14024	1.11209	0.826195	1.88488	1.90579	1.97059	1.87144	0.00889555	Transducin/WD40 repeat-like superfamily protein
gene26949	Fvb7	557272	557572	Exon3	Exon3	Intron3	0.877904	0.713576	0.885991	1.41855	1.30304	1.39677	1.66232	0.00239029	lipoxygenase 2
gene26949	Fvb7	563050	563555	UTR5	Exon1	Intron1	0.78996	0.611636	0.742754	1.26436	1.15524	1.28888	1.72942	0.00193157
gene26953	Fvb7	606060	606340	UTR5	Exon1	Exon1	1.01017	0.820522	0.906839	1.73124	1.56854	1.83439	1.87547	0.00169778	urophorphyrin methylase 1
gene27055	Fvb3	14396203	14396505	Exon1	Exon1	Intron1	1.14771	0.928877	0.913563	1.81259	1.45611	1.75338	1.67954	0.00983919
gene27089	Fvb5	24508762	24509017	Exon3	Exon3	Exon3	1.13601	0.788621	0.943489	1.72267	1.64608	1.50441	1.69908	0.00798919	peroxin 13
gene27126	Fvb2	2479370	2479827	Intron17	Intron17	Intron17	1.54521	1.48368	1.29655	2.37756	2.20195	2.08332	1.54038	0.00251884
gene27127	Fvb2	2479370	2479827	UTR3	UTR3	Intergenic	1.54521	1.48368	1.29655	2.37756	2.20195	2.08332	1.54038	0.00251884
gene27156	Fvb3	19725065	19725349	Intron3	Exon4	Exon4	1.16468	0.914123	0.888115	1.6455	1.69958	1.85325	1.7521	0.00340292	cytochrome P450, family 72, subfamily A, polypeptide 15
gene27174	Fvb3	18702213	18702468	Intergenic	UTR5	Exon1	1.12174	1.1025	0.821406	2.262	1.79637	2.17268	2.04589	0.0053076	P-loop containing nucleoside triphosphate hydrolases superfamily protein
gene27194	Fvb3	18426452	18426707	UTR5	Exon1	Exon1	1.13035	0.914947	1.06504	1.96489	1.57289	1.76993	1.70648	0.00963323	homogentisate 1,2-dioxygenase
gene27200	Fvb3	18452766	18453238	LastExon	LastExon	LastExon	1.02005	0.621923	1.086	1.66386	1.65533	1.82002	1.8839	0.0207006	RmlC-like cupins superfamily protein
gene27202	Fvb3	18465066	18465360	Intron5	Exon6	Intron6	1.43815	1.18023	1.26968	2.14924	2.0434	2.58749	1.74383	0.0159328
gene27202	Fvb3	18465545	18466030	Intron2	Intron3	Intron4	1.06055	0.869664	0.908787	1.7022	1.41011	1.71169	1.69919	0.0084122
gene27210	Fvb3	18504581	18505536	LastExon	LastExon	LastExon	1.97613	1.60175	1.5915	3.19612	2.51047	2.79959	1.6455	0.0135816
gene27214	Fvb3	18526093	18526412	Exon1	Exon1	LastIntron	1.37654	1.01929	1.29185	2.63031	2.53769	2.9744	2.208	0.00116666
gene27222	Fvb3	18786566	18786873	UTR5	Exon1	Exon1	0.892751	0.761191	0.736884	1.67381	1.22353	1.31749	1.76292	0.0355737	cobalt ion binding
gene27222	Fvb3	18785136	18785637	LastExon	LastExon	LastExon	0.805949	0.661302	0.754153	1.15731	1.19168	1.23313	1.61255	0.0024551
gene27260	Fvb3	18981498	18981884	Intergenic	LastExon	LastExon	1.1225	1.22961	0.966821	2.00867	1.70225	2.07962	1.7447	0.00628699	Peptide-N4-(N-acetyl-beta-glucosaminyl)asparagine amidase A protein
gene27321	Fvb3	19283474	19283807	LastExon	LastExon	UTR3	4.73575	4.06444	3.33849	6.59327	7.44049	6.11462	1.65985	0.00886266
gene27325	Fvb3	19293393	19293810	Exon2	Exon3	LastIntron	1.33762	1.14375	1.17091	2.84323	2.51387	2.81442	2.23737	0.000828299
gene27354	Fvb3	19484531	19484864	LastIntron	LastIntron	UTR3	0.948896	0.913343	0.846535	1.79265	1.91141	1.52934	1.93202	0.0129545	RING/FYVE/PHD zinc finger superfamily protein
gene27367	Fvb3	19581373	19581687	UTR5	Exon1	Exon1	1.7573	1.38161	1.42321	2.30485	2.4396	2.58553	1.6067	0.00462069	pfkB-like carbohydrate kinase family protein
gene27394	Fvb4	12735638	12736257	Intron9	Exon11	Exon13	0.802161	0.75781	0.902498	1.33888	1.28279	1.41167	1.63793	0.000837536	CBL-interacting protein kinase 21
gene27402	Fvb2	2568842	2569131	Intergenic	UTR5	Intron1	0.695161	0.564567	0.831332	1.27299	1.13338	0.980076	1.61949	0.0198375	Cox19-like CHCH family protein
gene27405	Fvb2	2581891	2582360	Intron15	Intron16	Intron17	0.726966	0.540249	0.664225	1.03832	0.987324	1.15479	1.64667	0.00504306	dynamin-related protein 3A
gene27421	Fvb2	2684633	2684853	Intron13	Exon14	Intron14	1.87698	2.4325	1.73652	3.29147	3.18785	2.75356	1.5271	0.018874	embryo sac development arrest 7
gene27440	Fvb2	2845840	2846411	Intergenic	Intergenic	Exon1	1.32934	1.41997	1.38815	2.16686	2.34332	2.27448	1.63981	0.000612717	calcium-dependent protein kinase 2
gene27446	Fvb2	2865219	2865544	Exon1	Exon1	Exon1	0.812461	0.652567	0.711396	1.64321	1.10989	1.3389	1.88015	0.0440986	dicarboxylate transport 2.1
gene27505	Fvb2	3372338	3372614	UTR5	UTR5	Exon1	0.645261	0.748122	0.79189	1.69502	1.21348	1.37211	1.95885	0.0299738	Exostosin family protein
gene27626	Fvb2	19364148	19364997	LastExon	LastExon	LastExon	1.14322	1.13501	0.942064	2.07277	1.60731	1.81552	1.70655	0.0161053	BSD domain-containing protein
gene27650	Fvb4	12955385	12955698	Intron1	Exon2	Exon2	0.640969	0.596574	0.617446	1.32976	1.05212	1.29355	1.98138	0.0182564	NAD(P)-binding Rossmann-fold superfamily protein
gene27688	Fvb5	14002990	14003290	UTR5	Exon1	Exon1	0.701072	0.561966	0.684096	1.76154	1.21221	1.49172	2.29335	0.0268689
gene27688	Fvb5	14001495	14001774	UTR3	UTR3	Intergenic	1.11459	0.725696	1.02023	2.1256	1.96887	2.08871	2.16156	0.00507436	DNA-binding bromodomain-containing protein
gene27697	Fvb5	14076330	14076600	UTR5	UTR5	UTR5	0.944339	0.823889	1.06327	1.58262	1.47846	1.70786	1.68425	0.00253654	Pectinacetylesterase family protein
gene27718	Fvb5	14242120	14242308	UTR5	UTR5	LastIntron	0.754943	0.775364	0.73395	1.13574	1.05001	1.29312	1.53642	0.0267974
gene27738	Fvb2	19437335	19437678	UTR5	UTR5	Exon1	1.14402	1.14333	0.98236	1.69129	1.57711	2.03069	1.62066	0.0257722	DNAse I-like superfamily protein
gene27748	Fvb2	19509726	19510094	UTR5	Exon1	Exon1	0.823027	1.17877	0.941823	2.23105	1.49868	1.80133	1.879	0.0374235	receptor-like kinase in in flowers 3
gene27750	Fvb2	19519864	19520228	UTR5	UTR5	UTR5	0.929186	0.712532	0.861597	1.73721	1.35671	1.37836	1.78654	0.0179441	homolog of yeast autophagy 18 (ATG18) G
gene27754	Fvb2	19551887	19552136	Exon2	Exon2	Exon2	0.792623	0.453146	0.503716	2.03976	1.35506	1.36501	2.7207	0.0309116	transducin family protein / WD-40 repeat family protein
gene27766	Fvb2	19619900	19620169	Exon16	Exon16	Exon16	1.01837	1.1594	1.05966	2.04561	1.80188	2.01924	1.81216	0.0019087	sequence-specific DNA binding;sequence-specific DNA binding transcription factors
gene27776	Fvb2	19679761	19680031	UTR5	Exon1	Exon1	0.954463	0.995889	0.828221	1.66868	1.29435	1.51583	1.61193	0.0204939	Nuclear pore localisation protein NPL4
gene27826	Fvb2	19054813	19055167	UTR5	UTR5	Exon1	0.875234	1.13101	1.18488	2.60058	1.87223	1.90693	1.99921	0.0325252	RAD3-like DNA-binding helicase protein
gene27827	Fvb2	19063070	19063344	Intron3	Exon4	Exon4	0.877131	0.798912	0.82518	1.77584	1.40572	1.45603	1.85413	0.0220287	basic helix-loop-helix (bHLH) DNA-binding superfamily protein
gene27967	Fvb6	37508651	37508970	Intron2	Exon3	Exon3	1.3673	1.39449	1.17302	2.28694	2.11995	1.98625	1.62477	0.0021801	Surfeit locus protein 2 (SURF2)
gene27975	Fvb6	37545160	37545382	UTR5	UTR5	UTR5	1.05307	0.817584	1.02073	1.7675	1.57248	1.468	1.66287	0.00553546	RNA-binding (RRM/RBD/RNP motifs) family protein
gene27987	Fvb6	37595045	37595586	LastExon	LastExon	UTR3	1.13586	1.39277	1.16301	1.95529	1.88115	2.12511	1.61488	0.00237528	alpha/beta-Hydrolases superfamily protein
gene28086	Fvb3	27805027	27806286	LastExon	UTR3	Intergenic	1.5477	1.42075	1.23134	2.4764	2.18209	2.36921	1.67334	0.00173047	Kinase interacting (KIP1-like) family protein
gene28098	Fvb3	27740356	27740609	LastExon	LastExon	LastExon	0.743394	0.775833	0.778693	1.68607	1.34973	1.59615	2.01572	0.0153583	high-level expression of sugar-inducible gene 2
gene28100	Fvb3	27735008	27735215	LastIntron	UTR5	LastExon	0.86409	0.659479	0.677782	1.31593	1.2201	1.32233	1.75273	0.00506284	Werner syndrome-like exonuclease
gene28104	Fvb3	27716465	27716660	UTR3	UTR3	UTR3	2.42009	2.41577	2.25678	4.63142	3.58883	4.64711	1.81419	0.0291322	myb-like HTH transcriptional regulator family protein
gene28150	Fvb3	27466102	27466383	Exon13	Exon13	Exon13	0.894113	0.638291	0.652122	1.47913	1.41231	1.44505	1.98509	0.0100948	translocon at the inner envelope membrane of chloroplasts 110
gene28181	Fvb3	27292091	27292330	Intergenic	LastExon	LastExon	0.868277	0.616261	0.67414	1.59899	1.15605	1.23233	1.84714	0.027759	prenylated RAB acceptor 1.B4
gene28182	Fvb3	27288556	27288817	Exon3	Exon3	Intron3	0.959193	0.857499	0.810612	1.44734	1.2284	1.4799	1.58171	0.00986016	sorting nexin 2B
gene28192	Fvb3	27239802	27240198	UTR5	UTR5	Exon1	1.31596	1.34672	1.39214	2.46393	2.22828	2.21183	1.70267	0.00468515	Mitochondrial substrate carrier family protein
gene28231	Fvb3	27005626	27006203	UTR5	UTR5	UTR5	1.09021	0.944575	0.93066	1.77332	1.88766	1.94315	1.88981	0.000250584
gene28289	Fvb4	10732756	10733010	Intron2	Exon3	LastIntron	1.19799	1.36217	1.09315	2.04611	2.04612	2.23951	1.73315	0.00108071
gene28333	Fvb6	36380892	36381392	UTR5	LastExon	LastExon	1.39877	1.41977	1.20671	2.36303	1.841	2.51379	1.66892	0.0370882	Cation efflux family protein
gene28333	Fvb6	36379234	36379593	LastExon	LastExon	LastExon	1.22304	1.51936	1.51858	2.68612	2.14447	2.41057	1.69941	0.00927137
gene28351	Fvb6	36466113	36466609	LastExon	LastExon	LastExon	0.729851	0.654253	0.649145	1.30364	1.19187	1.41514	1.92335	0.00472773	senescence-associated gene 101
gene28380	Fvb6	36621750	36622084	Exon17	Exon17	Exon17	1.62891	1.45484	1.05025	2.02425	2.06069	2.17662	1.51465	0.0457172	5'-3' exonuclease family protein
gene28388	Fvb6	36681301	36681574	Intron1	Exon2	LastIntron	0.897833	0.798794	0.876577	1.43145	1.36664	1.38392	1.62521	0.000310117	DSS1 homolog on chromosome V
gene28433	Fvb6	36911228	36911485	LastExon	LastExon	LastExon	1.45972	1.2184	1.21714	2.60601	1.95263	2.19102	1.73279	0.0244833	ribosomal protein L12-A
gene28524	Fvb2	6445452	6445798	UTR5	LastExon	LastExon	0.706296	0.625431	0.584173	1.55692	1.12367	1.26002	2.0568	0.0268797	alpha/beta-Hydrolases superfamily protein
gene28524	Fvb2	6444866	6445180	LastExon	LastExon	LastExon	1.35124	1.12806	1.03871	2.0101	1.71944	1.95898	1.61698	0.00499661
gene28530	Fvb2	6467959	6468316	Intergenic	LastExon	LastExon	0.774924	0.601318	0.663491	1.70174	1.32344	1.392	2.16557	0.01084	alpha/beta-Hydrolases superfamily protein
gene28659	Fvb5	27470385	27470600	Intron1	Exon2	Exon2	0.838999	0.925555	0.806434	1.82943	1.48299	1.55321	1.89251	0.0118375	general regulatory factor 12
gene28688	Fvb6	30181617	30181973	Intron1	Exon2	Exon2	1.27418	1.02672	1.01461	2.19854	1.75325	2.13647	1.8363	0.00835	protodermal factor 1
gene28701	Fvb6	30268461	30269249	Exon1	UTR3	UTR3	1.27024	1.16896	1.26595	2.28359	1.87515	2.26136	1.73275	0.0162288
gene28701	Fvb6	30269646	30270098	Exon1	Exon1	Exon1	0.815345	0.567261	0.868792	1.47262	1.30966	1.4198	1.86643	0.00840683	Ribosomal protein L1p/L10e family
gene28702	Fvb6	30271413	30271987	Exon2	Exon2	Exon2	0.700802	0.612376	0.613479	1.27126	1.05068	1.11094	1.78178	0.00788857
gene28703	Fvb6	30274351	30275546	LastExon	UTR3	UTR3	1.83717	1.5966	1.33246	2.61729	2.42824	2.30288	1.54176	0.0116417	phy rapidly regulated 1
gene28704	Fvb6	30279508	30279821	UTR5	LastExon	LastExon	1.28985	1.00388	1.13362	1.55117	1.66969	2.08677	1.54861	0.0418868
gene28730	Fvb6	30454004	30454482	UTR5	Exon2	Exon2	1.30754	1.00846	0.977771	2.01141	2.01565	1.88336	1.79442	0.00692697
gene28748	Fvb6	30602454	30602760	UTR5	UTR5	Exon1	0.911744	0.792421	0.925507	1.86399	1.73614	1.6839	2.00939	0.000276814	glyoxalase II 3
gene28754	Fvb6	30635138	30635551	UTR5	Exon1	Exon1	0.692475	0.634726	0.662068	1.53205	1.14903	1.35026	2.02654	0.0233182	phytoene desaturation 1
gene28777	Fvb6	30785235	30785612	Intergenic	UTR5	Intron1	1.63584	1.59862	1.27365	3.51768	2.58564	2.83457	1.98262	0.0213908	rotamase CYP 4
gene28795	Fvb3	28123674	28123907	Intron2	Exon3	Intron3	0.803482	0.963666	0.921213	1.74089	1.98777	1.74463	2.03592	0.00164159
gene28822	Fvb3	28268260	28268448	Intergenic	UTR5	Intron1	0.633788	0.512299	0.638803	1.08612	1.07617	1.11834	1.838	0.00386443	Cytochrome c oxidase, subunit Vib family protein
gene28881	Fvb3	15411988	15412684	Exon3	Exon4	LastExon	1.38823	0.97054	1.21861	2.33503	1.7254	2.2675	1.76887	0.0221597	Heavy metal transport/detoxification superfamily protein
gene28899	Fvb3	15552677	15552950	Intron6	Exon7	LastIntron	0.618985	0.666117	0.663863	1.03716	0.906838	1.11658	1.57036	0.0209018	lactoylglutathione lyase family protein / glyoxalase I family protein
gene29029	Fvb4	1493283	1493572	Intergenic	UTR5	Exon1	1.19663	0.962601	0.924324	1.793	1.72903	1.67816	1.68643	0.0073858	ATP sulfurylase 1
gene29041	Fvb4	1565897	1566116	Exon2	Exon2	Intron2	0.816409	0.732277	0.723514	1.32627	1.12029	1.30602	1.65152	0.00802545
gene29041	Fvb4	1564810	1565077	Intron2	Exon3	LastIntron	1.07285	0.915867	1.04323	1.72428	1.70848	1.52639	1.63564	0.00172115
gene29056	Fvb4	1727358	1727696	Exon1	Exon1	Exon1	0.739272	0.55973	0.723712	1.37073	1.32819	1.35838	2.00587	0.00527697	varicose-related
gene29084	Fvb5	18245501	18245788	UTR5	LastExon	LastExon	0.712604	0.60588	0.759443	1.78819	1.27006	1.44771	2.16849	0.0256107
gene29107	Fvb5	18082232	18082522	Exon13	Exon13	Exon13	1.19543	1.08507	1.09594	2.1813	1.97611	2.25771	1.89997	0.00257476
gene29107	Fvb5	18077298	18077555	UTR5	UTR5	Exon1	1.10949	0.905404	0.883964	2.22592	2.10814	2.16293	2.24123	0.000826736	EMBRYO DEFECTIVE 140
gene29135	Fvb5	17890177	17890460	UTR5	UTR5	Exon1	0.781465	0.7077	0.560493	1.3914	1.38047	1.41622	2.04331	0.00700914	alfin-like 6
gene29150	Fvb5	17249758	17250055	Exon3	Exon4	Intron4	0.674362	0.578642	0.84292	1.39421	1.20685	1.51848	1.9655	0.00514964
gene29150	Fvb5	17251331	17252398	Exon7	LastExon	UTR3	1.98859	1.75636	1.80386	2.79807	2.75439	2.91448	1.5259	0.000680426
gene29165	Fvb5	17161577	17161813	UTR5	Exon1	Intron1	0.660841	0.552015	0.636953	1.31663	1.03682	1.18802	1.9145	0.0108932	Phosphofructokinase family protein
gene29176	Fvb5	17083325	17084092	Exon1	Exon1	Exon1	1.26373	1.20151	1.14583	2.5762	1.90446	2.20377	1.85109	0.030946	microfibrillar-associated protein-related
gene29179	Fvb5	17064113	17065098	LastIntron	UTR5	LastExon	2.86453	2.64048	2.28681	4.97227	4.31592	4.15908	1.72582	0.00505098	P-loop containing nucleoside triphosphate hydrolases superfamily protein
gene29218	Fvb5	18628267	18628572	Exon1	Exon1	Exon1	0.749939	0.553045	0.827733	1.47506	1.30182	1.58583	2.04753	0.00306143
gene29218	Fvb5	18627605	18628034	Exon1	Exon1	Exon1	1.35534	1.25511	1.22406	2.28709	2.14225	2.21833	1.73364	8.50699e-05
gene29310	Fvb5	17526477	17526709	Intron4	Exon5	Intron5	0.925542	0.63659	0.900051	1.51988	1.26488	1.23754	1.63363	0.0156962	DNAJ heat shock N-terminal domain-containing protein
gene29364	Fvb7	3310927	3311450	Intron1	Intron2	Exon3	0.884817	0.754578	0.939532	1.53771	1.42159	1.7346	1.8201	0.00531645
gene29369	Fvb7	3353850	3354483	Exon1	Exon1	Exon1	1.55577	1.33919	1.32688	2.43137	2.07838	2.38586	1.63332	0.00416763	Protein of unknown function (DUF1423)
gene29488	Fvb7	3713861	3714231	Exon2	Exon2	Exon2	0.91579	1.06234	0.943015	2.29427	2.28246	1.9279	2.22674	0.00492593	Co-chaperone GrpE family protein
gene29495	Fvb7	3738077	3738464	Intron7	Intron8	Exon9	0.830364	0.626911	0.862264	1.9338	1.59109	1.7335	2.267	0.00191714	structural maintenance of chromosomes 5
gene29499	Fvb7	3767178	3767487	UTR5	UTR5	Exon1	1.03612	0.771086	0.749271	1.72736	1.64084	1.49054	1.90056	0.00343862	Protein of unknown function (DUF3411)
gene29558	Fvb1	7644151	7644733	UTR5	UTR5	LastExon	1.20132	1.08099	1.01942	1.77464	1.73823	2.0091	1.67245	0.00342355	GRAS family transcription factor
gene29559	Fvb1	7632061	7632318	LastExon	LastExon	LastExon	2.86688	1.7325	2.46769	5.57588	5.38123	6.36374	2.45093	0.00164852	RmlC-like cupins superfamily protein
gene29566	Fvb1	7603099	7603450	Intron1	Exon2	Intron2	1.93749	1.43203	1.44423	2.95048	3.18829	3.15601	1.93088	0.00508551	U2 snRNP auxilliary factor, large subunit, splicing factor
gene29586	Fvb1	7511954	7512712	Exon1	Exon1	LastIntron	1.65905	1.56583	1.35834	2.83312	2.47226	2.60237	1.72537	0.00146831	Leucine-rich repeat (LRR) family protein
gene29592	Fvb1	7474699	7475040	Exon6	Exon6	LastIntron	1.16486	1.41609	1.308	2.2879	1.95254	2.13591	1.6396	0.00312979	DNA-binding bromodomain-containing protein
gene29644	Fvb4	9787079	9787645	LastIntron	LastIntron	LastIntron	1.50655	1.82381	1.48423	2.77152	2.32531	2.50684	1.5793	0.00584534
gene29648	Fvb4	9847808	9848168	LastExon	LastExon	Intergenic	1.29429	1.24136	1.01847	2.29363	1.70518	2.00633	1.68962	0.0241387
gene29658	Fvb3	4545540	4545754	Intron1	Exon2	Exon2	0.768377	0.62269	0.693728	1.19194	1.04198	1.06448	1.58212	0.00310854	general regulatory factor 9
gene29666	Fvb3	4507105	4507564	Exon1	Exon1	LastIntron	1.59159	1.51824	1.43296	2.30501	2.42101	2.2156	1.52805	0.000608509	sequence-specific DNA binding transcription factors
gene29675	Fvb3	4476353	4476621	Exon1	Exon1	Exon1	0.737536	0.554957	0.655606	1.18128	0.989287	1.05357	1.65501	0.00538092	Granulin repeat cysteine protease family protein
gene29685	Fvb3	4421293	4422240	Exon1	Exon1	Exon1	0.822261	0.712384	0.723463	1.43894	1.20186	1.47326	1.8219	0.00984778	Leucine-rich repeat protein kinase family protein
gene29746	Fvb3	5005095	5005916	LastExon	LastExon	LastExon	1.82744	1.6413	1.4849	2.80834	2.7721	3.35299	1.80341	0.0080265
gene29752	Fvb3	4975666	4976196	Intron5	Intron6	Exon7	2.36582	2.33547	1.93232	3.55675	3.31716	3.44643	1.55576	0.00465104	homeobox-1
gene29752	Fvb3	4981810	4982374	LastExon	LastExon	LastExon	1.15277	1.19997	0.989239	2.00259	1.93116	1.81051	1.71882	0.000764839
gene29764	Fvb3	4921018	4921528	UTR5	Exon1	Exon1	1.09167	0.993436	1.14523	2.48543	2.10697	2.20667	2.10476	0.0040314	HAESA-like 1
gene29766	Fvb3	4902212	4902502	LastIntron	LastExon	LastExon	1.16148	0.622786	0.820562	1.61908	1.31056	1.61975	1.74652	0.0330331	NAC domain containing protein 73
gene29766	Fvb3	4903454	4903791	UTR5	Exon1	Intron1	0.651563	0.537468	0.66875	1.37877	1.29866	1.47019	2.23256	0.000349562
gene29767	Fvb3	4896940	4897167	Exon12	Exon12	Intron12	0.83687	0.947762	0.852851	1.89102	1.68317	1.80201	2.03838	0.000691318
gene29767	Fvb3	4897583	4898038	LastExon	LastExon	LastExon	1.03959	0.838105	0.958908	1.79104	1.76655	1.95697	1.94407	0.000438831	Guanylate-binding family protein
gene29794	Fvb3	4771352	4771793	Intron11	Intron12	Exon14	0.936401	1.00709	0.95424	1.67382	1.74814	1.80851	1.80502	0.000338473	Apoptosis inhibitory protein 5 (API5)
gene29795	Fvb3	4768860	4769119	UTR5	UTR5	UTR5	0.915278	0.885493	0.800522	1.5537	1.22797	1.26779	1.55671	0.0318956	RING/U-box superfamily protein
gene29814	Fvb3	4683393	4683728	Intergenic	Intergenic	Intron1	1.17333	1.21235	1.12786	1.84061	2.08939	2.0794	1.71036	0.00579978
gene29815	Fvb3	4683393	4683728	Intergenic	Intergenic	Exon1	1.17333	1.21235	1.12786	1.84061	2.08939	2.0794	1.71036	0.00579978	pyruvate decarboxylase-2
gene29819	Fvb3	4657334	4657653	Exon1	Exon1	Exon1	1.0577	0.824943	0.885555	1.67584	1.28555	1.64004	1.66225	0.0213316	Tetratricopeptide repeat (TPR)-like superfamily protein
gene29911	Fvb4	448755	449732	Exon1	UTR3	UTR3	1.57541	0.91313	0.996043	1.82128	2.46763	2.69092	2.00306	0.027113
gene29912	Fvb4	458002	458190	Exon9	Exon9	Exon9	0.662996	0.493118	0.639235	1.27918	1.32305	1.27909	2.16187	0.00355977	LEUNIG_homolog
gene29950	Fvb3	9492987	9493254	UTR5	Exon1	Exon1	1.02636	0.898333	0.861468	1.55047	1.66475	1.91041	1.83968	0.00818609	DEA(D/H)-box RNA helicase family protein
gene29952	Fvb3	9499888	9500445	Intergenic	Intron1	Intron2	2.4005	2.68891	2.09763	4.66805	3.79223	3.74098	1.69768	0.0149015
gene29975	Fvb4	719329	719739	Exon2	Exon2	Exon2	0.692722	0.67187	0.643075	1.35094	1.17148	1.20465	1.85642	0.00625722	Kinase interacting (KIP1-like) family protein
gene29975	Fvb4	720056	720314	Exon2	Exon2	Exon2	0.760719	0.627724	0.692854	1.53305	1.30711	1.29941	1.98894	0.0043525	Protein kinase superfamily protein
gene29975	Fvb4	722641	723040	LastExon	LastExon	LastExon	1.10032	0.936897	0.889447	1.75974	1.52569	1.6252	1.67789	0.00210797
gene29996	Fvb4	31492595	31493002	Intergenic	LastExon	LastExon	1.10395	1.21234	0.885322	2.05311	1.77394	1.94738	1.8036	0.00268263
gene30006	Fvb5	27125728	27126030	Intron3	Exon4	Intron4	1.12389	0.757968	0.845898	2.31739	1.90464	1.88997	2.24068	0.00382052
gene30006	Fvb5	27124672	27124916	Intron4	Exon5	Exon5	0.891614	0.819897	0.831491	1.4769	1.66076	1.50559	1.82589	0.00275091	ortholog of human splicing factor SC35
gene30041	Fvb3	9749099	9750162	LastExon	LastExon	UTR3	1.41235	1.47615	1.37912	2.20384	2.05436	2.29207	1.53488	0.00338502	Cyclin family protein
gene30059	Fvb3	9898933	9899183	LastIntron	LastExon	LastExon	0.790235	0.691568	0.654391	1.6127	1.43845	1.56934	2.16296	0.000334291	SBP (S-ribonuclease binding protein) family protein
gene30060	Fvb3	9913145	9913372	LastExon	LastExon	UTR3	2.36788	2.04422	1.61681	3.14678	2.93017	3.01957	1.50882	0.0340645	S-locus lectin protein kinase family protein
gene30064	Fvb3	26591803	26592020	Exon1	Exon1	LastIntron	1.03038	0.90756	0.979776	1.7209	1.60597	1.69176	1.72005	0.00014702
gene30070	Fvb2	9563421	9563887	UTR5	Exon1	Intron1	1.44142	1.52706	1.44053	2.79128	2.18872	2.57951	1.71456	0.0246143	global transcription factor group A2
gene30125	Fvb6	9750382	9750881	UTR5	UTR5	LastExon	1.19453	0.888969	1.05733	1.75597	1.79604	2.19124	1.82858	0.00971597
gene30132	Fvb6	9785338	9785698	Intergenic	LastExon	LastExon	1.09808	1.06202	1.00061	2.43615	1.69227	1.89038	1.90425	0.0483546	Thioredoxin superfamily protein
gene30136	Fvb6	9820082	9820492	Intron5	Intron6	Intron7	1.21308	1.10249	1.07372	2.19403	1.88343	1.92697	1.77159	0.00523055	histone deacetylase 2C
gene30143	Fvb6	9864126	9864447	Exon7	Exon7	Exon7	0.986729	1.09525	1.21515	2.4978	2.00735	2.26037	2.05195	0.00621604	HhH-GPD base excision DNA repair family protein
gene30156	Fvb6	9948752	9948977	LastExon	LastExon	LastExon	0.978792	0.981415	1.35702	2.52034	1.66068	1.97764	1.85657	0.0445296
gene30156	Fvb6	9947992	9948581	LastExon	LastExon	LastExon	1.33631	1.14468	0.923603	2.44982	1.73728	2.40869	1.93732	0.0264566
gene30156	Fvb6	9947554	9947762	LastExon	UTR3	UTR3	1.74825	1.4175	1.5061	2.30505	2.40848	2.78078	1.60414	0.00815933	Duplicated homeodomain-like superfamily protein
gene30213	Fvb3	26895737	26896191	Exon4	Exon5	Exon6	0.976123	0.772749	0.816398	1.34511	1.27159	1.36649	1.55274	0.00744306	splicing factor PWI domain-containing protein
gene30261	Fvb6	10277136	10277499	Exon3	Exon3	Exon3	1.25564	1.20667	0.911972	2.34301	1.64987	1.82907	1.72538	0.0398483	TBP-associated factor 12
gene30320	Fvb6	10595472	10595759	Exon1	Exon1	Exon1	2.16932	2.84564	1.82361	3.86736	3.14967	4.25825	1.64878	0.0289665	RNA-binding (RRM/RBD/RNP motifs) family protein
gene30351	Fvb1	20761781	20762429	Exon20	Exon20	Exon20	1.99747	2.19029	1.56453	2.90188	2.83684	3.36837	1.58321	0.0112254	HAC13 protein (HAC13)
gene30353	Fvb1	20787998	20788265	Intron11	Exon12	Intron12	0.787451	0.836648	0.866252	1.48999	1.58896	2.03045	2.05168	0.0322989	P-loop containing nucleoside triphosphate hydrolases superfamily protein
gene30353	Fvb1	20794466	20794833	UTR5	UTR5	UTR5	1.23492	0.963529	1.23729	2.22693	1.77899	1.99128	1.74554	0.00772354
gene30367	Fvb3	3040991	3041258	Exon2	Exon2	Exon2	1.58404	1.01981	0.755574	2.27007	1.73965	2.41401	1.91215	0.0342391	RNA-binding KH domain-containing protein
gene30369	Fvb3	3021633	3021950	UTR5	Exon1	Exon1	1.07887	0.936292	0.908649	2.08234	1.88724	1.77089	1.96335	0.00225257	F-box family protein
gene30374	Fvb3	2988573	2988916	UTR5	UTR5	Intron1	2.48717	2.52788	2.48324	4.00697	3.83584	3.77728	1.5497	0.00176377
gene30375	Fvb3	2987019	2987269	Exon1	Exon1	Exon1	0.933402	0.94055	0.44477	1.66283	1.65222	1.58798	2.11454	0.0322391	Transducin/WD40 repeat-like superfamily protein
gene30382	Fvb3	2956841	2957055	UTR5	Exon1	Exon1	1.14454	0.571174	0.871869	1.44	1.8083	1.53839	1.84986	0.0268793	CBL-interacting protein kinase 23
gene30388	Fvb3	2921386	2921666	Exon2	Exon2	Intron2	1.04086	1.01834	0.790388	2.10766	1.44108	1.74111	1.85636	0.0368819	Chaperone DnaJ-domain superfamily protein
gene30407	Fvb3	2821154	2821390	Intergenic	UTR5	Intron1	1.30313	1.45283	1.1269	2.93804	2.50709	2.79304	2.12168	0.00111769	U2 snRNP auxilliary factor, large subunit, splicing factor
gene30419	Fvb3	2745938	2746253	LastExon	LastExon	LastExon	1.05643	0.912644	0.897756	1.63068	1.47171	1.61498	1.6455	0.000994584	plus-3 domain-containing protein
gene30426	Fvb3	2706438	2706891	Intron1	Intron2	Exon4	1.12637	0.907711	0.886495	2.15825	1.83956	2.27848	2.14899	0.00400917	proline-rich spliceosome-associated (PSP) family protein
gene30446	Fvb3	2585630	2585935	Exon1	Exon2	Intron2	0.750407	0.591379	0.525839	1.38713	1.26429	1.21593	2.07073	0.00178814	LisH and RanBPM domains containing protein
gene30514	Fvb1	21096347	21096693	LastIntron	LastExon	UTR3	1.04546	0.926042	0.927309	1.52163	1.3417	1.54998	1.52246	0.00520147	nudix hydrolase homolog 17
gene30595	Fvb3	3275960	3276380	Exon9	Exon9	Exon9	1.17803	0.930402	0.928524	2.14414	1.58721	1.96196	1.87468	0.0175548	potassium channel in Arabidopsis thaliana 1
gene30611	Fvb3	3192275	3192568	UTR5	Exon1	Intron1	0.632559	0.585816	0.653626	1.56153	1.2905	1.21399	2.17202	0.0173488	cullin4
gene30616	Fvb3	3164153	3164515	Intergenic	LastExon	LastExon	1.02721	0.936929	0.964858	1.6637	1.47588	1.6517	1.63581	0.00367139	nine-cis-epoxycarotenoid dioxygenase 5
gene30618	Fvb3	3130689	3130933	LastExon	LastExon	UTR3	1.26642	1.24779	0.913959	2.23865	1.63114	1.98973	1.70923	0.0241935	Heavy metal transport/detoxification superfamily protein
gene30623	Fvb3	3115295	3115541	Exon1	Exon1	Exon1	0.686515	0.520624	0.63876	1.76344	1.09305	1.39503	2.30322	0.0464023
gene30687	Fvb3	2286099	2286406	Exon1	Exon1	Exon1	1.44927	0.829079	0.980429	2.04669	1.61039	1.94431	1.71886	0.0317021	Tetratricopeptide repeat (TPR)-like superfamily protein
gene30688	Fvb3	2284214	2284402	UTR5	UTR5	UTR5	1.39457	1.15962	0.99542	1.85271	1.56774	2.20899	1.58593	0.0432691	Vacuolar protein sorting-associated protein VPS28 family protein
gene30813	Fvb1	976165	976447	UTR5	UTR5	Intron1	1.80861	1.7549	1.43622	3.15786	2.97882	3.56027	1.93949	0.0027344	S-adenosyl-L-methionine-dependent methyltransferases superfamily protein
gene30830	Fvb1	913996	914385	Intron1	Intron2	Exon3	0.915195	0.755334	0.831582	1.46073	1.28514	1.38675	1.65166	0.00143732	RING/U-box superfamily protein
gene30889	Fvb1	2457053	2457739	Intergenic	Intergenic	Exon1	1.85634	1.96422	1.35942	2.79985	2.53592	2.54092	1.5206	0.0248472
gene30890	Fvb1	2457053	2457739	LastExon	LastExon	Intergenic	1.85634	1.96422	1.35942	2.79985	2.53592	2.54092	1.5206	0.0248472
gene30893	Fvb1	2443453	2443899	UTR5	Exon1	Exon1	1.0521	0.931335	0.932582	1.86175	1.59759	1.88364	1.83228	0.00554431	proline extensin-like receptor kinase 1
gene30906	Fvb1	2384345	2384662	LastExon	LastExon	LastExon	2.51938	1.86018	1.78328	3.31067	2.59783	3.43045	1.51536	0.0393628
gene30908	Fvb1	2380727	2381057	Intergenic	Exon1	Exon1	1.15793	0.961983	1.0566	1.65921	1.79389	1.8949	1.6836	0.00141478	plastidic type i signal peptidase 1
gene30929	Fvb1	2301159	2301419	Intron2	Exon3	LastIntron	1.43061	1.29529	1.38545	2.31935	2.12997	2.23316	1.62538	0.000377851
gene30949	Fvb1	2192988	2193276	Exon4	Exon4	Exon4	1.32278	1.07853	1.16247	1.98288	1.69106	2.01515	1.59636	0.00679798	LisH dimerisation motif;WD40/YVTN repeat-like-containing domain
gene30954	Fvb1	2163450	2163821	Intron5	Exon7	Exon8	1.12129	0.920837	0.742799	2.02744	1.86563	1.89642	2.07886	0.00471317	RNA-binding (RRM/RBD/RNP motifs) family protein
gene31011	Fvb1	1902364	1902609	Intron3	Exon4	Intron4	0.961556	0.777125	0.846865	1.52146	1.25748	1.55767	1.67725	0.0109972	ribosome biogenesis regulatory protein (RRS1) family protein
gene31016	Fvb1	1889193	1889447	Intron1	Exon2	Intron2	0.856554	0.686497	0.879554	1.38195	1.18628	1.20962	1.55941	0.00646839	Ribosomal protein L7Ae/L30e/S12e/Gadd45 family protein
gene31036	Fvb1	1790552	1790924	UTR5	UTR5	UTR5	1.54137	1.14816	1.16459	2.56048	2.22392	2.42085	1.86949	0.00293395	Plant haem oxygenase (decyclizing) family protein
gene31116	Fvb1	1415076	1415296	Intron11	Exon12	Intron12	0.693723	0.62125	0.728311	1.69576	1.24536	1.32819	2.08944	0.0280483	ENTH/ANTH/VHS superfamily protein
gene31122	Fvb1	1379123	1379369	Intron2	Exon3	Exon3	0.926244	0.855438	0.739684	1.60375	1.27003	1.51575	1.74094	0.0110738	sucrose phosphate synthase 1F
gene31130	Fvb1	1334312	1334558	Exon1	Exon1	Exon1	0.92287	0.814157	0.74484	1.98925	1.67435	1.81616	2.20792	0.00193428
gene31130	Fvb1	1333478	1333791	Exon1	Exon1	Exon1	1.0425	0.946928	0.891286	1.63437	1.4549	1.58192	1.62154	0.00115455
gene31200	Fvb2	11761559	11761827	Intron13	Exon14	LastIntron	1.60719	1.74022	1.71084	2.50424	2.49816	2.81328	1.54514	0.00634142	ATP-dependent Clp protease
gene31205	Fvb2	11127851	11128363	Exon1	Exon1	Exon1	0.878466	0.860967	0.753156	1.56959	1.34474	1.48677	1.76567	0.0026347	Class II aaRS and biotin synthetases superfamily protein
gene31283	Fvb3	11043075	11043455	LastExon	LastExon	LastExon	1.11697	0.854348	1.00874	1.45987	1.52349	1.6058	1.53996	0.00766092	COP1-interacting protein 7
gene31297	Fvb5	28194406	28194787	UTR5	UTR5	Exon1	1.19965	0.825333	0.83246	2.32057	2.47035	2.0155	2.382	0.00199326
gene31369	Fvb3	19903231	19903537	UTR5	Exon1	Exon1	0.801571	0.700305	0.751804	1.29736	1.14315	1.1687	1.60148	0.00272592	Ribosomal protein L18ae family
gene31427	Fvb5	22255826	22256014	Exon1	Exon1	Intron1	1.03267	0.429116	0.89061	1.39021	1.29831	1.67955	1.85686	0.0448006
gene31435	Fvb1	15166809	15167165	UTR5	Exon1	Exon1	1.21707	0.905	0.86107	2.10498	1.43239	1.83439	1.8007	0.0349487	SKP1 interacting partner 6
gene31435	Fvb1	15166090	15166402	Exon1	Exon1	Exon1	2.18589	1.32986	1.70049	2.22399	2.93317	3.00323	1.56442	0.0491142
gene31441	Fvb1	15201014	15202270	Exon2	Exon2	Exon2	1.3274	1.18173	1.06498	2.39461	2.01938	2.41623	1.91103	0.00414827	Methyltransferase MT-A70 family protein
gene31494	Fvb5	16609629	16610290	Intron11	Intron12	Exon14	0.812902	0.795029	0.690132	1.56295	1.38386	1.6206	1.98751	0.00237128	TBP-associated factor 4
gene31499	Fvb5	16550889	16551151	Intergenic	Intergenic	Intron1	0.898383	0.815374	0.897664	1.62685	1.38823	1.82684	1.85413	0.0236139
gene31512	Fvb5	16464168	16464450	Exon6	Exon7	LastIntron	1.34276	1.50093	1.21166	2.13438	1.95437	2.10615	1.52759	0.00344113
gene31520	Fvb5	16406973	16407221	Intron5	Intron6	Intron7	0.793348	0.671893	0.699458	1.6335	1.43275	1.63668	2.17256	0.00139637	Calcium-binding EF hand family protein
gene31544	Fvb6	4141169	4142128	Exon9	Exon10	Exon12	1.16273	0.929124	0.921185	1.85937	1.62808	1.87616	1.78014	0.00224388	eukaryotic translation initiation factor 3A
gene31550	Fvb6	4180552	4181475	Exon2	Exon2	Exon2	2.22106	2.5035	1.65893	3.6873	3.03251	3.87216	1.65928	0.0169224	RING/U-box protein
gene31567	Fvb6	4267959	4268171	Intron8	Exon9	Intron9	0.806128	0.664606	0.692211	1.15719	1.08901	1.09464	1.54458	0.00415982	thioredoxin family protein
gene31579	Fvb6	4328726	4329392	Exon6	Exon8	Exon10	0.911765	0.77136	0.876286	1.34318	1.22309	1.28863	1.50617	0.00160515	calreticulin 1a
gene31582	Fvb6	4346292	4346546	LastExon	LastExon	LastExon	1.64659	1.2322	1.29406	2.50831	2.42844	2.52276	1.78763	0.0105878
gene31596	Fvb6	4415007	4415268	Intron6	Exon7	Exon7	0.862696	0.678679	0.908352	1.71999	1.21914	1.81605	1.9411	0.0399106	Galactose oxidase/kelch repeat superfamily protein
gene31624	Fvb1	15537867	15538191	UTR5	Exon1	Exon1	0.881316	0.78174	0.827254	1.68234	1.59648	1.4535	1.90029	0.0029686	UBP1-associated protein 2A
gene31643	Fvb1	13255663	13256119	LastExon	LastExon	LastExon	0.852396	0.770398	0.7219	2.02164	1.52002	1.64209	2.21085	0.0194203	acyl activating enzyme 5
gene31646	Fvb1	13264560	13264779	UTR5	UTR5	UTR5	1.34693	1.38702	1.35422	2.33366	1.99239	1.85934	1.513	0.0375973
gene31712	Fvb1	15657315	15657777	Exon2	Exon2	Exon2	1.32042	1.03195	1.02065	2.29287	1.92876	2.07071	1.86549	0.00258041	SAP domain-containing protein
gene31738	Fvb1	15840089	15840338	Intergenic	UTR5	LastExon	1.08505	0.880204	0.929574	1.98638	1.7012	1.34959	1.74006	0.0487669
gene31741	Fvb1	15854534	15854769	Exon1	Exon1	Exon1	0.88383	0.788942	0.943896	1.93782	1.40537	1.51602	1.85702	0.0360605	aspartate aminotransferase
gene31788	Fvb5	3387930	3388536	LastExon	LastExon	LastExon	1.10281	0.923328	0.927881	1.8945	1.55178	2.00076	1.84394	0.0142002	Protein of unknown function (DUF1421)
gene31803	Fvb5	1664405	1664646	UTR5	Exon1	Intron1	1.26202	1.02571	1.21592	2.05287	1.72809	2.11553	1.68296	0.00839131	Adaptin family protein
gene31812	Fvb5	1712893	1713235	UTR5	UTR5	Exon1	0.977345	0.979474	0.820921	2.00664	1.72846	1.83925	2.0068	0.00131264	BTB/POZ domain-containing protein
gene31819	Fvb5	1750529	1750874	LastExon	UTR3	UTR3	1.47605	1.4722	1.68072	2.44946	2.19073	2.33417	1.50668	0.00158379	Protein of unknown function (DUF604)
gene31882	Fvb2	8264335	8264820	UTR5	Exon1	Exon1	1.82317	2.02433	1.93428	3.32538	2.69041	3.09121	1.57512	0.0192639	CDPK-related kinase
gene31900	Fvb2	8382279	8382664	UTR5	Exon1	Intron1	1.00696	1.44974	0.90023	2.64993	2.06485	1.79339	1.93872	0.0321971	SWIB complex BAF60b domain-containing protein
gene31909	Fvb2	8425761	8425951	Intron2	Exon3	Intron3	1.0178	0.766956	0.903331	1.47627	1.76301	1.56132	1.78588	0.00352006	KH domain-containing protein
gene31925	Fvb2	8547107	8547334	UTR5	Exon1	Exon1	1.00784	0.752036	1.00641	1.58064	1.71804	1.57593	1.76215	0.00483812
gene31931	Fvb2	8582006	8582368	Intergenic	LastExon	LastExon	1.21729	1.29207	0.985792	2.13861	1.83643	1.93059	1.68966	0.00333123	Tetratricopeptide repeat (TPR)-like superfamily protein
gene31992	Fvb5	2069604	2069849	UTR5	Exon1	Exon1	1.02175	0.934434	0.827504	1.77408	1.43152	1.50377	1.69178	0.0115916	calcium-dependent protein kinase 6
gene31992	Fvb5	2066193	2066692	UTR3	UTR3	LastIntron	1.03873	0.863514	1.09729	1.94928	1.74095	1.95458	1.8819	0.000892053
gene32022	Fvb5	2254798	2255283	Exon7	LastIntron	LastIntron	2.89042	3.06658	2.34503	3.6386	4.79905	4.36566	1.54219	0.0269339	G-box binding factor 3
gene32036	Fvb5	2344190	2344525	Exon1	Exon1	Exon1	0.997228	0.804033	0.802346	2.0132	1.54877	1.77368	2.04933	0.0098468
gene32040	Fvb5	2363859	2364597	Exon1	Exon1	Exon1	1.7846	1.59626	1.37851	2.6535	2.39683	2.50246	1.58693	0.00458349
gene32040	Fvb5	2363365	2363659	Exon1	Exon1	Exon1	1.22647	1.20954	1.04355	2.14115	1.98554	1.86706	1.72256	0.0015134
gene32041	Fvb5	2366620	2366908	LastExon	LastExon	LastExon	1.89081	1.53065	1.31185	2.44518	2.36559	2.74132	1.59552	0.0134595
gene32043	Fvb5	2372260	2372629	Exon1	Exon1	Exon1	0.745178	0.579212	0.699458	1.48771	1.28083	1.36002	2.03996	0.00100173	crooked neck protein, putative / cell cycle protein, putative
gene32081	Fvb5	2545900	2546131	Intergenic	UTR5	LastExon	0.960043	0.784024	0.894281	1.66993	1.36436	1.57699	1.74779	0.00677775
gene32084	Fvb5	2558237	2558766	Intergenic	LastExon	LastExon	0.70358	0.585307	0.595158	1.36329	1.21172	1.45353	2.13824	0.00272383	Integrase-type DNA-binding superfamily protein
gene32086	Fvb5	2566272	2566658	Exon3	Exon3	Exon3	1.4471	1.28084	1.00048	2.00336	1.93546	2.18287	1.6419	0.0112839
gene32103	Fvb5	2659297	2659615	UTR5	UTR5	LastExon	1.26742	1.05893	1.08781	1.84733	1.60951	1.7553	1.52663	0.00328116
gene32127	Fvb5	2792715	2793040	LastExon	LastExon	LastExon	0.875872	0.689447	0.723361	1.53965	1.56689	1.46917	1.99928	0.00135906
gene32140	Fvb5	2848195	2848509	Exon1	Exon1	Intron1	0.794589	0.713798	0.889651	2.1335	1.56854	1.61143	2.21576	0.026096	FtsH extracellular protease family
gene32150	Fvb5	2886525	2886845	Exon1	Exon1	Exon1	1.0541	0.823171	0.844649	1.47588	1.47627	1.40067	1.59917	0.0111532	DCD (Development and Cell Death) domain protein
gene32175	Fvb5	2992783	2993056	UTR5	UTR5	Exon1	1.32922	1.15437	1.0159	2.38142	1.98254	2.34563	1.91731	0.00343448	Uncharacterised protein family (UPF0497)
gene32199	Fvb5	3133139	3133427	UTR5	Exon1	Exon1	0.866651	0.687773	0.787557	1.56971	1.17902	1.44193	1.78936	0.0195636	Glucose-6-phosphate/phosphate translocator-related
gene32231	Fvb5	110744	111041	Exon1	Exon1	Exon1	1.59655	0.836602	0.896383	2.73304	2.29425	2.081	2.13492	0.0171274	Phosphatidic acid phosphatase (PAP2) family protein
gene32258	Fvb5	261544	261886	Intron1	Exon2	Intron2	0.944963	0.705236	0.853327	1.73985	1.40927	1.7246	1.94674	0.00578408	stress-inducible protein, putative
gene32258	Fvb5	262136	262491	Exon4	Exon4	Exon5	0.764735	0.518115	0.573687	1.27553	1.12307	1.18828	1.93203	0.00539844
gene32258	Fvb5	259693	259933	UTR5	UTR5	Exon1	0.764246	0.644231	0.655892	1.47087	1.20258	1.3604	1.95404	0.00530564
gene32266	Fvb5	290576	290859	Intron7	Exon8	Exon9	0.749913	0.615979	0.595552	1.28155	1.04767	1.17505	1.78657	0.00478079	HSP70-interacting protein 1
gene32284	Fvb5	358676	359034	UTR5	Exon1	Exon1	1.25385	1.27623	0.908881	2.16604	1.78034	2.02511	1.73642	0.00678062
gene32297	Fvb5	411727	412198	UTR5	LastIntron	LastExon	1.54267	1.00746	0.86377	2.21272	2.00798	2.45206	1.95459	0.0165562
gene32409	Fvb5	1059257	1059523	Intron2	Exon3	LastIntron	0.79506	0.696591	0.716316	1.45619	1.26585	1.43176	1.88127	0.00249755	ribosomal protein L24
gene32477	Fvb5	1391994	1392263	LastExon	UTR3	UTR3	1.23821	1.25301	1.23693	2.05441	1.76751	1.80137	1.50833	0.0196438	beta-6 tubulin
gene32494	Fvb5	1489176	1489485	Intron6	Exon7	Exon7	0.860995	0.792896	0.746956	1.58639	1.39055	1.66118	1.93187	0.0052716	basic helix-loop-helix (bHLH) DNA-binding superfamily protein
gene32515	Fvb5	1590989	1591289	Intergenic	LastExon	LastExon	1.15242	1.0764	0.896668	2.57837	1.81929	2.51056	2.21028	0.0264086	BTB/POZ domain with WD40/YVTN repeat-like protein
gene32555	Fvb4	2485745	2485992	UTR5	Exon1	Exon1	0.905476	0.672946	0.821083	1.42219	1.26862	1.39655	1.70342	0.00365271	ureidoglycolate amidohydrolase
gene32556	Fvb4	2490409	2491036	Exon3	Exon3	Exon4	1.42211	1.68437	1.38797	3.54933	2.86213	3.14417	2.12609	0.00558584	CwfJ-like family protein
gene32570	Fvb4	2556605	2556861	Intron10	Exon11	Exon11	1.20941	1.078	1.59396	2.15716	2.08146	2.7346	1.79659	0.0187394
gene32570	Fvb4	2557422	2557691	Intron9	Exon10	Intron10	1.62698	1.99642	1.7199	3.26513	3.34692	3.31407	1.85768	0.00384474	TRAF-like superfamily protein
gene32626	Fvb2	8913510	8913763	Intron1	UTR3	LastIntron	1.22415	1.36942	1.11913	2.15866	1.99014	1.9498	1.64263	0.0012754	Tho complex subunit 7/Mft1p
gene32629	Fvb2	8945055	8945458	UTR5	UTR5	Exon1	1.0326	0.736035	0.776763	1.85211	1.42798	1.58869	1.91278	0.00903615	VIRE2-interacting protein 1
gene32634	Fvb2	8977934	8978386	Exon3	Exon3	Exon3	1.18127	0.854532	0.920022	2.36009	1.6973	1.70657	1.95004	0.0343434
gene32645	Fvb2	9052800	9053051	Intron3	Exon4	Intron4	0.952695	0.795016	0.979322	1.80393	1.68545	1.69652	1.90166	0.000630352	RNA polymerase Rpb6
gene32652	Fvb2	9105238	9106845	Exon1	UTR3	UTR3	1.71133	1.60694	1.37627	2.71922	2.29254	2.68988	1.64055	0.00551662
gene32677	Fvb2	9324585	9325041	Intron1	Intron2	Intron3	0.946631	0.705431	0.728677	1.68847	1.56462	1.63425	2.05287	0.0028217
gene33423	Fvb5	5508310	5508555	Intergenic	Exon1	Intron1	0.942512	0.867709	0.943357	1.72734	1.82344	1.50456	1.83591	0.010715
gene34008	Fvb7	15228888	15229093	UTR5	UTR5	Exon1	0.788969	0.590228	0.742924	1.20577	1.17858	1.21416	1.69571	0.0125019
gene34011	Fvb7	15264107	15264380	Intergenic	UTR5	Exon1	0.848547	0.780937	0.611649	1.43524	1.3074	1.48147	1.88481	0.00228431	HXXXD-type acyl-transferase family protein
gene34369	Fvb4	2166232	2166479	UTR5	UTR5	Intron1	1.04352	0.969792	0.941456	2.18259	1.54818	2.29779	2.04028	0.0459304
gene34573	Fvb3	19484531	19484864	LastExon	UTR3	UTR3	0.948896	0.913343	0.846535	1.79265	1.91141	1.52934	1.93202	0.0129545	UDP-glucosyl transferase 85A3
gene35182	Fvb1	4917523	4917786	Exon1	Exon1	Exon1	0.937919	0.667302	0.51704	1.30453	1.22124	1.42134	1.85986	0.0233136
gene35234	Fvb1	105190	105520	Intergenic	Exon1	Exon1	0.834735	0.555105	0.675951	1.48356	1.12522	1.32966	1.9065	0.0103814
gene35234	Fvb1	102284	102507	Intron8	Exon9	LastIntron	0.549175	0.510218	0.59108	1.23458	1.15549	1.51996	2.36903	0.0174722
gene35234	Fvb1	105190	105520	Intergenic	Exon1	Exon1	0.834735	0.555105	0.675951	1.48356	1.12522	1.32966	1.9065	0.0103814	RNA-binding protein
gene35263	Fvb1	924100	924310	LastExon	LastExon	LastExon	0.875029	0.70486	0.796284	1.25258	1.20281	1.1933	1.53553	0.00701159
gene35294	Fvb1	2867800	2868107	Intron1	Exon2	LastIntron	1.16878	0.872954	0.870625	2.18759	1.76473	1.75714	1.96042	0.00792756
gene35320	Fvb1	4352698	4353059	LastExon	LastExon	LastExon	0.86875	0.676878	0.788772	1.70182	1.19799	1.28716	1.79359	0.0449938	Stress responsive alpha-beta barrel domain protein
gene35352	Fvb1	5690135	5690513	Intron2	Intron3	Exon4	0.788446	0.697985	1.03071	1.51719	1.52496	1.86781	1.95062	0.00677386	Golgi-localized GRIP domain-containing protein
gene35376	Fvb1	6448532	6448874	Exon2	Exon2	Exon2	1.04645	0.895781	1.12829	2.39403	1.95247	2.61517	2.26726	0.013962	RNA-binding (RRM/RBD/RNP motifs) family protein
gene35377	Fvb1	6454777	6455179	LastExon	LastExon	UTR3	0.780874	0.697374	0.708676	1.40319	1.14144	1.32186	1.76801	0.0117638	histone H1-3
gene35401	Fvb1	7767406	7767768	LastExon	LastExon	UTR3	1.0437	0.902384	0.831734	1.70402	1.43513	1.44712	1.65103	0.00672836	UDP-Glycosyltransferase superfamily protein
gene35438	Fvb1	10126068	10126364	Exon1	Exon1	Exon1	0.814845	0.542359	0.632948	1.47184	1.5084	1.68784	2.34559	0.00117792	WRKY DNA-binding protein 15
gene35454	Fvb1	11714620	11714889	Intron2	Exon3	Exon3	1.6542	2.01366	2.18405	3.90613	3.11143	2.98355	1.70904	0.0231755	SPT2 chromatin protein
gene35458	Fvb1	11749582	11750356	Exon1	Exon1	LastExon	0.996865	0.862152	0.867094	1.85638	1.55862	1.84743	1.93038	0.00555673	Zinc finger (C3HC4-type RING finger) family protein
gene35472	Fvb1	13424919	13425159	UTR5	UTR5	UTR5	1.13575	0.72393	1.09675	1.59059	1.45087	1.53998	1.54965	0.0438117	polyamine oxidase 4
gene35497	Fvb1	16065306	16065516	UTR5	UTR5	UTR5	1.04861	0.859384	0.920989	1.66294	1.52442	1.6828	1.72153	0.000855499	ABC-2 type transporter family protein
gene35644	Fvb2	5319162	5319629	UTR5	UTR5	Exon1	1.29368	1.20445	1.11623	2.84103	2.22005	2.5186	2.0971	0.0127209	Plasma-membrane choline transporter family protein
gene35661	Fvb2	6897306	6897507	Intron4	Exon5	LastIntron	0.800198	0.735512	0.81911	1.38275	1.39024	1.41106	1.7768	0.000656773	Mov34/MPN/PAD-1 family protein
gene35693	Fvb2	10170226	10170620	Intron4	Intron5	Exon6	1.66037	1.07229	1.35713	2.39287	2.23382	2.50808	1.74453	0.0142613	Aminotransferase-like, plant mobile domain family protein
gene35715	Fvb2	11385107	11385342	Intron13	Exon14	Intron14	0.952287	0.864969	0.83051	1.47531	1.55233	1.487	1.70507	0.000329563	dynamin-like 3
gene35728	Fvb2	12497516	12498294	UTR5	UTR5	Exon1	0.985989	0.845341	0.957229	2.13279	1.52606	1.9038	1.99481	0.0289812	Core-2/I-branching beta-1,6-N-acetylglucosaminyltransferase family protein
gene35733	Fvb2	13325884	13326445	UTR5	UTR5	Intron2	1.96899	1.89265	1.48837	3.30121	3.0078	3.23591	1.78409	0.00292314	Splicing factor, CC1-like
gene35743	Fvb2	13972525	13972858	UTR5	UTR5	Exon1	1.1544	1.11685	0.876143	2.31311	1.68374	2.04954	1.92107	0.0192913	lysm domain GPI-anchored protein 2 precursor
gene35760	Fvb2	14912585	14912805	UTR5	Exon1	Exon1	1.22074	1.1655	1.13936	2.48272	1.91754	2.05929	1.83218	0.026866
gene35771	Fvb2	16045034	16045501	UTR5	Exon1	Exon1	1.15757	0.891663	0.949111	2.28028	1.63528	1.71608	1.87825	0.0355086	Galactose oxidase/kelch repeat superfamily protein
gene35814	Fvb2	18641070	18642588	Exon1	Exon1	Exon1	1.57829	1.40247	1.50021	2.68452	2.60727	2.39735	1.71595	0.00120181	Acyl-CoA N-acyltransferase with RING/FYVE/PHD-type zinc finger protein
gene35846	Fvb2	20118622	20118914	UTR5	UTR5	Exon1	0.812323	0.738456	0.73131	1.83327	1.25378	1.45215	1.98906	0.0446529	Transducin/WD40 repeat-like superfamily protein
gene35857	Fvb2	20431458	20431646	Intron5	Exon6	Exon6	0.798901	0.822039	0.875418	1.73765	1.73703	2.11454	2.23895	0.0124544	U3 ribonucleoprotein (Utp) family protein
gene35857	Fvb2	20431881	20432537	Exon4	Exon5	Intron5	0.801654	0.785992	0.813859	1.62773	1.53119	1.79028	2.06087	0.00730827
gene35898	Fvb2	22532421	22532706	LastExon	LastExon	LastExon	0.951721	0.603978	0.873269	1.5879	1.72192	1.78875	2.09907	0.00439017	Tetratricopeptide repeat (TPR)-like superfamily protein
gene35972	Fvb2	25686799	25687247	UTR5	UTR5	UTR5	0.872287	0.698799	0.668304	1.71832	1.33503	1.42531	1.99995	0.00996418	Cysteine proteinases superfamily protein
gene35977	Fvb2	26101120	26101616	Intron3	Intron4	LastIntron	1.19096	0.950109	0.95104	2.1204	1.89027	1.7094	1.8499	0.00552843
gene36109	Fvb3	1672890	1673203	LastExon	LastExon	LastExon	1.16359	0.72629	0.742676	1.95502	1.55539	1.8135	2.02234	0.00917054
gene36113	Fvb3	2022464	2022667	LastIntron	LastExon	LastExon	1.01983	0.745011	0.705862	1.53979	1.53744	1.73022	1.94578	0.00459241	phosphoinositide binding
gene36121	Fvb3	2666686	2666953	Exon8	Exon8	Exon8	0.829395	0.677124	0.83104	1.39113	1.29065	1.46813	1.77532	0.00112898	disease resistance protein (TIR class), putative
gene36134	Fvb3	3303553	3303790	Intron8	Exon9	Intron9	0.850545	0.696821	0.774088	1.73827	1.26238	1.55914	1.9642	0.0242183	RNA-binding protein
gene36135	Fvb3	3316657	3316887	Intron8	Exon9	Intron9	0.851288	0.691003	0.802346	1.39262	1.53107	1.48135	1.87877	0.000439766	RNA-binding protein
gene36139	Fvb3	3390438	3390692	UTR5	Exon1	Exon1	0.998	0.878572	0.837844	1.74934	1.37946	1.60696	1.74467	0.013229	3-ketoacyl-acyl carrier protein synthase I
gene36198	Fvb3	6424769	6425668	Exon3	Exon3	Exon3	1.50197	1.01603	1.08954	2.01633	1.97285	2.32654	1.7507	0.0105984	maternal effect embryo arrest 22
gene36207	Fvb3	6846953	6847298	UTR5	UTR5	UTR5	1.10467	0.956367	0.932977	2.52325	1.63642	2.01422	2.06208	0.0487794	Glycosyl hydrolases family 31 protein
gene36231	Fvb3	7858500	7858794	Intergenic	Exon1	LastIntron	1.52769	1.30348	1.3167	2.68399	2.40105	2.26189	1.77125	0.00394996
gene36234	Fvb3	8013886	8014146	Intron1	Exon2	Exon2	1.0425	0.716223	0.810103	2.1813	1.82579	2.0547	2.35974	0.00123841	Protein of unknown function (DUF1639)
gene36261	Fvb3	9482388	9482650	Exon15	Exon15	Exon15	0.823368	0.895781	0.800374	1.57762	1.523	1.76468	1.93104	0.00385311	SNF2 domain-containing protein / helicase domain-containing protein
gene36266	Fvb3	11131503	11131809	UTR5	Exon1	Exon1	0.948865	0.838857	0.864399	1.73968	1.33313	1.54557	1.7414	0.0236764	Peroxisomal membrane 22 kDa (Mpv17/PMP22) family protein
gene36294	Fvb3	15026514	15026797	Exon2	Exon2	Exon2	0.973475	1.03776	0.908026	1.86966	1.37725	1.5212	1.63333	0.0445429
gene36303	Fvb3	17401503	17401715	UTR5	UTR5	UTR5	0.95655	0.771749	0.668648	1.37933	1.41319	1.64624	1.85184	0.00460734	agenet domain-containing protein / bromo-adjacent homology (BAH) domain-containing protein
gene36336	Fvb3	20308564	20309072	UTR5	LastExon	LastExon	1.08947	0.901093	0.830953	1.91344	1.60847	1.91911	1.9284	0.00318187	cytochrome P450, family 87, subfamily A, polypeptide 6
gene36337	Fvb3	20353855	20354242	Intron3	Exon4	LastIntron	1.19712	1.11929	1.10829	2.38983	1.89771	2.22685	1.90218	0.0163753
gene36355	Fvb3	22505382	22505693	Intron1	Exon2	Intron2	0.871406	0.728772	0.87286	1.65822	1.43523	1.73029	1.95053	0.0040921	GTP-binding family protein
gene36359	Fvb3	23687963	23688743	Exon3	LastExon	LastExon	0.95813	0.760402	0.892565	1.68413	1.55319	1.56267	1.83831	0.000834546
gene36362	Fvb3	23826394	23826621	Intergenic	Exon1	Exon1	2.63231	1.95058	1.62098	5.27961	3.66579	4.76018	2.2092	0.0165095	XH/XS domain-containing protein
gene36414	Fvb3	26700309	26700582	LastExon	LastExon	LastExon	1.49762	1.01062	1.82306	2.70635	2.02812	2.25492	1.61369	0.0470956	SCARECROW-like 14
gene36425	Fvb3	27190031	27190394	LastExon	LastExon	UTR3	1.39236	1.24984	1.12523	2.1485	1.92031	2.1293	1.64518	0.00160855	UDP-Glycosyltransferase superfamily protein
gene36451	Fvb3	29262709	29262915	Intron2	Exon3	Intron3	0.723961	0.660678	0.736354	1.44457	1.28308	1.328	1.91215	0.00144967	Transducin/WD40 repeat-like superfamily protein
gene36462	Fvb3	29481888	29482146	UTR5	UTR5	UTR5	0.958649	0.925857	1.05883	1.69252	1.33871	1.51665	1.54514	0.0228222	BTB/POZ domain-containing protein
gene36465	Fvb3	29520928	29521204	Intergenic	LastExon	LastExon	1.32919	0.823326	0.990487	2.34618	1.64672	2.03436	1.91768	0.0218085	chloroplast sulfur E
gene36559	Fvb4	2918846	2919369	Intron5	Intron6	Exon7	1.06131	1.06049	1.06311	2.10812	1.79267	1.87618	1.81386	0.0117143	actin-related protein 9
gene36587	Fvb4	6393433	6393796	UTR5	UTR5	UTR5	0.888495	0.649417	0.961929	1.6854	1.54403	1.69897	1.97148	0.00459769	cysteine-rich RLK (RECEPTOR-like protein kinase) 8
gene36615	Fvb4	9272186	9272603	Exon3	Exon3	Exon3	1.1159	1.06575	1.23617	2.07773	1.8007	2.20964	1.78127	0.00915306	cell division cycle protein 48-related / CDC48-related
gene36650	Fvb4	14392266	14392522	UTR5	UTR5	Exon1	1.35383	1.1025	0.848848	2.0686	1.45434	1.76472	1.59981	0.0470895
gene36650	Fvb4	14392733	14392967	Exon1	Exon1	Exon1	0.848547	0.948662	1.01304	1.98935	2.07979	2.18768	2.22643	0.000128113
gene36659	Fvb4	15433979	15434442	UTR3	UTR3	Intergenic	1.15694	0.97621	1.0979	1.58315	1.69335	1.73142	1.54993	0.00118204	UDP-D-glucuronate 4-epimerase 6
gene36703	Fvb4	19737873	19738147	LastExon	LastExon	LastExon	0.836276	0.700857	0.747448	1.39857	1.23565	1.19401	1.67568	0.00404639	Protein kinase superfamily protein
gene36726	Fvb4	21703435	21703697	Exon11	Exon11	Intron11	1.03267	0.959935	1.08607	1.74821	1.60434	2.17571	1.79567	0.0364924	zinc knuckle (CCHC-type) family protein
gene36755	Fvb4	23677112	23677309	Intron6	Exon7	LastIntron	0.838996	0.710372	0.845361	1.51475	1.27033	1.71014	1.87713	0.0219725	U2 small nuclear ribonucleoprotein A
gene36781	Fvb4	25019651	25019918	Exon6	Exon6	Intron6	0.989806	0.888422	1.24536	2.84886	2.70543	2.74397	2.65665	0.00125013	RNA helicase family protein
gene36804	Fvb4	26289275	26289474	Exon1	Exon1	Intron1	0.996107	0.676534	0.714952	1.86531	1.43657	1.43283	1.98305	0.0142542	eukaryotic initiation factor 4B2
gene36860	Fvb4	28138429	28138733	Exon1	Exon2	Exon3	0.772223	0.753697	0.742368	1.59692	1.35542	1.74568	2.07117	0.0186643	Translin family protein
gene36884	Fvb4	28827525	28827946	Exon1	Exon1	Exon1	1.01059	0.954484	0.852391	1.89477	1.51241	1.60564	1.7792	0.0139224
gene36925	Fvb4	30891315	30891624	UTR5	UTR5	UTR5	1.00757	1.09631	0.955502	2.42212	1.74851	1.76286	1.93944	0.045697
gene36925	Fvb4	30894362	30895002	Intron3	Exon4	Exon4	2.51337	2.47793	2.43936	3.72107	3.56215	4.404	1.57284	0.0308328
gene36925	Fvb4	30895385	30895712	Exon5	Exon5	Exon5	1.12746	0.957909	1.09752	2.0552	1.65232	1.86047	1.74936	0.010429
gene36925	Fvb4	30893749	30894146	Intron2	Exon3	Exon3	0.883544	0.842422	0.737357	1.65921	1.67579	1.86501	2.11098	0.000694621	splicing factor PWI domain-containing protein / RNA recognition motif (RRM)-containing protein
gene37026	Fvb5	1852187	1852413	Intergenic	Exon1	Exon1	1.10821	0.893785	0.940069	1.69973	1.50084	1.56854	1.621	0.00233762	isoprenoid F
gene37031	Fvb5	2386364	2386984	LastExon	LastExon	LastExon	0.939962	0.855934	0.816851	1.8995	1.40079	1.61684	1.88198	0.0275781	COP1-interactive protein 1
gene37031	Fvb5	2387364	2387855	LastExon	LastExon	LastExon	1.01391	1.02349	1.07182	1.77262	1.74717	1.87229	1.73422	0.000511496
gene37045	Fvb5	2988612	2989015	Exon6	Exon6	Exon6	0.675475	0.837275	0.699458	1.3634	1.27321	1.40447	1.82672	0.000897841	Protein of unknown function (DUF3506)
gene37074	Fvb5	4114311	4114600	Intron5	UTR3	LastIntron	0.67615	0.568633	0.652953	1.50441	1.17495	1.31282	2.10365	0.0113958	MA3 domain-containing protein
gene37077	Fvb5	4215231	4215612	LastIntron	LastExon	LastExon	1.27823	1.17919	1.12341	1.82105	1.9104	1.94937	1.58645	0.000343493	Radical SAM superfamily protein
gene37081	Fvb5	4739741	4740002	UTR5	Exon1	Exon1	0.983619	0.893336	0.841923	1.93575	1.67496	1.75725	1.97433	0.00187413	nuclear factor Y, subunit C4
gene37114	Fvb5	6080813	6081075	UTR5	Exon1	Exon1	0.773978	0.787499	0.674294	1.66646	1.41604	1.42635	2.01669	0.00483377	esterase/lipase/thioesterase family protein
gene37146	Fvb5	7901319	7901984	Exon1	Exon2	Exon2	0.789541	0.717773	0.729222	1.43315	1.29331	1.65765	1.96022	0.0178249	Haloacid dehalogenase-like hydrolase (HAD) superfamily protein
gene37146	Fvb5	7902302	7903582	Exon2	Exon3	Exon3	0.927519	0.66869	0.758711	1.67499	1.3401	1.64858	1.98039	0.00589886
gene37175	Fvb5	9035274	9035517	UTR5	Exon1	Exon1	1.00024	1.13114	0.884694	2.42605	2.14439	2.45991	2.33096	0.000681864	DNAJ heat shock family protein
gene37195	Fvb5	9690660	9690992	UTR5	Exon1	Exon1	0.767346	0.613725	0.693829	1.46678	1.38625	1.34741	2.02441	0.000314371	UDP-Glycosyltransferase superfamily protein
gene37199	Fvb5	9826805	9827101	Intron2	Exon3	Intron3	0.957273	0.895786	0.870473	1.99034	1.54161	1.87229	1.98427	0.0188571	Translation elongation factor EF1A/initiation factor IF2gamma family protein
gene37199	Fvb5	9825609	9825870	Intron5	Exon6	Intron6	0.710988	0.705295	0.661395	1.45676	1.31478	1.50665	2.05912	0.0038099
gene37199	Fvb5	9826271	9826564	Intron4	Exon5	Intron5	1.34208	1.3638	1.05146	2.22325	2.02222	2.3974	1.76798	0.00294252
gene37237	Fvb5	12940054	12940283	Intergenic	UTR5	Exon1	1.06956	0.859275	0.861387	1.6608	1.42432	1.5059	1.64539	0.00364822	3-deoxy-d-arabino-heptulosonate 7-phosphate synthase
gene37254	Fvb5	14632704	14632963	UTR5	UTR5	Intron1	0.856612	0.614669	0.831092	1.72885	1.42738	1.45222	2.00161	0.00398565	Mob1/phocein family protein
gene37367	Fvb5	22933537	22933766	Intron5	Exon6	Exon6	0.780199	0.597331	0.79884	1.71161	1.33987	1.45287	2.06966	0.00720526	ARF-GAP domain 5
gene37367	Fvb5	22931701	22931938	UTR5	UTR5	Intron1	0.919624	0.683012	0.919212	1.60579	1.49121	1.45801	1.80622	0.00409004
gene37411	Fvb5	25161668	25161932	LastExon	LastExon	LastExon	0.870231	0.730094	0.784433	1.35849	1.26797	1.2855	1.6404	0.000933172	heat shock cognate protein 70-1
gene37413	Fvb5	25523901	25524381	Exon2	Intron3	Exon5	0.798643	0.610958	0.699735	1.37191	1.16083	1.29413	1.81425	0.00235849	P450 reductase 1
gene37445	Fvb5	27883343	27883565	Intron2	Exon3	Intron3	1.11647	0.924432	0.884474	1.51062	1.52074	1.99687	1.71883	0.0327156	Sec14p-like phosphatidylinositol transfer family protein
gene37456	Fvb5	28769684	28770131	Intron7	Intron8	Intron9	0.985587	0.761335	0.944347	1.97458	1.49609	1.82629	1.9682	0.0127989	nucleolin like 2
gene37496	Fvb6	1524801	1525063	Intron1	Exon2	LastIntron	0.906448	0.715099	0.795515	1.42171	1.2543	1.34585	1.66394	0.00204316	ABI3-interacting protein 3
gene37497	Fvb6	1529648	1529909	UTR5	UTR5	UTR5	0.999587	0.93179	0.90106	2.01577	1.41647	1.65909	1.79751	0.0460941	DREB2A-interacting protein 2
gene37535	Fvb6	3587068	3587286	Intron15	Exon16	Intron16	0.89385	0.69645	0.761634	1.42929	1.33882	1.61203	1.86236	0.00337832	acyl-CoA binding protein 4
gene37539	Fvb6	3781043	3781357	UTR5	UTR5	Intron1	0.947992	0.701312	0.869604	1.94098	1.89235	1.99395	2.31341	0.00150091	ATP-dependent caseinolytic (Clp) protease/crotonase family protein
gene37545	Fvb6	4133224	4133496	Intron3	Exon4	LastIntron	1.95109	1.18078	1.4908	2.88726	2.64029	2.75064	1.79078	0.0235611	PRP38 family protein
gene37551	Fvb6	4396429	4397261	Exon3	Exon3	Exon5	0.835677	0.702062	0.787844	1.66341	1.2496	1.41015	1.85896	0.0225665	HIT zinc finger ;PAPA-1-like conserved region
gene37562	Fvb6	5021779	5022013	Intron3	Exon4	Intron4	1.25591	1.07772	0.98666	2.28974	2.51675	2.15844	2.09769	0.0010555	D111/G-patch domain-containing protein
gene37570	Fvb6	6214822	6215193	LastExon	LastExon	LastExon	0.834458	0.632658	0.685469	1.38057	1.25922	1.40155	1.87744	0.00158787	ENTH/VHS/GAT family protein
gene37621	Fvb6	10102529	10102818	UTR5	Exon1	Exon1	1.0274	0.920674	0.798382	1.83528	1.40502	1.68656	1.7939	0.0142975	Calcineurin-like metallo-phosphoesterase superfamily protein
gene37759	Fvb6	24666751	24667002	Intron8	Exon9	Exon9	1.03274	1.03934	0.967435	1.91211	1.58125	1.49997	1.64281	0.031987	golgin candidate 5
gene37806	Fvb6	28246886	28247167	Intron7	Exon8	Intron8	1.05237	0.887959	0.790194	1.68796	1.66044	1.36835	1.72742	0.00810024	histone acetyltransferase of the CBP family 1
gene37806	Fvb6	28244017	28244239	Exon6	Exon6	Exon6	0.885979	0.79657	0.723551	1.39246	1.43536	1.66134	1.86574	0.00456531
gene37830	Fvb6	30209674	30210007	Exon1	Exon1	Exon1	1.41443	1.64634	1.16002	2.55281	2.43244	2.14097	1.68836	0.00685306	haloacid dehalogenase (HAD) superfamily protein
gene37846	Fvb6	30827390	30827657	UTR3	UTR3	UTR3	2.39412	3.14256	2.9284	4.89008	4.33824	4.17441	1.5833	0.00609487	phytochrome interacting factor 4
gene37870	Fvb6	31972897	31973422	UTR5	UTR5	UTR5	0.925697	0.685336	0.764844	1.5726	1.14561	1.27055	1.67886	0.0317151	centromere/kinetochore protein, putative (ZW10)
gene37925	Fvb6	33581899	33582216	Intron9	Exon10	Exon10	0.712475	0.515848	0.577991	1.37125	1.32722	1.3875	2.26205	0.00315358	STRUBBELIG-receptor family 3
gene37925	Fvb6	33581406	33581662	Intron10	Exon11	Exon11	0.924035	0.749699	0.762182	1.97859	1.68578	1.6718	2.19062	0.00291985
gene37954	Fvb6	34492111	34492329	LastIntron	LastExon	UTR3	1.14634	1.03216	0.989218	1.85323	1.81508	1.48839	1.62789	0.0179362	brassinosteroid-6-oxidase 2
gene37961	Fvb6	34560258	34560596	UTR5	Exon1	Exon1	1.37217	0.8098	1.29824	2.41989	2.27025	2.29105	2.00597	0.016863	methyl esterase 11
gene37996	Fvb6	36078891	36079244	UTR5	UTR5	Exon1	1.48488	0.818316	1.00052	2.04477	1.76807	1.9494	1.74417	0.0393267	Oxoglutarate/iron-dependent oxygenase
gene38012	Fvb6	36420318	36420628	UTR5	UTR5	Exon1	1.35905	1.84561	1.5846	3.49069	2.46424	3.04836	1.87989	0.0260488	ferredoxin thioredoxin reductase catalytic beta chain family protein
gene38028	Fvb6	36775673	36775948	UTR5	UTR5	Exon1	0.750649	0.666093	0.662871	1.89037	1.68521	1.89294	2.62959	0.00113735	Uncharacterised protein family (UPF0497)
gene38032	Fvb6	36904868	36905187	LastExon	LastExon	LastExon	0.962039	0.998735	1.1056	1.98849	1.82996	2.10446	1.93157	0.00163164
gene38067	Fvb6	38291447	38291724	Exon2	Exon3	Intron3	0.834684	0.73329	0.687007	1.47752	1.1568	1.45987	1.81562	0.0162851
gene38106	Fvb7	1413304	1413685	UTR5	UTR5	Exon1	0.915506	0.69201	0.780267	1.63932	1.363	1.42857	1.85565	0.00363352	elongation defective 1 protein / ELD1 protein
gene38128	Fvb7	3450122	3450310	UTR5	Exon1	Intron1	0.768789	0.527589	0.709042	1.15103	1.05402	1.18362	1.68975	0.0106215	Protein of unknown function, DUF642
gene38150	Fvb7	5152098	5152548	Intron1	Intron2	Exon3	0.893965	0.833499	0.8037	1.41107	1.17594	1.42432	1.58478	0.0177648	SNF7 family protein
gene38155	Fvb7	5425034	5425452	Exon2	Exon2	Intron2	1.00241	0.833148	0.794006	1.50412	1.1974	1.33666	1.53569	0.015564	Single-stranded nucleic acid binding R3H protein
gene38179	Fvb7	8039941	8040260	UTR5	UTR5	Exon1	0.980635	0.591585	1.02239	1.63988	1.32018	1.56457	1.74386	0.0226119	ALG6, ALG8 glycosyltransferase family
gene38180	Fvb7	8047495	8047766	UTR5	UTR5	Exon1	0.729751	0.627315	0.6339	1.51875	1.10807	1.28833	1.96646	0.0256779	ATPase, F1 complex, delta/epsilon subunit
gene38184	Fvb7	8724771	8725061	Exon1	Exon1	Exon1	1.53702	1.6905	1.46681	2.78662	2.55454	2.61291	1.6944	0.000353157
gene38221	Fvb7	10657066	10657468	Intergenic	LastExon	LastExon	1.035	0.96943	0.897969	1.92897	1.52143	1.69371	1.77237	0.0162344	FASCICLIN-like arabinogalactan-protein 10
gene38233	Fvb7	10813712	10814003	Intron2	Exon3	Intron3	1.89753	1.58069	1.67066	2.93768	3.59029	3.45596	1.93905	0.0062149
gene38240	Fvb7	10938646	10938876	Intron9	Exon10	LastIntron	0.991062	1.13709	1.18119	2.12161	2.21784	2.52098	2.07305	0.00359361	Calcium-dependent lipid-binding (CaLB domain) family protein
gene38255	Fvb7	11181738	11182202	Exon2	Exon2	Exon2	1.75397	1.44375	1.54515	2.64704	2.74886	3.06644	1.78423	0.00198265	ATP-dependent RNA helicase, putative
gene38310	Fvb7	11948841	11949380	Intron2	Intron3	LastIntron	1.0862	0.866597	1.02841	1.76878	1.53989	1.76248	1.70104	0.00237895	Remorin family protein
gene38316	Fvb7	12053340	12053585	UTR5	Intron1	LastIntron	1.55389	1.36293	1.87178	3.94758	2.79181	3.08084	2.05075	0.0262529
gene38338	Fvb7	12366890	12367220	LastExon	LastExon	LastExon	0.878036	0.617749	0.67303	1.64884	1.26389	1.43513	2.00472	0.00798901	glycerol-3-phosphate acyltransferase 8
gene38350	Fvb7	12526680	12527017	Exon11	Exon11	Exon11	0.893501	0.729595	0.808783	1.75535	1.27841	1.37395	1.81247	0.0353555	transcription regulatory protein SNF2, putative
gene38354	Fvb7	12652386	12652661	LastExon	LastExon	LastExon	0.847297	0.628199	0.758548	1.59271	1.16289	1.35695	1.84085	0.0209532	fringe-related protein
gene38365	Fvb7	12782950	12783211	UTR5	UTR5	Exon1	1.31234	1.08447	0.974562	2.08368	1.62285	2.08235	1.71707	0.0163067	NAD(P)-binding Rossmann-fold superfamily protein
gene38385	Fvb7	13070214	13070638	Exon6	Intron6	Exon7	1.06405	0.732802	0.925289	1.60386	1.52044	1.70016	1.7723	0.00709339	glycosyl transferase family 1 protein
gene38386	Fvb7	13102099	13103115	LastExon	LastExon	UTR3	0.961999	0.848927	0.983846	1.7739	1.34126	1.62648	1.69661	0.0267364	BCL-2-associated athanogene 6
gene38395	Fvb7	13266781	13267029	UTR3	UTR3	UTR3	1.16557	1.03765	0.794441	1.82206	1.79603	1.70956	1.77727	0.0129071	global transcription factor group A2
gene38404	Fvb7	13455470	13455741	LastIntron	UTR3	UTR3	1.17447	1.06778	1.22487	1.69217	2.03167	1.90098	1.62233	0.00844055	Homeodomain-like superfamily protein
gene38411	Fvb7	13535934	13536308	Exon1	Exon1	Exon1	1.42989	1.32405	1.08739	1.75118	2.08053	2.28862	1.59328	0.0206288	P-loop containing nucleoside triphosphate hydrolases superfamily protein
gene38429	Fvb7	13793765	13794410	UTR5	LastExon	LastExon	1.01717	0.929502	0.822465	2.30165	1.75598	1.88338	2.14544	0.0155029	Eukaryotic aspartyl protease family protein
gene38431	Fvb7	13809288	13809730	Exon1	Exon1	Intron1	1.07999	0.94427	0.8462	1.81286	1.51039	1.51256	1.68468	0.00818534	Transcription factor jumonji (jmjC) domain-containing protein
gene38464	Fvb7	14370170	14370505	Intron1	Exon2	Exon2	1.47701	1.11489	1.24408	2.3064	1.99152	2.09207	1.6658	0.00399604	RNA-binding (RRM/RBD/RNP motifs) family protein
gene38466	Fvb7	14384223	14384569	LastExon	LastExon	LastExon	1.05752	0.792874	1.00722	1.85259	1.49683	1.94367	1.85227	0.0117611	IQ-domain 18
gene38482	Fvb7	14574459	14575149	LastExon	Intergenic	Intergenic	1.40415	1.41014	1.40917	2.79714	2.94051	2.67766	1.99252	0.00292999	Homeodomain-like superfamily protein
gene38494	Fvb7	15281901	15282284	UTR5	Intron1	Exon2	0.800399	0.638684	0.81219	1.43865	1.27816	1.50269	1.87427	0.00187646	SNF7 family protein
gene38518	Fvb7	16395139	16395565	UTR5	LastIntron	LastExon	0.864783	0.801007	0.862057	1.39958	1.34321	1.38809	1.63415	5.01276e-05
gene38572	Fvb7	18422495	18422918	Exon4	Intron4	Exon5	0.990106	0.657554	0.820157	1.55536	1.43418	1.51139	1.82385	0.0116126	phospholipase C 2
gene38578	Fvb7	18655540	18655843	Intron4	Exon5	Exon6	0.762131	0.796645	0.741242	1.88311	1.3297	1.59948	2.09229	0.0333974	titan9
gene38642	Fvb7	20779352	20779672	Intron2	Intron3	Intron4	0.859767	0.800482	1.03411	1.88807	1.35847	1.92539	1.91955	0.032859
gene38667	Fvb7	21594947	21595251	LastIntron	LastExon	LastExon	1.27741	0.75694	0.790194	2.30461	2.16295	1.95147	2.27259	0.00670022	heat shock protein 90.1
gene38686	Fvb7	22275044	22275278	UTR5	UTR5	Exon1	0.879348	0.909625	0.938683	1.45557	1.40889	1.49993	1.60005	0.000178722	CLP protease regulatory subunit X
gene38694	Fvb7	22425555	22426090	Exon1	Exon1	Exon1	0.821972	0.885937	1.05268	1.85897	1.50129	1.62487	1.80582	0.00643976	highly ABA-induced PP2C gene 2
gene38734	Fvb7	23491443	23491659	Exon1	Intron1	Intron2	0.827029	0.790292	0.693025	1.43751	1.32867	1.51264	1.85203	0.000867749	Syntaxin/t-SNARE family protein
gene38736	Fvb7	23523923	23524355	UTR5	LastExon	LastExon	1.20611	1.08258	1.10246	2.20027	1.77276	1.86456	1.72142	0.0179066	Plant protein of unknown function (DUF827)
gene38736	Fvb7	23523120	23523500	LastExon	LastExon	LastExon	0.668882	0.650348	0.885453	1.3697	1.2572	1.31939	1.78996	0.00799989
gene38742	Fvb7	23606382	23606747	Exon2	Exon2	Intron2	0.847111	0.819515	0.865431	1.58982	1.24977	1.58773	1.7485	0.0290962	Ribosomal protein S5 family protein
