# Supplementary material for: N6-methyladenosine RNA modification regulates strawberry fruit ripening in an ABA-dependent manner
Source: Genome Biol. 2021 Jun 3;22:168. doi: 10.1186/s13059-021-02385-0 (PMC8173835; doi:10.1186/s13059-021-02385-0)
Supplement: Supplementary file 8 — Additional file 8: Table S7. Transcripts containing hypomethylated m6A peak in strawberry fruit at RS1 stage compared to those at S6 stage. [file 13059_2021_2385_MOESM8_ESM.xlsx]

## Sheet: Table S7
Table S7. Transcripts containing hypomethylated m6A peak in strawberry fruit at RS1 stage compared to those at S6 stage. S6, the growth stage 6; RS1, the ripening stage 1.
Overlapped gene ID	Chromosome	Peak Start	Peak End	Overlap_Begin	Overlap_Center	Overlap_End	m6A enrichment in peaks						Fold change (RS1/S6)	P value	Gene Description
							S6 Replicate 1	S6 Replicate 2	S6 Replicate 3	RS1 Replicate 1	RS1 Replicate 2	RS1 Replicate 3			Gene Description
gene00092	Fvb6	12371190	12371729	LastIntron	LastExon	UTR3	9.60081	10.5113	8.90249	5.26661	5.50087	5.05335	0.545271	0.0074305	Acyl-CoA N-acyltransferase with RING/FYVE/PHD-type zinc finger domain
gene00265	Fvb7	4382576	4382972	LastExon	LastExon	UTR3	3.15634	3.35103	2.97477	1.95587	2.30466	2.03539	0.663978	0.00218474	Nascent polypeptide-associated complex (NAC), alpha subunit family protein
gene00268	Fvb7	4359899	4360310	LastIntron	UTR3	UTR3	12.9656	15.0863	12.1706	5.88798	9.08875	7.87482	0.568128	0.0106261	Transducin/WD40 repeat-like superfamily protein
gene00356	Fvb7	4986428	4986666	LastExon	UTR3	UTR3	18.3004	19.9029	21.935	15.0884	13.0089	10.9574	0.649414	0.0119186	Glycosyl hydrolase family protein
gene00427	Fvb7	4495749	4496123	LastExon	UTR3	UTR3	14.9016	17.7759	18.3587	10.2951	11.3486	11.9263	0.657768	0.0188422	chloroplastic NIFS-like cysteine desulfurase
gene00551	Fvb6	19297087	19297514	Intron3	LastIntron	UTR3	12.6589	10.7167	11.6967	5.96577	5.83465	4.92441	0.476866	0.00188221	Cornichon family protein
gene00583	Fvb6	29674866	29675317	LastIntron	LastExon	UTR3	5.11352	5.72491	5.48249	3.05659	3.51226	3.19878	0.598474	0.000857672	citrate synthase 2
gene00691	Fvb4	31053208	31053636	LastIntron	LastExon	UTR3	6.63108	6.74977	7.83528	4.00745	4.93071	4.14685	0.616748	0.0060128	RNA-processing, Lsm domain
gene00692	Fvb4	31059972	31060236	LastExon	LastExon	UTR3	5.39867	3.84813	4.01906	1.99027	2.76568	2.50144	0.547073	0.0379411	Xanthine/uracil permease family protein
gene00718	Fvb4	31167934	31168285	LastExon	UTR3	UTR3	4.14631	5.06831	4.20563	2.38121	3.36422	3.00848	0.652291	0.0198607	Sterile alpha motif (SAM) domain-containing protein
gene00733	Fvb4	31249099	31249397	UTR3	UTR3	UTR3	9.43972	10.3492	8.10099	4.71086	5.55794	4.46289	0.528208	0.0096169	DEAD/DEAH box helicase, putative
gene00775	Fvb4	32417874	32418272	LastIntron	Intergenic	Intergenic	11.0837	11.7646	13.0269	6.2059	7.57754	7.6954	0.598709	0.00327906	Prolyl oligopeptidase family protein
gene00830	Fvb4	32134128	32134553	UTR3	UTR3	UTR3	5.27813	5.32409	5.67784	2.38026	3.94418	3.45411	0.600646	0.0349067	cofactor assembly, complex C (B6F)
gene00900	Fvb4	31793740	31794162	LastExon	LastExon	UTR3	6.04962	6.45333	7.75207	3.769	4.92833	4.50315	0.651714	0.0244031	UBX domain-containing protein
gene00907	Fvb4	31744804	31745178	LastIntron	UTR3	UTR3	19.5469	21.6587	16.3598	11.7315	10.5465	9.48271	0.551731	0.0185023	GTP binding
gene00913	Fvb4	13332737	13333094	LastExon	Intergenic	Intergenic	5.042	6.72126	5.84838	3.40678	4.4351	3.22085	0.628149	0.0261664	hydroxyethylthiazole kinase family protein
gene00939	Fvb2	9922400	9922803	LastExon	Intergenic	Intergenic	6.44074	6.36625	5.88769	3.72952	4.16	4.29796	0.651922	0.000879465	Exostosin family protein
gene00942	Fvb6	12178633	12179073	LastIntron	UTR3	UTR3	10.0305	13.718	12.6328	5.3847	8.62763	7.23617	0.584051	0.0258734
gene00972	FvbUn	146503	146901	LastIntron	LastExon	UTR3	11.9487	13.3391	12.6935	6.13019	8.27989	7.73449	0.58304	0.00424786	ARM repeat superfamily protein
gene00998	Fvb2	9646468	9646902	LastExon	UTR3	UTR3	8.1975	9.82865	9.07631	4.92489	7.166	5.83395	0.661373	0.022495	hydrolases, acting on acid anhydrides, in phosphorus-containing anhydrides;ATP-dependent helicases;nucleic acid binding;ATP binding;RNA binding;helicases
gene01000	Fvb2	9660437	9660871	LastIntron	UTR3	UTR3	7.95469	7.6283	7.67902	4.10592	5.95889	4.39836	0.621751	0.0330472	RAB GTPASE HOMOLOG B18
gene01123	Fvb6	31866824	31867158	LastExon	UTR3	UTR3	7.97389	10.8021	10.5827	4.21696	5.26459	3.66334	0.447734	0.013239	TATA BOX ASSOCIATED FACTOR II 59
gene01160	Fvb3	28885690	28886114	LastExon	Intergenic	Intergenic	14.917	14.132	17.9874	8.77789	11.2124	10.0178	0.637976	0.0216254
gene01166	Fvb3	28921979	28922358	UTR3	UTR3	UTR3	10.5749	9.77623	8.49583	4.97471	6.08362	5.37346	0.569619	0.00865822	ABC transporter of the mitochondrion 3
gene01203	Fvb6	32100809	32101067	UTR3	UTR3	UTR3	12.3983	11.76	10.7334	5.89014	6.89396	7.09296	0.569679	0.00159245	embryo defective 1381
gene01223	Fvb6	32177602	32177880	UTR3	UTR3	UTR3	7.29751	8.27806	6.32403	3.71377	4.97457	4.68609	0.610716	0.0182881
gene01245	Fvb6	35779836	35780133	UTR3	UTR3	Intergenic	9.8768	10.9043	11.0071	4.94495	5.92598	4.25534	0.475845	0.00112008
gene01249	Fvb6	35791814	35792116	UTR3	UTR3	Intergenic	14.0013	15.5009	14.3994	7.05222	7.5832	6.47154	0.480778	0.000292509
gene01277	Fvb6	35929854	35930252	LastIntron	LastIntron	LastIntron	5.46685	4.82377	4.29032	2.66004	3.20505	3.02867	0.609959	0.0170281	Protein of unknown function (DUF185)
gene01277	Fvb6	35928747	35929103	Exon10	Exon10	LastIntron	6.28293	6.19212	6.05076	3.49845	3.60946	3.74353	0.585747	1.29982e-05
gene01278	Fvb6	35929854	35930252	LastIntron	Intergenic	Intergenic	5.46685	4.82377	4.29032	2.66004	3.20505	3.02867	0.609959	0.0170281	thioredoxin 2
gene01341	Fvb6	38448215	38448506	LastExon	UTR3	UTR3	2.95225	2.90849	3.00341	0.898327	0.951919	0.85287	0.304949	8.48634e-07	NAD(P)-binding Rossmann-fold superfamily protein
gene01345	Fvb6	38472413	38472729	LastExon	Intergenic	Intergenic	3.36157	3.09768	3.49505	1.90811	2.346	1.97645	0.625916	0.0024809	YELLOW STRIPE like 6
gene01373	Fvb6	38621880	38622251	UTR3	UTR3	UTR3	4.13607	4.04229	3.98487	2.68471	2.73021	2.692	0.666511	0.000396809	translocon-associated protein beta (TRAPB) family protein
gene01438	Fvb3	29253531	29253858	UTR3	UTR3	UTR3	8.33344	9.62848	8.24774	4.86249	5.7289	5.84911	0.627269	0.00559658	HMG (high mobility group) box protein with ARID/BRIGHT DNA-binding domain
gene01455	Fvb3	29355212	29355526	UTR3	UTR3	UTR3	21.9998	14.2184	14.8773	4.47543	7.54924	8.29606	0.3977	0.0369012	ATP binding;nucleic acid binding;helicases
gene01547	Fvb1	10574350	10574657	UTR3	UTR3	UTR3	7.84036	6.48118	7.87492	4.48053	5.31881	4.72279	0.654255	0.0152527	acyl-CoA-binding domain 3
gene01599	Fvb3	33091520	33091964	LastExon	UTR3	UTR3	11.9079	14.0638	11.808	9.17812	7.78822	7.98434	0.660425	0.012717	Lysyl-tRNA synthetase, class II
gene01622	Fvb2	10080684	10081077	LastExon	Intergenic	Intergenic	6.84734	7.6858	8.44582	4.53863	5.26276	4.70218	0.631167	0.0132312	Kinesin motor family protein
gene01655	Fvb2	10442556	10442971	LastExon	LastExon	Intergenic	4.87883	5.81633	6.04363	3.35011	4.00452	3.59616	0.654216	0.0167246	nucleotide binding;protein binding
gene01662	Fvb2	10476774	10477110	UTR3	UTR3	UTR3	13.6828	11.2004	12.3728	5.54434	7.60062	6.53999	0.528371	0.00365399	NAD(P)-binding Rossmann-fold superfamily protein
gene01663	Fvb2	10482214	10482708	LastExon	UTR3	UTR3	8.11764	9.50742	10.8349	4.65213	4.85227	5.21942	0.517353	0.0240379	PIN domain-like family protein
gene01673	Fvb2	10562519	10562948	LastIntron	LastExon	UTR3	10.119	11.5643	11.1568	6.70838	7.68918	6.72388	0.643161	0.00253348	6,7-dimethyl-8-ribityllumazine synthase / DMRL synthase / lumazine synthase / riboflavin synthase
gene01737	Fvb4	849398	849779	LastExon	LastExon	LastExon	11.0544	13.1036	9.73097	6.54487	7.86204	7.23162	0.638512	0.0393207
gene01753	Fvb1	18291778	18292128	LastExon	LastExon	UTR3	6.1067	7.68013	5.41846	3.06405	4.62808	3.87205	0.602135	0.041205	GRAM domain family protein
gene01820	Fvb5	5650119	5650409	LastExon	Intergenic	Intergenic	7.90283	8.15467	7.50408	3.4668	4.03232	2.71906	0.433679	0.0020488	Transmembrane proteins 14C
gene01858	Fvb5	5853918	5854272	LastExon	Intergenic	Intergenic	6.67169	7.73534	5.94583	4.03609	4.58892	3.86819	0.61383	0.0239346	O-methyltransferase 1
gene01914	Fvb5	6162752	6163135	LastIntron	UTR3	UTR3	14.401	17.7899	15.1237	6.79862	9.80109	9.60066	0.553747	0.00769829	Structural maintenance of chromosomes (SMC) family protein
gene01987	Fvb6	33278173	33278635	UTR3	UTR3	UTR3	13.2126	13.2424	14.3712	7.13033	9.44306	9.35042	0.634981	0.0102912	RAB geranylgeranyl transferase beta subunit 1
gene02003	Fvb6	33028470	33028775	LastExon	UTR3	UTR3	7.83166	9.53079	11.246	6.03414	4.97708	5.56063	0.579264	0.045161	Protein of unknown function (DUF789)
gene02137	Fvb2	12155057	12155393	UTR3	UTR3	UTR3	5.86075	5.47394	5.71939	3.26495	3.85598	3.31316	0.611824	0.00147469	RING/U-box superfamily protein
gene02155	Fvb2	12228034	12228317	UTR3	UTR3	Intergenic	9.6622	7.34303	5.87545	4.38643	3.76334	2.34602	0.458718	0.0441013
gene02206	Fvb5	16035952	16036240	UTR3	UTR3	UTR3	4.99842	5.10099	5.0715	2.41126	3.73978	3.29024	0.622328	0.0385635
gene02258	Fvb5	28572861	28573196	UTR3	UTR3	UTR3	8.53931	9.03739	7.03576	4.29451	5.40638	5.61781	0.622396	0.0170817	MAPK/ERK kinase kinase 1
gene02275	Fvb5	28650273	28650649	UTR3	UTR3	UTR3	6.56389	7.82188	7.09826	3.73267	5.6992	4.18633	0.633876	0.0276083	SET domain-containing protein
gene02276	Fvb5	28650273	28650649	UTR3	UTR3	UTR3	6.56389	7.82188	7.09826	3.73267	5.6992	4.18633	0.633876	0.0276083	TRICHOME BIREFRINGENCE-LIKE 6
gene02440	Fvb6	15401208	15401592	LastIntron	LastExon	UTR3	12.9627	16.5826	16.1139	8.13108	8.70734	8.98392	0.565545	0.0238847	SEC6
gene02491	Fvb6	15723852	15724418	LastExon	UTR3	UTR3	6.11275	6.21328	5.59125	3.79161	4.04585	4.01472	0.661495	0.00373764	villin 2
gene02499	Fvb6	15787448	15787805	UTR5	UTR5	Exon1	6.64311	9.85949	10.1787	2.84709	5.59839	4.67589	0.49178	0.0360506	Protein kinase superfamily protein
gene02564	Fvb2	24536168	24536547	UTR3	UTR3	Intergenic	6.03492	6.0695	6.63596	3.12987	3.27207	3.20868	0.512829	0.00295291	autoinhibited Ca2+-ATPase 1
gene02579	Fvb2	24466916	24467292	LastIntron	UTR3	Intergenic	12.811	12.6389	13.5191	6.46903	9.76715	9.61877	0.663475	0.0482901	P-loop containing nucleoside triphosphate hydrolases superfamily protein
gene02659	Fvb2	24092119	24092577	LastExon	UTR3	UTR3	7.16027	7.36314	7.45637	4.2668	5.02069	4.49012	0.626832	0.0027491
gene03027	Fvb7	8207412	8207874	LastExon	LastExon	UTR3	4.44421	5.53939	5.00904	3.14679	3.70078	2.60575	0.63053	0.0144978	cytochrome P450, family 714, subfamily A, polypeptide 1
gene03163	Fvb3	12105014	12105289	LastExon	LastExon	UTR3	6.76384	8.51271	7.84179	4.18454	5.90947	4.22783	0.619501	0.0188077	Major facilitator superfamily protein
gene03167	Fvb3	11575828	11576224	LastExon	UTR3	UTR3	8.12142	7.73696	8.39499	4.1178	5.22845	4.51061	0.571337	0.0020068	Transducin/WD40 repeat-like superfamily protein
gene03228	Fvb7	7334273	7334633	LastExon	LastExon	UTR3	4.66338	4.8575	4.92971	2.78168	3.09046	3.1562	0.624773	0.000415834	transthyretin-like protein
gene03306	Fvb3	11521342	11521608	LastExon	LastExon	Intergenic	2.39576	2.34901	2.42199	1.56487	1.80314	1.40819	0.666438	0.0174393	polyubiquitin 10
gene03363	Fvb3	12245788	12246203	LastIntron	LastExon	UTR3	7.4456	6.99173	6.89494	4.17339	4.88283	5.12586	0.664818	0.00423328	RNA-binding (RRM/RBD/RNP motifs) family protein
gene03478	Fvb3	13277297	13277682	LastIntron	LastExon	UTR3	10.5135	10.7172	12.7283	5.48593	6.34414	6.76056	0.547445	0.0073837	Co-chaperone GrpE family protein
gene03565	Fvb3	13867328	13867717	LastIntron	UTR3	UTR3	13.3707	11.7723	9.9112	6.28178	8.78605	6.61996	0.618692	0.0270716
gene03612	Fvb4	26379294	26379694	LastExon	LastExon	UTR3	6.7473	6.7528	7.55024	4.23906	4.08628	4.35272	0.602273	0.00568949	transcription regulators
gene03740	Fvb4	27087670	27088051	UTR3	UTR3	UTR3	7.70633	8.0868	8.43965	4.08347	5.46611	4.47069	0.578566	0.00527002	mannose-1-phosphate guanylyltransferase (GDP)s;GDP-galactose:mannose-1-phosphate guanylyltransferases;GDP-galactose:glucose-1-phosphate guanylyltransferases;GDP-galactose:myoinositol-1-phosphate guanylyltransferases;glucose-1-phosphate guanylyltransferase
gene03793	Fvb6	34006841	34007122	UTR3	UTR3	UTR3	4.44786	6.0051	4.15172	3.29463	2.97565	2.09644	0.572879	0.0471781
gene04086	Fvb4	29849959	29850275	LastIntron	LastExon	UTR3	6.17147	5.72296	5.45075	3.54694	4.00913	3.88745	0.659753	0.00257054	GroES-like family protein
gene04128	Fvb4	30042992	30043203	UTR3	UTR3	UTR3	6.62422	7.85834	7.30328	4.08826	4.51508	4.28024	0.591374	0.00829496	anthranilate synthase beta subunit 1
gene04143	Fvb4	30136526	30136972	LastIntron	LastExon	UTR3	19.7726	17.5782	17.0617	9.62637	11.4827	14.731	0.658673	0.0336214	THO2
gene04173	Fvb6	34135813	34136126	UTR3	UTR3	Intergenic	5.2391	5.29562	6.13791	2.69931	3.58035	3.72415	0.600014	0.00696871	SMAD/FHA domain-containing protein
gene04283	Fvb6	34696151	34696526	UTR3	UTR3	UTR3	6.16479	7.52149	5.38583	3.18765	4.42374	4.50862	0.635483	0.0441113	RS2-interacting KH protein
gene04386	Fvb6	35157700	35157917	UTR3	UTR3	UTR3	1.58673	1.51104	1.5176	0.96703	1.01563	0.905816	0.625839	0.000206404	early nodulin-like protein 17
gene04526	Fvb4	28044444	28044885	LastExon	Intergenic	Intergenic	8.25564	8.61763	6.60027	4.34129	5.46394	5.02927	0.631967	0.0257091	importin alpha isoform 1
gene04544	Fvb4	28169418	28169666	UTR3	UTR3	Intergenic	8.91338	6.97546	8.6123	3.30995	4.99079	6.03722	0.585196	0.0304678	Chaperone DnaJ-domain superfamily protein
gene04656	Fvb4	28716250	28716585	LastExon	LastExon	Intergenic	6.79307	5.25565	5.49933	3.18192	3.80448	4.12675	0.633299	0.0266557	appr-1-p processing enzyme family protein
gene04677	Fvb4	28825754	28826190	LastExon	LastExon	UTR3	8.11185	7.66519	6.59393	4.02215	5.03424	4.87037	0.622537	0.00924744	DHHC-type zinc finger family protein
gene04716	Fvb4	29005908	29006225	LastExon	Intergenic	Intergenic	6.03497	7.84722	7.53389	3.69493	5.27901	5.28667	0.665884	0.036453	ATP/GTP-binding protein family
gene04736	Fvb4	29124242	29124541	LastExon	Intergenic	Intergenic	8.93572	6.84993	7.45289	5.40602	4.86417	3.06672	0.573913	0.0253512	Ribosomal L18p/L5e family protein
gene04751	Fvb4	29211780	29212130	LastExon	LastExon	UTR3	3.89769	4.24786	4.35917	2.15502	2.77951	2.62975	0.604913	0.00291453	S-adenosyl-L-methionine-dependent methyltransferases superfamily protein
gene04774	Fvb4	21399694	21400007	LastExon	LastExon	UTR3	3.8781	3.59433	3.57389	2.27469	2.7471	2.18801	0.652687	0.00657121	zinc finger (CCCH-type) family protein
gene04794	Fvb7	8928034	8928466	LastExon	UTR3	Intergenic	8.6374	8.90028	9.08636	5.09547	6.43573	5.74075	0.648735	0.00917278	transcription regulators
gene04933	Fvb7	9618972	9619360	LastExon	LastExon	UTR3	3.78932	4.46268	5.01677	2.54426	2.93071	3.13564	0.648938	0.0311047
gene04947	Fvb7	9694483	9694883	UTR3	UTR3	Intergenic	11.1543	12.7934	12.5647	7.17758	6.72441	6.95782	0.571309	0.00665921	RNA-binding KH domain-containing protein
gene04972	Fvb4	21432870	21433130	LastExon	LastExon	UTR3	8.401	8.94815	6.41761	4.29467	4.00946	4.30846	0.530682	0.0383237	DHBP synthase RibB-like alpha/beta domain
gene05166	Fvb4	22594860	22595281	LastIntron	LastExon	UTR3	10.9881	12.4756	13.9633	6.46839	10.2049	7.98636	0.658873	0.0397114	associated molecule with the SH3 domain of STAM 3
gene05298	Fvb6	27261496	27261742	UTR3	UTR3	UTR3	5.70806	6.37717	4.66119	3.41218	4.47943	2.98151	0.64928	0.0436583	ARM repeat superfamily protein
gene05309	Fvb7	8349424	8349930	LastIntron	UTR3	UTR3	12.9081	14.6174	11.9301	6.73693	9.80913	8.3918	0.63205	0.015519	homolog of asparagine-linked glycosylation 12
gene05331	Fvb6	28503725	28504137	LastIntron	LastExon	UTR3	6.19974	8.05717	6.2185	3.26529	4.67564	4.18642	0.592288	0.025327	Inorganic H pyrophosphatase family protein
gene05332	Fvb6	28503725	28504137	LastExon	Intergenic	Intergenic	6.19974	8.05717	6.2185	3.26529	4.67564	4.18642	0.592288	0.025327	cysteine-rich RLK (RECEPTOR-like protein kinase) 8
gene05345	Fvb6	28586565	28586879	UTR3	UTR3	UTR3	7.30357	8.13291	5.96169	3.61052	5.1383	3.92022	0.592062	0.024093	Mitochondrial substrate carrier family protein
gene05462	Fvb6	27914073	27914410	LastExon	UTR3	UTR3	4.27743	4.62068	4.06272	2.54645	2.924	3.04537	0.657043	0.00264539	alanine aminotransferase 2
gene05463	Fvb6	27919520	27919820	LastExon	UTR3	UTR3	2.47405	2.49147	2.49399	1.00855	1.01297	0.980823	0.402486	2.87911e-07	pectin methylesterase 1
gene05472	Fvb6	27977199	27977641	UTR3	UTR3	Intergenic	4.83025	4.66011	5.31446	2.90106	3.47619	3.21617	0.647993	0.00274644	cyclin-dependent kinase B1;1
gene05473	Fvb6	27977199	27977641	LastExon	UTR3	UTR3	4.83025	4.66011	5.31446	2.90106	3.47619	3.21617	0.647993	0.00274644	ubiquitin-conjugating enzyme 33
gene05562	Fvb1	11841927	11842258	Exon6	Intron6	Intron6	6.49796	6.67698	6.5805	3.60844	4.26433	4.71158	0.637006	0.015568	Glycosyl hydrolase family protein
gene05572	Fvb1	11883558	11884112	LastExon	UTR3	UTR3	6.83583	8.70258	8.38817	4.26294	5.44064	4.62513	0.598861	0.0143912	Zincin-like metalloproteases family protein
gene05640	Fvb1	11241785	11242160	LastExon	Intergenic	Intergenic	6.03751	5.92944	4.86598	3.25078	3.24525	3.15743	0.573487	0.0229344	Thioredoxin superfamily protein
gene05647	Fvb1	11278087	11278375	LastExon	Intergenic	Intergenic	5.01506	5.65947	6.10688	2.68559	2.94969	3.24096	0.528932	0.00529397	squalene epoxidase 3
gene05736	Fvb1	10783364	10783762	LastExon	UTR3	UTR3	5.86407	4.77131	4.5045	2.76535	3.7189	3.46414	0.657098	0.0321063	BTB and TAZ domain protein 4
gene05758	Fvb1	10932921	10933296	LastExon	LastExon	UTR3	6.34029	8.44343	6.57628	3.94768	4.29278	4.54267	0.598461	0.0426711	pre-mRNA processing ribonucleoprotein binding region-containing protein
gene05859	Fvb6	24063258	24063677	LastExon	LastExon	UTR3	5.6543	5.83923	5.49712	3.20479	4.56776	3.38827	0.65688	0.0391511	Mov34/MPN/PAD-1 family protein
gene05912	Fvb4	16983512	16983757	UTR3	UTR3	UTR3	3.48072	3.28386	3.0457	2.16465	2.12276	2.00446	0.641355	0.00564736	RING-H2 group F1A
gene05915	Fvb4	16972320	16972637	LastExon	LastExon	UTR3	2.85146	2.52228	2.76396	1.81604	1.92697	1.60591	0.6573	0.0024279	peroxiredoxin IIF
gene06000	Fvb6	23545868	23546218	LastExon	LastExon	UTR3	9.54498	11.1317	9.64998	3.51898	5.00077	4.52113	0.430014	0.00114097	P-loop containing nucleoside triphosphate hydrolases superfamily protein
gene06142	Fvb4	16097359	16097761	LastExon	LastExon	Intergenic	6.74891	8.76432	9.00845	4.73866	5.61824	5.13682	0.631838	0.0399743	Mo25 family protein
gene06176	Fvb4	18719068	18719298	UTR3	UTR3	UTR3	5.19246	5.85327	4.77812	3.86006	3.10691	3.01586	0.630872	0.00966791	Protein of unknown function (DUF1423)
gene06178	Fvb4	18745391	18745755	LastExon	LastExon	Intergenic	7.95171	8.47972	8.46823	3.97386	4.89392	4.94406	0.5547	0.00167316	Lactoylglutathione lyase / glyoxalase I family protein
gene06186	Fvb4	30542510	30542803	LastIntron	UTR3	UTR3	2.53662	2.37385	2.37864	1.43946	1.61042	1.56955	0.633745	0.000280262	PLANT CADMIUM RESISTANCE 2
gene06226	Fvb4	30742558	30742886	LastExon	LastExon	UTR3	3.22203	3.95415	3.76253	1.03639	1.15268	1.17014	0.307094	0.00595688	pantothenate kinase 2
gene06348	Fvb5	4570068	4570630	LastExon	UTR3	UTR3	8.00492	8.80419	9.93184	5.25598	6.16755	5.99895	0.651528	0.0163682	AAA-type ATPase family protein
gene06349	Fvb5	4564519	4564862	LastIntron	Intergenic	Intergenic	6.15965	5.37681	5.7408	3.30956	4.16601	3.82455	0.654046	0.00418647
gene06350	Fvb5	4564519	4564862	UTR3	Intergenic	Intergenic	6.15965	5.37681	5.7408	3.30956	4.16601	3.82455	0.654046	0.00418647	calmodulin-like 38
gene06373	Fvb5	4443625	4443981	LastExon	Intergenic	Intergenic	7.32245	6.88342	6.66023	4.41116	4.74912	4.10408	0.63569	0.000717767	Zn-dependent exopeptidases superfamily protein
gene06421	Fvb5	5293293	5293675	LastExon	UTR3	UTR3	7.87867	8.88391	7.14294	4.29561	5.06573	4.83551	0.593873	0.012237	signal recognition particle-related / SRP-related
gene06428	Fvb5	5261868	5262453	Intron2	Exon3	UTR3	2.84988	3.34771	2.67646	1.68126	1.82628	2.063	0.627735	0.0158312
gene06503	Fvb4	15750893	15751264	LastIntron	UTR3	UTR3	11.5582	12.1629	14.2632	8.09456	7.8293	7.80558	0.624717	0.0272152	protein binding
gene06508	Fvb4	15737142	15737458	LastExon	LastExon	UTR3	9.89467	10.7126	12.1882	4.13057	5.38141	5.94594	0.471343	0.0030102	Histidine kinase-, DNA gyrase B-, and HSP90-like ATPase family protein
gene06519	Fvb4	15662237	15662690	LastExon	LastExon	UTR3	7.15253	8.67073	7.02193	4.16576	5.36743	5.07445	0.639418	0.0166784	methionine--tRNA ligase, putative / methionyl-tRNA synthetase, putative / MetRS, putative
gene06562	Fvb4	15399152	15399465	LastIntron	Intergenic	Intergenic	11.9862	13.0962	12.9832	6.75541	9.04956	8.83989	0.647432	0.0131268	DNA repair-recombination protein (RAD50)
gene06581	Fvb4	15305161	15305493	LastExon	LastExon	UTR3	9.83453	7.56851	8.11406	5.54871	6.46554	4.85499	0.661095	0.0307925	selenium-binding protein 2
gene06611	Fvb4	15114163	15114430	LastIntron	UTR3	UTR3	7.5245	10.0735	9.03961	5.33859	6.56199	5.29935	0.645701	0.0315022	Ribonuclease III family protein
gene06622	Fvb4	15074025	15074398	LastExon	LastExon	UTR3	8.59713	9.10582	7.4885	3.98592	5.67977	4.83318	0.575548	0.00645868	Tic22-like family protein
gene06654	Fvb4	19023675	19024038	LastIntron	Intergenic	Intergenic	12.9871	11.5097	11.8651	7.25071	8.24119	7.40668	0.629742	0.0018953
gene06748	Fvb4	19681212	19681544	LastExon	UTR3	UTR3	4.477	4.28078	4.07782	2.65978	2.57527	2.42476	0.596764	0.00066036	alpha/beta-Hydrolases superfamily protein
gene06841	Fvb4	20720223	20720658	LastIntron	UTR3	UTR3	4.4086	4.15749	4.36184	2.50927	3.09612	2.7634	0.647343	0.00502813	multifunctional protein 2
gene07129	Fvb4	24866526	24866798	UTR3	UTR3	UTR3	3.64875	3.78171	4.1011	2.26192	2.4515	2.19796	0.599345	0.0016966	AMP-dependent synthetase and ligase family protein
gene07186	Fvb4	25209107	25209476	LastIntron	LastExon	UTR3	8.25997	7.52512	8.64198	4.40746	6.45349	5.09317	0.653133	0.0243721	Ran BP2/NZF zinc finger-like superfamily protein
gene07187	Fvb4	25209107	25209476	UTR3	Intergenic	Intergenic	8.25997	7.52512	8.64198	4.40746	6.45349	5.09317	0.653133	0.0243721	squamosa promoter binding protein-like 2
gene07192	Fvb4	25248673	25249006	LastExon	Intergenic	Intergenic	2.6381	2.70696	2.66475	1.71301	1.93827	1.65337	0.66227	0.00676883	Ribosome associated membrane protein RAMP4
gene07201	Fvb4	25294156	25294586	LastExon	UTR3	Intergenic	6.10161	6.93013	6.25173	3.23068	3.75865	3.5288	0.545448	0.00153455	K-box region and MADS-box transcription factor family protein
gene07209	Fvb4	25342576	25343168	UTR3	UTR3	UTR3	10.2616	12.9115	11.1542	6.59567	8.12527	8.10731	0.665017	0.0197571	Protein of unknown function (DUF1664)
gene07211	Fvb4	25367772	25368264	LastIntron	LastExon	UTR3	8.01122	8.72882	8.1597	3.99497	5.10561	4.3879	0.541712	0.00118219	dihydrosphingosine phosphate lyase
gene07309	Fvb4	25934343	25934587	LastExon	LastExon	UTR3	3.20019	5.01807	4.24273	1.61799	2.31648	1.75775	0.456803	0.0360261	Ubiquinol-cytochrome C reductase iron-sulfur subunit
gene07352	Fvb2	4731611	4732040	UTR3	UTR3	UTR3	5.51657	6.08687	6.87533	3.54459	4.06674	3.25901	0.588262	0.00925093	dynamin-like protein 6
gene07372	Fvb2	4868190	4868673	LastExon	LastExon	UTR3	5.76806	5.63829	5.56471	3.17403	3.67036	3.31267	0.598493	0.00145614	methylthioadenosine nucleosidase 1
gene07405	Fvb6	26965303	26965685	LastExon	UTR3	UTR3	6.61073	7.81801	8.11915	4.69768	5.00815	4.2533	0.619088	0.0127086	TRF-like 6
gene07579	Fvb2	5636679	5637078	UTR3	UTR3	UTR3	4.59134	4.38998	4.71743	2.72292	3.36464	2.91557	0.657222	0.00551239	S-adenosyl-L-methionine-dependent methyltransferases superfamily protein
gene07673	Fvb3	20515209	20515754	LastIntron	LastExon	UTR3	13.9595	14.8235	15.1346	7.99979	10.8937	10.3653	0.666218	0.0202252	C2H2 zinc-finger protein SERRATE (SE)
gene07684	Fvb3	20412477	20412731	UTR3	UTR3	UTR3	12.6962	16.3079	13.5724	8.4276	10.4854	7.68316	0.624668	0.0200937	RING-H2 group F2A
gene07710	Fvb3	20209748	20210117	LastIntron	UTR3	UTR3	9.01498	11.6296	10.4582	4.73183	6.46945	6.42784	0.566802	0.0107736
gene07842	Fvb3	26540737	26541095	LastExon	UTR3	UTR3	5.59652	5.56377	6.97361	3.62553	3.43637	3.01749	0.555831	0.018156	Phosphatidate cytidylyltransferase family protein
gene07864	Fvb3	25484446	25484830	LastExon	LastExon	UTR3	5.455	6.11121	5.72345	2.83917	3.78686	3.60273	0.591611	0.00412628	Neutral/alkaline non-lysosomal ceramidase
gene07868	Fvb3	25501127	25501465	UTR3	UTR3	Intergenic	7.04982	6.31605	6.07054	3.93844	4.14733	3.84982	0.614084	0.00890412	uncoupling protein 2
gene07900	Fvb3	26084185	26084668	LastIntron	LastExon	Intergenic	7.85412	8.38102	7.89979	4.77659	5.78968	5.32875	0.65859	0.0030807	RING/U-box superfamily protein
gene07965	Fvb3	25621218	25621500	LastExon	Intergenic	Intergenic	8.96957	9.36187	10.0862	7.16164	6.76341	4.85226	0.660762	0.0298369	RNA helicase, ATP-dependent, SK12/DOB1 protein
gene08012	Fvb1	22827380	22827803	LastIntron	Intergenic	Intergenic	14.3241	17.5348	16.977	8.42274	11.3723	10.456	0.619444	0.00970886	potassium channel tetramerisation domain-containing protein / pentapeptide repeat-containing protein
gene08033	Fvb2	4603035	4603386	LastIntron	UTR3	UTR3	11.6965	15.0463	13.1627	7.24776	9.38624	8.83684	0.638278	0.0192234	Inositol monophosphatase family protein
gene08083	Fvb2	16982664	16983013	Exon7	Intron7	Intron7	3.41641	3.56521	4.33807	2.33625	2.61423	2.13056	0.625551	0.0226354	Protein of unknown function, DUF647
gene08139	Fvb2	4276731	4277228	LastExon	UTR3	Intergenic	4.3897	4.59842	5.04562	2.4878	3.53436	3.24941	0.660663	0.0183371	UDP-Glycosyltransferase superfamily protein
gene08197	Fvb2	16444255	16444524	UTR3	UTR3	UTR3	3.65218	3.63079	3.73601	2.05773	2.36206	1.64941	0.550794	0.013646	glutathione reductase
gene08289	Fvb2	17355684	17356146	LastIntron	UTR3	Intergenic	8.82085	9.55138	9.08489	4.46823	5.48446	4.89256	0.54067	0.00052902	ATP citrate lyase (ACL) family protein
gene08450	FvbUn	1721352	1721736	LastExon	LastExon	UTR3	6.59585	6.78587	7.05017	3.48592	4.38646	4.10521	0.586221	0.00274567	nitrilase 4
gene08460	FvbUn	1816582	1817205	LastExon	Intergenic	Intergenic	9.51317	11.1805	8.904	6.23858	6.87548	6.25608	0.654448	0.0288773
gene08467	FvbUn	1851944	1852284	LastExon	UTR3	UTR3	5.89359	7.0062	5.38556	3.45158	4.42812	4.10806	0.655593	0.0282046	OTU-like cysteine protease family protein
gene08684	Fvb2	26652333	26652700	LastExon	UTR3	Intergenic	17.1061	19.6808	15.0406	9.93176	11.4052	12.2389	0.647839	0.0279873	hydroxyproline-rich glycoprotein family protein
gene08763	Fvb2	26255788	26256162	LastExon	LastExon	UTR3	7.31663	6.81369	6.8055	3.64763	4.59523	4.31958	0.600045	0.00242361	ABC1 family protein
gene08793	Fvb2	26089127	26089520	UTR3	Intergenic	Intergenic	4.95079	4.97904	5.01311	3.03727	3.55767	3.16653	0.65325	0.00748411	Homeodomain-like protein
gene08973	Fvb5	10799493	10800436	LastIntron	Intergenic	Intergenic	5.53604	5.48385	5.94026	2.83596	3.27493	2.89439	0.530967	0.000187157
gene08974	Fvb5	10799493	10800436	LastExon	LastExon	Intergenic	5.53604	5.48385	5.94026	2.83596	3.27493	2.89439	0.530967	0.000187157	Endosomal targeting BRO1-like domain-containing protein
gene09020	Fvb2	25610733	25611158	LastIntron	UTR3	Intergenic	2.45923	2.41127	2.39368	1.55619	1.67062	1.59408	0.663652	0.000151552	profilin 3
gene09113	Fvb2	25144389	25144712	UTR3	UTR3	UTR3	10.5839	9.75572	8.36002	5.16459	7.19321	5.65341	0.627576	0.0162899	Remorin family protein
gene09148	Fvb2	24935290	24935575	UTR3	UTR3	UTR3	2.21794	2.18456	2.16495	1.4063	1.61492	1.34657	0.665066	0.010037	Granulin repeat cysteine protease family protein
gene09218	Fvb7	6303974	6304331	LastExon	LastExon	LastExon	6.27392	6.92241	6.17929	4.23556	3.90608	3.76704	0.614622	0.00196158
gene09275	Fvb7	6795497	6795945	LastIntron	LastExon	UTR3	10.1062	13.613	11.4448	5.85126	8.06861	7.9919	0.623131	0.0288175	hydroxyproline-rich glycoprotein family protein
gene09284	Fvb5	10607891	10608243	LastIntron	Intergenic	Intergenic	9.76919	9.43846	9.04496	4.31546	6.21435	5.03806	0.551025	0.00934584	transcription regulator NOT2/NOT3/NOT5 family protein
gene09291	Fvb5	10563697	10564118	LastExon	Intergenic	Intergenic	5.84521	6.38127	6.18785	3.44478	4.60492	4.06112	0.657684	0.0125858	Stabilizer of iron transporter SufD / Polynucleotidyl transferase
gene09293	Fvb5	10548256	10548566	UTR3	Intergenic	Intergenic	8.00273	8.40506	6.18776	3.76268	5.02386	4.73018	0.598203	0.0280914	NAC domain containing protein 57
gene09294	Fvb5	10548256	10548566	LastIntron	LastExon	UTR3	8.00273	8.40506	6.18776	3.76268	5.02386	4.73018	0.598203	0.0280914
gene09529	Fvb5	9225772	9226256	LastIntron	UTR3	UTR3	8.13195	8.26874	7.01377	3.3842	4.35845	4.58079	0.526317	0.00245794	5-formyltetrahydrofolate cycloligase
gene09544	Fvb5	9166491	9167109	UTR3	Intergenic	Intergenic	4.36578	4.35444	5.12403	2.63961	3.04691	2.68625	0.604783	0.00808219	basic helix-loop-helix (bHLH) DNA-binding superfamily protein
gene09567	Fvb5	9036602	9036917	UTR3	UTR3	UTR3	2.82344	2.17951	2.72045	1.83563	1.80122	1.32564	0.642527	0.0251171	calcium-dependent protein kinase 1
gene09671	Fvb6	11667283	11667678	Exon4	UTR3	Intergenic	13.1079	9.94813	10.7991	5.29305	7.84268	8.15778	0.628958	0.0330174
gene09704	Fvb6	11013934	11014347	LastExon	LastExon	UTR3	4.43253	4.72344	4.57314	2.57672	3.45659	2.92055	0.65218	0.0171369	homolog of mamallian P58IPK
gene09754	Fvb6	11329215	11329660	UTR3	UTR3	UTR3	7.26488	7.18064	7.34052	4.55894	4.7386	4.63284	0.639418	3.45972e-06	isocitrate dehydrogenase V
gene09802	Fvb6	11964495	11964840	LastIntron	Intergenic	Intergenic	11.2613	8.02373	7.88581	3.4599	4.80254	6.26437	0.534646	0.0414002	RAB GTPase homolog C2A
gene09805	Fvb6	11977688	11978336	LastExon	LastExon	UTR3	4.78214	5.21614	4.48064	2.50801	2.87966	2.79547	0.565176	0.00307248	hydroxyproline-rich glycoprotein family protein
gene09844	Fvb5	3486684	3487076	LastIntron	UTR3	Intergenic	4.95691	4.50288	5.31823	2.85057	3.29628	3.21204	0.633299	0.00566837	histone deacetylase 6
gene09874	Fvb4	18055501	18055903	LastIntron	UTR3	UTR3	6.05493	5.09631	5.77811	3.23993	4.27998	3.6547	0.660072	0.00997511	Survival protein SurE-like phosphatase/nucleotidase
gene09894	Fvb5	4065653	4066019	UTR3	UTR3	Intergenic	6.7665	8.12636	7.85036	4.56426	5.03594	5.30758	0.655482	0.0111969	Peptidase C78, ubiquitin fold modifier-specific peptidase 1/ 2
gene09912	Fvb5	4147849	4148263	LastExon	UTR3	UTR3	8.53469	10.3767	8.73164	4.28714	6.06297	5.88924	0.587466	0.00949101	glucan synthase-like 8
gene09946	Fvb5	3629853	3630285	UTR3	UTR3	Intergenic	7.01151	7.87729	6.682	4.09433	5.35468	4.85374	0.663061	0.0090564	ubiquitin-associated (UBA)/TS-N domain-containing protein / octicosapeptide/Phox/Bemp1 (PB1) domain-containing protein
gene10001	Fvb5	3874574	3874995	LastIntron	UTR3	UTR3	6.47711	7.79377	8.48311	3.70776	5.02245	4.93087	0.600382	0.016974	Leucine-rich repeat protein kinase family protein
gene10029	Fvb4	3036774	3037184	UTR3	UTR3	UTR3	5.01532	6.52608	6.15093	3.01434	3.83609	3.72565	0.597778	0.01777	2-oxoglutarate (2OG) and Fe(II)-dependent oxygenase superfamily protein
gene10093	Fvb1	408727	409084	LastExon	LastExon	UTR3	5.51228	6.2203	5.59618	3.75663	3.85278	3.75848	0.656013	0.0111751	signal recognition particle receptor alpha subunit family protein
gene10127	Fvb1	252025	252384	LastExon	UTR3	UTR3	7.69294	7.28841	6.32081	3.75236	4.965	3.72232	0.583963	0.00689877	Haloacid dehalogenase-like hydrolase (HAD) superfamily protein
gene10321	Fvb6	33833594	33834037	LastExon	LastExon	UTR3	7.46992	7.69275	8.41827	4.35235	5.42601	5.30225	0.639525	0.00339417	RING/U-box superfamily protein
gene10354	Fvb1	23350801	23351097	LastExon	UTR3	UTR3	5.83765	6.85898	4.77708	1.62305	2.20965	1.95409	0.331171	0.0170626	Regulator of chromosome condensation (RCC1) family protein
gene10408	Fvb1	23209637	23210015	LastIntron	UTR3	UTR3	7.30784	7.68331	6.30803	3.67473	5.68279	4.18797	0.635963	0.0293794	PHD finger protein-related
gene10475	Fvb3	10208178	10208494	UTR3	UTR3	UTR3	8.16685	8.24022	10.0575	4.84379	6.43552	5.12099	0.619708	0.0146489	FMN binding
gene10499	Fvb5	11618561	11619000	LastIntron	UTR3	UTR3	5.9548	6.45792	5.99545	3.7957	4.14037	4.03795	0.650473	0.000855789	Translation initiation factor 2, small GTP-binding protein
gene10585	Fvb2	20274161	20274530	LastExon	UTR3	UTR3	4.06658	3.75719	4.26948	2.4846	2.42936	2.49031	0.612264	0.00811786	ARF-GAP domain 8
gene10586	Fvb2	20276985	20277613	LastExon	UTR3	UTR3	3.1829	3.21297	3.24062	2.0288	1.95419	1.85949	0.606288	0.000538269	HSP20-like chaperones superfamily protein
gene10594	Fvb2	20313184	20313491	UTR3	UTR3	UTR3	2.42406	2.35273	2.41745	1.45141	1.54291	1.37329	0.607097	0.000582411	Adenine nucleotide alpha hydrolases-like superfamily protein
gene10646	Fvb5	12691676	12692213	LastExon	LastExon	UTR3	7.8233	8.48261	8.6523	4.34978	5.25562	5.21194	0.593686	0.00106503	pleckstrin homology (PH) domain-containing protein
gene10699	Fvb5	11859013	11859520	LastIntron	LastExon	UTR3	9.13548	10.2882	8.63469	5.83631	6.35698	6.11245	0.652417	0.01538	Clathrin adaptor complexes medium subunit family protein
gene10778	Fvb5	12995290	12995743	LastIntron	LastExon	UTR3	11.3564	12.1467	12.7158	5.47101	8.08001	6.47353	0.552876	0.00802859	ureidoglycine aminohydrolase
gene10886	Fvb5	19949926	19950326	LastIntron	UTR3	Intergenic	12.0312	13.8052	14.6619	7.60557	8.26897	10.4794	0.650742	0.0158736	Protein of unknown function (DUF3743)
gene10913	Fvb5	18891302	18891683	LastIntron	LastExon	Intergenic	5.39117	5.96126	6.15238	3.6154	4.01402	3.61269	0.64223	0.00328192	Patched family protein
gene11017	Fvb5	19531212	19531607	LastIntron	UTR3	UTR3	17.6229	14.5617	13.9974	8.24688	9.95189	8.56048	0.57943	0.0158964	ubiquitin family protein
gene11049	Fvb5	19774883	19775264	UTR3	UTR3	UTR3	10.0696	11.0523	11.936	6.32048	7.44224	6.26505	0.605839	0.00395171
gene11092	Fvb2	20604311	20604770	LastIntron	UTR3	Intergenic	7.66463	7.39265	7.06671	4.20224	4.93684	4.87788	0.633564	0.00113325	fumarase 1
gene11158	Fvb2	20995819	20996497	LastIntron	LastExon	Intergenic	5.8804	6.05081	5.62033	3.2257	4.07934	3.63805	0.623483	0.00428968
gene11216	Fvb2	21316639	21317071	LastExon	LastExon	UTR3	7.34959	7.62561	7.18134	4.35207	4.95233	5.11045	0.650591	0.00188165	aldehyde dehydrogenase 3H1
gene11217	Fvb2	21316639	21317071	LastExon	Intergenic	Intergenic	7.34959	7.62561	7.18134	4.35207	4.95233	5.11045	0.650591	0.00188165	HSP40/DnaJ peptide-binding protein
gene11228	Fvb2	21372489	21372881	LastIntron	UTR3	Intergenic	7.49415	7.48679	6.82114	3.77384	4.37364	4.08754	0.561186	0.000483375	proteasome beta subunit C1
gene11328	Fvb1	3371025	3371371	LastIntron	Intergenic	Intergenic	6.13051	5.72314	5.29975	3.24756	3.90242	3.23752	0.605564	0.00233913	Arginyl-tRNA synthetase, class Ic
gene11329	Fvb1	3371025	3371371	UTR3	Intergenic	Intergenic	6.13051	5.72314	5.29975	3.24756	3.90242	3.23752	0.605564	0.00233913	oxidative stress 3
gene11343	Fvb1	3419487	3419769	UTR3	UTR3	UTR3	7.17722	6.89754	6.86024	4.6795	4.27847	4.05643	0.621658	0.000889069	Phosphotyrosine protein phosphatases superfamily protein
gene11361	Fvb1	3520726	3520978	UTR3	UTR3	UTR3	16.68	12.5724	10.8818	5.56059	6.81473	7.27999	0.48974	0.048359	Mnd1 family protein
gene11704	Fvb2	22599052	22599430	UTR3	UTR3	UTR3	7.59983	8.37495	10.0852	4.44395	4.8275	5.29635	0.559009	0.0252492	DNAse I-like superfamily protein
gene11749	Fvb5	20196384	20196655	LastExon	LastExon	UTR3	3.64556	3.14483	3.19077	2.10504	2.23972	1.93024	0.628684	0.00573257	anaphase promoting complex 10
gene11755	Fvb5	20233553	20234252	LastIntron	UTR3	UTR3	7.79118	7.53467	6.8602	3.75809	5.95295	4.14055	0.624338	0.0395947	Peptidyl-tRNA hydrolase family protein
gene11756	Fvb5	20247441	20247825	LastExon	LastExon	UTR3	13.4704	13.6866	9.7414	5.02792	7.90407	8.06303	0.568996	0.0334794	Acyl transferase/acyl hydrolase/lysophospholipase superfamily protein
gene11789	Fvb5	20439994	20440220	LastExon	UTR3	UTR3	4.53739	4.725	4.73139	2.71159	3.23044	2.82868	0.626758	0.00336014	Glutamyl/glutaminyl-tRNA synthetase, class Ic
gene11834	Fvb5	20730105	20730484	LastIntron	LastExon	UTR3	28.7454	22.723	26.1867	9.23919	15.6302	13.7532	0.49736	0.00737204	UDP-Glycosyltransferase superfamily protein
gene11899	Fvb5	26886593	26887009	LastIntron	UTR3	UTR3	7.63408	6.63668	7.32971	3.61573	4.44711	3.90908	0.554244	0.00128823	cytochrome C oxidase 6B
gene11912	Fvb5	26714405	26714938	LastExon	UTR3	UTR3	5.83732	6.92697	6.61254	3.46978	4.20584	3.83924	0.594259	0.00415988	isoamylase 3
gene11964	Fvb5	26952688	26952959	UTR3	UTR3	UTR3	5.37109	4.23292	4.90755	2.60452	3.08569	3.4422	0.62932	0.0144104	transferases, transferring glycosyl groups
gene11982	Fvb7	1285918	1286384	LastExon	Intergenic	Intergenic	11.1773	12.0007	9.44566	6.46522	7.54902	6.27914	0.622043	0.0165541	Excinuclease ABC, C subunit, N-terminal
gene11986	Fvb7	1258361	1258735	UTR3	UTR3	UTR3	11.7553	11.045	10.7471	5.92503	6.616	5.74989	0.545226	0.000238747	Plant protein of unknown function (DUF946)
gene11992	Fvb7	1203027	1203485	UTR3	UTR3	UTR3	4.16472	4.20672	4.40745	2.73213	2.95399	2.79835	0.663944	0.000151796	transducin family protein / WD-40 repeat family protein
gene12010	Fvb4	5112370	5112671	LastIntron	LastExon	UTR3	13.8765	14.4939	16.794	11.168	9.9611	8.34209	0.652532	0.0125071	serine carboxypeptidase-like 3
gene12018	Fvb5	25709762	25710058	LastExon	UTR3	UTR3	4.08028	4.49901	3.95824	2.09785	2.81532	2.23419	0.570078	0.00368376	FAD-dependent oxidoreductase family protein
gene12061	Fvb5	26374489	26374904	LastExon	LastExon	UTR3	4.9741	5.31368	4.66423	2.80557	3.89115	2.95787	0.645705	0.018249	Target SNARE coiled-coil domain protein
gene12083	Fvb5	26211984	26212412	LastIntron	UTR3	UTR3	7.02519	6.16643	7.56211	3.44707	4.91783	3.85231	0.588676	0.0090419	Nitrogen regulatory PII-like, alpha/beta
gene12120	Fvb5	25948470	25948846	LastIntron	UTR3	Intergenic	13.9862	16.6284	12.2628	7.73713	8.68569	8.06571	0.571128	0.0351891	K-box region and MADS-box transcription factor family protein
gene12325	Fvb4	5587543	5588037	Exon33	UTR3	UTR3	5.56994	6.53216	5.79782	3.1262	3.69111	3.57223	0.580424	0.00383344	autoinhibited Ca2+ -ATPase, isoform 8
gene12373	Fvb1	13066779	13067282	LastIntron	UTR3	UTR3	13.0592	16.357	14.1512	8.69853	11.3245	8.78624	0.661257	0.0197156
gene12387	Fvb1	13188417	13189018	LastExon	UTR3	UTR3	5.40477	5.53595	5.42145	3.07152	3.50619	2.91031	0.579876	0.00423305
gene12391	Fvb1	13201274	13201621	LastExon	LastExon	UTR3	7.27473	6.42715	7.12221	4.30061	4.9762	3.35748	0.606715	0.0132825	rotamase CYP 4
gene12392	Fvb1	13201274	13201621	UTR3	Intergenic	Intergenic	7.27473	6.42715	7.12221	4.30061	4.9762	3.35748	0.606715	0.0132825	Haloacid dehalogenase-like hydrolase (HAD) superfamily protein
gene12400	Fvb2	15149	15604	LastExon	LastExon	UTR3	6.55667	6.92588	6.40078	3.66374	4.27688	4.22373	0.611786	0.000651612	aspartate kinase-homoserine dehydrogenase ii
gene12421	Fvb7	23141762	23142078	LastExon	LastExon	UTR3	2.9369	3.34235	3.53172	1.63821	2.08321	2.11291	0.594674	0.0049795
gene12436	Fvb7	23099567	23099949	LastExon	Intergenic	Intergenic	8.08636	10.1886	9.0893	3.85482	5.92374	5.42789	0.555704	0.00963222	Major facilitator superfamily protein
gene12438	Fvb7	23083788	23084213	LastExon	LastExon	UTR3	4.94933	4.3939	6.12983	2.93336	3.63881	3.12021	0.626403	0.0481968	SPFH/Band 7/PHB domain-containing membrane-associated protein family
gene12445	Fvb7	23041194	23041599	LastExon	UTR3	UTR3	5.08005	5.66147	5.25092	2.92899	3.47029	3.5476	0.621974	0.00158377
gene12546	Fvb7	23612793	23613028	LastExon	LastExon	UTR3	3.24218	3.84203	3.44461	1.86006	1.73324	1.82269	0.514396	0.00823715	Major facilitator superfamily protein
gene12591	Fvb7	23400243	23400614	UTR3	UTR3	UTR3	5.22956	7.04395	6.26361	3.07668	3.71273	3.68795	0.565209	0.024001	UDP-glucosyl transferase 78D2
gene12673	Fvb1	4105747	4106270	LastExon	LastExon	UTR3	4.80781	4.84295	4.86107	2.78263	3.59552	3.10435	0.653432	0.0189389	casein kinase 1
gene12755	Fvb7	22874349	22874826	LastIntron	LastExon	UTR3	13.2581	16.8046	13.6715	6.55356	8.88041	7.66385	0.528142	0.0106506
gene12797	Fvb7	22694081	22694463	LastExon	UTR3	UTR3	6.18521	6.00501	5.9167	3.28285	4.42437	3.03803	0.593433	0.0257386	dsRNA-binding protein 3
gene12863	Fvb7	22352257	22352746	Intron4	LastExon	UTR3	5.16648	5.51895	4.90544	2.7688	3.19676	2.88761	0.567843	0.000825296	HSP20-like chaperones superfamily protein
gene12892	Fvb7	22190820	22191309	LastIntron	LastExon	UTR3	11.3364	12.8103	13.7525	5.94718	8.19556	7.50604	0.571219	0.00504683	D111/G-patch domain-containing protein
gene12921	Fvb1	4844560	4845012	UTR3	UTR3	UTR3	5.07208	5.67046	5.00408	2.10461	2.49157	2.03111	0.420871	0.000583652	fatty acid biosynthesis 1
gene12932	Fvb1	4930571	4930876	UTR3	UTR3	UTR3	4.57511	5.44764	3.72206	1.77475	2.23278	1.82108	0.424059	0.0261738	alpha/beta-Hydrolases superfamily protein
gene12967	Fvb1	5081182	5081902	LastExon	Intergenic	Intergenic	3.28023	3.74706	3.48301	1.77797	1.97453	2.04206	0.551322	0.00152887
gene12969	Fvb1	5094184	5094540	UTR3	UTR3	UTR3	2.6126	2.69241	2.69525	1.62703	1.73995	1.70374	0.633819	3.06484e-05	lysine-ketoglutarate reductase/saccharopine dehydrogenase bifunctional enzyme
gene12983	Fvb1	5228315	5228964	LastIntron	Intergenic	Intergenic	8.8478	9.13245	8.29964	5.53265	5.60246	5.97856	0.651207	0.00130334	FAR1-related sequence 5
gene12984	Fvb1	5228315	5228964	LastIntron	UTR3	Intergenic	8.8478	9.13245	8.29964	5.53265	5.60246	5.97856	0.651207	0.00130334	diacylglycerol acyltransferase family
gene13120	Fvb7	21897624	21898004	LastIntron	Intergenic	Intergenic	3.8552	3.77017	3.64105	2.35222	2.66308	2.27686	0.647249	0.00209011	myosin heavy chain-related
gene13188	Fvb7	21603242	21603620	LastExon	UTR3	UTR3	6.54948	6.68741	5.22524	3.60039	4.29098	3.78956	0.632697	0.0254499	Homeodomain-like superfamily protein
gene13398	Fvb7	20530002	20530355	LastExon	LastExon	UTR3	6.68259	6.63549	7.04447	3.24487	4.13769	3.54811	0.536802	0.00194267	cytochrome P450, family 704, subfamily A, polypeptide 1
gene13414	Fvb7	20449711	20449951	LastExon	UTR3	UTR3	9.0437	7.30149	9.37223	4.77013	5.45311	4.10323	0.557073	0.0118733	Microtubule associated protein (MAP65/ASE1) family protein
gene13417	Fvb7	20449711	20449951	LastIntron	LastIntron	LastIntron	9.0437	7.30149	9.37223	4.77013	5.45311	4.10323	0.557073	0.0118733
gene13438	Fvb6	6515563	6515881	Exon5	LastIntron	LastIntron	6.7111	5.91566	6.42627	3.60401	5.09086	3.13707	0.621	0.0406761
gene13461	Fvb6	6707264	6707752	LastIntron	LastExon	Intergenic	6.09131	5.80029	5.66058	3.04664	3.83551	3.7677	0.606754	0.00411733	SAC domain-containing protein 8
gene13528	Fvb5	14659094	14659495	LastIntron	Intergenic	Intergenic	12.3523	14.7684	13.0276	6.9688	9.81625	8.73835	0.63573	0.0118775	ENHANCED DISEASE RESISTANCE 2
gene13631	Fvb6	5417069	5417525	LastIntron	UTR3	Intergenic	8.9982	12.1678	11.4656	4.26971	6.64276	6.16334	0.523292	0.014711
gene13734	Fvb5	15310807	15311185	LastIntron	UTR3	UTR3	9.49539	10.4418	10.7374	6.11019	6.92038	5.69205	0.610362	0.00156825	phospholipid/glycerol acyltransferase family protein
gene13736	Fvb5	15343247	15343685	LastIntron	Intergenic	Intergenic	7.6797	8.13015	7.88443	3.90013	4.94147	4.70686	0.571803	0.00355617	WWE protein-protein interaction domain protein family
gene13993	Fvb3	24778777	24779132	LastIntron	UTR3	UTR3	11.7059	11.6137	11.8815	5.27867	7.83715	6.94139	0.569791	0.0203954	Tetratricopeptide repeat (TPR)-like superfamily protein
gene14220	Fvb7	2180991	2181296	LastExon	LastExon	UTR3	4.90071	5.24638	4.36276	2.37578	3.49173	3.67444	0.657618	0.0340561	TGACG motif-binding factor 6
gene14302	Fvb7	2804040	2804340	LastIntron	UTR3	UTR3	6.60187	7.48492	7.95634	3.26804	5.16002	3.94409	0.56127	0.0115135
gene14318	Fvb7	2899170	2899425	LastExon	UTR3	UTR3	11.0524	8.78658	9.38885	4.52124	5.02206	5.50316	0.514799	0.0106269	Calcium-dependent ARF-type GTPase activating protein family
gene14338	Fvb7	3039613	3040156	LastExon	LastExon	UTR3	4.62875	5.38278	4.70316	2.9592	3.2456	3.10553	0.632724	0.0106164	RNA polymerase II fifth largest subunit, E
gene14342	Fvb7	3061228	3061643	LastIntron	UTR3	UTR3	13.5006	15.2041	13.7247	6.85096	11.2337	8.74666	0.632376	0.0392712	RAB geranylgeranyl transferase beta subunit 1
gene14353	Fvb3	31397681	31397956	UTR3	UTR3	UTR3	2.79838	2.43592	3.23509	1.62597	2.07614	1.88602	0.659804	0.033311	Zinc finger C-x8-C-x5-C-x3-H type family protein
gene14393	Fvb3	31887551	31888070	LastIntron	LastExon	UTR3	15.7118	15.9361	12.7913	7.1301	8.93585	8.90482	0.561908	0.00953885
gene14409	Fvb7	1374019	1374436	LastIntron	UTR3	UTR3	10.5787	12.1685	12.6285	6.96937	8.18536	6.20403	0.60377	0.00536842	PHD finger protein-related
gene14521	Fvb1	5870335	5870697	LastExon	UTR3	Intergenic	6.84862	7.02543	7.09257	4.01859	4.75088	4.81716	0.648012	0.007	RNA-binding (RRM/RBD/RNP motifs) family protein
gene14522	Fvb1	5873948	5874394	LastExon	UTR3	Intergenic	7.33083	9.03704	7.86645	4.7599	5.41647	5.2108	0.634933	0.0176615	phospholipase D delta
gene14579	Fvb1	6158811	6159108	LastExon	LastExon	Intergenic	5.01506	5.08846	5.45949	2.2921	3.09888	2.85349	0.529748	0.0023626	ascorbate peroxidase 3
gene14580	Fvb1	6158811	6159108	Intergenic	Intergenic	UTR5	5.01506	5.08846	5.45949	2.2921	3.09888	2.85349	0.529748	0.0023626	ascorbate peroxidase 3
gene14616	Fvb1	6359193	6359557	LastExon	UTR3	UTR3	4.92427	4.86255	4.54682	2.55541	2.46555	2.87031	0.550543	0.000226558	Phosphatidylinositol 3- and 4-kinase family protein with FAT domain
gene14635	Fvb3	21189418	21189916	UTR3	UTR3	Intergenic	9.5258	10.0367	9.27348	6.13982	6.19578	5.59176	0.621701	0.000286878	homeobox-1
gene14653	Fvb3	22284567	22285030	LastExon	LastExon	UTR3	10.0134	13.6947	11.5544	6.53002	8.05101	7.88922	0.637229	0.0403964	xanthine dehydrogenase 1
gene14745	Fvb1	7061736	7062281	LastExon	Intergenic	Intergenic	6.81292	6.40868	5.62687	4.0104	4.01138	4.11828	0.644087	0.0224264	Regulator of chromosome condensation (RCC1) family protein
gene14766	Fvb1	7153744	7154197	LastIntron	UTR3	UTR3	12.8891	12.1372	11.6408	6.47956	7.2518	8.07417	0.594689	0.00135273
gene14860	Fvb1	6428360	6428738	LastIntron	LastExon	Intergenic	11.7799	9.75485	9.69811	5.61305	6.46246	8.02358	0.643523	0.0195712	YEATS family protein
gene14876	Fvb1	6505309	6505808	LastIntron	Intergenic	Intergenic	9.78093	9.58363	8.90093	4.82269	5.52932	5.37023	0.556235	0.000333	Serine carboxypeptidase S28 family protein
gene14877	Fvb1	6505309	6505808	UTR3	Intergenic	Intergenic	9.78093	9.58363	8.90093	4.82269	5.52932	5.37023	0.556235	0.000333	P-loop containing nucleoside triphosphate hydrolases superfamily protein
gene14910	Fvb1	6666716	6667076	LastExon	UTR3	UTR3	5.92763	7.91868	6.06099	3.37284	5.25648	3.46616	0.60759	0.0428359	RTE1-homolog
gene15005	Fvb2	28769754	28770075	LastIntron	UTR3	UTR3	8.6977	7.04096	7.20369	4.30061	5.1279	4.88852	0.624044	0.0182031	Uncharacterised BCR, YbaB family COG0718
gene15147	Fvb2	28080904	28081143	LastExon	Intergenic	Intergenic	6.95925	6.71001	6.82882	3.63466	4.1788	3.52901	0.553343	0.00183596
gene15151	Fvb2	28058105	28058393	LastIntron	UTR3	UTR3	12.486	12.3241	11.2754	6.34716	7.44184	7.14376	0.580088	0.000606187	Maf-like protein
gene15154	Fvb2	28043761	28044243	UTR3	UTR3	UTR3	5.18175	4.57878	4.49008	2.76155	3.39508	3.15784	0.653619	0.00484587	DNA glycosylase superfamily protein
gene15234	Fvb2	27724151	27724416	LastExon	UTR3	UTR3	5.10644	5.80165	4.43984	3.10998	3.78328	3.16331	0.655239	0.0274744	Protein of unknown function (DUF726)
gene15239	Fvb2	27698784	27699222	LastExon	LastExon	UTR3	12.6377	12.7194	10.7863	5.73117	7.83039	7.66112	0.58718	0.00580213	vacuolar proton ATPase A3
gene15345	Fvb3	21105607	21105999	LastExon	UTR3	UTR3	4.34333	4.4742	4.4764	2.67283	3.02683	3.06134	0.659022	0.00319845	RING/U-box superfamily protein
gene15377	Fvb3	20821683	20821988	LastExon	LastExon	UTR3	13.4181	15.6215	11.1592	7.1094	9.99764	6.20197	0.579843	0.0314962	Tryptophan/tyrosine permease
gene15409	Fvb2	23586480	23586862	LastIntron	UTR3	UTR3	8.40725	9.12859	9.56085	5.94393	6.13586	5.51667	0.649395	0.00332559	Nitrilase/cyanide hydratase and apolipoprotein N-acyltransferase family protein
gene15428	Fvb2	23668764	23669242	UTR3	UTR3	Intergenic	6.91915	7.10983	7.32736	3.95569	4.83133	4.736	0.633209	0.00479687	AGC (cAMP-dependent, cGMP-dependent and protein kinase C) kinase family protein
gene15440	Fvb2	23044384	23045065	LastIntron	UTR3	UTR3	13.1947	15.9457	14.6017	9.18348	10.2556	9.68469	0.665806	0.0155962
gene15463	Fvb2	23239364	23239695	LastExon	LastExon	UTR3	5.6054	5.13436	5.47179	3.31234	3.52944	3.59072	0.643522	0.000849973	Protein of unknown function (DUF1218)
gene15464	Fvb2	23246445	23246829	LastExon	LastExon	UTR3	6.56026	7.79301	7.30318	3.76546	5.03763	4.44233	0.611616	0.00547263	SHK1 binding protein 1
gene15528	Fvb6	15107764	15108095	LastExon	UTR3	UTR3	3.19741	4.19669	3.66634	2.0409	2.54567	2.35284	0.627409	0.0244558	Galactose oxidase/kelch repeat superfamily protein
gene15532	Fvb6	15129597	15129903	LastExon	LastExon	UTR3	3.50117	3.73154	4.05663	1.96454	1.999	1.81086	0.511492	0.00368751	Protein kinase superfamily protein
gene15533	Fvb6	15137214	15137658	LastExon	LastExon	UTR3	3.77946	3.87716	3.88029	2.19684	2.66184	2.43696	0.632374	0.00632327	Thiolase family protein
gene15575	Fvb6	14816604	14816871	LastExon	UTR3	Intergenic	4.51082	4.655	5.14104	3.12959	3.43117	2.66282	0.644696	0.0048341	F-box/FBD-like domains containing protein
gene15706	Fvb6	22962367	22962690	LastIntron	LastExon	UTR3	18.6781	14.1225	19.7881	6.64323	11.5773	9.26518	0.522653	0.0216912	DEAD/DEAH box RNA helicase family protein
gene15709	Fvb6	22977517	22977869	Exon7	LastExon	Intergenic	5.37414	4.28372	4.71531	2.7243	3.5313	3.069	0.64875	0.015458	Peptidase S24/S26A/S26B/S26C family protein
gene15737	Fvb6	22685617	22685897	LastExon	LastExon	UTR3	6.47146	5.73617	6.28347	3.17153	3.98838	3.25665	0.563328	0.00153677	Cystathionine beta-synthase (CBS) protein
gene15756	Fvb6	20960794	20961150	LastIntron	Intergenic	Intergenic	10.2503	12.8465	11.0288	6.0592	8.79833	7.29703	0.649206	0.0225011	Mitogen activated protein kinase kinase kinase-related
gene15834	Fvb6	21871485	21871965	UTR3	UTR3	UTR3	14.6924	18.831	15.965	8.73249	10.7506	8.38139	0.563049	0.0120392	multidrug resistance-associated protein 11
gene15845	Fvb6	21936053	21936293	LastExon	UTR3	UTR3	2.00586	1.74461	2.21509	1.17405	1.08163	0.999249	0.54562	0.0134059	cinnamoyl coa reductase 1
gene15954	Fvb6	22197807	22198051	LastExon	UTR3	UTR3	3.62703	2.68011	3.40148	2.12759	1.94155	1.8175	0.606331	0.0368378	HOPW1-1-interacting 1
gene16092	Fvb5	21089135	21089368	LastExon	Intergenic	Intergenic	1.64895	1.5887	1.79916	1.0828	1.1871	0.962919	0.641839	0.00262631	Bifunctional inhibitor/lipid-transfer protein/seed storage 2S albumin superfamily protein
gene16094	Fvb5	21110978	21111307	LastExon	UTR3	UTR3	10.8952	11.3793	12.9992	6.12374	7.91043	5.74857	0.560835	0.00501773	Protein phosphatase 2C family protein
gene16117	Fvb1	16506564	16506933	LastExon	LastExon	UTR3	9.45141	10.1215	10.4334	6.16007	7.59275	6.15005	0.663289	0.00704378	sirtuin 2
gene16118	Fvb1	16515136	16515594	LastIntron	LastExon	UTR3	14.2546	16.0148	13.9627	7.15127	9.4397	8.64611	0.570561	0.00242943	Regulator of chromosome condensation (RCC1) family protein
gene16149	Fvb3	23468751	23469099	UTR3	UTR3	Intergenic	15.3849	18.2427	19.4117	7.91601	11.1618	11.9765	0.585497	0.0131604
gene16184	Fvb1	15960632	15960996	UTR3	UTR3	UTR3	7.84771	7.43533	7.01122	3.78484	5.26072	4.35493	0.601074	0.00800988	golgi nucleotide sugar transporter 1
gene16192	Fvb1	16017174	16017683	LastIntron	LastExon	UTR3	7.16273	8.31176	6.72373	3.33513	4.52373	4.28892	0.547241	0.00599031	RAB GTPASE HOMOLOG B18
gene16198	Fvb1	16054640	16054973	LastExon	LastExon	UTR3	3.47634	3.98249	3.17339	1.74042	1.96166	1.8077	0.518216	0.0135037	Inositol monophosphatase family protein
gene16233	Fvb1	16638006	16638488	LastIntron	Intergenic	Intergenic	16.5507	21.8925	17.9862	9.7455	11.9884	12.6967	0.610153	0.0255948
gene16243	Fvb1	16728212	16728558	LastExon	LastExon	UTR3	2.68681	2.86525	3.10425	1.82669	1.99653	1.86112	0.656669	0.00683262	GCR2-like 1
gene16296	Fvb1	17082830	17083186	LastIntron	UTR3	UTR3	10.8141	15.5596	14.4172	6.2891	8.7656	8.82086	0.585315	0.0379498	signal responsive 1
gene16316	Fvb1	17233801	17234474	LastExon	LastExon	UTR3	7.68805	8.97112	9.41999	5.02118	5.93359	6.02267	0.650996	0.0121261	asparagine synthetase 3
gene16320	Fvb1	17254275	17254580	LastExon	UTR3	UTR3	3.77067	4.53092	4.3337	2.79119	2.60886	3.00592	0.665276	0.0121531
gene16393	Fvb6	2425701	2425965	UTR3	UTR3	UTR3	2.97617	2.97879	2.80281	1.37327	1.69116	1.51108	0.522452	0.000555974
gene16394	Fvb6	2425701	2425965	UTR3	Intergenic	Intergenic	2.97617	2.97879	2.80281	1.37327	1.69116	1.51108	0.522452	0.000555974	dehydroquinate dehydratase, putative / shikimate dehydrogenase, putative
gene16465	Fvb6	2068243	2068673	LastExon	LastExon	UTR3	7.1965	8.34907	7.27998	4.20685	5.35893	5.21665	0.647626	0.0066737	Protein kinase superfamily protein
gene16471	Fvb6	2045689	2046210	LastIntron	LastExon	UTR3	12.1084	12.2592	11.6301	6.22456	8.58383	6.68629	0.597113	0.016493
gene16581	Fvb6	1519709	1520140	LastIntron	UTR3	UTR3	11.7699	11.5312	10.6776	5.50374	8.19211	6.64989	0.598778	0.0164611	ankyrin repeat family protein
gene16656	Fvb6	1106458	1106924	Exon9	UTR3	UTR3	9.3763	8.85022	9.59656	5.06396	5.72683	5.85334	0.598213	0.000370331	threonine aldolase 1
gene16658	Fvb6	1090964	1091374	LastIntron	LastExon	UTR3	6.47187	6.84362	6.33736	3.59258	3.77781	3.52736	0.554513	0.000488563	Calcium-binding EF-hand family protein
gene16706	Fvb6	804633	804858	LastExon	LastExon	UTR3	9.08568	7.86648	6.94609	4.35709	3.95923	5.96549	0.597608	0.0212694	Protein of Unknown Function (DUF239)
gene16813	Fvb6	284957	285240	LastExon	UTR3	UTR3	10.4395	11.4415	9.63263	6.72661	6.02207	6.57968	0.613334	0.00825835	cytidine/deoxycytidylate deaminase family protein
gene16908	Fvb4	6215955	6216399	LastExon	UTR3	UTR3	6.14508	6.57311	6.31729	3.47467	4.19371	4.25851	0.626561	0.00382106	diacylglycerol kinase 7
gene16916	Fvb4	6767426	6767799	Intron1	Intron1	Intron1	6.01492	7.05484	5.33451	3.64799	4.12996	4.22075	0.651952	0.0386156
gene16985	Fvb4	6634734	6635110	LastIntron	LastExon	UTR3	9.00529	11.2739	11.5744	6.09055	6.56202	5.96522	0.584479	0.0273464	Afadin/alpha-actinin-binding protein
gene17004	Fvb4	7170397	7170800	LastIntron	LastExon	UTR3	8.84696	8.71416	8.50658	4.81525	6.00767	5.44408	0.624029	0.00715461	homogentisate phytyltransferase 1
gene17135	Fvb2	14589779	14590226	LastIntron	UTR3	UTR3	8.43465	8.54066	8.92863	4.22864	5.2843	4.81686	0.55319	0.00168343	ribonuclease 2
gene17227	Fvb4	7758621	7758946	LastExon	UTR3	UTR3	4.22079	4.10666	4.32183	2.00547	2.51532	1.93878	0.510667	0.00398995	SWAP (Suppressor-of-White-APricot)/surp domain-containing protein / ubiquitin family protein
gene17328	Fvb2	14257473	14257900	UTR3	LastIntron	UTR3	8.19217	8.41846	8.25644	4.58667	5.89156	5.61342	0.647107	0.0157757	alpha-1,3-mannosyl-glycoprotein beta-1,2-N-acetylglucosaminyltransferase, putative
gene17349	Fvb2	14350996	14351352	LastIntron	LastExon	Intergenic	6.05104	7.44471	6.56236	3.29094	4.13065	3.48391	0.543696	0.00559161	Nucleotide-sugar transporter family protein
gene17487	Fvb2	14686289	14686696	LastExon	Intergenic	Intergenic	5.36764	6.68789	6.80392	3.04277	4.4206	3.72312	0.59315	0.0142856	autophagocytosis-associated family protein
gene17488	Fvb2	14686289	14686696	LastExon	Intergenic	Intergenic	5.36764	6.68789	6.80392	3.04277	4.4206	3.72312	0.59315	0.0142856	bacterial hemolysin-related
gene17520	Fvb2	15956127	15956483	LastExon	UTR3	UTR3	19.9695	18.4032	19.8962	8.35028	11.2009	10.5906	0.517287	0.00190349	NHL domain-containing protein
gene17533	Fvb2	16035555	16036017	LastExon	UTR3	UTR3	6.92904	5.99251	6.09387	3.76405	3.33747	3.55144	0.560228	0.00498326	Alba DNA/RNA-binding protein
gene17786	Fvb6	20427588	20427973	LastIntron	UTR3	UTR3	26.3231	33.075	22.9522	12.3609	17.5067	14.3642	0.537118	0.0326167	elongation factor family protein
gene17803	Fvb6	20523598	20523891	UTR3	UTR3	UTR3	30.2822	29.1443	22.9277	16.0652	15.0495	16.5829	0.579175	0.0328896
gene17856	Fvb1	14684485	14684886	LastIntron	UTR3	UTR3	13.3331	13.9776	11.5439	6.10436	8.45992	6.28779	0.536669	0.00465547	Splicing factor, CC1-like
gene17864	Fvb1	14747063	14747350	LastExon	LastExon	UTR3	3.72856	3.2971	3.17756	1.98026	2.08431	2.23666	0.617573	0.0075059	ribonucleotide reductase 1
gene17909	Fvb1	15050292	15050505	LastExon	UTR3	UTR3	3.22679	3.78	3.7003	2.01368	2.5266	2.06005	0.616445	0.00456824	PRLI-interacting factor, putative
gene17930	Fvb1	22005255	22005589	LastExon	UTR3	UTR3	9.39463	7.44858	8.10497	3.46422	5.57566	4.08681	0.526158	0.0098784	DNA LIGASE 6
gene17947	Fvb1	21652512	21652818	LastExon	LastExon	UTR3	4.82434	5.05734	6.28158	2.76134	4.27901	3.50618	0.6525	0.0410166	F-box and associated interaction domains-containing protein
gene17951	Fvb1	21701409	21701829	LastIntron	LastExon	UTR3	10.0234	11.5206	9.96183	5.74815	7.23308	7.3208	0.644391	0.00661259	alpha-L-arabinofuranosidase 1
gene18004	Fvb6	16051667	16051980	UTR3	UTR3	UTR3	5.39261	6.84267	6.58299	3.56182	4.5565	4.25496	0.657514	0.0210786	seven in absentia of Arabidopsis 2
gene18041	Fvb6	16341032	16341472	UTR3	UTR3	UTR3	7.72784	6.77916	6.18266	2.71082	2.94514	3.08289	0.422377	0.00936795
gene18041	Fvb6	16340312	16340673	Exon13	Exon13	UTR3	4.50146	4.5766	4.18769	2.28642	2.8238	2.78668	0.595285	0.00175397
gene18067	Fvb6	16515442	16515696	Intron3	Intron3	Intron3	4.96844	4.83773	4.21146	3.3009	3.15067	2.76825	0.657731	0.00697704
gene18067	Fvb6	16518904	16519316	UTR3	UTR3	UTR3	5.40827	5.91071	5.48951	3.27524	4.05986	3.64169	0.65305	0.0032909	protein phosphatase 2A-4
gene18080	Fvb6	16581859	16582111	LastExon	Intergenic	Intergenic	1.85462	1.90073	2.0384	1.22062	1.25445	1.02571	0.604233	0.00138094	SC35-like splicing factor 30A
gene18142	Fvb6	17158271	17158656	LastExon	LastExon	UTR3	9.52089	11.4216	9.8715	5.94856	6.92555	6.86638	0.640634	0.010707	Sucrose-6F-phosphate phosphohydrolase family protein
gene18151	Fvb6	9287749	9288212	LastIntron	UTR3	UTR3	8.10353	8.47169	8.4052	4.39219	5.5145	4.95315	0.594859	0.0047625	pseudo-response regulator 7
gene18168	Fvb6	9063947	9064335	LastExon	LastExon	UTR3	4.89411	5.50518	4.89382	3.1725	3.18862	3.10076	0.618702	0.00982625	ER-type Ca2+-ATPase 1
gene18248	Fvb6	17238208	17238768	LastIntron	UTR3	UTR3	6.84605	7.23655	7.23728	4.38542	5.12967	4.16616	0.641713	0.00547496	RING-H2 group F2A
gene18276	Fvb6	17392907	17393284	LastIntron	UTR3	UTR3	4.58936	4.47146	4.39271	2.79412	3.20243	2.91894	0.662687	0.00185955	MD-2-related lipid recognition domain-containing protein / ML domain-containing protein
gene18293	Fvb6	17483955	17484258	UTR3	UTR3	UTR3	9.12188	7.31499	8.8669	3.30816	4.76593	6.60379	0.580067	0.0442552
gene18305	Fvb6	17591784	17592286	LastIntron	LastExon	UTR3	26.0196	30.2148	28.4773	13.091	15.4358	16.5135	0.531689	0.00129239	embryo defective 2016
gene18325	Fvb6	17743602	17743901	LastIntron	UTR3	UTR3	10.8083	11.206	11.1633	4.06221	5.95465	5.45463	0.466324	0.00686701
gene18326	Fvb6	17759240	17759611	UTR3	UTR3	UTR3	6.64847	6.64882	9.28085	3.89781	4.56435	3.42601	0.526534	0.0421202	ARM repeat superfamily protein
gene18373	Fvb6	7847431	7847877	LastIntron	UTR3	UTR3	10.4819	10.6901	10.8567	5.78217	7.31983	7.4196	0.640726	0.0155123	uracil phosphoribosyltransferase
gene18487	Fvb3	9098995	9099341	LastExon	Intergenic	Intergenic	6.95281	6.48392	6.10153	4.67371	4.05066	3.77904	0.639945	0.002968	zinc finger (MYND type) family protein / programmed cell death 2 C-terminal domain-containing protein
gene18496	Fvb3	9148026	9148414	LastExon	LastExon	UTR3	6.94056	8.9048	8.86774	3.89269	5.13432	4.93786	0.56508	0.0146965
gene18497	Fvb3	9148026	9148414	UTR3	Intergenic	Intergenic	6.94056	8.9048	8.86774	3.89269	5.13432	4.93786	0.56508	0.0146965	Cupredoxin superfamily protein
gene18530	Fvb3	9346742	9347001	UTR3	UTR3	UTR3	8.04629	7.64278	9.55006	3.96383	4.79276	5.05229	0.547122	0.00920719	F-box and associated interaction domains-containing protein
gene18542	Fvb3	9392660	9393195	UTR3	UTR3	Intergenic	5.56507	5.71793	6.33626	3.33277	4.26294	3.60964	0.635971	0.00446794	basic helix-loop-helix (bHLH) DNA-binding superfamily protein
gene18543	Fvb3	9392660	9393195	LastExon	UTR3	UTR3	5.56507	5.71793	6.33626	3.33277	4.26294	3.60964	0.635971	0.00446794	mercaptopyruvate sulfurtransferase 1
gene18596	Fvb7	14603599	14603915	LastExon	UTR3	UTR3	4.66033	6.04828	5.64016	2.75106	3.3156	3.04297	0.557206	0.0172537	dicer-like 1
gene18645	Fvb7	14352641	14353003	UTR3	UTR3	UTR3	4.64328	5.83821	5.29319	3.04664	3.48863	3.86101	0.659048	0.0166716	CBL-interacting protein kinase 9
gene18869	Fvb6	6895964	6896367	LastExon	LastExon	Intergenic	8.64802	7.70691	8.65064	3.86523	6.2774	5.45075	0.623596	0.0316747	S-adenosyl-L-methionine-dependent methyltransferases superfamily protein
gene18890	Fvb7	11464027	11464437	LastIntron	LastExon	UTR3	12.9646	16.0178	13.7161	8.79364	8.61454	9.17544	0.622589	0.0249652	arginine/serine-rich splicing factor 35
gene19013	Fvb7	12954255	12954636	LastExon	LastExon	UTR3	4.19496	4.71768	4.41863	2.79902	2.81148	3.24618	0.664354	0.00212188	alpha/beta-Hydrolases superfamily protein
gene19068	Fvb7	11925202	11925813	UTR3	Intergenic	Intergenic	7.33593	7.7285	6.9754	4.3944	5.07128	4.88848	0.651282	0.00101583	acetyl Co-enzyme a carboxylase carboxyltransferase alpha subunit
gene19069	Fvb7	11925202	11925813	LastIntron	UTR3	Intergenic	7.33593	7.7285	6.9754	4.3944	5.07128	4.88848	0.651282	0.00101583	RNAhelicase-like 8
gene19211	Fvb7	13481969	13482428	LastExon	UTR3	UTR3	6.19328	7.89237	7.6947	3.97276	4.73773	4.72081	0.61667	0.0205859	Glycosyl hydrolase superfamily protein
gene19498	Fvb3	744668	744903	UTR3	UTR3	UTR3	2.83911	2.38155	2.12107	0.715621	0.935188	0.833239	0.338346	0.0110458	malonyl-CoA decarboxylase family protein
gene19499	Fvb3	730834	731232	UTR3	UTR3	UTR3	5.53949	5.76137	4.65528	1.95485	2.25424	2.19804	0.401547	0.00757654	STRUBBELIG-receptor family 8
gene19506	Fvb3	711418	711785	LastIntron	LastExon	UTR3	4.82624	4.66041	4.88555	2.54373	2.8608	2.56495	0.554507	0.00017121	Ribosomal protein L4/L1 family
gene19729	Fvb3	8264013	8264925	LastExon	Intergenic	Intergenic	8.08241	9.88255	7.42699	4.71609	5.59223	5.18203	0.61005	0.0348475	nuclear pore anchor
gene19773	Fvb3	458109	458435	LastExon	UTR3	UTR3	5.9201	5.7357	5.50874	2.8764	4.03384	3.71606	0.619084	0.0160011	Protein of unknown function DUF106, transmembrane
gene19802	Fvb3	304454	304797	LastExon	LastExon	Intergenic	3.77622	3.55169	3.93919	2.14976	2.88992	2.32395	0.653552	0.0143773
gene19897	Fvb3	8110231	8110682	UTR3	UTR3	UTR3	8.35775	8.1195	7.34036	4.9806	5.62324	4.58016	0.637512	0.00264036	CTP synthase family protein
gene19969	Fvb3	7716818	7717244	UTR3	UTR3	UTR3	5.45165	6.81599	6.11866	3.52188	4.35907	3.72477	0.631215	0.012555	zinc finger (C2H2 type) family protein
gene20011	Fvb3	7417331	7417727	LastExon	UTR3	UTR3	7.69386	7.92826	7.30626	4.1507	5.50903	5.27935	0.651554	0.0131371	short-chain dehydrogenase-reductase B
gene20051	Fvb3	7196196	7196400	LastIntron	LastExon	UTR3	5.79963	7.42525	6.9378	3.4523	4.72015	4.46078	0.626565	0.0167731
gene20076	Fvb3	7009334	7009656	LastExon	LastExon	UTR3	12.5969	10.9161	9.5574	4.94186	7.01595	5.1777	0.518153	0.0101803	Haloacid dehalogenase-like hydrolase (HAD) superfamily protein
gene20124	Fvb3	6719546	6719990	LastIntron	UTR3	UTR3	7.74522	7.37954	7.54832	4.36045	5.19461	5.02179	0.642914	0.00361422	Coatomer epsilon subunit
gene20226	Fvb1	18384704	18385043	LastIntron	UTR3	UTR3	15.8119	12.7779	13.8795	6.93135	7.9469	7.34251	0.523219	0.0105915
gene20246	Fvb1	18557884	18558224	UTR3	UTR3	UTR3	10.8187	12.0579	11.0091	6.44854	7.01966	8.46741	0.647343	0.00802546
gene20265	Fvb2	18380742	18381392	LastExon	LastExon	UTR3	11.7281	16.8703	15.9081	7.98952	7.76776	9.47519	0.566939	0.0436874	2-oxoglutarate (2OG) and Fe(II)-dependent oxygenase superfamily protein
gene20296	Fvb2	18681613	18682037	LastIntron	LastExon	UTR3	11.2139	10.689	10.4859	5.80046	7.05266	6.44431	0.595805	0.00130096	Acyl-CoA N-acyltransferases (NAT) superfamily protein
gene20427	Fvb2	7697265	7697564	LastExon	LastExon	UTR3	5.83604	5.07407	4.8724	2.67617	3.81001	3.4343	0.628574	0.0121257	GTP binding protein beta 1
gene20433	Fvb2	7738380	7738771	LastIntron	LastExon	UTR3	4.45562	4.26942	4.83566	2.69417	2.97144	2.28899	0.586592	0.00218216	RAB GTPase homolog G3F
gene20434	Fvb2	7739486	7739728	UTR3	UTR3	UTR3	4.7538	4.85569	5.01217	2.5612	3.25365	3.29249	0.622866	0.0106094	DNA-binding family protein
gene20460	Fvb1	17703449	17704041	LastExon	LastExon	UTR3	6.17539	6.13054	5.86489	3.61804	4.38295	4.0699	0.664301	0.00497835	Carbohydrate-binding-like fold
gene20472	Fvb6	24344275	24344723	LastExon	LastExon	UTR3	7.67208	8.85601	7.95396	3.9566	6.24174	5.74774	0.651337	0.0358361	ATP binding microtubule motor family protein
gene20524	Fvb4	4333529	4333937	UTR3	UTR3	UTR3	4.43065	4.56049	3.97028	2.31087	3.16272	3.12944	0.663741	0.016724	histone acetyltransferase of the GNAT family 1
gene20590	Fvb3	30125092	30125624	UTR3	UTR3	UTR3	6.54408	6.39052	6.37817	3.72629	4.51215	4.217	0.644933	0.00737444	ubiquitin-protein ligase 1
gene20599	Fvb3	30210590	30211025	LastExon	UTR3	Intergenic	7.42136	9.39196	9.72427	4.01014	5.89103	5.00289	0.561621	0.0147111	ZIP metal ion transporter family
gene20785	Fvb1	12378292	12378731	LastIntron	LastExon	Intergenic	13.515	13.0117	10.8193	6.80104	8.78528	8.50953	0.645206	0.0152171	general regulatory factor 8
gene20969	Fvb7	18411985	18412271	LastExon	UTR3	UTR3	2.05605	2.26879	2.24614	1.38891	1.46339	1.4294	0.651607	0.00432028	rotamase CYP 7
gene21015	Fvb7	18664235	18664644	LastExon	UTR3	UTR3	7.51879	7.82549	9.24174	4.6013	6.10309	4.717	0.627242	0.0133115	Outer membrane OMP85 family protein
gene21027	Fvb7	18714653	18715017	LastExon	Intergenic	Intergenic	6.16508	6.02078	5.31758	2.7864	3.72409	3.2584	0.558112	0.00239149	S-adenosyl-L-methionine-dependent methyltransferases superfamily protein
gene21093	Fvb1	18739803	18740138	LastIntron	LastExon	UTR3	16.6237	13.4116	12.9058	6.15371	8.94245	9.95976	0.583497	0.0215535
gene21116	Fvb1	18913248	18913625	LastExon	UTR3	Intergenic	5.84338	5.56449	7.78641	2.82569	3.2397	2.47961	0.445184	0.0277337
gene21146	Fvb1	19103488	19103852	LastIntron	UTR3	UTR3	7.5482	7.27075	8.59066	3.92293	5.57064	4.66558	0.604844	0.00835699	chloroplast-localized ISCA-like protein
gene21293	Fvb7	18950760	18951100	UTR3	UTR3	UTR3	3.753	4.2398	4.12612	2.88607	2.52845	2.5873	0.660274	0.00229954
gene21490	Fvb7	3820596	3820981	UTR3	UTR3	Intergenic	9.34975	12.9771	10.9221	6.23792	6.153	6.84837	0.578643	0.0420437	Insulinase (Peptidase family M16) family protein
gene21511	Fvb7	3950025	3950436	UTR3	UTR3	UTR3	10.1334	11.12	10.9472	5.37622	7.5114	7.55851	0.634959	0.0196846	nuclear RNA polymerase C2
gene21537	Fvb6	137500	137808	LastExon	Intergenic	Intergenic	2.62885	2.69734	2.5541	1.40308	1.57	1.47409	0.564341	6.67421e-05	Plant stearoyl-acyl-carrier-protein desaturase family protein
gene21539	Fvb6	145429	145770	LastExon	Intergenic	Intergenic	7.73058	7.69687	6.45864	3.87609	4.41308	4.25631	0.573217	0.00991223	RNA binding (RRM/RBD/RNP motifs) family protein
gene21567	Fvb3	16902892	16903390	LastIntron	UTR3	UTR3	6.45721	7.53115	7.24871	3.74374	5.26563	4.92146	0.655967	0.0157022	SAND family protein
gene21587	Fvb6	12611829	12612284	LastIntron	UTR3	UTR3	12.0329	12.1149	13.8279	6.25641	8.1577	7.09985	0.566519	0.00243337	DNA GYRASE B2
gene21688	Fvb4	9270413	9270964	LastIntron	LastExon	UTR3	11.7282	9.35412	11.3439	5.80129	6.71693	6.39427	0.583248	0.0165106	ARM repeat superfamily protein
gene21730	FvbUn	681401	681876	LastIntron	UTR3	Intergenic	6.43887	6.41063	7.18836	4.05393	4.3668	4.79575	0.659575	0.00266811	HNH endonuclease
gene21765	FvbUn	752491	752911	LastIntron	Intergenic	Intergenic	5.90941	5.57436	4.75094	2.72527	3.82738	3.5015	0.6193	0.0123227	Ribosomal protein S25 family protein
gene21779	FvbUn	870366	870695	LastIntron	UTR3	Intergenic	8.25313	8.33257	8.42831	4.54091	4.92999	4.30777	0.550838	0.00123992
gene21798	FvbUn	961814	962314	LastExon	UTR3	UTR3	6.86313	9.0363	8.0945	4.49241	5.24979	4.13391	0.578318	0.0174753
gene21838	Fvb2	12651511	12651792	Intron4	UTR3	UTR3	4.5362	5.5309	5.2772	2.34559	3.56595	2.72965	0.563153	0.00957021	RING/U-box superfamily protein
gene21878	Fvb6	12648253	12648597	LastExon	UTR3	UTR3	14.0278	14.1683	10.1812	7.41433	8.71408	7.29389	0.610317	0.0498106	Glycosyl hydrolases family 31 protein
gene21895	Fvb6	12784180	12784576	LastIntron	LastExon	Intergenic	8.74474	8.42322	9.31934	5.17516	5.62243	5.19436	0.603759	0.00110376
gene21902	Fvb6	12811586	12811973	LastExon	LastExon	UTR3	7.55424	7.30033	7.09363	3.63931	5.34303	4.41963	0.610618	0.0223693	L-galactono-1,4-lactone dehydrogenase
gene21993	FvbUn	1352295	1352879	LastIntron	LastExon	UTR3	7.38821	7.6252	7.31497	4.1095	5.18664	4.77276	0.630091	0.00830244	Protein of unknown function (DUF2361)
gene22054	FvbUn	1198450	1198843	LastExon	LastExon	UTR3	4.03923	3.95863	4.31117	2.31335	2.81855	2.38325	0.61054	0.0019284	AAA-type ATPase family protein
gene22132	Fvb5	27715279	27715582	LastExon	UTR3	Intergenic	8.91245	9.85212	7.96858	7.00684	4.70102	5.8222	0.655743	0.0249779	Major facilitator superfamily protein
gene22133	Fvb5	27715279	27715582	UTR3	UTR3	Intergenic	8.91245	9.85212	7.96858	7.00684	4.70102	5.8222	0.655743	0.0249779	S-adenosyl-L-methionine-dependent methyltransferases superfamily protein
gene22184	Fvb4	26089930	26090439	LastIntron	UTR3	UTR3	9.74773	9.99914	9.95811	5.77782	7.53756	6.25526	0.658833	0.0214141	Protein of unknown function (DUF707)
gene22197	Fvb6	3837819	3838173	LastIntron	UTR3	Intergenic	7.0522	7.9504	9.081	3.90094	5.68759	5.1733	0.612941	0.0174935	SERINE-ARGININE PROTEIN 30
gene22202	Fvb6	3808381	3808766	LastIntron	LastExon	UTR3	4.32856	4.41153	5.11804	2.64207	3.31538	2.94408	0.642333	0.00761035	regulatory particle triple-A ATPase 5A
gene22206	Fvb6	3788392	3788772	UTR3	UTR3	Intergenic	9.30419	11.6134	12.9818	5.96608	7.71114	7.59091	0.62739	0.0397431
gene22236	Fvb6	2546044	2546266	LastIntron	LastExon	UTR3	13.4845	12.2091	13.354	2.78194	8.93194	4.65652	0.419242	0.0475186	dehydroquinate dehydratase, putative / shikimate dehydrogenase, putative
gene22250	Fvb6	2478376	2478713	LastExon	LastExon	UTR3	4.89189	3.84702	4.01019	2.41981	2.16944	2.066	0.522017	0.0170273
gene22279	Fvb4	13500450	13500849	LastIntron	UTR3	Intergenic	10.6731	11.6648	10.5916	5.82902	7.85251	6.45863	0.611614	0.00706354	translation initiation factor 3 subunit H1
gene22296	Fvb6	2990573	2991102	Exon6	Exon6	UTR3	5.22731	5.93161	6.43956	3.23737	4.02263	4.01734	0.640813	0.010448	methyltransferases;nucleic acid binding
gene22342	Fvb6	2786397	2786681	Exon18	Exon18	UTR3	20.2368	30.0682	20.0276	7.25859	7.56006	9.00072	0.338668	0.0396936	Major facilitator superfamily protein
gene22399	Fvb4	14286682	14287127	LastIntron	UTR3	UTR3	9.15512	8.65498	8.6872	4.90915	6.88339	5.64473	0.658077	0.0272565	Mediator complex, subunit Med10
gene22408	Fvb4	14387701	14388238	LastIntron	Intergenic	Intergenic	7.34772	8.47045	8.12878	4.62177	5.07726	4.54628	0.594869	0.00345251
gene22427	Fvb4	13605697	13605977	UTR3	UTR3	UTR3	5.57644	6.08192	5.06799	3.18089	4.53431	3.2001	0.652581	0.0288159	trithorax-like protein 2
gene22462	Fvb4	13855743	13856256	LastIntron	LastExon	Intergenic	11.0377	11.9629	11.1273	5.65969	7.39547	5.86641	0.554431	0.00354682	Nucleotidylyl transferase superfamily protein
gene22557	Fvb6	3232312	3232657	LastExon	UTR3	UTR3	4.53907	4.57124	3.8997	2.46763	2.91162	2.45	0.601787	0.00431611	Integral membrane Yip1 family protein
gene22572	Fvb6	3182477	3182925	LastIntron	LastExon	UTR3	15.4821	18.4312	13.7874	9.83501	12.5881	9.12774	0.661433	0.0380679	amidase 1
gene22595	Fvb6	3056058	3056396	LastExon	LastExon	UTR3	5.60771	5.74727	6.57811	3.42282	3.60607	3.7313	0.600018	0.0106504	nucleotide repair protein, putative
gene22639	Fvb6	18021321	18021700	Intron6	LastIntron	LastIntron	11.03	13.5975	9.95095	6.08686	6.79586	6.41021	0.557947	0.0381866	Plastid-lipid associated protein PAP / fibrillin family protein
gene22720	Fvb6	30989871	30990207	LastExon	LastExon	Intergenic	5.85356	5.62753	4.59667	2.59033	3.66123	3.42832	0.602066	0.0143313	snRNA activating complex family protein
gene22813	Fvb4	23294220	23294688	LastIntron	LastExon	UTR3	4.08046	4.57278	5.13009	3.01975	2.74705	2.65051	0.610687	0.0180287	pyruvate dehydrogenase kinase
gene22889	Fvb4	23212422	23212798	LastExon	UTR3	UTR3	6.89053	7.13209	6.41319	3.35141	4.45675	4.15944	0.585619	0.0035818
gene22912	Fvb6	5023002	5023640	LastIntron	UTR3	Intergenic	5.2125	5.46135	6.9748	3.21075	3.99544	3.81771	0.624631	0.040859	aspartic proteinase A1
gene23000	Fvb4	22951244	22951598	UTR3	UTR3	Intergenic	6.22356	7.16624	6.07981	4.1083	4.26057	3.80692	0.625375	0.0107174	DEAD box RNA helicase family protein
gene23080	Fvb6	25925110	25925335	Intron3	Intron3	Intron3	13.1761	10.1325	10.6067	6.16007	8.26194	5.47494	0.586666	0.0214049	BED zinc finger ;hAT family dimerisation domain
gene23103	Fvb6	25772129	25772563	UTR3	UTR3	UTR3	6.97541	8.13485	7.0819	4.21234	5.15743	4.92786	0.644265	0.00588671	Protein phosphatase 2A, regulatory subunit PR55
gene23110	Fvb6	25745661	25746066	LastIntron	LastExon	UTR3	13.8509	15.3555	14.3182	5.35292	7.78345	7.36945	0.471131	0.00225521	ubiquitin-specific protease 7
gene23115	Fvb6	25700851	25701246	LastExon	LastExon	Intergenic	7.31053	6.82735	6.58014	4.32389	4.52145	4.63205	0.650515	0.00305193	Ubiquitin-conjugating enzyme family protein
gene23124	Fvb6	25644464	25644821	LastExon	Intergenic	Intergenic	4.95536	4.84987	4.53414	2.714	3.09608	3.09529	0.621044	0.000542068	vacuolar protein sorting 46.1
gene23137	Fvb3	14986075	14986481	LastExon	LastExon	UTR3	3.72178	4.4232	4.40816	2.637	2.97461	2.64733	0.657918	0.0127447	DNAJ homologue 2
gene23153	Fvb3	15003371	15003980	Intron4	UTR3	Intergenic	7.35604	6.38406	7.58795	4.6775	5.25365	4.24906	0.664862	0.0081826
gene23182	Fvb7	15509285	15509766	LastIntron	UTR3	UTR3	20.6795	16.3084	21.9749	11.5382	11.1215	11.5413	0.580045	0.0397398	N-acetylglucosaminylphosphatidylinositol de-N-acetylase family protein
gene23186	Fvb7	15528287	15528638	LastExon	LastExon	UTR3	14.7805	14.1826	13.0239	7.16354	7.66615	8.11949	0.546577	0.00153262	P-loop containing nucleoside triphosphate hydrolases superfamily protein
gene23258	Fvb7	15609561	15609837	UTR3	UTR3	UTR3	2.72827	2.56766	2.60393	1.50013	1.5696	1.52972	0.582221	0.000495042	adenosine kinase 2
gene23284	Fvb7	15752054	15752432	LastExon	LastExon	UTR3	8.2331	8.95147	8.03409	4.70091	5.90054	5.28202	0.62983	0.00258639	phosphoglucosamine mutase family protein
gene23344	Fvb7	16473746	16474062	LastIntron	LastExon	UTR3	4.97627	4.24192	5.70587	2.42662	2.71238	2.71963	0.526574	0.0258552	Nitrilase/cyanide hydratase and apolipoprotein N-acyltransferase family protein
gene23362	Fvb7	16577558	16577788	LastExon	UTR3	UTR3	4.56094	5.425	5.18433	3.42385	3.24937	3.44019	0.66666	0.0181386
gene23368	Fvb7	16607468	16607916	LastExon	LastExon	Intergenic	7.62163	7.8693	7.25504	4.37247	4.91033	4.90868	0.623912	0.000351743
gene23371	Fvb7	16622742	16623144	LastExon	UTR3	UTR3	6.83151	8.38923	6.84303	4.01097	4.60208	4.34041	0.587092	0.0194659	Ankyrin repeat family protein
gene23377	Fvb7	16654416	16654773	LastIntron	UTR3	Intergenic	5.82819	4.41732	5.34004	3.09207	3.42265	2.82048	0.598965	0.0239242	Ribosomal L29 family protein
gene23454	Fvb7	15280868	15281332	LastIntron	Intergenic	Intergenic	6.57384	7.18439	6.38418	3.53017	4.17712	3.91953	0.577231	0.000985475
gene23456	Fvb7	15294234	15294544	LastExon	LastExon	Intergenic	2.74322	2.57392	2.34591	1.59866	1.8141	1.60204	0.654414	0.00524531	SERINE CARBOXYPEPTIDASE-LIKE 49
gene23470	Fvb7	15389789	15390311	LastIntron	Intergenic	Intergenic	14.8949	13.7388	15.927	8.04858	8.49761	9.06921	0.574842	0.00355874	Sec1/munc18-like (SM) proteins superfamily
gene23495	Fvb3	17127105	17127475	LastExon	Intergenic	Intergenic	7.18841	7.16802	6.66979	2.91	4.23941	4.63533	0.560478	0.0194146	pleiotropic drug resistance 6
gene23509	Fvb3	17281798	17282366	UTR3	UTR3	UTR3	15.6281	15.2864	12.8474	8.64047	9.33048	9.8323	0.635329	0.0158233	tRNAisopentenyltransferase 2
gene23545	Fvb7	6067665	6068025	LastExon	LastExon	UTR3	13.4248	11.7672	13.5212	7.011	7.80002	8.77315	0.609202	0.0028488	FAR1-related sequence 3
gene23560	Fvb7	5976769	5977078	LastExon	LastExon	UTR3	3.45843	2.88474	3.31223	1.98972	2.35202	2.00865	0.657703	0.00862834	NAC domain containing protein 2
gene23657	Fvb7	5328140	5328556	UTR3	UTR3	UTR3	4.87246	6.66439	5.28175	3.10318	4.20948	3.5305	0.644713	0.045519	GHMP kinase family protein
gene23659	Fvb7	5306989	5307398	LastIntron	LastExon	UTR3	7.97911	9.29107	9.14589	5.43438	5.74284	5.56669	0.633853	0.0131245	RNA polymerase Rpb8
gene23718	Fvb2	13281589	13282165	LastExon	Intergenic	Intergenic	7.50954	6.87884	7.46886	3.88386	5.24962	5.30915	0.660771	0.020425	ubiquitin-conjugating enzyme 23
gene23846	Fvb1	10238025	10238432	UTR3	UTR3	UTR3	8.19108	10.563	8.33754	4.85819	5.24878	5.87243	0.589827	0.0279876	disease resistance protein (TIR-NBS-LRR class), putative
gene23854	Fvb1	10174416	10174770	UTR3	UTR3	UTR3	4.44232	5.29145	4.98954	3.1349	3.67963	2.98523	0.665595	0.00782726	Rer1 family protein
gene24086	Fvb1	9461445	9461812	LastExon	LastExon	UTR3	6.63974	6.18903	5.64303	3.49515	4.31077	3.53414	0.613912	0.00381032	Ribosomal protein L25/Gln-tRNA synthetase, anti-codon-binding domain
gene24141	Fvb1	8586741	8587122	LastExon	LastExon	UTR3	9.30616	7.62655	7.32785	4.57334	4.90166	5.87347	0.632651	0.0211458	Polymerase/histidinol phosphatase-like
gene24213	Fvb6	31659444	31659735	UTR3	UTR3	UTR3	4.84639	5.49059	4.6215	2.92887	3.64635	3.19236	0.65298	0.00747624	DHHC-type zinc finger family protein
gene24276	Fvb6	31215450	31215822	UTR3	UTR3	UTR3	5.71328	6.14206	6.2	3.46445	4.50229	3.90367	0.657445	0.00903966	Endoplasmic reticulum vesicle transporter protein
gene24353	Fvb5	7128841	7129276	LastIntron	LastExon	UTR3	7.05033	7.71538	7.13179	4.17898	5.24194	4.76226	0.647707	0.00359975	protein phosphatase 2A subunit A2
gene24411	Fvb3	31129528	31129915	LastExon	LastExon	UTR3	4.86348	5.62076	5.39966	3.20424	3.91746	3.2769	0.654663	0.00460008	glucan synthase-like 12
gene24475	Fvb1	14278821	14279223	UTR3	UTR3	UTR3	7.76864	10.5054	8.99243	5.68418	6.50117	5.09796	0.633866	0.0335934	Albino or Glassy Yellow 1
gene24619	Fvb3	22785500	22785893	LastIntron	UTR3	UTR3	13.6358	13.8697	10.8269	6.89297	9.02891	8.84867	0.646204	0.023589	DNA ligase 1
gene24632	Fvb5	16251749	16252216	LastExon	Intergenic	Intergenic	4.25837	3.97283	4.40413	2.62505	2.71551	2.26034	0.601559	0.000909011	Ankyrin repeat family protein
gene24638	Fvb5	16299392	16299938	LastIntron	Intergenic	Intergenic	11.6199	13.1278	10.5172	6.13945	7.4869	7.67046	0.603909	0.0101524	heteroglycan glucosidase 1
gene24644	Fvb5	16330619	16331004	LastExon	Intergenic	Intergenic	16.4869	22.0362	24.7983	9.59735	13.893	13.8114	0.589085	0.0499309
gene24647	Fvb5	16350124	16350526	LastIntron	UTR3	UTR3	5.13198	4.75235	4.88352	2.90869	3.28348	2.84016	0.611622	0.000523947	acyl-CoA-binding protein 6
gene24716	Fvb2	12027703	12027978	LastExon	LastExon	Intergenic	3.90014	4.18558	4.52119	2.76337	2.75691	2.72183	0.653777	0.0145095	TRICHOME BIREFRINGENCE-LIKE 13
gene24751	Fvb3	32273933	32274169	LastExon	LastExon	UTR3	4.11669	4.04715	3.66055	2.19439	2.40133	1.79906	0.540813	0.00160866	histone mono-ubiquitination 2
gene24754	Fvb3	32281050	32281339	LastExon	Intergenic	Intergenic	11.1753	9.18749	8.52205	6.12522	7.48843	4.99517	0.644242	0.0337651	splicing factor-related
gene24807	Fvb3	32589455	32589887	LastIntron	UTR3	Intergenic	5.07993	5.85549	6.83629	2.99017	4.33494	3.74753	0.623048	0.0279698	SC35-like splicing factor 30A
gene24851	Fvb3	3844546	3845004	LastExon	UTR3	UTR3	7.31089	6.98251	8.34239	4.52802	5.39216	5.09508	0.663341	0.0101276	Integrin-linked protein kinase family
gene24860	Fvb3	3762792	3763046	LastExon	UTR3	UTR3	13.4656	14.3325	9.04819	3.10157	3.81494	3.31628	0.277715	0.0306181	trehalose-6-phosphate synthase
gene24917	Fvb2	20033399	20033817	LastIntron	UTR3	Intergenic	6.66999	7.08682	6.58929	3.74644	4.39311	4.13979	0.603523	0.000465955	cullin 1
gene24953	Fvb2	19851264	19851688	LastExon	UTR3	UTR3	4.14458	4.25537	4.40542	2.44095	2.87359	2.62219	0.619797	0.00103247	tubby like protein 3
gene24967	Fvb1	18150079	18150353	UTR3	UTR3	UTR3	2.19707	2.07422	2.45804	1.30118	1.67966	1.39221	0.64985	0.00811241	elicitor-activated gene 3-1
gene25003	Fvb5	22924756	22925024	LastExon	UTR3	UTR3	3.42503	3.90693	3.65251	2.20988	2.33356	1.82255	0.579544	0.00183248
gene25061	Fvb5	22740447	22740776	Exon3	LastIntron	LastIntron	3.04342	3.01165	3.00265	1.59296	1.65729	1.62557	0.538304	1.94729e-06	NAD(P)-binding Rossmann-fold superfamily protein
gene25081	Fvb5	22602007	22602310	Exon6	LastIntron	UTR3	13.8192	16.6223	18.5838	10.2375	8.83608	7.86166	0.549416	0.0184067	alpha/beta-Hydrolases superfamily protein
gene25118	Fvb5	6799186	6799621	LastExon	UTR3	UTR3	5.08339	5.43383	5.67136	3.20501	3.75763	3.40975	0.640723	0.00119224	regulatory particle non-ATPase 12A
gene25144	Fvb5	6925618	6926101	LastIntron	UTR3	UTR3	11.2399	12.7387	12.7254	6.51193	8.19674	7.27064	0.598825	0.00213816	associated molecule with the SH3 domain of STAM 1
gene25159	Fvb5	7004917	7005238	LastExon	LastExon	UTR3	5.72301	7.49404	7.88288	3.1293	4.87005	3.013	0.521915	0.0202535	C2 domain-containing protein
gene25197	Fvb6	18347658	18348142	LastExon	UTR3	UTR3	6.52155	8.13721	6.31147	3.78137	4.8392	5.31837	0.664701	0.0357283	Insulinase (Peptidase family M16) family protein
gene25287	Fvb3	17817472	17817878	LastIntron	LastIntron	Intergenic	4.39432	4.46888	3.74568	2.6486	2.89952	2.81674	0.66341	0.0177373	DEAD box RNA helicase family protein
gene25302	Fvb3	17519327	17519888	LastIntron	Intergenic	Intergenic	7.97853	8.47308	6.39041	4.07976	5.04872	5.89779	0.657835	0.0349699	C2 domain-containing protein / GRAM domain-containing protein
gene25325	Fvb3	17911736	17912134	LastExon	LastExon	UTR3	5.2125	5.65673	5.8239	3.03171	3.59547	4.02902	0.638358	0.00694116	ATP-binding cassette A2
gene25327	Fvb3	17925104	17925445	LastExon	UTR3	UTR3	3.67635	3.33336	3.4405	1.85805	2.12106	1.96224	0.56854	0.000434792	tetraspanin3
gene25328	Fvb3	17943469	17943725	UTR3	UTR3	UTR3	16.6474	19.3959	14.634	7.74209	12.0482	7.17804	0.532157	0.0191111	ROP interactive partner 5
gene25329	Fvb3	17946396	17946765	LastExon	LastExon	Intergenic	5.60604	5.04887	5.26606	2.9633	3.7474	2.97598	0.608423	0.00451377	Ribosomal protein S12/S23 family protein
gene25355	Fvb1	22212243	22212522	UTR3	UTR3	UTR3	5.77477	5.12946	5.99387	3.96061	4.11462	3.03285	0.657357	0.012264
gene25391	Fvb3	18109557	18109843	LastExon	UTR3	UTR3	2.31438	2.07117	2.36116	1.34536	1.66965	1.43089	0.658973	0.00447903	ascorbate peroxidase 1
gene25539	Fvb2	1932411	1932959	Intron1	LastIntron	UTR3	3.01596	3.02112	2.9107	1.68401	2.22861	1.87832	0.647192	0.0181588
gene25555	Fvb2	2037656	2038161	UTR3	UTR3	Intergenic	6.08943	5.97448	6.47347	3.14453	4.21101	3.57211	0.589493	0.00582759	ROOT HAIR DEFECTIVE 6-LIKE 2
gene25556	Fvb2	2037656	2038161	LastExon	UTR3	UTR3	6.08943	5.97448	6.47347	3.14453	4.21101	3.57211	0.589493	0.00582759	vaculolar sorting receptor 3
gene25575	Fvb2	2135962	2136289	LastIntron	UTR3	Intergenic	12.6275	16.6535	10.5603	4.98535	7.31983	7.14518	0.488196	0.0468722	S-adenosyl-L-methionine-dependent methyltransferases superfamily protein
gene25638	Fvb4	12281505	12281989	LastExon	LastExon	UTR3	10.0137	11.6631	10.8968	6.30712	7.26225	7.44334	0.645085	0.00382262	FGGY family of carbohydrate kinase
gene25695	Fvb6	25401700	25401931	LastExon	UTR3	UTR3	2.23687	2.31961	1.98513	1.31932	1.3289	1.35462	0.611904	0.0130977	GDSL-like Lipase/Acylhydrolase superfamily protein
gene25696	Fvb6	25401700	25401931	LastIntron	LastIntron	LastIntron	2.23687	2.31961	1.98513	1.31932	1.3289	1.35462	0.611904	0.0130977	actin binding protein family
gene25728	Fvb6	25186591	25186879	UTR3	UTR3	UTR3	15.598	13.6472	12.0106	11.1186	8.69514	6.75944	0.64411	0.0419454	ARM repeat superfamily protein
gene25774	Fvb5	8204228	8204652	LastIntron	UTR3	UTR3	7.50524	7.61632	9.38863	3.79476	6.494	4.97035	0.622562	0.0387342	Leucine-rich repeat (LRR) family protein
gene25796	Fvb5	8131515	8131815	LastExon	Intergenic	Intergenic	1.56533	1.65076	1.62545	1.06031	1.12244	0.948486	0.646743	0.00232045
gene25799	Fvb5	8105615	8106026	UTR3	UTR3	Intergenic	10.3742	8.75953	7.97004	4.73923	5.52483	5.35947	0.576433	0.0231733	leo1-like family protein
gene25803	Fvb5	8090402	8090959	LastIntron	UTR3	UTR3	12.6041	17.3729	15.7084	7.11571	10.0158	9.27025	0.577904	0.0244064	U5 small nuclear ribonucleoprotein helicase
gene25824	Fvb6	24720824	24721198	LastExon	LastExon	UTR3	9.33364	10.189	9.79968	4.70279	6.75035	6.5428	0.613729	0.0182134
gene25881	Fvb6	38242076	38242481	LastIntron	UTR3	UTR3	15.3951	12.6675	14.8761	8.05499	9.3523	8.53905	0.604265	0.0105962	plastid transcriptionally active 4
gene25903	Fvb6	38157818	38158312	LastExon	LastExon	Intergenic	10.5702	13.9636	11.6833	7.33969	7.72742	8.36419	0.646968	0.0413683	uridine kinase/uracil phosphoribosyltransferase 1
gene25920	Fvb6	38094883	38095239	LastExon	LastExon	UTR3	6.89535	7.39031	8.8918	4.51327	4.43366	4.32443	0.572598	0.0306065	Flavin containing amine oxidoreductase family
gene25945	Fvb5	8894437	8894808	LastExon	Intergenic	Intergenic	7.92255	5.88817	6.02092	3.83379	4.6675	3.81064	0.620823	0.0460423	SPFH/Band 7/PHB domain-containing membrane-associated protein family
gene26082	Fvb5	7992576	7992954	LastExon	LastExon	UTR3	6.0192	6.0798	8.21025	3.22945	3.78776	3.99651	0.542301	0.0397744	Mitochondrial substrate carrier family protein
gene26089	Fvb5	7967363	7967741	LastExon	Intergenic	Intergenic	6.4117	5.14744	5.64828	3.73004	3.8771	3.82698	0.664488	0.0330908	glycine-rich RNA-binding protein 3
gene26198	Fvb5	7419575	7419990	LastIntron	LastExon	UTR3	8.45468	10.5666	9.34609	4.29386	5.54756	4.32949	0.499549	0.00472326	NagB/RpiA/CoA transferase-like superfamily protein
gene26233	Fvb5	7236505	7237021	LastIntron	LastExon	Intergenic	11.7127	12.7678	15.525	7.18769	8.21685	7.96305	0.584108	0.0321672	CCAAT-displacement protein alternatively spliced product
gene26240	Fvb5	7187634	7188056	LastIntron	LastIntron	Intergenic	14.8905	14.8321	13.9641	8.46899	8.36831	8.69735	0.584494	0.001057	PLAC8 family protein
gene26322	Fvb7	17705191	17705579	LastExon	Intergenic	Intergenic	15.9048	16.4012	13.8942	8.87844	11.6565	8.83565	0.635724	0.0105913	Tetratricopeptide repeat (TPR)-like superfamily protein
gene26340	Fvb2	51438	51783	UTR3	UTR3	Intergenic	4.86405	4.91979	5.0734	2.55305	3.49164	3.23224	0.624405	0.0179712	Cystathionine beta-synthase (CBS) family protein
gene26365	Fvb2	178789	179244	LastExon	LastExon	Intergenic	8.44254	7.59228	7.33715	4.61429	5.56942	5.0323	0.651037	0.00370635	PTEN 2
gene26398	Fvb6	37961018	37961353	LastExon	UTR3	UTR3	6.48041	7.42793	6.12741	3.80476	4.66767	4.27782	0.636375	0.00961113	bromodomain and extraterminal domain protein 9
gene26462	Fvb6	18917165	18917554	LastExon	Intergenic	Intergenic	5.68926	5.42685	4.9049	2.49877	3.35647	3.45328	0.581019	0.00520038	DNA-binding protein, putative
gene26630	Fvb7	17205012	17205456	UTR3	Intergenic	Intergenic	9.57143	10.5277	8.56275	5.09727	7.61369	6.27675	0.662473	0.0273895	HOPM interactor 7
gene26634	Fvb7	17186988	17187401	LastIntron	UTR3	UTR3	10.2003	8.2797	10.5984	4.05048	5.29232	6.13527	0.532287	0.00902164	Prenyltransferase family protein
gene26686	Fvb7	16935917	16936309	UTR3	UTR3	UTR3	5.20609	6.64799	6.54679	2.61252	3.10273	3.3987	0.4953	0.0101386	Ras-related small GTP-binding family protein
gene26732	Fvb7	16745897	16746224	LastExon	UTR3	UTR3	5.71088	5.15418	6.00392	3.35146	3.54764	3.82091	0.635486	0.00493004	Cation efflux family protein
gene26733	Fvb7	16737296	16737553	LastExon	UTR3	UTR3	8.8323	7.76646	9.52974	4.15108	6.76093	3.70054	0.559257	0.0369227	sulfate transporter 4;2
gene26735	Fvb6	18725328	18725804	LastIntron	LastExon	UTR3	10.8212	11.5823	10.4506	5.74078	7.13303	7.31136	0.614388	0.00345804	Transducin/WD40 repeat-like superfamily protein
gene26824	Fvb7	1039145	1039564	LastExon	UTR3	Intergenic	10.4584	12.5119	10.5388	5.85804	7.71197	7.50462	0.628922	0.0100933	actin-related protein 7
gene26842	Fvb5	23910302	23910531	Intron5	Intron5	Intron5	3.7251	3.63711	3.83303	1.76038	2.18799	1.91374	0.523625	0.00142411
gene26936	Fvb5	24224131	24224469	UTR3	UTR3	Intergenic	2.2753	2.39769	2.34156	1.45856	1.74214	1.46921	0.665746	0.00728809	cytochrome c-2
gene26969	Fvb7	698049	698340	LastExon	LastExon	UTR3	7.81876	11.6342	11.2193	5.0462	5.44273	4.44892	0.487014	0.0427793	AGAMOUS-like 26
gene26990	Fvb7	838047	838472	UTR3	UTR3	UTR3	16.038	19.0381	19.3282	10.3776	11.7053	11.9135	0.624884	0.0118408	zinc finger (CCCH-type/C3HC4-type RING finger) family protein
gene27049	Fvb3	14297586	14297816	LastIntron	UTR3	UTR3	9.06265	10.1032	9.48776	5.85493	7.78258	5.43039	0.665462	0.0330591	O-Glycosyl hydrolases family 17 protein
gene27138	Fvb3	19621268	19621564	LastExon	UTR3	UTR3	6.77955	8.16116	6.54135	2.89427	4.55069	3.8698	0.526707	0.00832192	Chalcone-flavanone isomerase family protein
gene27225	Fvb3	18797980	18798412	LastExon	UTR3	UTR3	4.46098	4.86004	4.91072	2.7087	3.45403	3.23403	0.660268	0.00593334	Class I glutamine amidotransferase-like superfamily protein
gene27265	Fvb3	19002913	19003277	UTR3	UTR3	UTR3	9.43779	10.7195	9.27714	6.77483	6.22392	5.91895	0.642707	0.00599636	phosphoesterase
gene27287	Fvb3	19117861	19118346	LastExon	LastExon	UTR3	10.292	9.92248	9.82659	5.51793	5.882	5.9159	0.576404	2.65237e-05	NHL domain-containing protein
gene27289	Fvb3	19131613	19132009	LastIntron	Intergenic	Intergenic	11.4866	11.9567	14.3287	6.44435	8.58358	6.55097	0.571293	0.00973884	Ubiquitin domain-containing protein
gene27366	Fvb3	19572659	19573033	LastExon	UTR3	UTR3	4.55072	3.95914	4.06022	2.4685	2.79948	2.50763	0.618581	0.00385167	Class II aminoacyl-tRNA and biotin synthetases superfamily protein
gene27405	Fvb2	2579993	2580509	LastExon	UTR3	UTR3	5.26195	6.06754	6.61491	3.34614	4.57387	3.68073	0.646483	0.0171814	dynamin-related protein 3A
gene27411	Fvb2	2620386	2620703	UTR3	UTR3	UTR3	4.66689	4.95613	5.63798	2.9991	3.53213	3.03975	0.627152	0.00869318	RNA-binding KH domain-containing protein
gene27472	Fvb2	3122673	3123089	UTR3	UTR3	UTR3	3.95059	3.62371	4.7509	2.4248	3.10412	2.61546	0.660791	0.0325315	leucine-rich repeat transmembrane protein kinase family protein
gene27490	Fvb2	3259387	3260058	LastExon	UTR3	UTR3	7.05199	9.28626	7.87196	4.16574	5.76097	5.38607	0.632493	0.0249885	alpha/beta-Hydrolases superfamily protein
gene27507	Fvb2	3375242	3375659	UTR3	UTR3	UTR3	7.64411	10.2617	8.20852	4.21618	4.72677	4.68342	0.521796	0.0303355	FORMS APLOID AND BINUCLEATE CELLS 1A
gene27546	Fvb2	3658849	3659296	LastIntron	UTR3	UTR3	10.8387	10.5654	12.3841	6.09762	8.33768	7.76664	0.657092	0.0125032	Subunits of heterodimeric actin filament capping protein Capz superfamily
gene27696	Fvb5	14072205	14072571	UTR3	UTR3	Intergenic	4.60313	4.98928	4.51719	3.12387	3.09529	2.87804	0.644753	0.00187852	beta-amylase 2
gene27766	Fvb2	19618559	19618892	LastExon	UTR3	UTR3	4.48855	4.26469	4.11281	2.75974	2.88771	2.58294	0.639698	0.000485239	sequence-specific DNA binding;sequence-specific DNA binding transcription factors
gene27806	Fvb2	18937031	18937451	LastIntron	UTR3	UTR3	10.2473	9.9225	9.19005	6.41134	7.0915	5.98753	0.663844	0.00184437	ribosome recycling factor, chloroplast precursor
gene27818	Fvb2	19005720	19006123	LastExon	UTR3	UTR3	7.56456	8.35595	7.15936	4.17606	5.37848	5.06984	0.633642	0.00500712	MIRO-related GTP-ase 2
gene27826	Fvb2	19059507	19059781	Exon12	Exon12	UTR3	10.1791	10.8367	8.96386	4.04886	5.68925	5.74094	0.516317	0.00346307	RAD3-like DNA-binding helicase protein
gene27925	Fvb1	20230346	20230916	LastExon	UTR3	UTR3	9.818	10.2794	9.32469	5.2194	6.49687	7.60731	0.656772	0.0266878	ENTH/VHS family protein
gene27971	Fvb6	37535274	37535806	LastExon	LastExon	UTR3	4.86085	5.45048	5.88996	3.22263	3.53838	3.42127	0.628486	0.0148623	RING domain ligase2
gene27977	Fvb6	37551449	37551902	LastIntron	UTR3	UTR3	7.27891	8.33169	7.81794	4.60347	5.69027	5.28818	0.665083	0.0040187	20S proteasome beta subunit PBB2
gene27985	Fvb6	37578951	37579288	UTR3	UTR3	UTR3	12.4436	12.5195	10.9443	4.74515	7.01971	8.09898	0.553196	0.0171308	F-box and associated interaction domains-containing protein
gene28055	Fvb3	27997004	27997420	UTR3	UTR3	UTR3	5.16956	4.50832	5.15613	2.41426	2.70315	2.60286	0.520445	0.00375422	Ribosomal protein L16p/L10e family protein
gene28133	Fvb3	27573826	27574113	UTR3	UTR3	UTR3	10.0646	9.51914	11.3182	4.79105	7.22913	6.66614	0.604699	0.0136125	P-loop containing nucleoside triphosphate hydrolases superfamily protein
gene28164	Fvb3	27386452	27386867	LastExon	LastExon	UTR3	3.94543	4.2069	4.1565	2.64791	2.75707	2.45824	0.638827	0.000245392	mitochondrial 28S ribosomal protein S29-related
gene28213	Fvb3	27101241	27101617	UTR3	UTR3	UTR3	6.43561	7.80053	8.11098	4.34757	4.67511	4.73711	0.615729	0.0257126
gene28221	Fvb3	27063090	27063468	LastExon	LastExon	Intergenic	9.06487	12.1804	12.4222	6.31115	7.26295	7.17483	0.616291	0.0487804
gene28289	Fvb4	10733547	10733946	LastIntron	LastExon	Intergenic	12.7181	14.8391	14.0931	7.14102	9.11002	7.55943	0.571676	0.00233544
gene28371	Fvb6	36584220	36584480	Exon1	LastIntron	LastIntron	3.30714	2.62197	2.79523	1.63773	2.05841	1.53339	0.599418	0.0126579	RNA ligase/cyclic nucleotide phosphodiesterase family protein
gene28415	Fvb6	36819849	36820319	LastExon	Intergenic	Intergenic	9.55299	10.6894	10.1732	6.02921	6.17358	6.50936	0.615214	0.00252085
gene28434	Fvb6	36912526	36912798	LastExon	UTR3	UTR3	4.1848	4.53646	4.50719	2.79525	2.76366	2.99674	0.646761	0.00071738	monodehydroascorbate reductase 4
gene28449	Fvb6	36992327	36992695	LastIntron	LastExon	UTR3	8.79198	8.98671	8.48376	5.2942	5.95434	5.77326	0.648142	0.000366092	Isocitrate/isopropylmalate dehydrogenase family protein
gene28482	Fvb6	37149430	37150020	LastExon	UTR3	UTR3	9.88032	11.8991	11.862	7.86696	7.57885	6.85	0.66275	0.016799	ARM repeat superfamily protein
gene28486	Fvb6	37174343	37174640	LastExon	Intergenic	Intergenic	9.97639	8.14009	11.8348	4.92281	6.2811	5.69856	0.564332	0.0420846	zinc finger (CCCH-type) family protein / RNA recognition motif (RRM)-containing protein
gene28502	Fvb6	37272996	37273375	LastExon	Intergenic	Intergenic	6.56752	7.71168	6.39392	3.891	4.79436	4.51787	0.638667	0.0107593	proteolysis 1
gene28618	Fvb7	10002340	10002684	LastExon	LastExon	UTR3	11.4863	13.5802	16.1562	6.71556	8.13518	8.17976	0.558684	0.0344288	ABC transporter family protein
gene28759	Fvb6	30658929	30659351	LastIntron	UTR3	UTR3	12.828	12.0863	15.4958	7.2017	9.88546	7.4129	0.606286	0.0180893
gene28844	Fvb3	28456283	28456591	LastExon	LastExon	UTR3	5.9476	4.51384	3.75806	1.75476	3.04994	2.53212	0.515968	0.049005	Fatty acid hydroxylase superfamily
gene28923	Fvb4	1404369	1404843	LastExon	LastExon	UTR3	5.75686	6.90068	7.27256	3.38504	4.51045	3.6416	0.578878	0.00968684	Aluminium induced protein with YGL and LRDR motifs
gene29072	Fvb4	1810676	1811135	Exon15	UTR3	UTR3	8.85227	8.39896	9.03843	5.08261	5.94538	5.93462	0.64522	0.00153945	acylaminoacyl-peptidase-related
gene29089	Fvb5	18208492	18208842	LastIntron	UTR3	UTR3	18.3112	22.3194	24.593	8.01107	15.427	6.53025	0.45947	0.029814	ATP-dependent Clp protease
gene29136	Fvb5	17875538	17875939	LastIntron	UTR3	UTR3	8.80244	9.54806	8.42487	4.95015	6.24117	4.88891	0.600561	0.00380595	Chaperone DnaJ-domain superfamily protein
gene29176	Fvb5	17085413	17085732	LastExon	Intergenic	Intergenic	4.59748	4.77212	4.00687	2.54222	2.99298	2.84919	0.626802	0.00693526	microfibrillar-associated protein-related
gene29179	Fvb5	17068203	17068537	UTR3	UTR3	UTR3	4.25578	4.57388	3.64835	2.16804	2.31981	2.62055	0.569674	0.01051	P-loop containing nucleoside triphosphate hydrolases superfamily protein
gene29209	Fvb5	18683169	18683495	UTR3	UTR3	UTR3	4.328	4.1175	5.00975	2.9153	2.53501	2.84373	0.616417	0.012869	RNA-binding KH domain-containing protein
gene29227	Fvb5	18564211	18564666	LastIntron	UTR3	UTR3	16.2395	14.5322	17.1208	8.84098	10.053	7.54475	0.552045	0.00244653	Ras-related small GTP-binding family protein
gene29249	Fvb5	18395077	18395588	LastExon	LastExon	UTR3	8.5075	9.4179	10.1491	4.81108	6.34755	6.34998	0.623649	0.00739057	DegP protease 7
gene29289	Fvb5	17655700	17655931	UTR3	UTR3	UTR3	9.30287	13.2759	10.4264	6.76224	5.81827	5.68018	0.553269	0.0443182	hydroxyproline-rich glycoprotein family protein
gene29292	Fvb5	17648264	17648700	LastExon	Intergenic	Intergenic	7.20908	6.43008	5.18012	3.46526	4.52183	3.61356	0.616424	0.0353135
gene29310	Fvb5	17523533	17523961	UTR3	UTR3	UTR3	4.65121	5.01756	4.41131	2.80215	3.15052	3.17829	0.648502	0.00245435	DNAJ heat shock N-terminal domain-containing protein
gene29389	Fvb1	8458751	8458983	LastExon	UTR3	UTR3	2.6877	3.5775	3.06592	2.1217	1.83417	1.96129	0.634133	0.0373639	SKU5 similar 17
gene29449	Fvb1	8232375	8232584	LastExon	UTR3	UTR3	10.0655	7.45638	8.95142	4.70075	6.08839	6.70756	0.660918	0.0384979	Protein of unknown function, DUF647
gene29512	Fvb1	7892023	7892334	LastIntron	UTR3	UTR3	7.77443	7.11962	9.79242	3.07086	4.91757	4.90904	0.522451	0.0201876
gene29566	Fvb1	7599251	7599612	LastIntron	UTR3	UTR3	4.80054	4.41862	4.56411	2.61126	3.10552	2.82595	0.61979	0.000860155	U2 snRNP auxilliary factor, large subunit, splicing factor
gene29705	Fvb3	4303450	4303847	LastExon	LastExon	Intergenic	4.09023	4.40259	4.5243	2.60806	2.95462	2.74024	0.637846	0.000871174	RAB GTPase homolog A1D
gene29713	Fvb3	4274618	4274984	UTR3	UTR3	UTR3	6.57229	6.11037	5.71894	2.60277	4.03759	4.31643	0.595426	0.0270643	VALINE-TOLERANT 1
gene29829	Fvb3	4610473	4610797	LastExon	UTR3	UTR3	8.39643	10.8325	9.63044	4.26081	5.99777	6.99215	0.597751	0.0226139	ThiF family protein
gene29879	Fvb4	241254	241790	LastExon	LastExon	UTR3	9.55515	12.6468	10.9967	5.5095	6.68802	7.39047	0.590025	0.0184232	SH3 domain-containing protein
gene29994	Fvb4	31458039	31458255	LastExon	LastExon	UTR3	9.27081	8.17687	9.04171	5.79191	4.61846	5.22522	0.590259	0.00159845	Tetratricopeptide repeat (TPR)-like superfamily protein
gene30006	Fvb5	27123951	27124274	LastExon	UTR3	UTR3	6.78775	5.46253	6.42451	3.76804	4.02325	3.31692	0.594824	0.010797	ortholog of human splicing factor SC35
gene30044	Fvb3	9768206	9768696	LastIntron	UTR3	UTR3	10.0881	9.46268	8.72193	6.58432	6.62168	5.5926	0.664903	0.00399278
gene30145	Fvb6	9885259	9885487	LastExon	LastExon	UTR3	1.61533	1.85747	1.64941	1.09755	1.01664	1.17947	0.643016	0.00447743	Protein kinase superfamily protein
gene30154	Fvb6	9936286	9936595	LastExon	LastExon	Intergenic	3.95457	3.73119	3.72506	2.41234	2.59065	2.24907	0.635542	0.000521333
gene30234	Fvb6	10103255	10103570	LastExon	UTR3	UTR3	3.86971	3.99031	4.23071	2.65709	2.805	2.37301	0.648025	0.00115891	pleiotropic drug resistance 6
gene30241	Fvb6	10128045	10128397	LastExon	UTR3	Intergenic	15.5457	15.9863	12.2553	7.38891	10.8995	7.23791	0.582961	0.0222267	ubiquitin-protein ligases
gene30243	Fvb6	10154423	10154849	LastExon	LastExon	UTR3	4.70596	4.81504	4.56466	2.74612	3.17685	2.90847	0.62698	0.000891588	monodehydroascorbate reductase 1
gene30261	Fvb6	10274049	10274438	UTR3	UTR3	UTR3	17.7716	15.6427	17.745	10.1301	9.23413	9.65823	0.567296	0.00444293	TBP-associated factor 12
gene30294	Fvb6	10469468	10469754	LastIntron	LastExon	UTR3	4.30046	4.15248	4.17371	2.68301	2.9218	2.78989	0.66484	0.000176294	Ribosomal protein L1p/L10e family
gene30370	Fvb3	3016794	3017160	UTR3	UTR3	Intergenic	13.4234	17.4825	17.6961	6.73133	10.8832	9.85414	0.565175	0.0200039	TEOSINTE BRANCHED 1, cycloidea and PCF transcription factor 2
gene30394	Fvb3	2892978	2893327	LastExon	LastExon	UTR3	4.2518	4.45396	3.90031	1.91396	2.4161	2.00799	0.502777	0.000736231	auxin response factor 8
gene30446	Fvb3	2582989	2583399	LastIntron	UTR3	Intergenic	5.03059	5.71947	6.31184	2.81763	3.591	3.89286	0.603772	0.0104992	LisH and RanBPM domains containing protein
gene30585	Fvb3	3347676	3348064	LastIntron	LastExon	UTR3	12.0325	14.4993	13.1942	5.93724	6.2688	5.30192	0.440718	0.00405949	Ribosomal protein L18ae family
gene30611	Fvb3	3185414	3185815	LastExon	UTR3	UTR3	8.17702	7.66587	8.72081	4.04458	4.36275	4.22466	0.514254	0.00326569	cullin4
gene30619	Fvb3	3128757	3129152	LastExon	LastExon	Intergenic	5.63464	5.89035	7.15616	3.26333	3.70248	3.2904	0.549014	0.0197506	dephospho-CoA kinase family
gene30707	Fvb3	2178488	2178887	LastExon	UTR3	Intergenic	7.24698	5.8275	5.69112	2.78316	3.43018	3.65254	0.525743	0.0129934	NAD(P)H dehydrogenase B2
gene30739	Fvb3	2016223	2016591	LastExon	Intergenic	Intergenic	6.99283	7.71748	6.96438	3.96187	4.43255	4.04896	0.574098	0.00121981	Adenine nucleotide alpha hydrolases-like superfamily protein
gene30815	Fvb1	971667	971972	LastExon	LastExon	UTR3	2.69898	2.81707	2.81318	1.7195	1.81912	1.49064	0.603809	0.00326517
gene30829	Fvb1	918483	918862	UTR3	Intergenic	Intergenic	17.1524	15.5335	17.1694	8.53839	12.5635	9.59262	0.615671	0.0201055
gene30888	Fvb1	2463040	2463432	LastExon	LastExon	UTR3	4.2943	4.85817	4.98654	2.7845	3.09835	2.88567	0.620166	0.00624416
gene30932	Fvb1	2275417	2275911	LastExon	UTR3	Intergenic	8.26354	9.19414	9.07978	5.03191	6.25088	5.74958	0.641824	0.00262239	DNAJ heat shock N-terminal domain-containing protein
gene31032	Fvb1	1798757	1799729	LastExon	UTR3	Intergenic	4.06074	4.49433	4.1644	2.4195	2.63396	2.62718	0.603849	0.00133164
gene31033	Fvb1	1798757	1799729	UTR3	Intergenic	Intergenic	4.06074	4.49433	4.1644	2.4195	2.63396	2.62718	0.603849	0.00133164
gene31093	Fvb1	1555957	1556381	LastExon	LastExon	UTR3	3.03541	2.91939	2.90296	1.25883	1.2889	1.1884	0.421792	1.22986e-05	WUS-interacting protein 2
gene31121	Fvb1	1387920	1388254	LastExon	LastExon	UTR3	4.16513	3.90979	4.06787	2.39246	2.77448	2.43649	0.626168	0.00109164	heptahelical transmembrane protein1
gene31186	Fvb2	11679802	11680333	LastExon	UTR3	UTR3	8.86326	10.2312	10.0307	5.49145	6.05744	5.6669	0.591096	0.00548507	Vps52 / Sac2 family
gene31200	Fvb2	11760409	11760737	LastIntron	UTR3	Intergenic	15.5472	22.033	18.9329	8.98188	13.0211	13.8085	0.633686	0.0476889	ATP-dependent Clp protease
gene31205	Fvb2	11132700	11133239	LastIntron	LastExon	Intergenic	4.47635	5.67134	4.90917	2.61292	2.48821	2.64189	0.514252	0.018434	Class II aaRS and biotin synthetases superfamily protein
gene31254	Fvb3	10837238	10837526	UTR3	UTR3	UTR3	3.38523	3.31767	3.29423	2.23498	2.37074	2.0042	0.661181	0.00615295
gene31264	Fvb3	10877537	10878078	LastExon	UTR3	UTR3	10.4626	14.0449	13.2353	5.55782	6.71586	5.95674	0.483017	0.0191579	Seven transmembrane MLO family protein
gene31265	Fvb3	10910217	10910600	LastIntron	LastExon	UTR3	8.32102	9.35026	9.07303	3.44632	4.332	4.03276	0.44163	0.00028792	Leucine-rich repeat (LRR) family protein
gene31360	Fvb3	19958303	19958566	LastExon	UTR3	Intergenic	6.38198	6.45327	6.32343	3.37988	5.03292	3.58476	0.626221	0.0437159	glucan synthase-like 4
gene31442	Fvb1	15206689	15207143	LastIntron	UTR3	UTR3	7.6321	8.71855	7.0907	4.08984	5.81568	4.7842	0.626659	0.0136625	disproportionating enzyme
gene31477	Fvb5	16706917	16707273	LastExon	UTR3	Intergenic	3.00888	2.94713	2.67198	1.31498	1.40857	1.26159	0.461885	0.00147667	tonoplast monosaccharide transporter2
gene31482	Fvb5	16681101	16681484	LastIntron	LastExon	UTR3	4.39049	3.91022	4.05654	2.5272	2.55601	2.48161	0.612176	0.00680022
gene31484	Fvb5	16665449	16665894	LastExon	Intergenic	Intergenic	7.89027	7.0811	7.46346	3.74631	4.33179	4.57156	0.563841	0.000657089	Ribophorin I
gene31506	Fvb5	16495145	16495600	UTR3	UTR3	Intergenic	8.58104	9.43007	9.10553	5.22333	6.32907	6.18264	0.654028	0.0026877	clathrin adaptor complexes medium subunit family protein
gene31544	Fvb6	4143163	4143554	LastExon	LastExon	UTR3	7.7704	9.73816	7.64611	4.03516	5.31136	4.50112	0.5505	0.015185	eukaryotic translation initiation factor 3A
gene31590	Fvb6	4375492	4375829	LastExon	UTR3	Intergenic	2.71722	2.73165	2.5326	1.62668	1.67755	1.65299	0.621091	0.00274971	KNOTTED1-like homeobox gene 6
gene31592	Fvb6	4382607	4382997	LastExon	UTR3	UTR3	11.3875	15.347	14.0237	6.21318	8.13273	8.13716	0.55162	0.0179999	Uncharacterized protein
gene31598	Fvb6	4421629	4421960	LastIntron	UTR3	UTR3	10.0443	10.1769	7.70851	6.20191	6.9235	5.4857	0.666354	0.0411955	iron-regulated protein 3
gene31631	Fvb1	13604249	13604646	LastExon	LastExon	UTR3	5.32564	6.20987	6.21609	3.45223	3.85761	3.40251	0.603459	0.00635148	auxin response factor 8
gene31637	Fvb1	13643479	13643846	LastIntron	LastExon	UTR3	6.7563	6.64893	6.42685	3.39643	4.07241	3.57753	0.556995	0.00119384	UDP-glucose pyrophosphorylase 2
gene31698	Fvb1	15598801	15599251	LastExon	LastExon	Intergenic	9.50097	12.1484	10.2596	6.12238	6.86303	8.02906	0.658575	0.0237529	RING/FYVE/PHD zinc finger superfamily protein
gene31702	Fvb1	15598801	15599251	LastIntron	Intergenic	Intergenic	9.50097	12.1484	10.2596	6.12238	6.86303	8.02906	0.658575	0.0237529	RING-H2 finger A2A
gene31712	Fvb1	15654425	15654808	LastExon	UTR3	UTR3	7.63365	9.06829	6.71687	4.06216	4.59654	3.63533	0.524964	0.0204795	SAP domain-containing protein
gene31714	Fvb1	15676948	15677241	Exon6	UTR3	UTR3	7.96355	5.26752	5.31471	2.30764	3.8139	2.55999	0.468114	0.0463694	farnesyl diphosphate synthase 1
gene31909	Fvb2	8422553	8423032	LastExon	UTR3	UTR3	7.30242	7.38507	6.67828	3.83186	4.85862	4.58994	0.621575	0.00292495	KH domain-containing protein
gene31925	Fvb2	8542810	8543170	LastExon	UTR3	Intergenic	4.6215	4.64863	4.93748	2.39801	3.1721	3.00015	0.603216	0.00720996
gene31945	Fvb2	8679603	8679893	LastExon	LastExon	UTR3	2.58809	2.66995	2.55815	1.59785	1.78889	1.75886	0.658327	0.000748743	AP2/B3-like transcriptional factor family protein
gene32020	Fvb5	2250202	2250545	UTR3	UTR3	UTR3	8.43751	9.65663	11.8316	5.02458	7.96009	4.75863	0.592912	0.0466929	cytokinin response factor 4
gene32033	Fvb5	2316643	2317071	UTR3	UTR3	UTR3	8.40859	10.189	9.25491	5.85262	6.26631	6.09197	0.653834	0.0201529	Nucleotide-sugar transporter family protein
gene32102	Fvb5	2655975	2656331	LastIntron	LastExon	UTR3	5.73488	7.34016	6.49195	3.56097	4.61808	3.53136	0.598478	0.0127343	PHD finger protein-related
gene32119	Fvb5	2725604	2725942	UTR3	UTR3	UTR3	4.04035	3.71289	3.14023	1.99869	2.15674	1.81551	0.548121	0.0154554	UDP-D-glucose/UDP-D-galactose 4-epimerase 5
gene32166	Fvb5	2945324	2945742	LastExon	LastExon	UTR3	4.11201	4.21992	4.16879	2.50888	2.97349	2.80432	0.662897	0.00686254	aldehyde dehydrogenase 2B4
gene32175	Fvb5	2994522	2994925	LastExon	LastExon	UTR3	4.83728	4.96536	4.44326	3.23273	3.31282	2.89094	0.6624	0.00162842	Uncharacterised protein family (UPF0497)
gene32209	Fvb5	3199051	3199375	LastExon	LastExon	UTR3	9.09086	7.92829	7.64636	1.34238	1.53632	1.50245	0.177623	0.00371922	Transducin/WD40 repeat-like superfamily protein
gene32237	Fvb5	145510	146336	LastExon	Intergenic	Intergenic	3.78924	4.40088	4.3719	2.68183	2.76392	2.62357	0.642358	0.014331	Flavin-binding monooxygenase family protein
gene32238	Fvb5	145510	146336	LastExon	UTR3	Intergenic	3.78924	4.40088	4.3719	2.68183	2.76392	2.62357	0.642358	0.014331
gene32240	Fvb5	163005	163352	LastExon	Intergenic	Intergenic	5.05247	6.20089	4.60446	2.7484	3.16897	3.45465	0.591003	0.0302355	3-ketoacyl-acyl carrier protein synthase III
gene32258	Fvb5	262828	263382	LastExon	LastExon	Intergenic	3.58359	3.64164	3.18321	2.14025	2.25152	1.96698	0.610922	0.00310153	stress-inducible protein, putative
gene32259	Fvb5	262828	263382	LastExon	Intergenic	Intergenic	3.58359	3.64164	3.18321	2.14025	2.25152	1.96698	0.610922	0.00310153	Translation elongation factor EFG/EF2 protein
gene32270	Fvb5	304030	304414	LastExon	Intergenic	Intergenic	6.26288	6.2933	6.47614	3.45089	3.80162	3.82591	0.582085	0.000248727	copper ion binding
gene32355	Fvb5	731417	731975	LastIntron	LastExon	UTR3	7.20804	9.51605	7.75534	4.91049	5.93443	5.45019	0.665666	0.0434344	Protein of unknown function (DUF544)
gene32391	Fvb5	930426	930830	LastIntron	UTR3	UTR3	9.98438	13.0518	10.5992	5.91478	7.49244	8.57567	0.653565	0.0346561	Ubiquitin-like superfamily protein
gene32426	Fvb5	1124963	1125236	LastExon	UTR3	UTR3	4.38906	5.27542	4.36562	2.09069	2.38527	2.59707	0.504133	0.00673569
gene32454	Fvb5	1294714	1294963	LastIntron	LastExon	UTR3	2.6583	2.79877	2.92756	1.74773	1.87889	1.52247	0.61411	0.00159689	glutathione peroxidase 6
gene32474	Fvb5	1369290	1369898	LastExon	UTR3	UTR3	5.75102	5.46121	6.71039	3.52589	4.00607	3.92417	0.639199	0.0184733	transcription factor jumonji (jmjC) domain-containing protein
gene32517	Fvb5	1598514	1598977	LastIntron	UTR3	UTR3	9.68034	9.83327	10.6834	5.52084	6.81982	6.30533	0.617479	0.00163438	Peptidase M1 family protein
gene32555	Fvb4	2480450	2480860	LastExon	UTR3	UTR3	5.75052	5.94272	5.54705	3.13218	4.15696	3.76996	0.641468	0.0119083	ureidoglycolate amidohydrolase
gene32674	Fvb2	9312368	9312757	LastIntron	UTR3	UTR3	10.4417	7.78173	9.39093	4.15417	5.67777	5.42001	0.552319	0.0161025	Thioredoxin superfamily protein
gene35284	Fvb1	2128496	2128774	UTR3	UTR3	UTR3	10.9173	8.66864	11.6384	5.97571	7.05841	6.18073	0.61538	0.033978	F-box associated ubiquitination effector family protein
gene35379	Fvb1	6524227	6524700	LastIntron	UTR3	UTR3	11.0628	11.8322	11.2588	6.0498	7.49134	7.17787	0.606639	0.00273011
gene35381	Fvb1	6621681	6622152	LastExon	UTR3	UTR3	10.1464	11.8498	11.7044	5.30337	8.87364	7.07789	0.630699	0.037114	FAD-linked oxidases family protein
gene35393	Fvb1	7273270	7273523	UTR3	UTR3	UTR3	3.48011	3.05529	2.69668	1.93648	2.27067	1.75621	0.645939	0.0210453	F-box family protein
gene35423	Fvb1	9497361	9497796	UTR3	UTR3	UTR3	3.83039	3.4624	4.16439	2.07182	2.99976	2.30673	0.643989	0.0200596	Phosphoglycerate mutase family protein
gene35446	Fvb1	10560179	10560398	UTR3	UTR3	UTR3	5.33097	4.28918	4.71994	0.923057	1.20657	1.79222	0.273488	0.00105198	Protein of unknown function (DUF1230)
gene35485	Fvb1	14636437	14636814	UTR3	UTR3	Intergenic	2.88609	2.88395	2.98943	1.92002	1.98633	1.8207	0.653813	0.000132543	Beige/BEACH domain ;WD domain, G-beta repeat protein
gene35496	Fvb1	15982469	15982856	LastIntron	UTR3	UTR3	11.8297	10.5577	11.4782	6.04196	8.73494	6.3412	0.623585	0.0236435	Small nuclear ribonucleoprotein family protein
gene35598	Fvb2	1593546	1593826	LastExon	LastExon	UTR3	5.79666	4.29801	4.97866	2.33824	3.02868	3.42419	0.583222	0.0206875	serine carboxypeptidase-like 17
gene35615	Fvb2	2739689	2740168	LastIntron	LastExon	Intergenic	8.93257	10.2988	8.37288	5.28433	6.36736	6.54963	0.659367	0.0140623	ataxia-telangiectasia mutated
gene35645	Fvb2	5327653	5328063	LastExon	LastExon	UTR3	6.39393	6.96144	6.99574	4.2893	4.72755	4.30475	0.654588	0.000959064	regulatory particle non-ATPase 10
gene35726	Fvb2	12439379	12439736	LastIntron	UTR3	UTR3	11.0906	11.7889	10.4939	5.38	6.95335	5.95952	0.548126	0.00126073	thymidylate synthase 1
gene35732	Fvb2	13243204	13243519	UTR3	UTR3	UTR3	15.0617	15.4951	10.5992	6.33918	6.46853	5.14916	0.436312	0.031486
gene35733	Fvb2	13318253	13318669	LastIntron	UTR3	UTR3	12.4326	13.596	11.8945	5.22526	7.73739	6.23355	0.506188	0.00331722	Splicing factor, CC1-like
gene35794	Fvb2	17793254	17793635	LastExon	UTR3	Intergenic	2.64503	2.67366	2.59841	1.29958	1.50116	1.24234	0.510677	0.00208343	polyubiquitin 10
gene35821	Fvb2	19123374	19123599	LastExon	UTR3	UTR3	9.01622	10.4236	8.3562	3.35657	5.79487	4.93699	0.50685	0.00876327	Phenazine biosynthesis PhzC/PhzF protein
gene35824	Fvb2	19204919	19205354	UTR3	UTR3	UTR3	9.3411	9.93504	9.34152	4.30671	5.5033	5.01069	0.517887	0.00107603	Tudor/PWWP/MBT domain-containing protein
gene35862	Fvb2	20924379	20924848	LastIntron	UTR3	Intergenic	13.4518	14.9829	13.4649	8.26664	9.50368	9.36989	0.647745	0.00199706	YbaK/aminoacyl-tRNA synthetase-associated domain
gene35878	Fvb2	21459706	21460193	LastExon	LastExon	UTR3	10.9224	13.6623	10.3189	6.18832	7.32429	7.57203	0.604082	0.0320956	plastidic type i signal peptidase 1
gene35913	Fvb2	23290355	23290583	Intergenic	Intergenic	UTR5	7.28051	6.42247	6.03619	2.92977	5.06087	3.66877	0.590674	0.0297802	cryptochrome 3
gene35963	Fvb2	25449253	25449577	UTR3	UTR3	UTR3	4.51997	4.12866	4.9184	2.97413	3.30097	2.52675	0.648767	0.00768143	RNA-binding protein 47C
gene35975	Fvb2	26089127	26089520	UTR3	UTR3	Intergenic	4.95079	4.97904	5.01311	3.03727	3.55767	3.16653	0.65325	0.00748411	aspartate aminotransferase 3
gene35984	Fvb2	26395568	26395939	Intron5	UTR3	UTR3	5.90566	5.23925	5.81477	3.48174	4.08317	3.37441	0.645019	0.00274513	serine/arginine-rich 22
gene36067	Fvb3	381941	382351	LastIntron	Intergenic	Intergenic	5.90689	6.08846	5.69811	3.43219	4.26033	4.02344	0.662163	0.00650846	Mo25 family protein
gene36127	Fvb3	2812997	2813330	UTR3	UTR3	UTR3	5.94336	5.97427	7.02606	3.83087	4.15607	3.47593	0.605103	0.00779978
gene36193	Fvb3	5993402	5993647	LastExon	UTR3	UTR3	12.4611	15.5672	12.4215	9.44036	7.80307	7.92636	0.622247	0.0229108	Homeobox-leucine zipper family protein / lipid-binding START domain-containing protein
gene36244	Fvb3	8264013	8264925	UTR3	UTR3	Intergenic	8.08241	9.88255	7.42699	4.71609	5.59223	5.18203	0.61005	0.0348475	evolutionarily conserved C-terminal region 8
gene36247	Fvb3	8773371	8773761	LastIntron	UTR3	UTR3	9.02653	8.41266	10.0465	5.23583	6.37726	4.71336	0.593998	0.00557593
gene36261	Fvb3	9486192	9486612	UTR3	UTR3	UTR3	5.74367	7.14226	7.50563	3.11747	4.29328	3.98512	0.558852	0.0135028	SNF2 domain-containing protein / helicase domain-containing protein
gene36321	Fvb3	19012605	19012905	LastExon	LastExon	UTR3	4.17899	4.5233	3.77294	2.36347	2.72702	2.43493	0.603229	0.00669851	tubby like protein 7
gene36345	Fvb3	21360990	21361220	UTR3	UTR3	UTR3	10.1923	13.3573	8.542	3.6263	6.53556	6.03309	0.504648	0.0428162
gene36389	Fvb3	25674986	25675311	UTR3	UTR3	Intergenic	6.11807	4.71672	5.50996	2.70406	4.2902	2.98703	0.610673	0.0303	phosphate transporter 4;3
gene36410	Fvb3	26469041	26469478	LastIntron	LastExon	UTR3	18.0553	18.8467	17.7213	9.53528	14.4554	11.9939	0.658778	0.0422734	fructose-2,6-bisphosphatase
gene36474	Fvb3	29812420	29812744	UTR3	UTR3	UTR3	8.87367	10.1272	7.33855	5.00565	4.3255	3.79706	0.498424	0.0191587
gene36507	Fvb3	31644907	31645291	UTR3	UTR3	UTR3	6.47318	6.60667	6.52497	3.95365	4.52214	4.17872	0.64548	0.00347856	Transmembrane amino acid transporter family protein
gene36524	Fvb3	33086702	33087447	UTR3	UTR3	Intergenic	4.7809	4.04878	4.36942	2.42229	2.72235	3.04528	0.620491	0.00419913	protein containing PDZ domain, a K-box domain, and a TPR region
gene36525	Fvb3	33086702	33087447	LastIntron	Intergenic	Intergenic	4.7809	4.04878	4.36942	2.42229	2.72235	3.04528	0.620491	0.00419913
gene36558	Fvb4	2830293	2830568	LastExon	UTR3	UTR3	4.21437	2.94799	4.66752	1.94499	2.38574	1.65273	0.505792	0.0474628	AT-hook motif nuclear-localized protein 1
gene36568	Fvb4	4414153	4414545	LastIntron	UTR3	UTR3	12.7755	19.5319	17.3164	6.1612	11.3535	10.0006	0.554477	0.0463644	homolog of yeast autophagy 18 (ATG18) B
gene36582	Fvb4	5250318	5250615	UTR3	UTR3	UTR3	12.7502	11.3787	12.523	6.85184	9.78177	7.53481	0.659406	0.0261695
gene36675	Fvb4	17049376	17049589	UTR3	UTR3	Intergenic	4.69539	4.86281	4.9473	3.39794	2.49238	3.14466	0.622866	0.0157929
gene36701	Fvb4	19658666	19659023	LastExon	UTR3	UTR3	4.12571	4.42604	5.2271	2.12807	2.65767	1.96684	0.490068	0.00645206
gene36750	Fvb4	23301062	23301542	LastIntron	UTR3	UTR3	9.96199	10.2885	11.2427	5.86386	7.15289	5.62742	0.592006	0.00253406	Fcf2 pre-rRNA processing protein
gene36784	Fvb4	25044830	25045040	UTR5	UTR5	UTR5	1.59982	1.93053	1.95764	0.976589	1.06351	0.76366	0.510891	0.00431725	Galactose oxidase/kelch repeat superfamily protein
gene36786	Fvb4	25065774	25066115	LastIntron	UTR3	UTR3	9.10947	8.32815	7.75379	5.05005	5.35363	4.38139	0.58691	0.00284088	Zn-dependent exopeptidases superfamily protein
gene36860	Fvb4	28140238	28140627	UTR3	UTR3	UTR3	6.05111	5.76348	6.9637	3.78637	4.42509	3.10412	0.602588	0.0091531	Translin family protein
gene36875	Fvb4	28441628	28441899	LastExon	UTR3	UTR3	5.42694	5.5541	6.99414	2.93464	3.89644	3.95465	0.600035	0.021666	Asparagine synthase family protein
gene36895	Fvb4	29440301	29440684	UTR3	UTR3	Intergenic	6.74099	6.80955	6.95001	3.5958	4.88031	4.08444	0.612694	0.0173112	alpha-amylase-like 3
gene36920	Fvb4	30702858	30703116	UTR3	UTR3	UTR3	16.9406	21.9348	18.8963	6.99102	10.3098	8.90175	0.453554	0.00591708	vacuolar protein sorting 34
gene36921	Fvb4	30705961	30706308	LastIntron	LastExon	UTR3	3.57572	3.32652	3.3073	2.07394	2.44507	2.21241	0.659327	0.00137112	ADP-ribosylation factor A1F
gene37000	Fvb5	1190005	1190289	LastExon	UTR3	UTR3	15.323	18.7426	16.502	8.8313	9.55645	9.09737	0.543533	0.0135607	Nucleic acid-binding, OB-fold-like protein
gene37036	Fvb5	2556623	2556933	LastExon	Intergenic	Intergenic	6.65426	7.42624	9.14895	5.32093	4.43439	4.01407	0.592756	0.0319197	DNA primases;DNA primases
gene37053	Fvb5	3184914	3185302	UTR3	UTR3	Intergenic	3.59581	3.5625	4.64084	1.9145	1.87595	1.88024	0.480601	0.0286218	KNOTTED1-like homeobox gene 6
gene37053	Fvb5	3188907	3189262	Intron3	Intron3	Intron3	4.52371	5.13877	7.0297	1.11813	1.39305	1.25799	0.225804	0.0281696
gene37128	Fvb5	7181448	7181807	Exon11	Intron11	Intron11	4.09554	5.00186	4.84181	2.76261	2.76232	3.13327	0.62114	0.0130678
gene37129	Fvb5	7187634	7188056	LastIntron	Intergenic	Intergenic	14.8905	14.8321	13.9641	8.46899	8.36831	8.69735	0.584494	0.001057	stomatal cytokinesis defective / SCD1 protein (SCD1)
gene37138	Fvb5	7537671	7538075	LastExon	LastExon	UTR3	5.78728	6.82432	6.59137	3.50906	4.18996	4.19451	0.619359	0.00444972	porphyromonas-type peptidyl-arginine deiminase family protein
gene37148	Fvb5	8029147	8029846	LastExon	Intergenic	Intergenic	6.57446	7.06051	6.65924	3.8595	4.48492	3.93674	0.605156	0.000596011
gene37177	Fvb5	9108622	9108895	UTR3	UTR3	Intergenic	3.61742	4.48474	3.95655	2.69073	2.61001	2.11943	0.615337	0.00980726	proline-rich family protein
gene37199	Fvb5	9820578	9821133	LastIntron	UTR3	UTR3	6.33714	7.51416	6.70677	4.00843	4.58718	4.06998	0.616088	0.00655647	Translation elongation factor EF1A/initiation factor IF2gamma family protein
gene37237	Fvb5	12942931	12943328	LastExon	Intergenic	Intergenic	4.02563	4.35475	3.96002	2.4627	2.65421	2.50647	0.617758	0.0017104	3-deoxy-d-arabino-heptulosonate 7-phosphate synthase
gene37240	Fvb5	13122370	13122797	LastIntron	UTR3	UTR3	4.86633	4.31927	4.98093	3.02029	3.36514	2.83504	0.650864	0.00380257	BAX inhibitor 1
gene37259	Fvb5	14888267	14888718	LastIntron	UTR3	UTR3	10.57	10.3001	10.3335	5.83644	7.91999	6.3626	0.644765	0.0257005	SCAMP family protein
gene37268	Fvb5	16140939	16141224	LastExon	Intergenic	Intergenic	8.24763	8.10823	10.2727	6.42071	5.11174	3.88574	0.57901	0.0210733
gene37270	Fvb5	16147662	16148080	LastExon	UTR3	UTR3	6.72313	8.17437	6.81465	3.37009	4.1577	3.72169	0.518119	0.00763938	RNA-binding KH domain-containing protein
gene37271	Fvb5	16150979	16151428	Exon6	UTR3	Intergenic	4.4955	4.95594	5.64828	2.77516	2.54106	2.75563	0.53457	0.0161369
gene37293	Fvb5	17458138	17458384	UTR3	UTR3	UTR3	7.05343	8.55109	7.90574	2.97726	5.17059	3.57648	0.49869	0.0107373	SET domain protein 25
gene37349	Fvb5	22162015	22162423	Exon2	UTR3	UTR3	8.04004	8.14698	8.76208	3.9752	6.0979	5.09115	0.607807	0.0229083
gene37352	Fvb5	22209924	22210334	Intron11	LastExon	Intergenic	9.76294	10.9509	11.3527	6.54533	6.93851	7.05707	0.640571	0.0094899	transporter associated with antigen processing protein 1
gene37393	Fvb5	24449216	24449572	LastIntron	LastExon	Intergenic	8.32126	7.89023	8.44269	4.71148	5.21764	4.93693	0.602983	0.000141367	small nuclear ribonucleoprotein F
gene37518	Fvb6	2731508	2731890	UTR3	UTR3	UTR3	7.8721	9.06829	6.99732	4.70712	5.07703	5.17717	0.62501	0.0321883	homolog of yeast autophagy 18 (ATG18) H
gene37519	Fvb6	2740290	2740623	UTR3	UTR3	UTR3	9.08179	8.20897	7.96081	4.44338	4.60602	4.46367	0.535138	0.00649588	ROP binding protein kinases 2
gene37541	Fvb6	3797923	3798315	UTR3	UTR3	Intergenic	6.17742	6.39224	6.54266	3.80213	4.65006	4.17833	0.660857	0.00559356	Subunits of heterodimeric actin filament capping protein Capz superfamily
gene37562	Fvb6	5023002	5023640	LastIntron	Intergenic	Intergenic	5.2125	5.46135	6.9748	3.21075	3.99544	3.81771	0.624631	0.040859	D111/G-patch domain-containing protein
gene37586	Fvb6	7901189	7901472	LastExon	UTR3	UTR3	9.65377	10.1721	8.20451	5.66421	4.52462	5.03464	0.543105	0.00694852
gene37595	Fvb6	8305130	8305481	UTR3	UTR3	UTR3	5.7165	5.411	6.79572	3.59047	4.11659	2.99288	0.596987	0.0121393	myb domain protein 3r-5
gene37662	Fvb6	14045716	14046065	LastExon	LastExon	UTR3	14.5806	14.3901	11.9265	7.53322	8.28048	9.0023	0.606789	0.0118922
gene37670	Fvb6	14553427	14553763	LastExon	LastExon	UTR3	4.8545	5.14993	5.40397	2.76935	3.20243	2.7536	0.566275	0.00051756	alpha/beta-Hydrolases superfamily protein
gene37671	Fvb6	14562723	14563073	LastIntron	LastExon	UTR3	4.55576	4.99323	4.99731	2.75681	3.50453	3.1724	0.648532	0.00441521	Ribosomal protein S11 family protein
gene37730	Fvb6	22604775	22605058	LastExon	UTR3	UTR3	3.91843	4.07834	3.16303	2.24432	2.84628	2.34035	0.665868	0.0273064	Protein kinase superfamily protein
gene37780	Fvb6	26229276	26229552	LastExon	LastExon	UTR3	5.70957	6.20619	5.15736	2.50509	4.08645	3.07662	0.56628	0.0154717	UbiA prenyltransferase family protein
gene37840	Fvb6	30721417	30721733	LastExon	UTR3	Intergenic	9.33583	9.45207	9.49504	4.02526	4.74566	5.39717	0.500942	0.00640962	Protein of unknown function (DUF3414)
gene37886	Fvb6	32527852	32528141	LastIntron	UTR3	UTR3	5.02247	5.40226	5.0241	3.00211	3.2929	3.72374	0.648512	0.00373137	Ubiquitin-like superfamily protein
gene37921	Fvb6	33532736	33533115	LastIntron	LastExon	UTR3	4.88462	4.78699	4.73988	2.91623	3.45258	3.03671	0.65264	0.00640697
gene37942	Fvb6	33954462	33954892	LastExon	UTR3	UTR3	6.58483	6.97828	7.77228	4.01212	4.57218	4.03781	0.591604	0.00506446
gene37951	Fvb6	34407154	34407535	UTR3	UTR3	UTR3	9.21814	10.3739	8.9069	4.86552	6.37918	7.04442	0.641747	0.0157824
gene37969	Fvb6	34920119	34920498	LastIntron	Intergenic	Intergenic	6.96999	5.86756	5.96088	3.72078	4.46765	3.49808	0.621675	0.00729201	LYR family of Fe/S cluster biogenesis protein
gene38093	Fvb7	215055	215485	LastExon	Intergenic	Intergenic	5.82786	6.55094	5.86774	3.76915	3.82192	4.26147	0.649578	0.00280857	glucan synthase-like 3
gene38111	Fvb7	1655836	1656184	LastExon	LastExon	UTR3	7.41563	8.79816	7.72106	4.59131	5.34348	5.28327	0.635811	0.00771563	P-loop containing nucleoside triphosphate hydrolases superfamily protein
gene38129	Fvb7	3453930	3454331	LastIntron	UTR3	UTR3	5.87283	7.58678	7.34526	3.69601	5.2144	4.60634	0.649692	0.0263768	NIFU-like protein 2
gene38135	Fvb7	4170378	4170816	LastIntron	UTR3	UTR3	6.15882	7.85327	8.193	3.22747	4.37678	4.06771	0.525644	0.015136	CLP protease proteolytic subunit 3
gene38152	Fvb7	5328140	5328556	UTR3	Intergenic	Intergenic	4.87246	6.66439	5.28175	3.10318	4.20948	3.5305	0.644713	0.045519	alpha/beta-Hydrolases superfamily protein
gene38153	Fvb7	5403074	5403302	UTR3	UTR3	UTR3	2.48344	2.44124	2.81769	1.29383	1.95812	1.78698	0.650825	0.0258987
gene38155	Fvb7	5428027	5428480	LastIntron	UTR3	UTR3	8.96662	8.81487	7.64813	3.52361	4.76427	4.22003	0.491864	0.00156675	Single-stranded nucleic acid binding R3H protein
gene38182	Fvb7	8419336	8419887	LastExon	UTR3	UTR3	12.7341	11.729	11.0328	7.07354	5.88201	7.1991	0.567804	0.00155048	RAS associated with diabetes protein 51C
gene38300	Fvb7	11750553	11750886	LastIntron	LastExon	UTR3	13.077	12.7931	16.4792	8.34026	6.00145	7.75853	0.521856	0.0134098	NAD(P)-binding Rossmann-fold superfamily protein
gene38322	Fvb7	12147661	12148085	LastExon	UTR3	UTR3	5.86592	7.50227	7.94956	3.65489	4.04268	4.15837	0.556153	0.0321592	Acyl-CoA thioesterase family protein
gene38421	Fvb7	13677000	13677325	UTR3	UTR3	Intergenic	4.27304	3.40369	3.76487	1.74253	2.027	1.75286	0.482659	0.00902262	phosphoinositide 4-kinase gamma 4
gene38585	Fvb7	19211062	19211379	LastExon	LastExon	UTR3	4.80755	5.00197	4.71084	2.51171	3.08449	2.6438	0.567478	0.00188851	potassium transporter 2
gene38606	Fvb7	19822791	19823084	UTR3	UTR3	UTR3	7.61997	7.63583	8.20424	4.14496	6.1598	4.36327	0.625235	0.0352778	Diacylglycerol kinase family protein
gene38674	Fvb7	21953119	21953403	UTR3	UTR3	UTR3	5.06125	4.96716	4.65428	3.70681	3.03226	2.57554	0.634394	0.0214093	manganese tracking factor for mitochondrial SOD2
gene38685	Fvb7	22274026	22274316	UTR3	UTR3	UTR3	4.88368	4.73096	6.13154	2.55015	3.33758	3.25322	0.580518	0.0205927	Transcription factor jumonji (jmjC) domain-containing protein
gene38739	Fvb7	23596676	23597082	LastIntron	LastExon	UTR3	8.44333	9.56778	9.78851	5.42522	5.77486	5.84195	0.613031	0.00841322	yeast YAK1-related gene 1
gene38750	FvbUn	775721	776163	LastIntron	UTR3	UTR3	8.50865	7.2496	8.41942	3.94307	5.55524	5.50317	0.620468	0.0117792
