# Supplementary material for: N6-methyladenosine RNA modification regulates strawberry fruit ripening in an ABA-dependent manner
Source: Genome Biol. 2021 Jun 3;22:168. doi: 10.1186/s13059-021-02385-0 (PMC8173835; doi:10.1186/s13059-021-02385-0)
Supplement: Supplementary file 9 — Additional file 9: Table S8. Transcripts containing hypermethylated m6A peak in strawberry fruit at RS3 stage compared to those at RS1 fruit. [file 13059_2021_2385_MOESM9_ESM.xlsx]

## Sheet: Table S8
Table S8. Transcripts containing hypermethylated m6A peak in strawberry fruit at RS3 stage compared to those at RS1 fruit. RS1, the ripening stage 1; RS3, the ripening stage 3.
Overlapped gene ID	Chromosome	Peak Start	Peak End	Overlap_Begin	Overlap_Center	Overlap_End	m6A enrichment in peaks						Fold change (RS3/RS1)	P value	Gene Description
							RS1 Replicate 1	RS1 Replicate 2	RS1 Replicate 3	RS3 Replicate 1	RS3 Replicate 2	RS3 Replicate 3			Gene Description
gene00119	Fvb3	5569404	5569650	LastExon	LastExon	Intergenic	1.60405	1.73405	1.65767	3.26169	2.66861	2.74348	1.73623	0.0190312	photosystem I subunit K
gene00260	Fvb7	4409034	4409409	Exon8	Intron8	Intron8	1.39419	1.27599	1.46185	2.00829	2.04173	2.20736	1.51436	0.00106097	SAC3/GANP/Nin1/mts3/eIF-3 p25 family
gene00386	Fvb7	4762148	4762434	UTR3	UTR3	UTR3	5.21423	6.4292	6.30519	12.4503	11.0232	12.4905	2.00372	0.000788541	DNAse I-like superfamily protein
gene00676	Fvb4	30985088	30985381	UTR3	UTR3	UTR3	2.5871	2.14317	1.8886	3.38198	3.63322	3.60434	1.60443	0.013396	trehalose phosphate synthase
gene00676	Fvb4	30985088	30985381	UTR3	UTR3	UTR3	2.5871	2.14317	1.8886	3.38198	3.63322	3.60434	1.60443	0.013396
gene00960	Fvb6	12295593	12295874	LastExon	LastExon	UTR3	2.34436	2.3007	2.29055	3.59994	4.60744	4.95937	1.89843	0.0361887	O-methyltransferase family protein
gene01054	Fvb2	22965125	22965443	LastIntron	LastExon	UTR3	9.00009	9.17004	9.72516	14.5378	13.5972	17.9381	1.65165	0.0410062	TIFY domain protein 8
gene01054	Fvb2	22965125	22965443	LastIntron	LastExon	UTR3	9.00009	9.17004	9.72516	14.5378	13.5972	17.9381	1.65165	0.0410062
gene01632	Fvb2	10180973	10181276	LastExon	LastExon	UTR3	3.72614	3.78508	4.13264	6.78883	6.59304	5.82342	1.64939	0.00607012
gene01632	Fvb2	10180973	10181276	LastExon	LastExon	UTR3	3.72614	3.78508	4.13264	6.78883	6.59304	5.82342	1.64939	0.00607012	SH3 domain-containing protein
gene01870	Fvb5	5918874	5919246	LastExon	LastExon	UTR3	3.01116	3.35412	3.11264	4.30203	4.54517	5.61923	1.52633	0.0471872	UDP-Glycosyltransferase superfamily protein
gene01872	Fvb5	5927394	5928349	UTR3	UTR3	Intergenic	1.80291	1.82467	1.92564	3.6348	3.45177	4.02324	2.00061	0.00609376	Glycosyl hydrolase superfamily protein
gene01873	Fvb5	5927394	5928349	UTR3	UTR3	Intergenic	1.80291	1.82467	1.92564	3.6348	3.45177	4.02324	2.00061	0.00609376	ubiquitin-specific protease 10
gene03025	Fvb7	8221126	8221402	LastExon	LastExon	UTR3	2.86707	1.65109	2.10615	4.04351	3.28734	3.20258	1.59012	0.0466778	Arabidopsis RAC-like 9
gene04394	Fvb6	35184961	35185229	UTR3	UTR3	UTR3	1.68886	2.02725	2.06726	4.13781	3.46399	3.23976	1.87461	0.013308	Protein of unknown function (DUF1336)
gene04511	Fvb4	27961029	27961398	UTR3	UTR3	UTR3	3.35886	4.83862	4.42984	6.93707	7.73986	7.64423	1.76769	0.00655845	WPP domain-interacting protein 2
gene04665	Fvb4	28758262	28758691	LastExon	Intergenic	Intergenic	1.56913	1.64746	1.62351	2.87199	2.87074	2.46555	1.69589	0.0123242	Protein of unknown function, DUF538
gene04675	Fvb4	28811355	28811649	LastExon	LastExon	UTR3	3.11682	2.88271	3.04632	5.00996	4.47784	4.74833	1.57377	0.00271144	WRKY DNA-binding protein 3
gene05003	Fvb4	21586937	21587335	LastExon	LastExon	UTR3	4.16188	5.23251	4.5011	5.95614	7.30968	7.87044	1.52109	0.0316345	Galactosyltransferase family protein
gene05003	Fvb4	21586937	21587335	LastExon	LastExon	UTR3	4.16188	5.23251	4.5011	5.95614	7.30968	7.87044	1.52109	0.0316345
gene05422	Fvb6	27663875	27664225	LastExon	UTR3	UTR3	2.0219	2.01822	1.58057	3.10043	2.62806	3.56705	1.6538	0.0271641
gene05422	Fvb6	27663875	27664225	LastExon	UTR3	UTR3	2.0219	2.01822	1.58057	3.10043	2.62806	3.56705	1.6538	0.0271641	GDSL lipase 1
gene06286	Fvb5	4858264	4858506	LastExon	LastExon	UTR3	1.52145	1.49352	1.57284	1.97772	2.57498	2.33728	1.5018	0.0453541	hydroxysteroid dehydrogenase 1
gene06791	Fvb4	19914236	19914534	Exon7	LastIntron	LastIntron	1.58172	1.59831	1.81086	2.74389	2.6034	2.70843	1.61408	0.000930189	Zinc finger C-x8-C-x5-C-x3-H type family protein
gene07003	Fvb4	24100110	24100369	UTR3	UTR3	UTR3	6.14372	9.84506	9.33143	12.3012	15.6849	15.5933	1.72113	0.019323	Copper amine oxidase family protein
gene07669	Fvb3	20533721	20534034	LastExon	UTR3	UTR3	0.699286	1.04569	0.940711	10.2793	5.59138	9.87492	9.58622	0.0354917	Integrin-linked protein kinase family
gene08285	Fvb2	17326847	17327666	LastExon	LastExon	Intergenic	1.95432	1.94053	2.00579	3.49284	3.41745	3.03291	1.68511	0.00989437	Long-chain fatty alcohol dehydrogenase family protein
gene08285	Fvb2	17326847	17327666	LastExon	LastExon	Intergenic	1.95432	1.94053	2.00579	3.49284	3.41745	3.03291	1.68511	0.00989437
gene08299	Fvb2	17417276	17417476	LastExon	LastExon	UTR3	3.81066	3.73626	4.78052	6.8683	7.6509	6.48185	1.7036	0.00386408	Immunoglobulin E-set superfamily protein
gene08683	Fvb2	26661386	26661695	UTR3	UTR3	UTR3	4.16575	5.18273	4.79349	6.97761	6.92454	8.46304	1.58148	0.0154983	Protein of unknown function (DUF1350)
gene09476	Fvb5	9524063	9524528	LastExon	LastExon	UTR3	2.56139	2.82394	2.75259	4.58827	3.87173	4.25197	1.56207	0.0102168	GATA type zinc finger transcription factor family protein
gene09476	Fvb5	9524063	9524528	LastExon	LastExon	UTR3	2.56139	2.82394	2.75259	4.58827	3.87173	4.25197	1.56207	0.0102168
gene09493	Fvb5	9440990	9441263	LastIntron	UTR3	UTR3	1.4435	1.42148	1.27003	2.53454	2.92277	2.96859	2.03769	0.00409567	ADP-glucose pyrophosphorylase family protein
gene09507	Fvb5	9385425	9385696	UTR3	UTR3	Intergenic	1.2891	1.22768	1.15568	2.17098	1.83887	1.86087	1.59858	0.0128319	ARM repeat superfamily protein
gene09508	Fvb5	9385425	9385696	UTR3	UTR3	UTR3	1.2891	1.22768	1.15568	2.17098	1.83887	1.86087	1.59858	0.0128319
gene09561	Fvb5	9074481	9074765	LastIntron	Intergenic	Intergenic	6.39698	5.89797	7.14601	13.4049	13.1524	9.49666	1.85454	0.0396001	LOB domain-containing protein 27
gene10470	Fvb3	10168224	10168529	LastIntron	Intergenic	Intergenic	1.53694	1.71924	1.53493	2.87071	2.58426	2.3711	1.63346	0.0104804	RING/U-box superfamily protein
gene10484	Fvb5	12258621	12259087	UTR3	UTR3	UTR3	2.14762	2.08617	2.12413	4.36722	4.14588	3.87275	1.9481	0.00450942	photosystem II subunit R
gene10484	Fvb5	12258621	12259087	UTR3	UTR3	UTR3	2.14762	2.08617	2.12413	4.36722	4.14588	3.87275	1.9481	0.00450942	CheY-like two-component responsive regulator family protein
gene10517	Fvb5	12323813	12324182	UTR3	UTR3	Intergenic	3.9589	4.07788	4.07721	5.85605	7.25314	6.45381	1.61491	0.0246385	S-adenosyl-L-methionine-dependent methyltransferases superfamily protein
gene11182	Fvb2	21140201	21140427	LastExon	UTR3	UTR3	2.12445	2.33654	2.25816	3.66631	3.66872	3.34354	1.58928	0.00136623	TRAM, LAG1 and CLN8 (TLC) lipid-sensing domain containing protein
gene11195	Fvb2	21208104	21208770	LastExon	Intergenic	Intergenic	2.5517	2.73691	2.67133	4.16752	3.95006	4.02476	1.52543	9.0952e-05	Aldolase superfamily protein
gene11195	Fvb2	21208104	21208770	LastExon	Intergenic	Intergenic	2.5517	2.73691	2.67133	4.16752	3.95006	4.02476	1.52543	9.0952e-05
gene11297	Fvb1	3234381	3234843	LastExon	UTR3	UTR3	1.9926	2.17174	2.15973	3.13509	3.19785	3.66585	1.58107	0.0112797	Nucleotide-diphospho-sugar transferases superfamily protein
gene11599	Fvb2	22037093	22037724	LastExon	LastExon	UTR3	2.68651	3.19212	2.85644	4.7104	4.77808	5.22134	1.68399	0.000825248	Cysteinyl-tRNA synthetase, class Ia family protein
gene11599	Fvb2	22037093	22037724	LastExon	LastExon	UTR3	2.68651	3.19212	2.85644	4.7104	4.77808	5.22134	1.68399	0.000825248
gene11665	Fvb2	22402011	22402392	UTR3	UTR3	UTR3	2.41009	2.68968	2.58692	3.75148	4.06323	4.32569	1.57941	0.00448177
gene11665	Fvb2	22402011	22402392	UTR3	UTR3	UTR3	2.41009	2.68968	2.58692	3.75148	4.06323	4.32569	1.57941	0.00448177	cellulose synthase 1
gene12078	Fvb5	26246402	26246670	Intergenic	Intergenic	LastExon	0.93766	0.759787	0.96125	1.75718	1.79996	1.81599	2.02097	0.00293993
gene12216	Fvb4	4817074	4817510	LastExon	LastExon	UTR3	1.30581	1.4084	1.29033	2.24339	1.84369	1.95586	1.50902	0.0214808	Protein of unknown function (DUF581)
gene12854	Fvb7	22435790	22436113	LastExon	LastExon	UTR3	1.98776	1.9834	2.07577	3.23442	2.84801	3.64584	1.60879	0.0316543	spermidine synthase 3
gene12932	Fvb1	4930571	4930881	UTR3	UTR3	UTR3	1.77475	2.23616	1.82108	3.26417	3.31919	3.97165	1.80985	0.00694861	alpha/beta-Hydrolases superfamily protein
gene14468	Fvb3	31581619	31581990	UTR3	UTR3	UTR3	1.52293	1.61168	1.61783	2.71354	2.50165	2.52313	1.62828	0.00126498	UDP-D-apiose/UDP-D-xylose synthase 2
gene14899	Fvb1	6610289	6610569	LastExon	Intergenic	Intergenic	1.94559	2.05004	1.94836	3.07049	3.71699	2.89974	1.62975	0.0354278	aldehyde dehydrogenase 3F1
gene17601	Fvb2	15618586	15619123	LastExon	UTR3	Intergenic	2.68593	3.38193	2.8164	5.16911	4.79142	5.23094	1.70993	0.00224682	endoplasmic reticulum retention defective 2B
gene17737	Fvb6	20113106	20113366	LastExon	UTR3	UTR3	4.88456	5.77308	3.64592	7.53814	9.30202	6.49994	1.63177	0.0463654	ATP binding;protein kinases;protein serine/threonine kinases
gene18032	Fvb6	16915347	16915649	LastExon	UTR3	Intergenic	3.08588	3.69046	2.95379	5.14623	4.52504	5.78322	1.58831	0.0165689	aromatic and neutral transporter 1
gene18212	Fvb6	8732392	8732778	LastExon	UTR3	UTR3	1.66957	1.98132	1.74212	2.92529	2.65685	2.74229	1.54356	0.00153566	pyrophosphorylase 1
gene18252	Fvb6	17261408	17261830	LastExon	Intergenic	Intergenic	1.66867	1.83207	1.61273	3.00194	2.43074	2.58813	1.56856	0.0188694	FASCICLIN-like arabinogalactan protein 17 precursor
gene19790	Fvb3	378517	378871	LastIntron	Intergenic	Intergenic	3.60338	5.05795	4.123	7.44149	5.98092	5.98513	1.51807	0.0275956	Inositol monophosphatase family protein
gene19829	Fvb3	215110	215670	LastIntron	UTR3	UTR3	2.42741	2.36252	2.49948	3.35102	3.85015	4.16909	1.55983	0.026598	Heavy metal transport/detoxification superfamily protein
gene20076	Fvb3	7009340	7009623	LastExon	LastExon	UTR3	5.0459	7.00476	5.1777	10.0214	7.76921	10.172	1.62306	0.0249734	Haloacid dehalogenase-like hydrolase (HAD) superfamily protein
gene20619	Fvb3	30316815	30317274	LastExon	LastExon	UTR3	1.03918	1.14698	1.03952	1.97331	1.79691	1.81763	1.7323	0.000671961	Putative glycosyl hydrolase of unknown function (DUF1680)
gene20619	Fvb3	30316815	30317274	LastExon	LastExon	UTR3	1.03918	1.14698	1.03952	1.97331	1.79691	1.81763	1.7323	0.000671961
gene20810	Fvb1	12235367	12235651	UTR3	UTR3	Intergenic	2.17926	2.63503	2.59187	4.50185	3.27743	3.76121	1.55823	0.0454235	Protein-tyrosine phosphatase-like, PTPLA
gene20851	Fvb7	17827185	17827472	UTR3	UTR3	UTR3	1.16719	1.38841	1.38267	2.61837	2.16965	2.73743	1.91085	0.0107899	Glucose-1-phosphate adenylyltransferase family protein
gene21184	Fvb7	19860666	19861024	LastExon	Intergenic	Intergenic	2.82727	3.05281	3.04766	4.66784	4.6568	4.07218	1.50058	0.00956873	GroES-like zinc-binding alcohol dehydrogenase family protein
gene21227	Fvb7	20111683	20112158	UTR3	UTR3	UTR3	2.61377	2.9324	3.0747	4.81637	4.68842	4.82732	1.66249	0.00253779	Haloacid dehalogenase-like hydrolase (HAD) superfamily protein
gene21346	Fvb7	19235061	19235287	LastExon	UTR3	UTR3	0.644972	0.782975	0.834667	1.2149	1.2744	1.32313	1.68497	0.00355937	Chalcone-flavanone isomerase family protein
gene21451	Fvb7	14744774	14745105	Intron9	Intron9	Intron9	1.35195	1.20809	1.18422	3.70839	3.22791	3.461	2.77686	0.0014697	Cysteine proteinases superfamily protein
gene22336	Fvb6	2815125	2815415	UTR3	UTR3	UTR3	1.39702	1.0904	1.0995	1.8898	1.98995	1.62749	1.53537	0.0124546	Major facilitator superfamily protein
gene22365	Fvb6	2648417	2648614	Intergenic	UTR5	Exon1	1.59837	2.00152	1.43324	2.51647	2.60454	2.44283	1.50281	0.0303692	Calcium-dependent phospholipid-binding Copine family protein
gene22465	Fvb4	13865521	13865933	LastExon	UTR3	UTR3	1.46214	1.4924	1.52682	2.33811	2.34411	2.26778	1.55087	2.09412e-05	Chitinase family protein
gene22465	Fvb4	13865521	13865933	LastExon	UTR3	UTR3	1.46214	1.4924	1.52682	2.33811	2.34411	2.26778	1.55087	2.09412e-05
gene22540	Fvb6	3320796	3321262	LastExon	LastExon	LastExon	1.40177	1.44295	1.43313	2.30912	2.02477	2.40188	1.57457	0.017683
gene22540	Fvb6	3320796	3321262	LastExon	LastExon	LastExon	1.40177	1.44295	1.43313	2.30912	2.02477	2.40188	1.57457	0.017683	glycoside hydrolase family 2 protein
gene22775	Fvb4	23547782	23548138	LastExon	UTR3	UTR3	2.40088	3.20735	3.04338	4.1828	5.55311	5.28863	1.73662	0.0190492	Pectinacetylesterase family protein
gene23454	Fvb7	15280868	15281301	LastIntron	Intergenic	Intergenic	3.53017	4.17712	3.91953	6.56626	6.12336	6.71304	1.66878	0.000565242
gene24094	Fvb1	9418972	9419283	UTR3	UTR3	UTR3	2.07067	2.18745	2.1796	3.68075	3.41814	3.29534	1.61458	0.00389954
gene24094	Fvb1	9418972	9419283	UTR3	UTR3	UTR3	2.07067	2.18745	2.1796	3.68075	3.41814	3.29534	1.61458	0.00389954	Homeodomain-like superfamily protein
gene24265	Fvb6	31146654	31147051	LastExon	LastExon	UTR3	1.69499	1.81892	1.59112	2.61101	2.50623	2.56783	1.50539	0.00173172	ADP glucose pyrophosphorylase 1
gene24345	Fvb6	31615261	31615630	LastExon	UTR3	UTR3	1.24085	1.30929	1.18791	2.00203	2.08334	1.90862	1.60351	0.000484898
gene24345	Fvb6	31615261	31615630	LastExon	UTR3	UTR3	1.24085	1.30929	1.18791	2.00203	2.08334	1.90862	1.60351	0.000484898
gene24447	Fvb3	30873203	30873512	UTR5	Exon1	Exon1	2.30219	3.56188	2.083	5.24244	6.69123	4.3966	2.05488	0.0318883	NB-ARC domain-containing disease resistance protein
gene24493	Fvb6	29814254	29814741	LastExon	LastExon	UTR3	3.42101	3.83394	3.75592	5.24005	5.60273	6.31793	1.55852	0.0133769	galacturonosyltransferase 15
gene25796	Fvb5	8131499	8131810	LastExon	Intergenic	Intergenic	1.06361	1.12493	0.959824	1.69945	1.62064	1.58924	1.55933	0.00101156
gene26104	Fvb5	7890693	7891024	LastExon	UTR3	UTR3	0.977701	1.11305	1.03313	3.03221	2.88448	3.52491	3.02239	0.00656558	SPIRAL1-like2
gene26124	Fvb5	7765807	7766099	UTR3	UTR3	UTR3	1.7421	1.73704	1.88789	2.75969	2.84883	2.53842	1.51796	0.00280658	galacturonosyltransferase 11
gene27058	Fvb3	14418921	14419166	UTR3	UTR3	UTR3	1.99172	2.2797	1.99661	3.49891	2.79569	3.36187	1.54059	0.0208833	Leucine-rich repeat protein kinase family protein
gene27354	Fvb3	19484531	19484864	LastIntron	LastIntron	UTR3	1.79265	1.91141	1.52934	2.86063	2.66149	3.05605	1.63912	0.00224989	RING/FYVE/PHD zinc finger superfamily protein
gene27438	Fvb2	2839745	2840025	UTR3	UTR3	UTR3	3.72418	4.1634	2.90543	7.25727	6.62137	7.41644	1.97304	0.00244902
gene27438	Fvb2	2839745	2840025	UTR3	UTR3	UTR3	3.72418	4.1634	2.90543	7.25727	6.62137	7.41644	1.97304	0.00244902
gene27713	Fvb5	14203857	14204181	LastExon	LastExon	UTR3	2.66582	3.47026	3.00593	4.02712	5.04569	4.93487	1.53223	0.0183097
gene27713	Fvb5	14203857	14204181	LastExon	LastExon	UTR3	2.66582	3.47026	3.00593	4.02712	5.04569	4.93487	1.53223	0.0183097	SH3 domain-containing protein
gene27747	Fvb2	19502682	19503053	LastExon	UTR3	UTR3	2.56153	2.80547	2.70758	5.76569	4.88709	4.81801	1.91599	0.0116441	Major facilitator superfamily protein
gene27856	Fvb2	19246243	19246454	LastExon	UTR3	UTR3	1.68531	1.8561	1.68554	2.42573	2.86629	3.09613	1.60479	0.0256541	alpha/beta-Hydrolases superfamily protein
gene27980	Fvb6	37563524	37563947	UTR3	UTR3	UTR3	3.81324	3.31742	3.40139	5.83877	5.84554	6.3406	1.71143	0.000394926	31-kDa RNA binding protein
gene28391	Fvb6	36697319	36697679	UTR3	UTR3	UTR3	2.55218	3.66958	3.46835	4.52287	5.7113	5.23062	1.59593	0.0168066	ARM repeat superfamily protein
gene28706	Fvb6	30284087	30284423	UTR3	UTR3	UTR3	2.50675	2.68711	2.77643	4.4742	4.22808	4.72908	1.68518	0.00136476	MAP kinase 20
gene29320	Fvb5	17485686	17486227	UTR3	UTR3	UTR3	2.30282	2.49599	2.52375	3.69586	3.79364	3.972	1.56523	0.000234747	cellulose synthase 6
gene30644	Fvb3	1803778	1804029	UTR3	UTR3	UTR3	3.15678	2.80515	3.06184	7.70078	6.65035	5.86561	2.24039	0.0167347	S-locus lectin protein kinase family protein
gene30673	Fvb3	2362823	2363137	LastExon	LastExon	UTR3	1.25769	1.30041	1.27743	1.9589	2.04055	2.32803	1.6497	0.0167405	Putative lysine decarboxylase family protein
gene30942	Fvb1	2225805	2226102	UTR3	UTR3	UTR3	2.74454	2.99269	2.41824	5.35	4.49852	4.02289	1.70087	0.0251959	Protein phosphatase 2A regulatory B subunit family protein
gene30942	Fvb1	2225805	2226102	UTR3	UTR3	UTR3	2.74454	2.99269	2.41824	5.35	4.49852	4.02289	1.70087	0.0251959
gene31604	Fvb1	15132806	15133129	LastExon	Intergenic	Intergenic	2.9215	3.90832	4.20465	5.95545	5.22023	6.70627	1.62055	0.0171963
gene31604	Fvb1	15132806	15133129	LastExon	Intergenic	Intergenic	2.9215	3.90832	4.20465	5.95545	5.22023	6.70627	1.62055	0.0171963
gene31899	Fvb2	8365990	8366354	LastExon	UTR3	UTR3	1.53992	1.56312	1.71135	3.02271	3.88442	3.26536	2.11294	0.0166968	Homeodomain-like superfamily protein
gene31942	Fvb2	8665988	8666333	UTR3	UTR3	UTR3	2.34213	2.67893	2.79711	4.33468	3.98506	4.03589	1.58037	0.00120245	Zinc-finger domain of monoamine-oxidase A repressor R1
gene31943	Fvb2	8665988	8666333	Exon4	UTR3	Intergenic	2.34213	2.67893	2.79711	4.33468	3.98506	4.03589	1.58037	0.00120245
gene32700	Fvb2	9479008	9479371	LastExon	LastExon	LastExon	0.84591	1.1764	1.54904	2.28791	3.2799	2.72986	2.3234	0.0139109	tracheary element differentiation-related 6
gene34573	Fvb3	19484531	19484864	LastExon	UTR3	UTR3	1.79265	1.91141	1.52934	2.86063	2.66149	3.05605	1.63912	0.00224989	UDP-glucosyl transferase 85A3
gene35317	Fvb1	4117440	4117763	LastExon	UTR3	UTR3	1.82578	2.29971	2.07938	2.92564	3.96479	3.07762	1.60649	0.0447643	Protein of unknown function (DUF3511)
gene35485	Fvb1	14636457	14636818	LastIntron	UTR3	Intergenic	1.91745	1.98633	1.8207	2.98158	2.98601	2.76339	1.5252	0.000738107	Beige/BEACH domain ;WD domain, G-beta repeat protein
gene35490	Fvb1	15196481	15196818	LastExon	LastExon	Intergenic	2.31098	2.06155	2.08616	2.98989	3.03327	3.84919	1.52854	0.0464639	cyclic nucleotide gated channel 1
gene35892	Fvb2	22223846	22224215	UTR3	UTR3	UTR3	2.37045	2.71995	2.36415	3.48851	3.66986	4.4054	1.55124	0.025823	TPX2 (targeting protein for Xklp2) protein family
gene36990	Fvb5	804182	804690	LastExon	UTR3	UTR3	2.73848	2.94498	2.92848	4.31256	4.68309	4.29868	1.54371	0.00155177	hydroxymethylglutaryl-CoA synthase / HMG-CoA synthase / 3-hydroxy-3-methylglutaryl coenzyme A synthase
gene37558	Fvb6	4909277	4909520	LastExon	Intergenic	Intergenic	2.15274	2.84207	2.16105	3.74386	4.00292	4.00091	1.64169	0.0129427	Pectinacetylesterase family protein
gene37879	Fvb6	32233733	32234040	LastExon	UTR3	UTR3	2.9898	3.37811	2.80449	4.74856	4.05738	5.66282	1.57742	0.0495792
gene37879	Fvb6	32233733	32234040	LastExon	UTR3	UTR3	2.9898	3.37811	2.80449	4.74856	4.05738	5.66282	1.57742	0.0495792	Major facilitator superfamily protein
gene37930	Fvb6	33720489	33720758	Exon9	Exon9	Exon9	2.74892	2.2794	2.39549	6.0885	4.03301	5.2173	2.06616	0.0411166	Ankyrin repeat family protein
gene38118	Fvb7	2695924	2696193	LastExon	LastExon	UTR3	2.67867	2.68509	2.74254	4.01223	4.36949	3.97955	1.5249	0.00653005	Major facilitator superfamily protein
gene38169	Fvb7	7133643	7133955	LastExon	UTR3	UTR3	1.70965	1.88784	1.64628	2.82869	2.43356	2.78133	1.53393	0.00604666	Protein of unknown function (DUF1005)
gene38229	Fvb7	10734036	10734295	LastExon	UTR3	UTR3	5.66422	5.51804	5.92204	7.86588	9.89541	10.7185	1.66506	0.0441539	transcriptional factor B3 family protein
gene38471	Fvb7	14447493	14447786	LastExon	UTR3	UTR3	2.6675	2.43869	2.25033	4.63885	3.38486	3.97246	1.63069	0.0396683	UDP-Glycosyltransferase superfamily protein
gene38480	Fvb7	14550087	14550343	LastExon	LastExon	UTR3	4.71352	5.68216	5.16565	11.3072	10.2932	11.607	2.13397	0.000486707	photosystem I P subunit
gene38481	Fvb7	14550087	14550343	UTR3	UTR3	Intergenic	4.71352	5.68216	5.16565	11.3072	10.2932	11.607	2.13397	0.000486707	O-methyltransferase 1
gene38485	Fvb7	14630327	14630544	LastExon	LastExon	UTR3	2.91583	2.69365	2.8991	4.83008	4.44178	4.24419	1.58852	0.00458476	Arv1-like protein
gene38489	Fvb7	14963813	14964205	LastExon	UTR3	UTR3	1.41228	1.37175	1.48247	2.18497	2.40334	2.5765	1.67931	0.00916048	Calcium-binding endonuclease/exonuclease/phosphatase family
