# Supplementary material for: N6-methyladenosine RNA modification regulates strawberry fruit ripening in an ABA-dependent manner
Source: Genome Biol. 2021 Jun 3;22:168. doi: 10.1186/s13059-021-02385-0 (PMC8173835; doi:10.1186/s13059-021-02385-0)
Supplement: Supplementary file 10 — Additional file 10: Table S9. Transcripts containing hypomethylated m6A peak in strawberry fruit at RS3 stage compared to those at RS1 stage. [file 13059_2021_2385_MOESM10_ESM.xlsx]

## Sheet: Table S9
Table S9. Transcripts containing hypomethylated m6A peak in strawberry fruit at RS3 stage compared to those at RS1 stage. RS1, the ripening stage 1; RS3, the ripening stage 3.
Overlapped gene ID	Chromosome	Peak Start	Peak End	Overlap_Begin	Overlap_Center	Overlap_End	m6A enrichment in peaks						Fold change (RS3/RS1)	P value	Gene Description
							RS1 Replicate 1	RS1 Replicate 2	RS1 Replicate 3	RS3 Replicate 1	RS3 Replicate 2	RS3 Replicate 3			Gene Description
gene00122	Fvb3	5594791	5595190	LastExon	LastExon	UTR3	4.70948	6.12636	6.46086	3.08091	3.15638	3.32273	0.552708	0.0386442	multidrug resistance-associated protein 2
gene00414	Fvb7	4607267	4607850	Intron4	LastIntron	LastExon	5.24464	9.14979	8.56047	1.21071	1.30037	1.30284	0.166148	0.0343571	Ribosomal L27e protein family
gene01020	Fvb2	9773686	9774211	LastExon	UTR3	UTR3	8.07378	9.19766	8.90077	5.9359	5.60199	5.77144	0.661363	0.00853832	multidrug resistance-associated protein 2
gene01135	Fvb6	31929376	31929661	LastExon	UTR3	Intergenic	4.28803	3.22175	3.52117	1.5174	1.90615	1.73709	0.467832	0.0165909
gene01628	Fvb2	10138677	10139049	UTR3	UTR3	UTR3	8.42562	8.72963	8.21106	3.2191	3.70226	3.95979	0.428961	0.000119559	MATE efflux family protein
gene01657	Fvb2	10444315	10444601	LastExon	UTR3	UTR3	8.66968	7.77732	7.57576	4.27329	3.75131	3.45664	0.477932	0.000884026	ATP binding microtubule motor family protein
gene01734	Fvb4	2958870	2959126	LastExon	LastExon	UTR3	2.25183	2.35747	2.69671	1.2086	1.45657	1.27533	0.53935	0.00463189	2-oxoglutarate (2OG) and Fe(II)-dependent oxygenase superfamily protein
gene01839	Fvb5	5743841	5744238	LastExon	Intergenic	Intergenic	3.19232	3.84888	4.16522	1.69966	1.63436	1.55993	0.436709	0.0165228	cinnamyl-alcohol dehydrogenase
gene01840	Fvb5	5743841	5744238	UTR3	Intergenic	Intergenic	3.19232	3.84888	4.16522	1.69966	1.63436	1.55993	0.436709	0.0165228	nodulin MtN21 /EamA-like transporter family protein
gene02556	Fvb2	24580276	24580634	UTR3	UTR3	UTR3	3.13321	3.08266	2.89735	1.71775	1.77309	1.77654	0.577995	0.00181688	Family of unknown function (DUF566)
gene02602	Fvb2	24369871	24370376	LastIntron	UTR3	UTR3	4.5402	4.14799	5.10155	1.60211	1.74436	1.84972	0.376815	0.00634749	rotamase FKBP 1
gene03029	Fvb7	8195455	8195680	LastExon	LastExon	UTR3	1.60521	1.61068	1.64683	0.857177	0.838026	0.862452	0.525972	9.87438e-06	cytochrome P450, family 714, subfamily A, polypeptide 1
gene03933	Fvb7	8545770	8546112	LastExon	LastExon	UTR3	4.17028	5.60795	5.30844	3.08899	2.93607	3.30465	0.618408	0.0417004
gene04127	Fvb4	30031961	30032460	LastExon	UTR3	Intergenic	3.73858	3.90319	3.84967	1.74543	1.89922	1.85831	0.478875	7.67192e-06	hydroxyproline-rich glycoprotein family protein
gene04128	Fvb4	30042994	30043217	UTR3	UTR3	UTR3	4.08826	4.51508	4.28024	1.32386	1.32155	1.18129	0.297022	0.000485839	anthranilate synthase beta subunit 1
gene05154	Fvb4	22523449	22523820	LastIntron	LastExon	Intergenic	4.11358	4.57261	4.84828	2.54011	2.48646	2.66462	0.568267	0.00874604	dihydrolipoyl dehydrogenases
gene05541	Fvb6	28472836	28473123	LastIntron	UTR3	UTR3	7.31526	13.1184	13.5585	3.05137	2.08375	2.77188	0.232612	0.0470487	alpha-vacuolar processing enzyme
gene06581	Fvb4	15305159	15305494	LastExon	LastExon	UTR3	5.57909	6.46554	4.80692	3.25328	3.06871	3.79866	0.600577	0.0272052	selenium-binding protein 2
gene08148	Fvb2	4313615	4313812	UTR3	UTR3	UTR3	4.36793	4.22962	4.04243	2.19843	2.71218	3.06284	0.630812	0.0156737	acyl activating enzyme 1
gene08357	Fvb2	17777449	17777817	LastExon	UTR3	UTR3	3.89602	4.21771	3.66879	2.34814	2.47689	2.68065	0.637018	0.0032924	pleiotropic drug resistance 12
gene09242	Fvb7	6599881	6600287	LastExon	LastExon	UTR3	3.27037	3.69507	3.83928	1.92932	2.09338	1.82296	0.541029	0.00396805	Paxneb protein-related
gene09243	Fvb7	6599881	6600287	UTR3	Intergenic	Intergenic	3.27037	3.69507	3.83928	1.92932	2.09338	1.82296	0.541029	0.00396805	elicitor-activated gene 3-2
gene09885	Fvb5	4019741	4019976	LastExon	LastExon	UTR3	1.64121	1.89276	1.76218	0.70916	0.687669	0.723335	0.400322	0.00404839	RING/U-box superfamily protein
gene10726	Fvb5	12013496	12013798	UTR3	UTR3	UTR3	3.90097	3.16048	4.32391	1.99788	2.09245	2.19209	0.551798	0.0347251	poltergeist like 1
gene10766	Fvb5	12889100	12889334	LastExon	UTR3	UTR3	4.55074	6.19248	4.39347	3.10465	3.22924	2.20709	0.564258	0.041624	calcineurin B-like protein 9
gene11172	Fvb2	21069644	21070129	UTR3	UTR3	UTR3	6.89896	7.36013	8.69699	4.62856	4.46116	5.48785	0.63502	0.0177746	long chain acyl-CoA synthetase 9
gene11228	Fvb2	21372502	21372832	LastExon	UTR3	UTR3	3.77845	4.39224	4.0941	2.00308	2.12264	2.04106	0.502805	0.00591562	proteasome beta subunit C1
gene11513	Fvb4	3520597	3521023	LastExon	LastExon	LastExon	3.66342	2.66926	2.84869	1.7232	1.67269	1.52625	0.5361	0.0392022	fatty alcohol oxidase 3
gene11513	Fvb4	3521225	3522001	LastExon	LastExon	UTR3	2.80509	3.50239	3.60241	1.96577	2.36183	1.99782	0.638293	0.024466
gene11598	Fvb2	22031040	22031391	LastExon	LastExon	UTR3	4.42685	4.03944	3.92034	2.172	2.02627	2.594	0.548355	0.00129496	glucuronidase 3
gene11663	Fvb2	22398345	22398668	LastExon	LastExon	UTR3	1.55219	1.83762	1.68624	0.810462	0.87861	0.838195	0.497881	0.00674516	Mitochondrial substrate carrier family protein
gene12064	Fvb5	26354608	26355093	LastIntron	UTR3	UTR3	5.41193	6.53177	6.27636	3.55614	3.42274	4.04535	0.60506	0.00747269	pyridoxin (pyrodoxamine) 5'-phosphate oxidase
gene12192	Fvb4	4656454	4656783	LastExon	UTR3	UTR3	8.82848	7.22352	6.22096	3.04196	2.70797	2.91181	0.38889	0.0253121	Tetratricopeptide repeat (TPR)-like superfamily protein
gene12201	Fvb4	4707675	4708484	LastExon	Intergenic	Intergenic	3.26112	3.51623	3.37882	1.85335	1.69604	1.60082	0.507101	8.8881e-05	cycloartenol synthase 1
gene12754	Fvb7	22878946	22879305	Exon1	Intron2	LastIntron	4.87243	4.88318	3.97706	2.49338	3.3271	2.39175	0.598008	0.0120466
gene13306	Fvb7	21042919	21043152	UTR3	UTR3	UTR3	13.2165	14.705	11.8798	9.83757	5.84793	7.92675	0.593252	0.0227001	homeodomain GLABROUS 1
gene13398	Fvb7	20530011	20530336	LastExon	LastExon	UTR3	3.26181	4.13318	3.56161	2.28062	1.56468	2.30043	0.560915	0.0104432	cytochrome P450, family 704, subfamily A, polypeptide 1
gene13840	Fvb6	6087681	6088004	LastExon	UTR3	UTR3	1.60698	1.80643	1.80159	1.11712	1.14	1.14147	0.651694	0.0107163	saposin B domain-containing protein
gene14320	Fvb7	2920790	2921143	LastExon	LastExon	Intergenic	3.96772	4.61335	4.64584	2.57496	2.75772	3.11254	0.638488	0.0057058	uridine 5'-monophosphate synthase / UMP synthase (PYRE-F) (UMPS)
gene15784	Fvb6	21143578	21144008	UTR3	UTR3	Intergenic	8.23941	9.00501	7.7052	5.40138	5.77479	5.34173	0.662051	0.0104301	aspartate aminotransferase 1
gene16550	Fvb6	1719112	1719484	UTR3	UTR3	Intergenic	2.80831	3.79796	3.5737	1.82129	1.39598	1.38143	0.45174	0.0125636	HXXXD-type acyl-transferase family protein
gene16656	Fvb6	1106491	1106924	Exon9	UTR3	UTR3	5.06396	5.72683	5.85334	3.28387	3.26197	3.17505	0.584043	0.0100206	threonine aldolase 1
gene16912	Fvb4	6295291	6295506	UTR3	UTR3	Intergenic	3.37326	3.78612	3.91788	2.69781	2.26893	2.39065	0.664189	0.00476966
gene16978	Fvb4	6549875	6550284	LastExon	LastExon	UTR3	4.61411	5.50013	5.20954	3.20554	2.46453	3.25176	0.582221	0.00426508	Haloacid dehalogenase-like hydrolase (HAD) superfamily protein
gene17004	Fvb4	7170404	7170789	LastIntron	LastExon	UTR3	4.81525	6.00767	5.44408	2.97305	2.86837	2.87463	0.535812	0.0174436	homogentisate phytyltransferase 1
gene18167	Fvb6	9218276	9218697	Exon8	LastExon	UTR3	1.79348	1.83305	1.6196	0.981711	0.918003	0.907736	0.535146	0.00307135	Glutathione S-transferase family protein
gene18203	Fvb6	8807846	8808096	LastExon	Intergenic	Intergenic	8.33473	7.71411	7.37637	1.78911	2.12813	1.88998	0.247905	0.000821446	ATP binding microtubule motor family protein
gene18623	Fvb7	14467992	14468495	LastExon	LastExon	UTR3	2.24651	2.43319	2.34232	1.22977	1.22966	1.20293	0.521553	0.00183167	pyruvate dehydrogenase E1 alpha
gene18789	Fvb6	7337371	7337860	UTR3	UTR3	UTR3	1.6511	1.63837	1.71553	0.958592	0.999462	0.960091	0.583047	9.59893e-05	acetyl Co-enzyme a carboxylase carboxyltransferase alpha subunit
gene19596	Fvb3	1143233	1143622	LastExon	UTR3	UTR3	3.0504	3.63491	3.43322	2.19777	2.11682	2.27289	0.651032	0.0156089	ATP binding cassette protein 1
gene20593	Fvb3	30160155	30161077	LastExon	LastExon	LastExon	1.73975	1.44493	1.5709	0.821669	0.832198	0.81132	0.518379	0.0119684	Concanavalin A-like lectin protein kinase family protein
gene21027	Fvb7	18714687	18715012	LastExon	Intergenic	Intergenic	2.77535	3.82406	3.33964	1.38237	1.39997	1.39415	0.42021	0.0239675	S-adenosyl-L-methionine-dependent methyltransferases superfamily protein
gene21116	Fvb1	18913248	18913625	LastExon	UTR3	Intergenic	2.82569	3.2397	2.47961	1.56211	1.48007	1.25726	0.503154	0.013125
gene21878	Fvb6	12648282	12648597	LastExon	UTR3	UTR3	7.38562	8.71408	7.27203	3.80861	3.46117	3.71453	0.469983	0.00958045	Glycosyl hydrolases family 31 protein
gene22147	Fvb4	26021861	26022264	LastIntron	LastExon	UTR3	1.96174	2.0711	1.95156	1.15701	1.16064	1.19633	0.587191	0.000894227	NAD(P)-linked oxidoreductase superfamily protein
gene22252	Fvb4	13360015	13360342	LastExon	UTR3	UTR3	4.0514	4.96913	3.91219	1.60446	1.54153	1.56824	0.36452	0.0141212	NAD(P)-linked oxidoreductase superfamily protein
gene22398	Fvb4	14280974	14281329	LastIntron	UTR3	UTR3	7.43475	9.26403	9.09188	4.81636	4.68304	5.32517	0.574804	0.0165725	Radical SAM superfamily protein
gene22616	Fvb6	18088472	18088859	Exon13	Exon13	LastIntron	4.56766	5.67456	5.24894	2.4786	2.46976	2.56063	0.484728	0.0138061	NAD(P)-binding Rossmann-fold superfamily protein
gene23198	Fvb7	16000384	16000705	UTR3	UTR3	UTR3	2.04164	2.05419	1.98825	1.16389	1.18663	1.13305	0.572573	8.25549e-06	Seven transmembrane MLO family protein
gene23406	Fvb7	15018929	15019171	LastExon	UTR3	UTR3	2.42772	2.27278	2.48407	1.54317	1.11936	1.58278	0.590892	0.0120049
gene24316	Fvb6	31449495	31449853	UTR5	UTR5	UTR5	3.04666	3.87089	3.5329	2.31516	2.01132	2.42247	0.645805	0.0196109
gene24822	Fvb3	32659328	32659620	LastExon	UTR3	UTR3	7.9342	9.14975	7.25141	4.98151	5.39822	5.04832	0.633977	0.0280007	Peptidyl-tRNA hydrolase family protein
gene25225	Fvb6	18593486	18594056	Exon3	UTR3	UTR3	4.67913	5.08411	4.28736	1.91083	1.94036	2.22342	0.432338	0.00270691	NAC (No Apical Meristem) domain transcriptional regulator superfamily protein
gene25497	Fvb1	22607765	22608183	LastIntron	UTR3	UTR3	3.25727	3.73372	3.72131	1.97579	2.05026	2.0811	0.570107	0.00827761	cationic amino acid transporter 2
gene25589	Fvb2	2217060	2217282	UTR3	UTR3	UTR3	4.2071	3.76845	3.51398	2.04003	2.52883	2.86735	0.647217	0.0134223	HSP70-interacting protein 1
gene26174	Fvb5	7516394	7517302	LastExon	Intergenic	Intergenic	2.50358	2.9216	2.4365	1.59724	1.36654	1.434	0.559394	0.007814	Protein of unknown function (DUF1637)
gene26175	Fvb5	7516394	7517302	UTR3	UTR3	Intergenic	2.50358	2.9216	2.4365	1.59724	1.36654	1.434	0.559394	0.007814	enolase 1
gene26251	Fvb2	604484	604921	LastExon	LastExon	UTR3	5.44576	5.70779	5.14693	3.37716	3.46984	3.67186	0.64531	0.00168798	S-methyl-5-thioribose kinase
gene26733	Fvb7	16737824	16738049	Intron15	LastIntron	LastExon	4.49317	4.66321	6.22095	2.3449	2.44983	2.49463	0.474033	0.0383923	sulfate transporter 4;2
gene27472	Fvb2	3122695	3123089	UTR3	UTR3	UTR3	2.40436	3.10148	2.62984	1.56814	1.53194	1.56348	0.573224	0.029753	leucine-rich repeat transmembrane protein kinase family protein
gene27804	Fvb2	18929552	18929849	LastExon	LastExon	UTR3	6.74879	8.48651	6.92988	4.24088	5.16295	5.16979	0.6575	0.025646	Chalcone-flavanone isomerase family protein
gene28010	Fvb6	37671982	37672278	LastExon	LastExon	Intergenic	2.72083	3.09868	3.32435	1.94392	2.03234	2.11541	0.666203	0.0220259	PQ-loop repeat family protein / transmembrane family protein
gene29029	Fvb4	1496098	1496460	LastExon	Intergenic	Intergenic	4.435	4.71188	4.08316	2.28673	2.30331	2.21316	0.514224	0.00617726	ATP sulfurylase 1
gene29595	Fvb1	7437302	7437612	LastExon	UTR3	UTR3	2.18787	2.58634	2.79012	1.38228	1.42667	1.48612	0.567807	0.0227343	chloroplast heat shock protein 70-2
gene30622	Fvb3	3119703	3119918	UTR3	UTR3	UTR3	1.76985	1.93888	1.99745	0.842336	0.868723	0.865528	0.451544	0.0038161	Transketolase family protein
gene30680	Fvb3	2326215	2326504	UTR3	UTR3	UTR3	4.11503	5.05155	3.97669	2.77957	2.39172	2.45652	0.580358	0.0221367	homolog of yeast sucrose nonfermenting 4
gene31032	Fvb1	1798770	1799728	LastExon	UTR3	Intergenic	2.4253	2.65402	2.64669	0.87168	0.84836	0.805721	0.326917	0.0010534
gene31033	Fvb1	1798770	1799728	UTR3	Intergenic	Intergenic	2.4253	2.65402	2.64669	0.87168	0.84836	0.805721	0.326917	0.0010534
gene31208	Fvb2	11158875	11159229	LastExon	LastExon	UTR3	2.23948	2.21442	2.06517	1.48059	1.4215	1.43112	0.664697	0.00271145
gene31264	Fvb3	10877537	10878075	LastExon	UTR3	UTR3	5.62548	6.88547	6.06367	3.43609	3.37432	3.32232	0.545515	0.0161882	Seven transmembrane MLO family protein
gene35691	Fvb2	10130182	10130483	UTR3	UTR3	UTR3	2.96039	3.32626	3.12818	2.02413	1.62442	2.04002	0.604214	0.00244879
gene35752	Fvb2	14667450	14667738	Exon3	LastIntron	LastIntron	2.46302	2.39415	2.29649	1.1787	1.15309	1.20635	0.494592	0.000658379	BAK1-interacting receptor-like kinase 1
gene36205	Fvb3	6840805	6841032	LastExon	UTR3	UTR3	14.6351	14.8265	10.5521	8.98778	9.31291	5.74489	0.600935	0.0437625
gene36451	Fvb3	29260364	29260730	UTR3	UTR3	UTR3	2.69118	3.21236	2.73681	1.66973	1.61032	1.70125	0.576516	0.0162288	Transducin/WD40 repeat-like superfamily protein
gene36470	Fvb3	29574018	29574244	LastExon	UTR3	UTR3	6.62136	7.7373	9.44518	3.72329	4.42113	5.06489	0.554923	0.033055	Ankyrin repeat family protein
gene36582	Fvb4	5250318	5250606	UTR3	UTR3	UTR3	6.96417	9.97221	7.87345	4.66116	5.4395	4.27936	0.57961	0.0457066
gene37061	Fvb5	3693304	3693585	UTR3	UTR3	UTR3	5.13666	6.08028	4.49944	2.4856	3.00614	2.89853	0.533855	0.0237824	quinolinate synthase
gene37166	Fvb5	8547019	8547302	UTR3	UTR3	UTR3	3.30045	4.51352	3.81805	2.24928	2.29859	2.68318	0.621651	0.0389436	Biotin/lipoate A/B protein ligase family
gene37201	Fvb5	9879063	9879295	UTR3	UTR3	UTR3	7.07469	8.75957	5.84443	4.34893	1.14369	0.395694	0.271617	0.0284225
gene38130	Fvb7	3633686	3633991	UTR3	UTR3	UTR3	7.10565	5.24588	7.21016	2.1302	2.08906	2.37555	0.337129	0.0194586	NAD(P)-binding Rossmann-fold superfamily protein
gene38631	Fvb7	20566775	20567045	LastExon	LastExon	UTR3	4.29589	5.24352	5.05652	2.98633	2.9863	3.18729	0.627567	0.020204	Embryo-specific protein 3, (ATS3)
