# Supplementary material for: N6-methyladenosine RNA modification regulates strawberry fruit ripening in an ABA-dependent manner
Source: Genome Biol. 2021 Jun 3;22:168. doi: 10.1186/s13059-021-02385-0 (PMC8173835; doi:10.1186/s13059-021-02385-0)
Supplement: Supplementary file 11 — Additional file 11: Table S10. Ripening-specific peaks identified in strawberry fruit at RS1 stage. [file 13059_2021_2385_MOESM11_ESM.xlsx]

## Sheet: Table S10
Table S10. Ripening-specific peaks identified in strawberry fruit at RS1 stage. RS1, the ripening stage 1.
Chromosome	Peak Start	Peak End	Overlaped gene ID	Overlap_Begin	Overlap_Center	Overlap_End
Fvb1	13264560	13264779	gene31646	UTR5	UTR5	UTR5
Fvb1	924100	924310	gene35263	LastExon	LastExon	LastExon
Fvb1	6862271	6862621	gene14957	LastExon	UTR3	UTR3
Fvb1	13424919	13425159	gene35472	UTR5	UTR5	UTR5
Fvb1	17418237	17418493	gene16350	LastExon	LastExon	LastExon
Fvb1	1889193	1889447	gene31016	Intron1	Exon2	Intron2
Fvb1	9232658	9233125	gene24126	Exon1	Exon1	Exon1
Fvb1	5079687	5079919	gene12967	UTR5	UTR5	UTR5
Fvb1	9955090	9955379	gene23814	UTR3	UTR3	UTR3
Fvb1	14931865	14932191	gene17887	Exon1	Exon1	Exon1
Fvb1	6105739	6105991	gene14569	Intron1	Exon2	Exon2
Fvb1	6298412	6298659	gene14604	UTR5	Exon1	Exon1
Fvb1	6758671	6759009	gene14930	UTR5	UTR5	Exon1
Fvb1	10140598	10140858	gene23860	LastIntron	LastExon	Intergenic
Fvb1	4922482	4922726	gene12932	UTR5	UTR5	Exon1
Fvb1	1333478	1333791	gene31130	Exon1	Exon1	Exon1
Fvb1	2301159	2301419	gene30929	Intron2	Exon3	LastIntron
Fvb1	16859020	16859486	gene16261	UTR3	UTR3	UTR3
Fvb1	7474699	7475040	gene29592	Exon6	Exon6	LastIntron
Fvb1	11546325	11546777	gene05599	LastExon	LastExon	Intergenic
Fvb1	7255065	7255296	gene14787	LastExon	LastExon	LastExon
Fvb1	913996	914385	gene30830	Intron1	Intron2	Exon3
Fvb1	204461	204681	gene10137	Intron8	Exon9	Exon9
Fvb1	9417453	9417697	gene24094	UTR5	UTR5	Exon1
Fvb1	6184262	6184808	gene14584	Exon1	Exon1	Exon1
Fvb1	7644151	7644733	gene29558	UTR5	UTR5	LastExon
Fvb1	6549498	6549709	gene14888	UTR5	UTR5	UTR5
Fvb1	2380727	2381057	gene30908	Intergenic	Exon1	Exon1
Fvb1	4635179	4635499	gene12517	Intergenic	UTR5	Exon1
Fvb1	5125537	5125773	gene12975	UTR5	UTR5	Intron1
Fvb1	4715453	4715698	gene12538	UTR5	UTR5	UTR5
Fvb1	2776826	2777031	gene02076	UTR5	UTR5	Exon1
Fvb1	22405815	22406082	gene25474	LastExon	LastExon	LastExon
Fvb1	356777	357112	gene10105	LastExon	LastExon	LastExon
Fvb1	6332413	6332760	gene14609	UTR5	Exon1	Exon1
Fvb1	6423927	6424159	gene14859	Exon2	Exon2	Exon2
Fvb1	17557101	17557353	gene16375	Exon1	Exon1	Exon1
Fvb1	3023687	3024060	gene11875	Exon2	Exon2	Exon2
Fvb1	16065306	16065516	gene35497	UTR5	UTR5	UTR5
Fvb1	15840089	15840338	gene31738	Intergenic	UTR5	LastExon
Fvb1	8952586	8952842	gene24195	UTR5	Exon1	Exon1
Fvb1	1379123	1379369	gene31122	Intron2	Exon3	Exon3
Fvb1	11456113	11456401	gene05584	Exon6	Exon6	Exon6
Fvb1	10576367	10576911	gene01547	Exon1	Exon1	Exon1
Fvb1	2606426	2606721	gene02112	LastExon	LastExon	LastExon
Fvb1	11838802	11839084	gene05562	Exon1	Exon1	Exon1
Fvb1	2690197	2690849	gene02095	Intergenic	UTR3	Intergenic
Fvb1	6454777	6455179	gene35377	LastExon	LastExon	UTR3
Fvb1	406129	406838	gene10093	Exon2	Exon2	Intron2
Fvb1	15026224	15026739	gene17904	Exon1	Exon1	Exon1
Fvb1	3245362	3245829	gene11300	Intergenic	UTR5	LastIntron
Fvb1	3245362	3245829	gene11299	LastExon	LastExon	LastExon
Fvb1	19079355	19079870	gene21141	Exon1	Exon1	Exon1
Fvb1	4352698	4353059	gene35320	LastExon	LastExon	LastExon
Fvb1	4229254	4229499	gene12702	UTR5	UTR5	LastExon
Fvb1	19101027	19101289	gene21145	Intron4	Exon5	LastIntron
Fvb1	5083500	5084516	.	.	.	.
Fvb1	19017483	19017753	gene21129	Exon22	Exon22	Exon22
Fvb1	9459874	9460143	gene24086	UTR5	UTR5	Exon1
Fvb1	2443453	2443899	gene30893	UTR5	Exon1	Exon1
Fvb1	13226894	13227286	gene12397	Exon1	Exon1	Exon1
Fvb1	6422297	6422485	gene14859	UTR5	UTR5	UTR5
Fvb1	23057645	23058216	gene10390	Exon7	Exon9	Intron10
Fvb1	582441	583194	gene10055	UTR5	UTR5	Exon1
Fvb1	10779159	10779656	gene05735	UTR3	UTR3	UTR3
Fvb1	6738552	6739292	gene14925	LastIntron	LastExon	Intergenic
Fvb1	15854534	15854769	gene31741	Exon1	Exon1	Exon1
Fvb1	4917523	4917786	gene35182	Exon1	Exon1	Exon1
Fvb1	7256110	7256413	gene14787	Exon7	Exon8	Intron8
Fvb1	18288873	18289151	gene01753	UTR5	UTR5	Exon1
Fvb1	7477780	7477997	.	.	.	.
Fvb1	2972573	2972853	gene11863	Exon3	Exon3	Exon3
Fvb1	5502020	5502439	gene13032	UTR5	UTR5	UTR5
Fvb1	4813005	4813948	gene12917	Exon11	Exon11	Exon11
Fvb1	8948320	8948813	gene24195	Intron3	Intron4	Intron5
Fvb1	4407540	4407767	gene12473	Exon17	Intron17	Intron18
Fvb1	10341797	10342034	gene24026	Exon1	Exon1	Exon1
Fvb1	15537867	15538191	gene31624	UTR5	Exon1	Exon1
Fvb1	14861252	14862000	gene17879	UTR5	Exon1	Exon1
Fvb1	105190	105520	gene35234	Intergenic	Exon1	Exon1
Fvb1	14215981	14216299	gene24466	UTR5	Exon1	Exon1
Fvb1	6772759	6773053	gene14935	Exon1	Exon1	Exon1
Fvb1	11239040	11239341	gene05640	Intergenic	UTR5	Exon1
Fvb1	3229158	3229392	gene11295	UTR5	Exon1	Exon1
Fvb1	4049891	4050222	gene12661	Exon7	Exon8	Intron8
Fvb1	19327194	19327456	gene18585	LastExon	LastExon	LastExon
Fvb1	16288879	16289184	.	.	.	.
Fvb1	6007908	6008543	gene14549	Exon6	Exon6	Exon6
Fvb1	5690135	5690513	gene35352	Intron2	Intron3	Exon4
Fvb1	240677	241141	gene10130	Intergenic	Exon1	Exon1
Fvb1	2867800	2868107	gene35294	Intron1	Exon2	LastIntron
Fvb1	5131125	5131592	gene12977	UTR5	UTR5	Exon4
Fvb1	11522530	11522762	gene05592	UTR5	UTR5	UTR5
Fvb1	13380134	13380428	.	.	.	.
Fvb1	12107570	12107818	gene20829	LastExon	LastExon	LastExon
Fvb1	11455237	11455567	gene05584	Exon6	Exon6	Exon6
Fvb1	8894381	8894678	gene24185	Exon5	Exon6	Exon7
Fvb1	2708900	2709914	gene02091	Exon1	Exon1	Exon1
Fvb1	14649864	14650196	gene17851	Intergenic	LastExon	LastExon
Fvb1	11620022	11620519	gene05608	UTR5	Exon1	Exon1
Fvb1	7217442	7217696	gene14782	Intron13	Exon14	Intron14
Fvb1	8914697	8914935	gene24190	Intergenic	UTR5	Exon1
Fvb1	5869677	5870139	gene14520	Exon1	Exon1	Exon1
Fvb1	15053227	15053463	gene17909	UTR5	Exon1	Exon1
Fvb1	16862149	16862389	gene16261	UTR5	Exon1	Exon1
Fvb1	11462552	11462836	gene05586	UTR5	Exon1	Exon1
Fvb1	20787998	20788265	gene30353	Intron11	Exon12	Intron12
Fvb1	18937070	18937663	gene21119	UTR5	UTR5	LastExon
Fvb1	18021695	18022192	gene22036	UTR5	UTR5	Exon1
Fvb1	2163450	2163821	gene30954	Intron5	Exon7	Exon8
Fvb1	10350354	10350591	gene24024	Intron3	Exon4	Intron4
Fvb1	3793500	3793748	gene11425	UTR5	UTR5	Exon1
Fvb1	1415076	1415296	gene31116	Intron11	Exon12	Intron12
Fvb1	7165134	7165411	gene14772	Exon10	Exon10	Exon10
Fvb1	18961493	18961733	gene21124	Exon4	Exon4	LastIntron
Fvb1	10715721	10716028	gene05727	Exon1	Exon1	Exon1
Fvb1	14034076	14034408	gene24553	Intergenic	UTR5	LastExon
Fvb1	1334312	1334558	gene31130	Exon1	Exon1	Exon1
Fvb1	13255663	13256119	gene31643	LastExon	LastExon	LastExon
Fvb1	23351937	23352162	gene10354	Intron4	Exon5	Exon5
Fvb1	16887430	16887675	gene16263	LastExon	LastExon	UTR3
Fvb1	6448532	6448874	gene35376	Exon2	Exon2	Exon2
Fvb1	6081953	6082340	gene14564	Intergenic	LastExon	LastExon
Fvb1	10126068	10126364	gene35438	Exon1	Exon1	Exon1
Fvb1	19221543	19222168	gene18568	Intron4	Intron6	Exon8
Fvb1	9780242	9780482	gene24033	Intron8	Exon9	Intron9
Fvb1	102284	102507	gene35234	Intron8	Exon9	LastIntron
Fvb1	14682667	14683054	gene17855	UTR5	Exon1	Exon2
Fvb1	7632061	7632318	gene29559	LastExon	LastExon	LastExon
Fvb1	6828562	6828796	gene14947	LastExon	LastExon	LastExon
Fvb1	4136904	4137125	gene12682	UTR5	Exon1	Intron1
Fvb1	2457053	2457739	gene30889	Intergenic	Intergenic	Exon1
Fvb1	2457053	2457739	gene30890	LastExon	LastExon	Intergenic
Fvb1	21096347	21096693	gene30514	LastIntron	LastExon	UTR3
Fvb1	16619376	16619824	gene16229	LastExon	LastExon	UTR3
Fvb1	15166090	15166402	gene31435	Exon1	Exon1	Exon1
Fvb1	3537030	3537580	gene11368	LastExon	LastExon	LastExon
Fvb1	2192988	2193276	gene30949	Exon4	Exon4	Exon4
Fvb1	15962405	15962892	gene16185	UTR3	Intergenic	Intergenic
Fvb1	18410285	18410637	gene20230	UTR5	Exon1	Exon1
Fvb1	7767406	7767768	gene35401	LastExon	LastExon	UTR3
Fvb1	10334527	10334912	gene24027	LastExon	LastExon	UTR3
Fvb1	3524554	3525494	gene11363	Intergenic	Intron2	Intron3
Fvb1	1902364	1902609	gene31011	Intron3	Exon4	Intron4
Fvb1	14440003	14440310	gene20217	Intergenic	UTR5	UTR5
Fvb1	11714620	11714889	gene35454	Intron2	Exon3	Exon3
Fvb1	9778935	9779355	gene24033	Exon4	Exon4	Exon5
Fvb1	18554091	18554414	.	.	.	.
Fvb1	20794466	20794833	gene30353	UTR5	UTR5	UTR5
Fvb1	10495228	10495640	gene23995	UTR5	Exon1	Exon1
Fvb1	5682375	5682684	.	.	.	.
Fvb1	15166809	15167165	gene31435	UTR5	Exon1	Exon1
Fvb1	4212955	4213447	gene12700	Exon22	Intron23	Exon24
Fvb1	1790552	1790924	gene31036	UTR5	UTR5	UTR5
Fvb1	519991	520851	gene10069	Exon1	Exon1	Exon1
Fvb1	17979308	17979560	gene22028	UTR5	UTR5	LastIntron
Fvb1	15201014	15202270	gene31441	Exon2	Exon2	Exon2
Fvb1	23058773	23059227	gene10390	Intron4	Intron5	Intron6
Fvb1	18223144	18223489	gene01745	UTR5	UTR5	LastExon
Fvb1	12430835	12431494	gene20736	UTR5	UTR5	LastExon
Fvb1	3106223	3106612	gene11886	LastExon	LastExon	LastExon
Fvb1	976165	976447	gene30813	UTR5	UTR5	Intron1
Fvb2	15597089	15597311	gene17594	UTR5	UTR5	Exon1
Fvb2	5120802	5120998	gene07597	UTR5	UTR5	LastExon
Fvb2	26244610	26244847	gene08764	Intron4	Exon5	Exon6
Fvb2	2684633	2684853	gene27421	Intron13	Exon14	Intron14
Fvb2	2479370	2479827	gene27126	Intron17	Intron17	Intron17
Fvb2	2479370	2479827	gene27127	UTR3	UTR3	Intergenic
Fvb2	11761559	11761827	gene31200	Intron13	Exon14	LastIntron
Fvb2	24152813	24153045	gene02647	Intron3	Exon4	Exon4
Fvb2	25018661	25018938	gene09134	Exon3	Exon3	Exon3
Fvb2	24474845	24475107	gene02576	UTR5	UTR5	Intron1
Fvb2	67728	68260	gene26342	LastExon	LastExon	Intergenic
Fvb2	14866210	14866447	gene17395	UTR5	UTR5	Exon1
Fvb2	1373982	1374471	gene25371	Exon18	Intron19	Exon21
Fvb2	19679761	19680031	gene27776	UTR5	Exon1	Exon1
Fvb2	21706950	21707197	gene10969	UTR5	Exon1	Exon1
Fvb2	2568842	2569131	gene27402	Intergenic	UTR5	Intron1
Fvb2	19437335	19437678	gene27738	UTR5	UTR5	Exon1
Fvb2	14313971	14314241	gene17341	UTR5	UTR5	Exon2
Fvb2	17068069	17068316	gene08096	Exon3	Exon3	Exon3
Fvb2	13606493	13607062	gene17169	UTR5	UTR5	Exon1
Fvb2	24302696	24303224	gene02618	Exon24	Intron25	Intron26
Fvb2	8913510	8913763	gene32626	Intron1	UTR3	LastIntron
Fvb2	17092994	17093379	gene08099	Exon1	Exon1	Exon1
Fvb2	2581891	2582360	gene27405	Intron15	Intron16	Intron17
Fvb2	27339906	27340185	gene08540	Intron8	Exon9	Intron9
Fvb2	26966393	26966716	gene08624	Exon1	Exon1	Exon1
Fvb2	22058459	22058779	gene11604	LastExon	LastExon	LastExon
Fvb2	9861648	9861989	gene00925	Exon1	Exon1	Exon1
Fvb2	7737721	7737949	gene20433	Intron5	Exon6	LastIntron
Fvb2	27248124	27248332	gene08556	Intron1	Exon2	Exon2
Fvb2	17632297	17632638	.	.	.	.
Fvb2	10211971	10212433	gene01635	Exon6	Exon6	Exon6
Fvb2	14231796	14232186	gene17325	Exon1	UTR3	LastIntron
Fvb2	8582006	8582368	gene31931	Intergenic	LastExon	LastExon
Fvb2	137639	137958	gene26361	Exon1	Exon1	Exon1
Fvb2	20021635	20022083	gene24918	Exon7	Exon7	Exon7
Fvb2	28189639	28189927	gene15125	Intergenic	Intergenic	LastExon
Fvb2	26992636	26993016	gene08617	Intergenic	UTR5	Exon1
Fvb2	11385107	11385342	gene35715	Intron13	Exon14	Intron14
Fvb2	27315604	27315882	gene08545	Exon18	Exon18	LastIntron
Fvb2	5374295	5374574	gene07644	UTR5	UTR5	Exon1
Fvb2	28281593	28281914	gene15105	UTR5	Exon1	LastIntron
Fvb2	18641070	18642588	gene35814	Exon1	Exon1	Exon1
Fvb2	19862305	19862667	gene24950	UTR5	Exon1	LastIntron
Fvb2	26424474	26424800	gene08729	UTR5	UTR5	UTR5
Fvb2	14835580	14836246	gene17389	LastExon	LastExon	LastExon
Fvb2	16410510	16410723	gene08194	UTR5	UTR5	Exon1
Fvb2	27111472	27111703	gene08591	UTR5	UTR5	LastExon
Fvb2	10352327	10353598	gene01558	UTR5	Exon1	Exon1
Fvb2	27175992	27176412	gene08572	UTR5	Intron1	Intron2
Fvb2	8547107	8547334	gene31925	UTR5	Exon1	Exon1
Fvb2	11127851	11128363	gene31205	Exon1	Exon1	Exon1
Fvb2	20714178	20714458	gene11108	UTR5	Exon1	Exon1
Fvb2	12630301	12630622	gene21835	Intron6	Exon7	Intron7
Fvb2	6897306	6897507	gene35661	Intron4	Exon5	LastIntron
Fvb2	47049	47356	gene26340	UTR5	UTR5	Exon1
Fvb2	8425761	8425951	gene31909	Intron2	Exon3	Intron3
Fvb2	19519864	19520228	gene27750	UTR5	UTR5	UTR5
Fvb2	28563495	28563793	gene15044	UTR5	Exon2	Exon2
Fvb2	17087043	17087283	gene08098	Exon4	Exon4	Intron4
Fvb2	28603338	28603742	gene15036	LastExon	LastExon	UTR3
Fvb2	21490277	21490572	gene11248	UTR5	Exon1	Exon1
Fvb2	18501186	18501707	gene20330	Exon4	Exon4	Exon4
Fvb2	14496327	14496751	gene17116	Exon2	Exon2	Exon2
Fvb2	21003966	21004297	gene11161	UTR5	Exon1	Exon1
Fvb2	19619900	19620169	gene27766	Exon16	Exon16	Exon16
Fvb2	4518056	4518501	gene08175	LastExon	LastExon	LastExon
Fvb2	24509506	24509698	gene02567	Exon9	Exon9	LastIntron
Fvb2	13253608	13254132	gene23713	Intron2	Intron3	Exon4
Fvb2	11642131	11642368	.	.	.	.
Fvb2	14912585	14912805	gene35760	UTR5	Exon1	Exon1
Fvb2	28687179	28687421	gene15020	Intron4	Exon5	LastIntron
Fvb2	16565827	16566112	gene08218	UTR5	UTR5	UTR5
Fvb2	10605154	10605468	gene01680	Exon2	Exon2	Exon2
Fvb2	4132379	4132583	gene08114	Exon11	Exon11	Intron11
Fvb2	18293277	18293581	gene20276	Exon2	Exon2	Exon2
Fvb2	2252207	2252548	gene25596	LastIntron	UTR3	UTR3
Fvb2	2251076	2251752	gene25596	Exon1	Exon1	Exon2
Fvb2	17017832	17018108	gene08087	Exon6	Exon6	Exon6
Fvb2	26101120	26101616	gene35977	Intron3	Intron4	LastIntron
Fvb2	19063070	19063344	gene27827	Intron3	Exon4	Exon4
Fvb2	24201799	24202243	gene02639	Intron1	Intron2	Exon3
Fvb2	18321507	18321695	gene20271	Exon9	Exon9	Exon9
Fvb2	26972876	26973438	gene08621	UTR5	UTR5	Exon1
Fvb2	21900286	21900607	gene11007	Exon1	Exon1	Exon1
Fvb2	16045034	16045501	gene35771	UTR5	Exon1	Exon1
Fvb2	19509726	19510094	gene27748	UTR5	Exon1	Exon1
Fvb2	2865219	2865544	gene27446	Exon1	Exon1	Exon1
Fvb2	15496121	15496408	gene17569	Intergenic	Exon1	LastIntron
Fvb2	2003777	2004029	gene25549	UTR5	UTR5	Exon1
Fvb2	21450381	21450744	gene11243	Exon1	Exon1	Exon1
Fvb2	19863255	19863495	gene24949	LastExon	LastExon	LastExon
Fvb2	1115723	1116160	gene22823	Exon2	LastExon	LastExon
Fvb2	4957155	4957357	gene07388	Exon1	Exon1	Intron1
Fvb2	9052800	9053051	gene32645	Intron3	Exon4	Intron4
Fvb2	27285648	27285907	gene08549	Exon10	Exon10	Exon10
Fvb2	2297868	2298056	gene25602	Intron3	Intron4	Exon5
Fvb2	8945055	8945458	gene32629	UTR5	UTR5	Exon1
Fvb2	25982574	25982788	gene08819	UTR5	Exon1	Exon1
Fvb2	28710522	28710859	gene15017	Intron7	Intron8	Exon9
Fvb2	23885365	23886288	gene02692	LastExon	LastExon	LastExon
Fvb2	24959186	24960264	gene09143	Intron11	Exon14	Intron16
Fvb2	23672903	23673175	gene15428	Intron1	Exon2	Intron2
Fvb2	8382279	8382664	gene31900	UTR5	Exon1	Intron1
Fvb2	15164980	15165347	gene17434	Exon6	Exon6	Intron7
Fvb2	28280906	28281239	gene15105	LastExon	LastExon	LastExon
Fvb2	17105858	17106150	gene08104	UTR5	UTR5	LastExon
Fvb2	8977934	8978386	gene32634	Exon3	Exon3	Exon3
Fvb2	66777	67160	gene26342	Intergenic	UTR5	LastExon
Fvb2	1330556	1330850	gene25368	UTR5	LastExon	LastExon
Fvb2	3372338	3372614	gene27505	UTR5	UTR5	Exon1
Fvb2	17062535	17062964	gene08095	Intron2	Exon3	Exon3
Fvb2	20990041	20990289	gene11157	Intron6	UTR3	LastIntron
Fvb2	22345021	22345247	gene11651	LastIntron	UTR5	UTR5
Fvb2	21842775	21843145	gene10994	UTR5	UTR5	Exon1
Fvb2	20242760	20243233	gene10579	LastExon	LastExon	LastExon
Fvb2	22281726	22281928	gene11642	UTR5	UTR5	Intron1
Fvb2	20118622	20118914	gene35846	UTR5	UTR5	Exon1
Fvb2	279704	279917	gene26379	UTR5	Exon1	Exon1
Fvb2	23899953	23900230	gene02689	UTR5	UTR5	Exon1
Fvb2	26946865	26947166	gene08628	Intergenic	LastExon	LastExon
Fvb2	12497516	12498294	gene35728	UTR5	UTR5	Exon1
Fvb2	28046969	28047334	gene15154	UTR5	Exon1	Exon1
Fvb2	19054813	19055167	gene27826	UTR5	UTR5	Exon1
Fvb2	25686799	25687247	gene35972	UTR5	UTR5	UTR5
Fvb2	20990795	20991043	gene11157	Exon6	UTR3	Intron6
Fvb2	23622678	23622921	gene15415	Exon1	Exon1	Exon1
Fvb2	22900901	22901185	gene01042	Intron1	Exon2	LastIntron
Fvb2	16825475	16825776	.	.	.	.
Fvb2	13882908	13883195	gene17222	UTR5	Exon1	Exon1
Fvb2	21015296	21015484	gene11164	Exon1	Exon1	Exon1
Fvb2	27729964	27730861	gene15233	Exon2	Exon3	Exon3
Fvb2	22525099	22525776	gene11689	Intron6	Exon8	Intron8
Fvb2	10343578	10343818	gene01558	LastExon	LastExon	LastExon
Fvb2	9324585	9325041	gene32677	Intron1	Intron2	Intron3
Fvb2	6445452	6445798	gene28524	UTR5	LastExon	LastExon
Fvb2	2235426	2235870	gene25593	UTR5	UTR5	LastExon
Fvb2	20431881	20432537	gene35857	Exon4	Exon5	Intron5
Fvb2	17256490	17256897	gene08272	Intron2	Intron4	Intron5
Fvb2	10208469	10208900	gene01635	Exon3	Exon3	Exon3
Fvb2	27316956	27317234	gene08545	Intron15	Intron16	Intron17
Fvb2	14242917	14243190	gene17326	Exon5	Exon6	Intron6
Fvb2	22532421	22532706	gene35898	LastExon	LastExon	LastExon
Fvb2	27545584	27545862	gene08495	Exon3	Exon3	Intron3
Fvb2	10057907	10058158	gene01617	Intergenic	LastExon	LastExon
Fvb2	17087678	17087900	gene08098	Exon3	Exon3	Intron3
Fvb2	22523894	22524796	gene11689	Intron8	Exon10	Exon11
Fvb2	23685204	23685425	gene15431	Intron6	UTR3	LastIntron
Fvb2	6467959	6468316	gene28530	Intergenic	LastExon	LastExon
Fvb2	8067234	8067456	gene19680	Intergenic	Exon1	Intron1
Fvb2	23589946	23590246	gene15409	UTR5	Exon1	Exon1
Fvb2	27409459	27410038	gene08527	Exon1	Exon1	Intron2
Fvb2	20244384	20244692	gene10579	UTR5	Exon1	LastIntron
Fvb2	18294844	18295057	gene20276	UTR5	Exon1	Exon1
Fvb2	24109828	24110016	gene02654	Exon7	Exon7	Intron7
Fvb2	14561248	14561727	gene17127	Intron4	Exon5	UTR3
Fvb2	26163629	26163887	gene08781	Intron1	Exon2	Exon2
Fvb2	24115126	24115375	gene02653	Exon4	Intron4	Exon5
Fvb2	20431458	20431646	gene35857	Intron5	Exon6	Exon6
Fvb2	24162860	24163060	gene02645	UTR5	UTR5	Intron1
Fvb2	20943714	20944099	gene11146	Exon1	Exon1	Exon1
Fvb2	26376738	26377122	gene08737	UTR5	UTR5	Exon1
Fvb2	12169558	12169814	gene02140	Intergenic	Exon1	Exon1
Fvb2	7177597	7177893	gene25256	Intron8	Exon9	Exon10
Fvb2	25747286	25747552	gene08991	UTR5	UTR5	Exon1
Fvb2	15085714	15085997	gene17422	LastExon	LastExon	LastExon
Fvb2	14634826	14635423	gene17477	UTR5	UTR5	Exon1
Fvb2	19551887	19552136	gene27754	Exon2	Exon2	Exon2
Fvb2	27083297	27083557	gene08599	UTR5	UTR5	Exon1
Fvb2	14638457	14638920	gene17477	LastExon	LastExon	UTR3
Fvb2	4672333	4672959	gene08042	Exon2	Exon2	Exon2
Fvb2	17044023	17044908	gene08093	Exon3	Intron3	Exon4
Fvb2	2845840	2846411	gene27440	Intergenic	Intergenic	Exon1
Fvb2	20275053	20276039	gene10585	Intron2	Exon5	LastIntron
Fvb2	20278528	20279354	gene10586	Intron2	Exon5	Exon7
Fvb2	19364148	19364997	gene27626	LastExon	LastExon	LastExon
Fvb2	9563421	9563887	gene30070	UTR5	Exon1	Intron1
Fvb2	25160705	25161029	gene09110	Exon1	Exon1	Intron1
Fvb2	10170226	10170620	gene35693	Intron4	Intron5	Exon6
Fvb2	25159715	25160015	gene09110	Intron1	Exon2	LastExon
Fvb2	25189722	25189981	gene09104	Intron1	Exon2	Intron2
Fvb2	14232621	14233016	gene17325	UTR5	Exon1	Exon1
Fvb2	10081561	10081909	gene01622	Exon22	Exon22	Intron22
Fvb2	17635454	17635803	gene08333	Exon1	Exon1	Exon1
Fvb2	22412663	22413086	gene11666	Exon2	Intron2	LastIntron
Fvb2	17905803	17906451	gene08375	Intron23	Intron24	Intron25
Fvb2	21806736	21807111	gene10986	Intergenic	UTR5	LastExon
Fvb2	17038326	17038774	gene08092	Intron3	Exon4	Exon4
Fvb2	292175	292729	gene26269	LastExon	LastExon	LastExon
Fvb2	26245156	26245608	gene08764	Exon2	Intron3	Intron4
Fvb2	13972525	13972858	gene35743	UTR5	UTR5	Exon1
Fvb2	13382727	13383108	gene23732	Exon2	Exon2	Exon2
Fvb2	10954173	10954832	gene01782	LastExon	LastExon	UTR3
Fvb2	27984186	27986633	gene15172	Exon2	Exon2	Exon2
Fvb2	7175956	7176240	gene25256	Intron6	Exon7	Intron7
Fvb2	15656101	15656560	.	.	.	.
Fvb2	12640324	12640776	gene21837	LastExon	LastExon	LastExon
Fvb2	28088976	28089375	gene15143	Exon1	Exon1	Exon1
Fvb2	27237353	27237833	gene08559	UTR5	Exon1	Exon1
Fvb2	5319162	5319629	gene35644	UTR5	UTR5	Exon1
Fvb3	29585495	29585867	gene01495	LastExon	LastExon	LastExon
Fvb3	24528122	24528354	gene13949	Intergenic	LastExon	LastExon
Fvb3	7263105	7263377	gene20037	Exon1	Exon1	Exon1
Fvb3	7577403	7577625	gene19988	Exon1	Exon1	Exon1
Fvb3	17928028	17928233	gene25327	UTR5	Exon1	Exon1
Fvb3	8275108	8275794	gene19729	Exon23	Intron25	Intron26
Fvb3	600992	601276	gene19735	LastExon	LastExon	LastExon
Fvb3	11043075	11043455	gene31283	LastExon	LastExon	LastExon
Fvb3	29481888	29482146	gene36462	UTR5	UTR5	UTR5
Fvb3	4768860	4769119	gene29795	UTR5	UTR5	UTR5
Fvb3	20512597	20512830	gene07673	Intron8	Exon9	Exon9
Fvb3	22362855	22363257	gene15271	LastExon	LastExon	LastExon
Fvb3	15552677	15552950	gene28899	Intron6	Exon7	LastIntron
Fvb3	11829349	11829603	gene03202	UTR5	UTR5	UTR5
Fvb3	15109504	15109824	gene23163	LastExon	LastExon	LastExon
Fvb3	27288556	27288817	gene28182	Exon3	Exon3	Intron3
Fvb3	4545540	4545754	gene29658	Intron1	Exon2	Exon2
Fvb3	2284214	2284402	gene30688	UTR5	UTR5	UTR5
Fvb3	33111766	33112111	gene01601	UTR3	UTR3	UTR3
Fvb3	19903231	19903537	gene31369	UTR5	Exon1	Exon1
Fvb3	3825113	3825423	gene24852	Intron4	Exon5	LastExon
Fvb3	32433281	32433491	gene24772	UTR5	UTR5	Exon1
Fvb3	18785136	18785637	gene27222	LastExon	LastExon	LastExon
Fvb3	26700309	26700582	gene36414	LastExon	LastExon	LastExon
Fvb3	29259650	29259883	gene01439	UTR5	LastExon	LastExon
Fvb3	15026514	15026797	gene36294	Exon2	Exon2	Exon2
Fvb3	3164153	3164515	gene30616	Intergenic	LastExon	LastExon
Fvb3	2745938	2746253	gene30419	LastExon	LastExon	LastExon
Fvb3	8438998	8439253	gene19705	Intron1	UTR5	Exon2
Fvb3	4476353	4476621	gene29675	Exon1	Exon1	Exon1
Fvb3	111343	111596	gene19853	Intergenic	Exon1	Exon1
Fvb3	7972262	7972493	gene19917	UTR5	UTR5	Intron1
Fvb3	4657334	4657653	gene29819	Exon1	Exon1	Exon1
Fvb3	21867668	21867879	gene14692	Intergenic	UTR5	LastExon
Fvb3	30132620	30133265	gene20590	Exon4	Exon4	Exon4
Fvb3	14396203	14396505	gene27055	Exon1	Exon1	Intron1
Fvb3	33076280	33076802	gene01597	Exon8	Exon9	Intron10
Fvb3	24504612	24504835	gene13945	LastExon	LastExon	LastExon
Fvb3	23923916	23924223	gene14090	Intron4	Exon5	LastIntron
Fvb3	26059376	26060088	gene07898	Intron5	Intron7	Exon9
Fvb3	22633094	22633342	gene24452	UTR5	Exon1	Exon1
Fvb3	24531263	24531486	gene13950	Intergenic	LastExon	LastExon
Fvb3	13312299	13312512	gene03480	Exon1	Exon1	Intron1
Fvb3	18465545	18466030	gene27202	Intron2	Intron3	Intron4
Fvb3	25620371	25620575	gene07964	Intron1	Exon2	Exon2
Fvb3	27239802	27240198	gene28192	UTR5	UTR5	Exon1
Fvb3	18212526	18212812	gene25404	Intergenic	Exon1	Exon1
Fvb3	18426452	18426707	gene27194	UTR5	Exon1	Exon1
Fvb3	5265216	5265504	gene02386	UTR5	UTR5	Exon1
Fvb3	3130689	3130933	gene30618	LastExon	LastExon	UTR3
Fvb3	4683393	4683728	gene29815	Intergenic	Intergenic	Exon1
Fvb3	4683393	4683728	gene29814	Intergenic	Intergenic	Intron1
Fvb3	10597125	10597700	gene00318	Exon1	Exon1	Intron1
Fvb3	169227	169530	gene19841	Exon31	Exon32	Intron32
Fvb3	32306984	32307211	gene24758	UTR5	UTR5	Exon1
Fvb3	2286099	2286406	gene30687	Exon1	Exon1	Exon1
Fvb3	26591803	26592020	gene30064	Exon1	Exon1	LastIntron
Fvb3	7712674	7712997	gene19969	UTR5	UTR5	Intron1
Fvb3	7087266	7087679	gene20066	LastIntron	LastIntron	LastIntron
Fvb3	26258644	26258839	gene07923	UTR5	UTR5	Exon1
Fvb3	20323736	20323962	gene07693	Intron12	Exon13	Intron13
Fvb3	5180272	5180873	gene02372	UTR5	UTR5	Exon1
Fvb3	11131503	11131809	gene36266	UTR5	Exon1	Exon1
Fvb3	1007938	1008249	gene19625	Exon3	Exon3	Exon3
Fvb3	3390438	3390692	gene36139	UTR5	Exon1	Exon1
Fvb3	4902212	4902502	gene29766	LastIntron	LastExon	LastExon
Fvb3	19725065	19725349	gene27156	Intron3	Exon4	Exon4
Fvb3	27735008	27735215	gene28100	LastIntron	UTR5	LastExon
Fvb3	7147323	7147620	gene20059	Exon1	Exon1	Exon1
Fvb3	18786566	18786873	gene27222	UTR5	Exon1	Exon1
Fvb3	15411988	15412684	gene28881	Exon3	Exon4	LastExon
Fvb3	32070603	32070830	gene24724	Exon1	Exon1	Exon1
Fvb3	2666686	2666953	gene36121	Exon8	Exon8	Exon8
Fvb3	8052608	8052889	gene19903	Intergenic	Exon1	Exon2
Fvb3	29690495	29691526	gene01517	Exon5	Exon5	Exon5
Fvb3	24779703	24779955	gene13993	Intron5	Exon6	LastIntron
Fvb3	3675643	3675831	gene24879	Intergenic	Exon1	Intron1
Fvb3	9081919	9082176	gene18484	UTR5	Exon1	Exon1
Fvb3	24525202	24525452	.	.	.	.
Fvb3	4771352	4771793	gene29794	Intron11	Intron12	Exon14
Fvb3	16909445	16909764	gene21567	Exon1	Exon1	Intron1
Fvb3	27716465	27716660	gene28104	UTR3	UTR3	UTR3
Fvb3	4421293	4422240	gene29685	Exon1	Exon1	Exon1
Fvb3	7263720	7264168	gene20037	UTR5	Exon1	Exon1
Fvb3	23820030	23820250	gene14073	Intron2	Exon3	Intron3
Fvb3	28268260	28268448	gene28822	Intergenic	UTR5	Intron1
Fvb3	9492987	9493254	gene29950	UTR5	Exon1	Exon1
Fvb3	16495879	16496270	gene01100	UTR5	Exon1	Exon1
Fvb3	9373799	9374150	gene18538	UTR5	UTR5	Exon1
Fvb3	27292091	27292330	gene28181	Intergenic	LastExon	LastExon
Fvb3	22187090	22187391	gene14660	LastExon	LastExon	LastExon
Fvb3	2956841	2957055	gene30382	UTR5	Exon1	Exon1
Fvb3	103848	104142	gene19855	UTR5	UTR5	Exon1
Fvb3	17401503	17401715	gene36303	UTR5	UTR5	UTR5
Fvb3	8267041	8267664	gene19729	Intron42	Exon44	Intron45
Fvb3	171092	171411	gene19841	Exon24	Exon24	Exon24
Fvb3	2921386	2921666	gene30388	Exon2	Exon2	Intron2
Fvb3	21482417	21482702	gene14822	Exon3	Exon3	Exon3
Fvb3	6600572	6600785	gene20143	Intron1	UTR5	Exon2
Fvb3	3716916	3717281	.	.	.	.
Fvb3	31276526	31276917	gene14373	UTR5	UTR5	LastExon
Fvb3	3275960	3276380	gene30595	Exon9	Exon9	Exon9
Fvb3	1445836	1446452	gene19526	UTR3	UTR3	UTR3
Fvb3	3316657	3316887	gene36135	Intron8	Exon9	Intron9
Fvb3	21280924	21281507	gene14851	Exon20	Exon21	Intron22
Fvb3	18452766	18453238	gene27200	LastExon	LastExon	LastExon
Fvb3	1301400	1301717	gene19556	Intergenic	LastExon	LastExon
Fvb3	13558895	13559176	gene03518	Exon1	Intron1	Exon2
Fvb3	27005626	27006203	gene28231	UTR5	UTR5	UTR5
Fvb3	2619358	2619585	gene16490	LastExon	LastExon	LastExon
Fvb3	25359307	25360187	gene07782	Exon4	Exon4	Exon4
Fvb3	5241175	5241682	gene02383	Exon1	Intron1	Exon2
Fvb3	17426544	17426843	gene23530	UTR5	Exon1	Exon1
Fvb3	25617887	25618181	gene07963	Exon2	Exon2	Exon2
Fvb3	10692597	10692824	gene00335	UTR5	LastExon	LastExon
Fvb3	3040991	3041258	gene30367	Exon2	Exon2	Exon2
Fvb3	29262709	29262915	gene36451	Intron2	Exon3	Intron3
Fvb3	29520928	29521204	gene36465	Intergenic	LastExon	LastExon
Fvb3	32667300	32667552	gene24823	Intron11	Exon12	Intron12
Fvb3	9482388	9482650	gene36261	Exon15	Exon15	Exon15
Fvb3	32621129	32621416	gene24814	LastExon	LastExon	LastExon
Fvb3	19484531	19484864	gene34573	LastExon	UTR3	UTR3
Fvb3	19484531	19484864	gene27354	LastIntron	LastIntron	UTR3
Fvb3	11712486	11712783	gene03187	UTR5	UTR5	Exon1
Fvb3	11762172	11762471	gene03194	UTR5	UTR5	Exon2
Fvb3	6373366	6373847	gene20190	LastExon	LastExon	LastExon
Fvb3	1554563	1554981	gene24658	LastExon	LastExon	LastExon
Fvb3	33109884	33110097	gene01601	Intron1	UTR5	Exon2
Fvb3	4897583	4898038	gene29767	LastExon	LastExon	LastExon
Fvb3	17848154	17848440	.	.	.	.
Fvb3	2022464	2022667	gene36113	LastIntron	LastExon	LastExon
Fvb3	22505382	22505693	gene36355	Intron1	Exon2	Intron2
Fvb3	29186078	29186337	gene01428	Exon1	Exon1	Exon1
Fvb3	7413259	7413702	gene20012	UTR5	UTR5	LastExon
Fvb3	7934387	7934597	gene19924	LastExon	LastExon	LastExon
Fvb3	3021633	3021950	gene30369	UTR5	Exon1	Exon1
Fvb3	30218523	30218875	gene20600	Intergenic	UTR5	LastExon
Fvb3	3303553	3303790	gene36134	Intron8	Exon9	Intron9
Fvb3	11838421	11838653	gene03204	UTR5	Exon1	Exon1
Fvb3	22775917	22776273	gene24619	UTR5	UTR5	Exon1
Fvb3	20861313	20861829	gene15372	Intron10	Intron12	LastIntron
Fvb3	27466102	27466383	gene28150	Exon13	Exon13	Exon13
Fvb3	30160155	30161077	gene20593	LastExon	LastExon	LastExon
Fvb3	21873425	21873692	gene14691	Exon3	Exon3	Intron3
Fvb3	26477037	26477465	gene07947	UTR5	Exon1	Exon1
Fvb3	5450662	5450904	gene02423	Exon4	Exon4	Intron4
Fvb3	15007108	15007410	gene23153	Exon2	Exon3	Intron3
Fvb3	27740356	27740609	gene28098	LastExon	LastExon	LastExon
Fvb3	29596628	29596822	gene01497	Intron5	Intron6	Exon7
Fvb3	7645157	7645594	gene19979	Intron4	Intron5	Intron6
Fvb3	1672890	1673203	gene36109	LastExon	LastExon	LastExon
Fvb3	28123674	28123907	gene28795	Intron2	Exon3	Intron3
Fvb3	4896940	4897167	gene29767	Exon12	Exon12	Intron12
Fvb3	7394554	7394927	gene20016	Intergenic	Exon1	Exon1
Fvb3	18702213	18702468	gene27174	Intergenic	UTR5	Exon1
Fvb3	22969394	22969920	gene24598	UTR5	UTR5	Exon1
Fvb3	23881119	23881482	gene14081	Exon1	Exon1	Exon1
Fvb3	13742866	13743149	gene03548	Exon1	Exon1	Exon1
Fvb3	3674932	3675282	gene24879	Intron1	Exon2	Exon2
Fvb3	13129719	13130462	gene03445	Intergenic	Intergenic	Exon1
Fvb3	13129719	13130462	gene03446	Intergenic	UTR5	Exon2
Fvb3	2585630	2585935	gene30446	Exon1	Exon2	Intron2
Fvb3	12802028	12802355	gene03324	Exon6	Exon7	Exon7
Fvb3	30073185	30073415	.	.	.	.
Fvb3	4921018	4921528	gene29764	UTR5	Exon1	Exon1
Fvb3	8269973	8270197	gene19729	Intron38	Exon39	Intron39
Fvb3	2987019	2987269	gene30375	Exon1	Exon1	Exon1
Fvb3	30883992	30884469	gene24446	Exon5	Exon6	Exon6
Fvb3	8267873	8268105	gene19729	Intron40	Exon41	Intron41
Fvb3	26174367	26174632	gene07911	LastIntron	LastExon	LastExon
Fvb3	9898933	9899183	gene30059	LastIntron	LastExon	LastExon
Fvb3	11844435	11845047	gene03205	Exon2	Exon2	Exon2
Fvb3	3192275	3192568	gene30611	UTR5	Exon1	Intron1
Fvb3	7808636	7808824	gene19949	UTR5	UTR5	UTR5
Fvb3	18526093	18526412	gene27214	Exon1	Exon1	LastIntron
Fvb3	23826394	23826621	gene14075	LastIntron	Intergenic	Intergenic
Fvb3	23826394	23826621	gene36362	Intergenic	Exon1	Exon1
Fvb3	364608	364886	gene19792	UTR3	UTR3	UTR3
Fvb3	17472701	17473016	gene23539	Exon7	Exon8	Intron8
Fvb3	4903454	4903791	gene29766	UTR5	Exon1	Intron1
Fvb3	1584740	1585047	gene24668	UTR5	UTR5	LastExon
Fvb3	12398006	12398301	gene03381	LastExon	LastExon	LastExon
Fvb3	5289546	5289857	gene02391	Intergenic	UTR5	Exon1
Fvb3	3115295	3115541	gene30623	Exon1	Exon1	Exon1
Fvb3	5591311	5591587	gene00122	Exon21	Exon21	Intron21
Fvb3	11892446	11892702	gene03131	UTR5	UTR5	LastExon
Fvb3	20950775	20951112	gene15362	UTR5	Exon1	Intron1
Fvb3	8013886	8014146	gene36234	Intron1	Exon2	Exon2
Fvb3	17463290	17463563	gene23537	Intron1	Exon2	LastIntron
Fvb3	9913145	9913372	gene30060	LastExon	LastExon	UTR3
Fvb3	20323157	20323448	gene07693	Intron13	Exon14	Exon15
Fvb3	23556888	23557128	gene16845	Intron15	Exon16	Intron16
Fvb3	26895737	26896191	gene30213	Exon4	Exon5	Exon6
Fvb3	509273	509647	gene19759	Exon4	Exon4	Intron4
Fvb3	10760236	10760520	.	.	.	.
Fvb3	11899550	11900158	gene03133	Exon1	Exon1	Exon1
Fvb3	217560	217843	gene19829	Intron1	Exon2	Intron2
Fvb3	11719208	11719616	gene03188	Intron4	Intron5	Exon6
Fvb3	22599477	22599807	gene15240	LastExon	LastExon	LastExon
Fvb3	6424769	6425668	gene36198	Exon3	Exon3	Exon3
Fvb3	31167315	31168048	gene24407	LastExon	LastExon	LastExon
Fvb3	1056017	1056410	gene19615	Intergenic	Exon1	Exon1
Fvb3	16562726	16563569	gene01107	Exon1	Exon1	Exon1
Fvb3	23687963	23688743	gene36359	Exon3	LastExon	LastExon
Fvb3	3602613	3602930	gene24894	Intergenic	Intergenic	Exon1
Fvb3	29449747	29450295	gene01473	UTR5	Exon1	Exon1
Fvb3	20353855	20354242	gene36337	Intron3	Exon4	LastIntron
Fvb3	31399088	31399485	gene14353	Exon5	UTR3	UTR3
Fvb3	20308564	20309072	gene36336	UTR5	LastExon	LastExon
Fvb3	6846953	6847298	gene36207	UTR5	UTR5	UTR5
Fvb3	23819064	23819496	gene14073	Intron3	Exon5	Exon5
Fvb3	2821154	2821390	gene30407	Intergenic	UTR5	Intron1
Fvb3	2706438	2706891	gene30426	Intron1	Intron2	Exon4
Fvb3	32965017	32965306	gene01585	Exon4	Exon4	Intron4
Fvb3	4981810	4982374	gene29752	LastExon	LastExon	LastExon
Fvb3	18981498	18981884	gene27260	Intergenic	LastExon	LastExon
Fvb3	25081799	25082179	gene13896	Intron1	Exon2	Exon2
Fvb3	3567575	3568071	gene24900	UTR5	UTR5	LastExon
Fvb3	23970190	23970633	gene14102	UTR5	UTR5	LastExon
Fvb4	32053758	32054028	gene00844	Intron3	Exon4	Intron4
Fvb4	17294566	17295291	gene05829	UTR5	UTR5	Exon2
Fvb4	19734632	19734863	gene06752	Intron16	Exon17	Intron17
Fvb4	27420963	27421260	gene03865	LastExon	UTR3	UTR3
Fvb4	32432490	32432739	gene00773	Intron4	Exon5	LastIntron
Fvb4	25483685	25483982	gene07234	LastExon	LastExon	LastExon
Fvb4	27421840	27422230	gene03865	Exon3	Exon3	LastIntron
Fvb4	24146853	24147103	gene07016	Intergenic	UTR5	Exon1
Fvb4	19937974	19938271	gene06793	Exon8	Exon8	Exon8
Fvb4	15180907	15181149	gene06602	LastExon	LastExon	LastExon
Fvb4	15817243	15817537	gene06495	Intron4	Exon5	Intron5
Fvb4	14392266	14392522	gene36650	UTR5	UTR5	Exon1
Fvb4	31911177	31911390	.	.	.	.
Fvb4	28103489	28103717	gene04538	Intron3	Exon4	Exon4
Fvb4	31520934	31521152	gene00628	LastIntron	LastExon	LastExon
Fvb4	3369821	3370050	gene11481	UTR5	UTR5	Exon1
Fvb4	29329049	29329364	gene03991	Exon2	Exon2	Exon2
Fvb4	27221942	27222220	gene03762	Exon3	Exon3	UTR3
Fvb4	12735638	12736257	gene27394	Intron9	Exon11	Exon13
Fvb4	32010665	32010921	gene00855	UTR5	UTR5	UTR5
Fvb4	23438721	23438972	gene22793	LastIntron	LastExon	LastExon
Fvb4	17931924	17932152	gene09861	Intergenic	Exon1	Exon1
Fvb4	17694571	17694867	gene09774	Intron8	Exon9	Exon9
Fvb4	1565897	1566116	gene29041	Exon2	Exon2	Intron2
Fvb4	17300320	17300563	gene05829	LastExon	LastExon	LastExon
Fvb4	21897701	21897943	gene05046	Exon1	Exon1	Intron1
Fvb4	29701396	29701691	gene04068	Intergenic	Intergenic	LastExon
Fvb4	5540286	5540550	gene12319	Intergenic	UTR5	LastExon
Fvb4	25563248	25563468	gene07247	UTR5	UTR5	Exon2
Fvb4	7116249	7116553	gene16998	Intergenic	Exon1	Exon1
Fvb4	19737873	19738147	gene36703	LastExon	LastExon	LastExon
Fvb4	29462466	29462702	gene04019	UTR5	UTR5	Exon1
Fvb4	14833012	14833475	gene16888	LastExon	LastExon	Intergenic
Fvb4	16100195	16100904	gene06141	LastExon	LastExon	LastExon
Fvb4	2485745	2485992	gene32555	UTR5	Exon1	Exon1
Fvb4	14175082	14175439	gene22387	Intron6	Exon7	Exon7
Fvb4	31127463	31127741	gene00708	Exon2	Exon2	Intron2
Fvb4	5309596	5310520	gene12290	LastExon	LastExon	UTR3
Fvb4	26234695	26234936	gene03590	UTR5	UTR5	Exon1
Fvb4	32086378	32086646	gene00838	LastExon	UTR3	Intergenic
Fvb4	30865607	30865953	gene00650	Exon1	Exon1	Exon1
Fvb4	31251171	31251556	gene00734	Exon16	Exon16	Exon16
Fvb4	5067664	5068109	gene12022	Intron12	Intron13	Intron14
Fvb4	20971103	20971305	gene07057	LastIntron	LastExon	LastExon
Fvb4	14832362	14832707	gene16888	Exon16	Exon16	LastIntron
Fvb4	13652339	13652547	gene22430	Intron19	Exon20	Intron20
Fvb4	25650524	25650957	gene07261	Intergenic	Exon1	Exon1
Fvb4	30895385	30895712	gene36925	Exon5	Exon5	Exon5
Fvb4	25937606	25937825	gene07310	UTR5	Exon1	Intron1
Fvb4	20977219	20977522	gene07058	UTR5	LastExon	LastExon
Fvb4	18951431	18951859	gene06639	LastExon	LastExon	LastExon
Fvb4	19325576	19325776	gene06705	Exon30	Exon30	Exon30
Fvb4	28827525	28827946	gene36884	Exon1	Exon1	Exon1
Fvb4	28827525	28827946	gene04677	UTR3	UTR3	UTR3
Fvb4	30359277	30359738	gene06251	Exon9	Intron9	Exon10
Fvb4	22663621	22663851	gene05177	UTR5	UTR5	UTR5
Fvb4	18259990	18261128	gene20387	Exon1	LastExon	LastExon
Fvb4	3258455	3258751	gene11461	LastExon	LastExon	LastExon
Fvb4	6412586	6412807	gene16947	Exon3	Exon3	Exon3
Fvb4	30358079	30358681	gene06251	Exon5	Exon6	Intron7
Fvb4	15186375	15186872	gene06600	LastExon	LastExon	LastExon
Fvb4	21703435	21703697	gene36726	Exon11	Exon11	Intron11
Fvb4	2556605	2556861	gene32570	Intron10	Exon11	Exon11
Fvb4	31492595	31493002	gene29996	Intergenic	LastExon	LastExon
Fvb4	5946726	5946940	gene16866	Intergenic	Exon1	Exon1
Fvb4	22424596	22424915	gene05138	LastExon	LastExon	Intergenic
Fvb4	26668049	26668363	gene03668	UTR3	UTR3	UTR3
Fvb4	2918846	2919369	gene36559	Intron5	Intron6	Exon7
Fvb4	17695725	17696092	gene09774	Exon10	Exon10	Exon10
Fvb4	15459776	15459994	gene06551	UTR5	UTR5	UTR5
Fvb4	29274081	29274361	.	.	.	.
Fvb4	29594227	29594527	gene04048	UTR5	UTR5	Exon1
Fvb4	31255452	31255715	gene00734	Exon6	Exon6	Exon6
Fvb4	31123932	31124193	gene00708	LastExon	LastExon	LastExon
Fvb4	27436878	27437143	gene03869	Intergenic	Exon1	Exon1
Fvb4	3370215	3370412	gene11481	Intron1	Exon2	Intron2
Fvb4	17299736	17300103	gene05829	LastExon	LastExon	LastExon
Fvb4	19468644	19468887	gene06720	LastExon	UTR3	UTR3
Fvb4	16305263	16305541	gene06113	Intergenic	UTR5	Exon1
Fvb4	719329	719739	gene29975	Exon2	Exon2	Exon2
Fvb4	2839681	2840027	gene01760	UTR5	UTR5	UTR5
Fvb4	8385179	8385587	gene17096	UTR5	UTR5	LastExon
Fvb4	4473577	4473869	gene20731	Intron4	Intron5	Exon6
Fvb4	30903377	30903642	gene00658	UTR5	Exon1	Exon1
Fvb4	30591091	30591337	gene06193	UTR5	UTR5	LastExon
Fvb4	11427277	11427885	gene05233	UTR5	Intron1	Exon3
Fvb4	30639708	30640207	gene06203	Exon3	Exon3	Exon3
Fvb4	23677112	23677309	gene36755	Intron6	Exon7	LastIntron
Fvb4	24297049	24297382	gene06970	Exon2	Exon2	Exon2
Fvb4	27252680	27252977	gene03769	Exon8	Exon9	Intron9
Fvb4	24326733	24326987	gene06976	UTR5	Exon1	Exon1
Fvb4	7377878	7378262	gene17029	Exon21	Intron21	Exon22
Fvb4	17923277	17923636	gene09856	Exon1	Exon1	Exon1
Fvb4	21393031	21393334	gene04773	Exon3	Exon3	Exon3
Fvb4	9075660	9075976	.	.	.	.
Fvb4	24429903	24430230	gene06934	Exon3	Exon3	Exon3
Fvb4	24290596	24290972	gene06969	LastExon	LastExon	LastExon
Fvb4	28104679	28104952	gene04538	UTR5	Exon1	Exon1
Fvb4	30891315	30891624	gene36925	UTR5	UTR5	UTR5
Fvb4	26438874	26439113	gene03625	LastExon	LastExon	LastExon
Fvb4	31254233	31254443	gene00734	Intron9	Exon10	Exon10
Fvb4	17136209	17136501	gene05889	Intergenic	LastExon	LastExon
Fvb4	30080908	30081282	.	.	.	.
Fvb4	28483955	28484228	gene04597	Intergenic	Exon1	Exon1
Fvb4	7197942	7198898	gene17007	Intron1	Intron3	Exon5
Fvb4	32203317	32203867	gene00819	Intron8	Intron9	Exon11
Fvb4	29006610	29007094	gene04716	Exon17	Exon17	Intron17
Fvb4	6393433	6393796	gene36587	UTR5	UTR5	UTR5
Fvb4	26424855	26425160	gene03621	UTR5	Exon1	Exon1
Fvb4	19729856	19730115	gene06752	Intergenic	Intergenic	UTR5
Fvb4	12955385	12955698	gene27650	Intron1	Exon2	Exon2
Fvb4	26289275	26289474	gene36804	Exon1	Exon1	Intron1
Fvb4	720056	720314	gene29975	Exon2	Exon2	Exon2
Fvb4	31793268	31793494	gene00900	Intron9	Exon10	Exon10
Fvb4	18432992	18433671	gene20407	Exon1	Exon1	Exon1
Fvb4	20954927	20955291	gene07056	UTR5	UTR5	LastExon
Fvb4	1727358	1727696	gene29056	Exon1	Exon1	Exon1
Fvb4	26240908	26241218	gene03591	Intergenic	Exon1	Exon1
Fvb4	30134543	30135251	gene04143	Exon30	Exon30	Intron30
Fvb4	27422413	27422674	gene03865	Exon2	Exon2	Intron2
Fvb4	2166232	2166479	gene34369	UTR5	UTR5	Intron1
Fvb4	27724766	27725454	gene04476	Exon1	Exon1	Exon1
Fvb4	28138429	28138733	gene36860	Exon1	Exon2	Exon3
Fvb4	31209548	31209844	gene00726	LastExon	LastExon	UTR3
Fvb4	9314744	9314932	gene21694	Exon14	Exon14	LastIntron
Fvb4	27106064	27106252	gene03743	Intron1	Exon2	LastIntron
Fvb4	32312806	32313110	gene00798	Exon1	Exon1	Exon1
Fvb4	31242519	31242809	gene00732	UTR5	Exon1	Exon1
Fvb4	27725607	27725955	gene04476	Exon1	Exon1	Exon1
Fvb4	30893749	30894146	gene36925	Intron2	Exon3	Exon3
Fvb4	24427624	24427872	gene06934	Exon3	Exon3	Exon3
Fvb4	2490409	2491036	gene32556	Exon3	Exon3	Exon4
Fvb4	15068723	15068971	gene06622	UTR5	UTR5	UTR5
Fvb4	23071538	23071772	gene22985	Intergenic	UTR5	Exon1
Fvb4	18716012	18716449	gene06175	UTR5	UTR5	Exon1
Fvb4	21812546	21812951	gene05029	Exon1	Exon1	Exon1
Fvb4	14210734	14211019	gene22392	Intron1	Exon2	Exon3
Fvb4	27572130	27572404	gene03889	Intron3	Exon4	Intron4
Fvb4	16798075	16798427	gene05941	UTR5	UTR5	LastExon
Fvb4	29502723	29502938	gene04028	Intron2	Intron3	Intron3
Fvb4	15804778	15805084	gene06497	UTR5	Exon1	Exon1
Fvb4	458002	458190	gene29912	Exon9	Exon9	Exon9
Fvb4	21069158	21069489	gene07075	LastExon	LastExon	LastExon
Fvb4	14392733	14392967	gene36650	Exon1	Exon1	Exon1
Fvb4	5963856	5964194	gene16867	Exon4	Exon4	Exon4
Fvb4	25477883	25478174	gene07233	Exon4	Exon4	Exon4
Fvb4	3807168	3807418	gene11559	Intron2	Exon3	Intron3
Fvb4	15418084	15418349	gene06559	UTR5	UTR5	Exon1
Fvb4	15189673	15190095	gene06599	LastExon	LastExon	LastExon
Fvb4	13713615	13713848	gene22437	UTR5	Exon1	Intron1
Fvb4	29590659	29590929	gene04047	UTR5	UTR5	Exon1
Fvb4	30865156	30865474	gene00650	Intergenic	UTR5	Exon1
Fvb4	25019651	25019918	gene36781	Exon6	Exon6	Intron6
Fvb4	24031334	24032027	gene06993	Intron4	Exon6	Intron7
Fvb4	15433979	15434442	gene36659	UTR3	UTR3	Intergenic
Fvb4	14828199	14828518	gene16888	Intron8	Exon9	Intron9
Fvb4	29660495	29660750	.	.	.	.
Fvb4	15665962	15666444	gene06517	Intergenic	Exon1	LastIntron
Fvb4	30036978	30037308	gene04127	Intergenic	UTR5	UTR5
Fvb4	7669120	7669744	gene17068	LastExon	LastExon	UTR3
Fvb4	27234258	27235249	gene03765	Exon2	Exon2	Intron3
Fvb4	391570	391812	.	.	.	.
Fvb4	1564810	1565077	gene29041	Intron2	Exon3	LastIntron
Fvb4	21245938	21246245	gene04816	Exon2	Exon2	Exon2
Fvb4	27538834	27539106	gene03883	Intergenic	Exon1	Intron1
Fvb4	27219370	27219707	gene03761	UTR5	Exon1	Exon1
Fvb4	22013207	22013586	gene05064	UTR5	UTR5	LastExon
Fvb4	1493283	1493572	gene29029	Intergenic	UTR5	Exon1
Fvb4	19729290	19729703	.	.	.	.
Fvb4	25292399	25292755	gene07200	Intergenic	LastIntron	LastExon
Fvb4	24059141	24059785	gene06997	Exon9	Exon9	Intron9
Fvb4	31896444	31896804	gene00878	Intergenic	LastExon	LastExon
Fvb4	31523662	31524162	gene00628	UTR5	Exon1	Exon1
Fvb4	24327919	24328198	gene06977	UTR5	UTR5	LastExon
Fvb4	3612804	3613289	gene11526	Exon2	Exon2	Exon2
Fvb4	9272186	9272603	gene36615	Exon3	Exon3	Exon3
Fvb4	26427479	26427860	gene03622	LastExon	LastExon	LastExon
Fvb4	18207416	18207719	gene20393	LastExon	UTR3	UTR3
Fvb4	20462932	20463157	.	.	.	.
Fvb4	26436046	26436528	gene03624	LastExon	LastExon	LastExon
Fvb4	15403043	15403357	gene06562	Intron16	Exon17	Intron17
Fvb4	2557422	2557691	gene32570	Intron9	Exon10	Intron10
Fvb4	19331273	19332146	gene06705	Intron10	Exon12	Exon14
Fvb4	16303545	16303953	gene06114	LastExon	LastExon	LastExon
Fvb4	24266195	24266506	gene06963	Exon12	Exon12	Exon12
Fvb4	32315736	32316158	gene00797	Exon1	Exon1	Exon1
Fvb4	19733151	19734184	gene06752	Intron10	Intron13	Intron16
Fvb4	15506981	15507669	gene06545	Exon5	Exon5	Exon5
Fvb4	23449868	23450333	gene22791	Intron1	Intron2	Exon4
Fvb4	16666106	16666442	gene06101	UTR5	UTR5	Exon1
Fvb4	7874251	7874607	gene17249	Exon2	Exon2	Intron2
Fvb4	22076300	22076628	.	.	.	.
Fvb4	7760174	7760649	gene17227	Exon2	Exon2	Exon2
Fvb4	8003677	8003996	gene17267	UTR5	Exon1	Exon1
Fvb4	722641	723040	gene29975	LastExon	LastExon	LastExon
Fvb4	13655100	13655751	gene22431	LastExon	LastExon	LastExon
Fvb4	5206196	5206709	gene12274	UTR5	Exon1	Exon1
Fvb4	5327707	5328022	gene12293	Intergenic	Exon1	Exon1
Fvb4	28038436	28038848	gene04525	UTR5	UTR5	LastExon
Fvb5	1750529	1750874	gene31819	LastExon	UTR3	UTR3
Fvb5	15195299	15195554	gene13718	UTR5	UTR5	Exon1
Fvb5	12362453	12363203	gene10525	Exon1	UTR3	LastIntron
Fvb5	8592315	8592619	gene26014	Exon1	Exon1	Exon1
Fvb5	14242120	14242308	gene27718	UTR5	UTR5	LastIntron
Fvb5	10066547	10066873	gene09377	Intergenic	Intergenic	LastExon
Fvb5	15140911	15141109	gene13709	Intron3	Exon4	Exon4
Fvb5	20023167	20023420	gene10899	UTR5	UTR5	UTR5
Fvb5	6127873	6128220	gene01908	UTR5	UTR5	LastExon
Fvb5	4215231	4215612	gene37077	LastIntron	LastExon	LastExon
Fvb5	2363859	2364597	gene32040	Exon1	Exon1	Exon1
Fvb5	3861010	3861268	gene09998	UTR5	UTR5	Exon1
Fvb5	2366620	2366908	gene32041	LastExon	LastExon	LastExon
Fvb5	10557655	10557992	gene09291	Intergenic	UTR5	Exon1
Fvb5	6256334	6256795	gene01946	Intron7	Intron8	Intron9
Fvb5	26266382	26266692	gene12076	Exon1	Exon1	Exon1
Fvb5	9680728	9681198	gene09450	UTR5	UTR5	Exon1
Fvb5	16173934	16174178	gene02229	UTR5	Exon1	Exon1
Fvb5	5943806	5944066	gene01875	UTR5	UTR5	UTR5
Fvb5	8871803	8872035	gene25951	UTR5	UTR5	Exon1
Fvb5	7912434	7912752	gene26102	Exon3	Exon3	Exon3
Fvb5	1852187	1852413	gene37026	Intergenic	Exon1	Exon1
Fvb5	11088869	11089151	gene08921	UTR5	Exon1	Exon1
Fvb5	17526477	17526709	gene29310	Intron4	Exon5	Intron5
Fvb5	16133201	16133472	gene02223	UTR5	UTR5	UTR5
Fvb5	25161668	25161932	gene37411	LastExon	LastExon	LastExon
Fvb5	20747049	20747597	gene11837	Exon1	Exon1	Intron2
Fvb5	12940054	12940283	gene37237	Intergenic	UTR5	Exon1
Fvb5	3487445	3487745	gene09844	Intron3	Exon4	Exon5
Fvb5	15896987	15897214	.	.	.	.
Fvb5	7707611	7707861	gene26138	UTR5	Exon1	Exon1
Fvb5	8876418	8876781	gene25951	Exon10	Exon11	Exon11
Fvb5	23191465	23191766	gene25040	Intergenic	UTR5	LastExon
Fvb5	10494905	10495195	gene09302	UTR5	Exon1	Intron1
Fvb5	28942220	28942484	gene02321	Intron3	Exon4	Intron4
Fvb5	14076330	14076600	gene27697	UTR5	UTR5	UTR5
Fvb5	7879968	7880216	gene26106	UTR5	UTR5	UTR5
Fvb5	2069604	2069849	gene31992	UTR5	Exon1	Exon1
Fvb5	26149923	26150166	gene12095	UTR5	UTR5	Exon1
Fvb5	24207834	24208070	gene26933	UTR5	Exon1	Exon1
Fvb5	7785612	7785885	gene26119	Intron6	Exon7	Exon7
Fvb5	10184658	10184904	gene09354	UTR5	Exon1	Exon1
Fvb5	27883343	27883565	gene37445	Intron2	Exon3	Intron3
Fvb5	10873744	10874207	gene08962	LastExon	LastExon	LastExon
Fvb5	2363365	2363659	gene32040	Exon1	Exon1	Exon1
Fvb5	6381752	6381971	.	.	.	.
Fvb5	20331557	20331922	gene11771	Intron3	Intron4	Intron5
Fvb5	2387364	2387855	gene37031	LastExon	LastExon	LastExon
Fvb5	358676	359034	gene32284	UTR5	Exon1	Exon1
Fvb5	15505177	15505402	gene13754	Exon1	Exon1	Exon1
Fvb5	2545900	2546131	gene32081	Intergenic	UTR5	LastExon
Fvb5	10154287	10154543	gene09360	UTR5	Exon1	Exon1
Fvb5	6158089	6158974	gene01914	Exon21	Exon22	Intron24
Fvb5	4890637	4891205	gene06486	Exon8	Exon8	Intron8
Fvb5	290576	290859	gene32266	Intron7	Exon8	Exon9
Fvb5	4628240	4628499	gene06336	Intron2	Exon3	Intron3
Fvb5	3133139	3133427	gene32199	UTR5	Exon1	Exon1
Fvb5	8143339	8143550	gene25791	Intergenic	UTR5	Exon1
Fvb5	28463132	28463593	gene02235	LastExon	LastExon	LastExon
Fvb5	9163988	9164405	gene09544	Intergenic	UTR5	Exon1
Fvb5	8027104	8028291	gene25809	Exon1	Exon1	Intron1
Fvb5	7234915	7235572	gene26233	Intron11	Exon13	Exon14
Fvb5	25271767	25272069	.	.	.	.
Fvb5	22931701	22931938	gene37367	UTR5	UTR5	Intron1
Fvb5	10416044	10416822	gene09315	Exon2	Exon2	Exon2
Fvb5	5226126	5226643	gene06433	Intergenic	Intergenic	LastIntron
Fvb5	5226126	5226643	gene06434	Intergenic	Intergenic	Exon1
Fvb5	25523901	25524381	gene37413	Exon2	Intron3	Exon5
Fvb5	5689100	5689588	gene01828	Exon4	Exon4	Exon4
Fvb5	27124672	27124916	gene30006	Intron4	Exon5	Exon5
Fvb5	2988612	2989015	gene37045	Exon6	Exon6	Exon6
Fvb5	9124338	9124560	gene09551	UTR5	UTR5	Exon1
Fvb5	5508310	5508555	gene33423	Intergenic	Exon1	Intron1
Fvb5	11961219	11961836	gene10718	Exon1	Exon1	LastIntron
Fvb5	25005345	25005779	gene26562	Exon5	Exon5	Exon5
Fvb5	25774732	25774997	gene12149	UTR5	UTR5	UTR5
Fvb5	5688416	5688923	gene01828	Exon4	Exon4	Exon4
Fvb5	20036314	20036809	gene10902	Intron1	Exon2	Exon2
Fvb5	25538248	25538511	gene12177	LastExon	LastExon	LastExon
Fvb5	16550889	16551151	gene31499	Intergenic	Intergenic	Intron1
Fvb5	8109397	8109686	gene25799	Exon3	Exon4	Intron4
Fvb5	4889793	4889981	gene06486	Exon6	Intron6	Exon7
Fvb5	22255826	22256014	gene31427	Exon1	Exon1	Intron1
Fvb5	16014529	16014778	gene02203	LastExon	UTR3	UTR3
Fvb5	24246107	24246316	gene26940	Intron1	Exon2	Exon2
Fvb5	5009666	5010002	gene06467	Intergenic	Intergenic	Exon1
Fvb5	16165212	16165451	.	.	.	.
Fvb5	22753759	22753975	gene25060	UTR5	LastIntron	LastExon
Fvb5	7300040	7300425	gene26217	Intron11	Exon13	Intron13
Fvb5	9250863	9251361	gene09523	UTR5	UTR5	Exon1
Fvb5	21581408	21581598	gene07811	Intron3	Exon4	Intron4
Fvb5	1059257	1059523	gene32409	Intron2	Exon3	LastIntron
Fvb5	20579413	20579786	gene11805	LastExon	LastExon	LastExon
Fvb5	2066193	2066692	gene31992	UTR3	UTR3	LastIntron
Fvb5	2386364	2386984	gene37031	LastExon	LastExon	LastExon
Fvb5	14661449	14661738	gene13529	LastExon	LastExon	LastExon
Fvb5	9962530	9962791	gene09397	UTR5	Exon1	Intron1
Fvb5	27470385	27470600	gene28659	Intron1	Exon2	Exon2
Fvb5	12809501	12809994	gene10669	Exon3	Exon3	Exon3
Fvb5	8566560	8566798	gene26022	LastExon	LastExon	LastExon
Fvb5	13414095	13414411	gene10845	LastExon	LastExon	LastExon
Fvb5	18082232	18082522	gene29107	Exon13	Exon13	Exon13
Fvb5	26336531	26336805	gene12067	UTR5	Exon1	Exon1
Fvb5	8680904	8681190	gene25994	Intergenic	Exon1	LastIntron
Fvb5	5207068	5207669	gene06436	Exon6	LastIntron	LastExon
Fvb5	17161577	17161813	gene29165	UTR5	Exon1	Intron1
Fvb5	7247522	7247753	gene26231	Intergenic	LastExon	LastExon
Fvb5	22333792	22334004	gene25661	Intergenic	LastExon	LastExon
Fvb5	12560585	12560790	gene10634	UTR5	LastExon	LastExon
Fvb5	1489176	1489485	gene32494	Intron6	Exon7	Exon7
Fvb5	262136	262491	gene32258	Exon4	Exon4	Exon5
Fvb5	22784774	22785081	gene25021	UTR5	UTR5	UTR5
Fvb5	23719063	23719507	gene26886	Exon1	Exon1	Exon1
Fvb5	9128787	9129101	gene09551	LastExon	LastExon	LastExon
Fvb5	261544	261886	gene32258	Intron1	Exon2	Intron2
Fvb5	23769310	23769571	gene26894	UTR5	UTR5	Exon1
Fvb5	6929407	6929612	gene25144	Intron3	Exon4	Intron4
Fvb5	259693	259933	gene32258	UTR5	UTR5	Exon1
Fvb5	411727	412198	gene32297	UTR5	LastIntron	LastExon
Fvb5	7901319	7901984	gene37146	Exon1	Exon2	Exon2
Fvb5	17249758	17250055	gene29150	Exon3	Exon4	Intron4
Fvb5	28769684	28770131	gene37456	Intron7	Intron8	Intron9
Fvb5	10686433	10686801	gene09173	UTR5	UTR5	Exon1
Fvb5	4739741	4740002	gene37081	UTR5	Exon1	Exon1
Fvb5	8801220	8801559	gene25967	Exon5	Exon5	Exon5
Fvb5	28071079	28071405	gene22074	Intergenic	UTR5	UTR5
Fvb5	7902302	7903582	gene37146	Exon2	Exon3	Exon3
Fvb5	9826805	9827101	gene37199	Intron2	Exon3	Intron3
Fvb5	16609629	16610290	gene31494	Intron11	Intron12	Exon14
Fvb5	10543217	10543440	gene09296	LastExon	Intergenic	Intergenic
Fvb5	9961816	9962279	gene09397	Exon2	Exon2	Exon2
Fvb5	6257732	6257983	gene01946	UTR5	Exon1	Intron1
Fvb5	2792715	2793040	gene32127	LastExon	LastExon	LastExon
Fvb5	14632704	14632963	gene37254	UTR5	UTR5	Intron1
Fvb5	9402965	9403518	gene09503	LastIntron	LastExon	LastExon
Fvb5	26150321	26150509	gene12095	Exon2	Intron2	Exon3
Fvb5	1712893	1713235	gene31812	UTR5	UTR5	Exon1
Fvb5	10183448	10183774	gene09354	Exon1	Exon1	Exon1
Fvb5	6515349	6515824	gene16039	Intron1	Intron2	LastIntron
Fvb5	26942152	26942536	gene11968	UTR5	UTR5	LastExon
Fvb5	6080813	6081075	gene37114	UTR5	Exon1	Exon1
Fvb5	10714977	10715259	gene09167	Intergenic	Exon1	Exon1
Fvb5	13549193	13549405	gene10870	UTR5	Exon1	Exon1
Fvb5	9690660	9690992	gene37195	UTR5	Exon1	Exon1
Fvb5	12161317	12161602	gene10747	Intergenic	UTR5	LastExon
Fvb5	2372260	2372629	gene32043	Exon1	Exon1	Exon1
Fvb5	17890177	17890460	gene29135	UTR5	UTR5	Exon1
Fvb5	10979679	10979988	gene08937	Intergenic	UTR5	UTR5
Fvb5	15592985	15593266	gene13765	Intron1	Exon2	Intron2
Fvb5	18628267	18628572	gene29218	Exon1	Exon1	Exon1
Fvb5	2344190	2344525	gene32036	Exon1	Exon1	Exon1
Fvb5	20654343	20654713	gene11818	UTR5	Exon1	Exon1
Fvb5	25631877	25632273	gene12161	Exon22	Exon22	Exon22
Fvb5	9825609	9825870	gene37199	Intron5	Exon6	Intron6
Fvb5	10171352	10171741	gene09355	UTR5	UTR5	Exon1
Fvb5	4105704	4106082	gene09903	LastExon	LastExon	LastExon
Fvb5	22933537	22933766	gene37367	Intron5	Exon6	Exon6
Fvb5	4851700	4851941	gene06287	LastExon	LastExon	LastExon
Fvb5	3660188	3660596	gene09953	Intergenic	LastExon	LastExon
Fvb5	20367926	20368179	gene11779	Exon1	Exon1	Exon1
Fvb5	19831206	19831516	gene11059	Intergenic	LastExon	LastExon
Fvb5	4114311	4114600	gene37074	Intron5	UTR3	LastIntron
Fvb5	19812293	19812713	gene11056	LastExon	LastExon	LastExon
Fvb5	26948263	26948680	gene11966	UTR5	LastExon	LastExon
Fvb5	3558425	3558751	gene09928	Intergenic	LastExon	LastExon
Fvb5	12944288	12944576	gene10772	Exon1	Exon1	UTR3
Fvb5	110744	111041	gene32231	Exon1	Exon1	Exon1
Fvb5	2558237	2558766	gene32084	Intergenic	LastExon	LastExon
Fvb5	25094096	25095088	gene26548	Intron4	Intron6	LastIntron
Fvb5	14001495	14001774	gene27688	UTR3	UTR3	Intergenic
Fvb5	7112197	7112477	gene24348	UTR5	UTR5	Exon1
Fvb5	18245501	18245788	gene29084	UTR5	LastExon	LastExon
Fvb5	16406973	16407221	gene31520	Intron5	Intron6	Intron7
Fvb5	3789791	3790080	gene09981	UTR5	UTR5	Exon1
Fvb5	12943716	12944041	gene10772	UTR5	UTR5	Exon1
Fvb5	19600984	19601181	gene11030	UTR5	Exon1	Intron1
Fvb5	1590989	1591289	gene32515	Intergenic	LastExon	LastExon
Fvb5	2848195	2848509	gene32140	Exon1	Exon1	Intron1
Fvb5	27125728	27126030	gene30006	Intron3	Exon4	Intron4
Fvb5	18077298	18077555	gene29107	UTR5	UTR5	Exon1
Fvb5	10601377	10601663	gene09284	Exon2	Exon3	Intron3
Fvb5	17357966	17358214	.	.	.	.
Fvb5	7665917	7666157	gene26147	Intergenic	LastExon	LastExon
Fvb5	19329365	19329841	gene20484	Exon1	Exon1	Exon1
Fvb5	14002990	14003290	gene27688	UTR5	Exon1	Exon1
Fvb5	28692278	28692526	gene02281	UTR5	Exon1	Exon1
Fvb5	9035274	9035517	gene37175	UTR5	Exon1	Exon1
Fvb5	12281022	12281231	gene10514	LastIntron	LastExon	LastExon
Fvb5	24218414	24218665	gene26935	Intergenic	UTR5	UTR5
Fvb5	9172474	9172913	gene09542	Intergenic	Intergenic	Exon1
Fvb5	9172474	9172913	gene09543	Intergenic	Exon1	Exon1
Fvb5	11293747	11294022	gene08887	LastExon	LastExon	LastExon
Fvb5	29047221	29047600	.	.	.	.
Fvb5	6153315	6153792	gene01914	Exon11	Exon11	Exon12
Fvb5	2886525	2886845	gene32150	Exon1	Exon1	Exon1
Fvb5	13241076	13241437	gene10820	Intron1	Exon2	Intron2
Fvb5	26031473	26031929	gene12112	LastExon	LastExon	LastExon
Fvb5	10204396	10204919	.	.	.	.
Fvb5	22474693	22475056	gene25685	LastExon	LastExon	LastExon
Fvb5	9803930	9804225	gene09423	UTR5	UTR5	Exon1
Fvb5	7231356	7231869	gene26233	Intron2	Intron3	Intron4
Fvb5	1664405	1664646	gene31803	UTR5	Exon1	Intron1
Fvb5	24508762	24509017	gene27089	Exon3	Exon3	Exon3
Fvb5	19391964	19392292	gene20494	LastExon	LastExon	LastExon
Fvb5	9826271	9826564	gene37199	Intron4	Exon5	Intron5
Fvb5	4887156	4887828	gene06486	UTR5	UTR5	Intron1
Fvb5	3387930	3388536	gene31788	LastExon	LastExon	LastExon
Fvb5	2992783	2993056	gene32175	UTR5	UTR5	Exon1
Fvb5	19609622	19609947	gene11031	UTR5	UTR5	UTR5
Fvb5	7526779	7527111	gene26172	UTR5	Exon1	Exon2
Fvb5	28194406	28194787	gene31297	UTR5	UTR5	Exon1
Fvb5	1391994	1392263	gene32477	LastExon	UTR3	UTR3
Fvb5	16464168	16464450	gene31512	Exon6	Exon7	LastIntron
Fvb5	2566272	2566658	gene32086	Exon3	Exon3	Exon3
Fvb5	17064113	17065098	gene29179	LastIntron	UTR5	LastExon
Fvb5	22989524	22989884	gene24996	Intergenic	Exon1	LastIntron
Fvb5	5696971	5697416	gene01829	UTR5	Exon1	Exon1
Fvb5	4404339	4404810	gene06385	UTR5	Exon1	Exon1
Fvb5	12162050	12162415	gene10747	LastExon	LastExon	LastExon
Fvb5	7850016	7850397	gene26110	Intergenic	LastExon	LastExon
Fvb6	4328726	4329392	gene31579	Exon6	Exon8	Exon10
Fvb6	2718178	2719076	gene22352	Exon1	Exon1	Exon1
Fvb6	8241094	8241317	.	.	.	.
Fvb6	36621750	36622084	gene28380	Exon17	Exon17	Exon17
Fvb6	5607383	5607609	gene13594	UTR5	UTR5	UTR5
Fvb6	2719323	2719872	gene22352	Intergenic	Exon1	Exon1
Fvb6	3320849	3321241	gene22540	LastExon	LastExon	LastExon
Fvb6	18727406	18727811	gene26736	Exon20	Exon20	Exon20
Fvb6	23507931	23508119	gene05994	Exon1	Exon1	Intron1
Fvb6	24694660	24694854	gene25827	Intron13	Exon14	Intron14
Fvb6	4267959	4268171	gene31567	Intron8	Exon9	Intron9
Fvb6	2484748	2485075	gene22248	LastExon	UTR3	UTR3
Fvb6	16708781	16708969	gene18091	UTR5	Exon1	Intron1
Fvb6	35702347	35702778	gene03844	Intron6	Intron7	LastIntron
Fvb6	7419612	7419869	gene18774	Intergenic	Intergenic	LastExon
Fvb6	34856	35105	gene21517	Intron11	Exon12	Exon12
Fvb6	17214516	17214790	.	.	.	.
Fvb6	9947554	9947762	gene30156	LastExon	UTR3	UTR3
Fvb6	33377247	33377461	gene10247	Exon19	Exon19	Intron19
Fvb6	7218601	7218879	gene18807	LastExon	LastExon	LastExon
Fvb6	12381539	12381796	gene00095	LastExon	LastExon	LastExon
Fvb6	18037260	18037467	gene22642	LastIntron	LastExon	LastExon
Fvb6	25058786	25059028	gene25642	Intron10	Exon11	Intron11
Fvb6	32094576	32094792	gene01202	Intergenic	Exon1	Intron1
Fvb6	2991618	2991894	gene22295	LastExon	UTR3	Intergenic
Fvb6	2991618	2991894	gene22296	UTR3	UTR3	UTR3
Fvb6	34492111	34492329	gene37954	LastIntron	LastExon	UTR3
Fvb6	2245938	2246390	gene16429	Intron6	Exon7	Intron7
Fvb6	24623922	24624512	gene25834	UTR5	UTR5	LastIntron
Fvb6	1950097	1950637	gene16494	LastExon	LastExon	UTR3
Fvb6	25178805	25179463	gene25729	Exon1	Exon1	Exon1
Fvb6	24666751	24667002	gene37759	Intron8	Exon9	Exon9
Fvb6	6750067	6750574	gene13452	LastExon	UTR3	UTR3
Fvb6	29168564	29168952	gene05711	Exon2	Exon2	Exon2
Fvb6	9288546	9289159	gene18151	Exon7	Exon7	LastIntron
Fvb6	37545160	37545382	gene27975	UTR5	UTR5	UTR5
Fvb6	1524801	1525063	gene37496	Intron1	Exon2	LastIntron
Fvb6	6044963	6045217	gene13849	LastExon	LastExon	UTR3
Fvb6	36380892	36381392	gene28333	UTR5	LastExon	LastExon
Fvb6	9195350	9195626	gene18113	Exon1	Exon1	Exon1
Fvb6	31972897	31973422	gene37870	UTR5	UTR5	UTR5
Fvb6	12909136	12909631	gene21920	Intron8	Intron9	Intron10
Fvb6	13703138	13703585	gene15283	UTR5	UTR5	LastExon
Fvb6	26670778	26671003	gene07501	Exon1	Exon1	Exon1
Fvb6	34808345	34808694	gene04304	Intergenic	Intergenic	Exon1
Fvb6	27559635	27559874	gene05400	LastExon	UTR3	Intergenic
Fvb6	1811142	1811421	gene16528	Exon1	Exon1	Exon1
Fvb6	35072383	35072640	gene04364	UTR5	Exon1	Exon1
Fvb6	22007260	22007637	gene15856	Intron3	Exon5	Exon5
Fvb6	11534616	11534905	gene09595	Intron1	Exon2	Intron2
Fvb6	6079315	6079639	gene13841	LastExon	UTR3	UTR3
Fvb6	22054120	22054356	gene15931	Intron1	Exon2	Intron2
Fvb6	27014572	27014962	gene07414	Exon3	Exon3	Exon3
Fvb6	32030195	32030540	gene01152	Intergenic	Intergenic	LastExon
Fvb6	10277136	10277499	gene30261	Exon3	Exon3	Exon3
Fvb6	28246886	28247167	gene37806	Intron7	Exon8	Intron8
Fvb6	6654291	6654655	gene13474	Exon5	Exon5	Exon6
Fvb6	27491781	27492254	gene05389	LastExon	LastExon	LastExon
Fvb6	30268461	30269249	gene28701	Exon1	UTR3	UTR3
Fvb6	25628661	25628906	gene23126	Exon2	Exon2	Exon2
Fvb6	333611	333909	.	.	.	.
Fvb6	26822394	26822616	gene07523	UTR5	UTR5	UTR5
Fvb6	6331449	6331866	gene13800	LastExon	LastExon	LastExon
Fvb6	23320685	23320939	gene05971	LastExon	LastExon	LastExon
Fvb6	35404583	35404836	gene04442	Exon1	Exon1	UTR3
Fvb6	26819412	26819714	gene07523	Intron5	Exon6	Exon7
Fvb6	28742716	28743028	gene05373	Intergenic	Exon1	Exon1
Fvb6	133826	134023	gene21537	Intergenic	UTR5	Intron1
Fvb6	20499933	20500569	gene17800	LastExon	LastExon	LastExon
Fvb6	5421750	5421982	gene13631	UTR5	Exon1	Exon1
Fvb6	19939221	19939442	gene17713	Exon1	Exon1	Exon1
Fvb6	20502008	20502255	gene17801	Intergenic	Intergenic	Exon1
Fvb6	20502008	20502255	gene17800	LastExon	LastExon	LastExon
Fvb6	3390799	3391061	gene22530	Intergenic	UTR5	Exon1
Fvb6	22091820	22092273	gene15937	Exon5	Exon6	Intron7
Fvb6	30271413	30271987	gene28702	Exon2	Exon2	Exon2
Fvb6	27644858	27645085	gene05418	Exon1	Exon1	Exon1
Fvb6	14279301	14279635	gene15619	LastExon	LastExon	LastExon
Fvb6	4346292	4346546	gene31582	LastExon	LastExon	LastExon
Fvb6	17671953	17672334	gene18314	UTR5	Exon1	Exon1
Fvb6	10102529	10102818	gene37621	UTR5	Exon1	Exon1
Fvb6	1529648	1529909	gene37497	UTR5	UTR5	UTR5
Fvb6	26161895	26162376	gene23049	UTR5	UTR5	LastExon
Fvb6	19982380	19982648	gene17720	LastExon	LastExon	LastExon
Fvb6	7110405	7110706	gene18827	LastExon	LastExon	LastExon
Fvb6	7339031	7339276	gene18789	Intron10	Exon11	Exon11
Fvb6	4591342	4591678	gene00230	LastExon	LastExon	LastExon
Fvb6	17258723	17258994	gene18252	Intergenic	UTR5	Exon1
Fvb6	38291447	38291724	gene38067	Exon2	Exon3	Intron3
Fvb6	18189167	18189440	gene22649	Intron2	Exon3	Intron3
Fvb6	6412057	6412515	.	.	.	.
Fvb6	16027263	16027512	.	.	.	.
Fvb6	9750382	9750881	gene30125	UTR5	UTR5	LastExon
Fvb6	2365166	2365614	gene16406	Exon1	Exon1	Exon1
Fvb6	32338731	32338979	gene23976	UTR5	UTR5	Exon1
Fvb6	23114175	23114639	gene05547	Intron4	Intron5	Intron6
Fvb6	9948752	9948977	gene30156	LastExon	LastExon	LastExon
Fvb6	11330300	11330539	gene09755	UTR5	UTR5	Intron1
Fvb6	4396429	4397261	gene37551	Exon3	Exon3	Exon5
Fvb6	34917225	34917544	gene04326	Intergenic	LastExon	LastExon
Fvb6	14729750	14730157	gene15514	Exon1	Exon1	Exon1
Fvb6	3587068	3587286	gene37535	Intron15	Exon16	Intron16
Fvb6	11757755	11758001	gene09681	UTR5	UTR5	UTR5
Fvb6	28244017	28244239	gene37806	Exon6	Exon6	Exon6
Fvb6	30269646	30270098	gene28701	Exon1	Exon1	Exon1
Fvb6	29818253	29818599	gene24494	Exon3	Exon4	Exon5
Fvb6	2395955	2396716	gene16399	Exon2	Exon2	Exon2
Fvb6	20539693	20540065	.	.	.	.
Fvb6	6214822	6215193	gene37570	LastExon	LastExon	LastExon
Fvb6	33216114	33216391	gene01972	Exon1	Exon1	Exon1
Fvb6	36420318	36420628	gene38012	UTR5	UTR5	Exon1
Fvb6	8627933	8628374	gene18231	Exon3	Exon3	Exon3
Fvb6	22200522	22200761	gene15954	UTR5	Exon1	Exon1
Fvb6	22671544	22671771	gene15733	Intron1	Exon2	Intron2
Fvb6	12431744	12431998	.	.	.	.
Fvb6	2272335	2272637	gene16422	Exon1	Exon1	Exon1
Fvb6	32300941	32301239	gene23984	Exon1	Exon1	Intron1
Fvb6	21084732	21085210	gene15774	UTR5	UTR5	Exon1
Fvb6	1739639	1739857	gene16545	UTR5	UTR5	LastExon
Fvb6	31617864	31618431	gene24345	Exon3	Exon3	Exon3
Fvb6	1980967	1981210	gene16484	LastExon	LastExon	LastExon
Fvb6	12243098	12243337	gene00954	UTR3	UTR3	UTR3
Fvb6	11515412	11515665	gene09593	Exon1	Exon1	Exon1
Fvb6	22159823	22160178	gene15949	Intergenic	Exon1	Exon1
Fvb6	36466113	36466609	gene28351	LastExon	LastExon	LastExon
Fvb6	15711661	15712080	gene02490	UTR5	UTR5	LastExon
Fvb6	36904868	36905187	gene38032	LastExon	LastExon	LastExon
Fvb6	4944829	4945319	gene22962	LastExon	LastExon	LastExon
Fvb6	18260970	18261382	gene22661	Exon2	Exon2	Exon2
Fvb6	28230590	28230979	gene05505	UTR5	UTR5	Exon1
Fvb6	9947992	9948581	gene30156	LastExon	LastExon	LastExon
Fvb6	12203676	12203977	gene00946	UTR5	Exon1	Exon1
Fvb6	4415007	4415268	gene31596	Intron6	Exon7	Exon7
Fvb6	29247001	29247736	gene21618	Intron2	Exon4	LastIntron
Fvb6	16928576	16928840	gene18034	UTR5	UTR5	UTR5
Fvb6	7788644	7789046	gene18712	Exon1	Exon1	Exon1
Fvb6	20123183	20123548	gene17739	UTR5	UTR5	Intron1
Fvb6	9290696	9290916	gene18151	Intron3	Exon4	Intron4
Fvb6	24629420	24629703	gene25833	Exon2	Exon2	Intron2
Fvb6	26739391	26739694	gene07514	UTR5	UTR5	UTR5
Fvb6	34916299	34916721	gene04326	LastExon	UTR3	Intergenic
Fvb6	12179516	12179962	gene00942	Intron9	Intron10	Intron11
Fvb6	38758413	38758745	gene01395	LastExon	LastExon	UTR3
Fvb6	4482582	4482922	gene00137	Exon5	Exon5	Exon5
Fvb6	1597590	1598159	gene16569	UTR5	LastIntron	LastExon
Fvb6	6388765	6389178	gene13790	UTR5	UTR5	LastExon
Fvb6	34560258	34560596	gene37961	UTR5	Exon1	Exon1
Fvb6	2817412	2817659	.	.	.	.
Fvb6	30602454	30602760	gene28748	UTR5	UTR5	Exon1
Fvb6	34094992	34095204	gene04162	Intron6	Exon7	LastIntron
Fvb6	20334096	20334332	gene17768	UTR5	UTR5	Exon1
Fvb6	19981744	19981999	gene17720	LastExon	LastExon	LastExon
Fvb6	30635138	30635551	gene28754	UTR5	Exon1	Exon1
Fvb6	22450388	22450633	gene15994	UTR5	UTR5	LastExon
Fvb6	27868654	27868902	gene05457	Intergenic	Exon1	Exon1
Fvb6	16764276	16764960	gene18009	Intergenic	Exon1	Exon1
Fvb6	17749362	17749550	gene18326	Exon1	Intron1	Exon2
Fvb6	6468434	6468665	gene13776	Intergenic	Intergenic	Exon1
Fvb6	32908896	32909819	gene23883	Exon2	Exon2	Exon2
Fvb6	9864126	9864447	gene30143	Exon7	Exon7	Exon7
Fvb6	6829284	6829558	gene18347	UTR5	Exon1	Exon1
Fvb6	20958374	20958754	gene15755	Intergenic	UTR5	LastExon
Fvb6	13224041	13224229	gene21967	Intron6	Exon7	Exon7
Fvb6	16597748	16598157	.	.	.	.
Fvb6	21065950	21066258	gene15771	UTR5	LastExon	LastExon
Fvb6	2960007	2960224	gene22303	UTR5	UTR5	Exon1
Fvb6	20128069	20128311	gene17739	Intron5	Exon6	Exon6
Fvb6	23376292	23376678	gene05978	Intron1	Intron2	Exon3
Fvb6	5920109	5920348	gene13873	UTR5	LastIntron	LastExon
Fvb6	10842569	10842914	gene09640	UTR5	UTR5	LastExon
Fvb6	5021779	5022013	gene37562	Intron3	Exon4	Intron4
Fvb6	33241910	33242134	gene01980	UTR5	UTR5	Exon1
Fvb6	18582627	18582825	gene25223	Exon1	Exon1	LastIntron
Fvb6	23207107	23207343	gene05956	LastExon	LastExon	LastExon
Fvb6	29422973	29424020	gene21654	Intergenic	LastExon	LastExon
Fvb6	20177518	20177762	gene17748	UTR5	UTR5	Intron1
Fvb6	545840	546184	gene16757	UTR5	UTR5	Exon1
Fvb6	25359422	25359937	gene25701	UTR5	UTR5	Exon1
Fvb6	29477945	29478248	gene21596	LastExon	LastExon	LastExon
Fvb6	18067463	18067938	gene22612	Intergenic	LastIntron	LastExon
Fvb6	34983130	34983729	gene04345	LastExon	LastExon	LastExon
Fvb6	32846997	32847496	gene23894	LastExon	LastExon	LastExon
Fvb6	27370545	27370813	gene05278	Exon8	Exon8	Exon8
Fvb6	33581406	33581662	gene37925	Intron10	Exon11	Exon11
Fvb6	7740501	7740865	gene18720	Intergenic	LastExon	LastExon
Fvb6	33240508	33240874	gene01979	Exon1	Exon1	Exon1
Fvb6	3196767	3197095	gene22566	Exon1	Exon1	Exon1
Fvb6	29393773	29393981	gene21644	UTR5	Exon1	Intron1
Fvb6	33581899	33582216	gene37925	Intron9	Exon10	Exon10
Fvb6	14365375	14365686	.	.	.	.
Fvb6	3781043	3781357	gene37539	UTR5	UTR5	Intron1
Fvb6	24792098	24792438	gene25816	Intergenic	Exon1	Exon1
Fvb6	36775673	36775948	gene38028	UTR5	UTR5	Exon1
Fvb6	27940289	27940528	.	.	.	.
Fvb6	34951635	34951857	gene04337	Intron5	Exon6	Intron6
Fvb6	30279508	30279821	gene28704	UTR5	LastExon	LastExon
Fvb6	9979942	9980232	.	.	.	.
Fvb6	26774150	26774823	gene07515	Exon68	Exon68	Exon68
Fvb6	36681301	36681574	gene28388	Intron1	Exon2	LastIntron
Fvb6	1914742	1915043	gene16504	UTR5	UTR5	Exon1
Fvb6	10595472	10595759	gene30320	Exon1	Exon1	Exon1
Fvb6	2203135	2203449	gene16436	UTR5	UTR5	Exon2
Fvb6	13233805	13234096	gene21969	Intron1	Exon2	Exon2
Fvb6	11533567	11534177	gene09595	LastExon	UTR3	UTR3
Fvb6	27595499	27596165	gene05409	LastExon	UTR3	UTR3
Fvb6	28689778	28689997	gene05363	Intergenic	Exon1	LastIntron
Fvb6	19444198	19444440	gene01076	Intergenic	UTR5	Intron1
Fvb6	33925630	33926381	gene10337	Exon3	Exon4	Intron5
Fvb6	2676266	2676649	gene22361	Exon6	Exon6	Intron6
Fvb6	31619495	31620341	gene24345	UTR5	Exon3	Exon3
Fvb6	36078891	36079244	gene37996	UTR5	UTR5	Exon1
Fvb6	16097316	16097705	gene17968	Exon7	LastExon	LastExon
Fvb6	1210151	1210489	gene16634	UTR5	UTR5	Exon1
Fvb6	4141169	4142128	gene31544	Exon9	Exon10	Exon12
Fvb6	4133224	4133496	gene37545	Intron3	Exon4	LastIntron
Fvb6	30454004	30454482	gene28730	UTR5	Exon2	Exon2
Fvb6	16883780	16884362	gene18025	Intron12	Intron13	Intron15
Fvb6	33965556	33966212	gene10344	UTR5	Exon1	Exon1
Fvb6	19899247	19899771	gene17709	LastExon	LastExon	LastExon
Fvb6	23374869	23375425	gene05978	UTR5	UTR5	Intron1
Fvb6	6482169	6482775	gene13772	Intergenic	Exon1	Exon1
Fvb6	33926629	33927773	gene10337	Intron5	Exon6	Exon6
Fvb6	28765123	28765491	gene05376	Intergenic	UTR5	Exon1
Fvb6	33990969	33991304	gene10352	Exon1	Exon1	Exon1
Fvb6	24983212	24983699	gene25623	UTR5	Exon1	Exon1
Fvb6	30785235	30785612	gene28777	Intergenic	UTR5	Intron1
Fvb6	1316758	1317052	gene16618	UTR5	UTR5	UTR5
Fvb6	15811953	15812210	gene02502	UTR5	UTR5	Exon1
Fvb6	13916591	13917283	gene15301	UTR5	LastExon	LastExon
Fvb6	22008901	22009186	gene15856	Intron2	Exon3	Intron3
Fvb6	2235997	2236318	gene16431	UTR5	UTR5	Exon1
Fvb6	4821299	4821562	gene22943	Exon9	Exon9	LastIntron
Fvb6	30274351	30275546	gene28703	LastExon	UTR3	UTR3
Fvb6	37508651	37508970	gene27967	Intron2	Exon3	Exon3
Fvb6	30209674	30210007	gene37830	Exon1	Exon1	Exon1
Fvb6	22004872	22005161	gene15856	LastIntron	UTR3	UTR3
Fvb6	15100769	15101121	gene15526	UTR5	UTR5	Exon1
Fvb6	6932549	6932926	gene18862	Exon6	Intron6	LastIntron
Fvb6	30181617	30181973	gene28688	Intron1	Exon2	Exon2
Fvb6	12812729	12813024	gene21903	Intron1	Exon2	LastIntron
Fvb6	9785338	9785698	gene30132	Intergenic	LastExon	LastExon
Fvb6	1038254	1038560	gene16664	UTR5	Exon1	Intron1
Fvb6	34095749	34096359	gene04162	Exon4	Exon5	Intron6
Fvb7	4382029	4382278	gene00265	Intron2	Exon3	LastIntron
Fvb7	23452569	23452781	gene12578	LastExon	UTR3	UTR3
Fvb7	17558438	17558698	gene26484	Exon11	Exon11	Exon11
Fvb7	5425034	5425452	gene38155	Exon2	Exon2	Intron2
Fvb7	21556687	21557002	gene13199	UTR5	UTR5	Exon1
Fvb7	17747734	17748079	gene26314	LastExon	LastExon	Intergenic
Fvb7	18361573	18362032	gene20961	Intron1	Intron2	Intron3
Fvb7	15891446	15891679	gene23310	Exon2	Exon2	LastIntron
Fvb7	11463507	11463789	gene18890	Exon3	Exon3	LastIntron
Fvb7	21359955	21360189	gene13236	Intron4	Exon5	Intron5
Fvb7	5152098	5152548	gene38150	Intron1	Intron2	Exon3
Fvb7	21266461	21266850	gene13257	Intron30	Intron31	Intron32
Fvb7	19414482	19414722	gene21386	Intergenic	Exon1	Exon1
Fvb7	22275044	22275278	gene38686	UTR5	UTR5	Exon1
Fvb7	1170627	1170828	gene11995	UTR5	UTR5	LastExon
Fvb7	13455470	13455741	gene38404	LastIntron	UTR3	UTR3
Fvb7	22836260	22836499	gene12765	UTR5	Exon1	Exon1
Fvb7	16034418	16034606	.	.	.	.
Fvb7	14802947	14803243	gene21459	UTR5	Exon1	Exon1
Fvb7	16395139	16395565	gene38518	UTR5	LastIntron	LastExon
Fvb7	1055209	1055448	gene26827	LastExon	LastExon	LastExon
Fvb7	21612706	21613002	gene13186	LastIntron	LastExon	LastExon
Fvb7	19328100	19328415	.	.	.	.
Fvb7	14604140	14604328	gene18596	Exon18	Exon18	LastIntron
Fvb7	557272	557572	gene26949	Exon3	Exon3	Intron3
Fvb7	18299682	18299902	gene20946	Intron1	Exon2	LastIntron
Fvb7	13809288	13809730	gene38431	Exon1	Exon1	Intron1
Fvb7	3450122	3450310	gene38128	UTR5	Exon1	Intron1
Fvb7	4790058	4790300	gene00379	LastExon	LastExon	LastExon
Fvb7	8724771	8725061	gene38184	Exon1	Exon1	Exon1
Fvb7	15228888	15229093	gene34008	UTR5	UTR5	Exon1
Fvb7	22366850	22367343	gene12861	Exon1	Exon1	Exon1
Fvb7	13102099	13103115	gene38386	LastExon	LastExon	UTR3
Fvb7	12130543	12130795	gene19330	Intergenic	Exon1	Intron1
Fvb7	21176666	21177911	gene13277	LastExon	Intergenic	Intergenic
Fvb7	21176666	21177911	gene13276	Intergenic	UTR5	Exon1
Fvb7	20435672	20435948	gene13420	Intron6	Exon7	Intron7
Fvb7	21080467	21080978	gene13300	Intergenic	LastExon	LastExon
Fvb7	21561134	21561513	gene13198	Intergenic	LastExon	LastExon
Fvb7	12782950	12783211	gene38365	UTR5	UTR5	Exon1
Fvb7	21588011	21588378	gene13191	LastExon	LastExon	LastExon
Fvb7	563050	563555	gene26949	UTR5	Exon1	Intron1
Fvb7	21982035	21982377	gene13107	Exon2	Exon2	Exon2
Fvb7	15452196	15452493	gene23476	Intron1	UTR5	Exon2
Fvb7	8039941	8040260	gene38179	UTR5	UTR5	Exon1
Fvb7	23606382	23606747	gene38742	Exon2	Exon2	Intron2
Fvb7	19870098	19870672	gene21187	Exon2	Exon3	Exon3
Fvb7	9758905	9759126	gene04801	UTR5	Exon1	Exon1
Fvb7	2917105	2917387	gene14320	UTR5	UTR5	Exon1
Fvb7	4381393	4381683	gene00265	Intron1	Exon2	Intron2
Fvb7	21355611	21356016	gene13237	Intron2	Intron3	LastIntron
Fvb7	14865339	14865527	gene21436	LastIntron	LastExon	LastExon
Fvb7	13070214	13070638	gene38385	Exon6	Intron6	Exon7
Fvb7	13266781	13267029	gene38395	UTR3	UTR3	UTR3
Fvb7	8163828	8164152	gene03035	Exon3	Exon3	Exon3
Fvb7	9436838	9437379	.	.	.	.
Fvb7	17982718	17982954	.	.	.	.
Fvb7	23523120	23523500	gene38736	LastExon	LastExon	LastExon
Fvb7	20434833	20435356	gene13420	Exon5	Intron5	Intron6
Fvb7	14611680	14611920	gene18596	Exon1	Exon1	Exon1
Fvb7	22425555	22426090	gene38694	Exon1	Exon1	Exon1
Fvb7	18346854	18347208	gene20956	Exon4	Exon4	Exon4
Fvb7	12526680	12527017	gene38350	Exon11	Exon11	Exon11
Fvb7	23559638	23559871	gene12553	LastExon	LastExon	LastExon
Fvb7	15900657	15901099	gene23311	Intron9	Intron10	Intron11
Fvb7	3310927	3311450	gene29364	Intron1	Intron2	Exon3
Fvb7	8135852	8136290	gene03043	LastExon	LastExon	LastExon
Fvb7	5533795	5534099	gene23626	Exon5	Exon5	LastIntron
Fvb7	8945480	8945726	gene04794	Intergenic	Exon1	Exon1
Fvb7	18712717	18713019	gene21026	LastExon	LastExon	LastExon
Fvb7	21360694	21360988	gene13236	Intron5	Exon6	Exon6
Fvb7	12163163	12163576	gene19322	UTR5	Exon1	Exon1
Fvb7	5594907	5595145	gene23620	UTR5	UTR5	UTR5
Fvb7	23404948	23405209	gene12590	Intron15	Exon16	Intron16
Fvb7	12652386	12652661	gene38354	LastExon	LastExon	LastExon
Fvb7	19804670	19805203	gene21171	UTR5	UTR5	Exon1
Fvb7	14337590	14337836	gene18648	UTR5	UTR5	UTR5
Fvb7	23491443	23491659	gene38734	Exon1	Intron1	Intron2
Fvb7	14384223	14384569	gene38466	LastExon	LastExon	LastExon
Fvb7	1413304	1413685	gene38106	UTR5	UTR5	Exon1
Fvb7	12406310	12406602	gene19293	Exon2	Exon2	Exon2
Fvb7	8120884	8121237	gene03046	UTR5	Exon1	Exon1
Fvb7	15281901	15282284	gene38494	UTR5	Intron1	Exon2
Fvb7	606060	606340	gene26953	UTR5	Exon1	Exon1
Fvb7	18982538	18982776	gene21299	Intergenic	Exon1	Intron1
Fvb7	16385771	16386128	gene23323	Intron2	Exon3	Exon4
Fvb7	13876260	13876507	gene19145	LastExon	LastExon	LastExon
Fvb7	15264107	15264380	gene34011	Intergenic	UTR5	Exon1
Fvb7	23020848	23021200	gene12450	UTR5	Exon1	Exon1
Fvb7	15567963	15568388	gene23252	Intergenic	LastExon	LastExon
Fvb7	18922791	18923231	gene21284	UTR5	Exon1	Exon1
Fvb7	6739389	6739577	gene09265	Intergenic	UTR5	UTR5
Fvb7	3767178	3767487	gene29499	UTR5	UTR5	Exon1
Fvb7	22175775	22176215	gene12895	Intron3	Intron4	Intron5
Fvb7	14233603	14234623	gene18662	UTR5	UTR5	LastExon
Fvb7	19695767	19696054	gene21155	UTR5	Exon1	Exon1
Fvb7	20694434	20694742	gene13366	LastExon	LastExon	LastExon
Fvb7	12999735	13000199	gene19002	Exon7	Intron7	Intron8
Fvb7	21833041	21833302	.	.	.	.
Fvb7	7525800	7526030	gene03122	UTR5	UTR5	LastExon
Fvb7	20779352	20779672	gene38642	Intron2	Intron3	Intron4
Fvb7	20583221	20583556	gene13388	Exon1	Exon1	Exon1
Fvb7	21333180	21333488	gene13246	Exon9	Exon9	Exon9
Fvb7	3224517	3224777	gene14208	Intron6	Exon7	Exon8
Fvb7	8684508	8684756	gene03960	UTR5	Exon1	Intron1
Fvb7	18168037	18168593	gene20921	UTR5	UTR5	LastExon
Fvb7	10967270	10967568	gene19444	Exon1	Exon1	Intron1
Fvb7	20883954	20884678	gene13331	Intergenic	Intron2	Intron4
Fvb7	8047495	8047766	gene38180	UTR5	UTR5	Exon1
Fvb7	21275191	21275640	gene13257	Intron5	Intron6	Intron7
Fvb7	1201501	1201793	gene11992	Exon17	Exon18	Intron18
Fvb7	8402970	8403286	gene03902	Intergenic	Intergenic	LastExon
Fvb7	2826072	2826352	gene14306	Exon13	Exon14	Intron14
Fvb7	6187990	6188295	gene09201	Intergenic	UTR5	LastExon
Fvb7	7451336	7451617	gene03214	Exon1	Exon1	Exon1
Fvb7	22679032	22679320	gene12801	Intergenic	UTR5	Exon1
Fvb7	12366890	12367220	gene38338	LastExon	LastExon	LastExon
Fvb7	17753952	17754211	gene26312	Intergenic	Intergenic	Exon1
Fvb7	4725610	4725931	gene00393	Exon1	Exon1	Exon2
Fvb7	22870653	22870979	gene12755	Intron2	Exon3	Exon4
Fvb7	21330371	21330769	gene13246	Exon2	Intron2	Exon3
Fvb7	21162233	21162426	gene13280	Exon1	Exon1	Intron1
Fvb7	19871754	19872324	gene21187	Exon6	Exon6	Exon6
Fvb7	16411453	16411786	gene23331	UTR5	Exon1	Exon1
Fvb7	19599975	19600259	gene21431	Intergenic	UTR5	Exon1
Fvb7	22381894	22382549	gene12858	Exon2	Exon2	Exon2
Fvb7	15562670	15563394	gene23251	UTR5	LastExon	LastExon
Fvb7	8464036	8464383	gene03914	Exon1	Exon1	Exon1
Fvb7	10938646	10938876	gene38240	Intron9	Exon10	LastIntron
Fvb7	22864448	22864688	.	.	.	.
Fvb7	18655540	18655843	gene38578	Intron4	Exon5	Exon6
Fvb7	20649108	20649401	gene13373	LastExon	LastExon	LastExon
Fvb7	18667398	18667780	gene21015	UTR5	Exon1	Exon1
Fvb7	16498075	16498304	gene23350	UTR5	UTR5	Exon1
Fvb7	22309095	22309526	gene12871	UTR5	Exon1	Exon1
Fvb7	23435042	23435344	gene12585	Intergenic	UTR5	Exon2
Fvb7	17917242	17917486	gene20865	UTR5	Exon1	Exon1
Fvb7	2370234	2370600	gene14246	Intergenic	Exon1	Exon1
Fvb7	9651236	9651546	gene04939	UTR5	UTR5	Exon3
Fvb7	19472384	19473024	gene21396	Exon6	Exon6	Exon6
Fvb7	3713861	3714231	gene29488	Exon2	Exon2	Exon2
Fvb7	9508925	9509161	gene04906	Intron6	Exon7	Intron7
Fvb7	16578232	16578588	gene23362	LastExon	LastExon	LastExon
Fvb7	2092564	2092879	.	.	.	.
Fvb7	3738077	3738464	gene29495	Intron7	Intron8	Exon9
Fvb7	21594947	21595251	gene38667	LastIntron	LastExon	LastExon
Fvb7	22878946	22879305	gene12754	Exon1	Intron2	LastIntron
Fvb7	7812945	7813177	gene03098	UTR5	Exon1	Exon1
Fvb7	20258809	20259138	gene21260	UTR5	LastExon	LastExon
Fvb7	17517127	17517419	gene26494	Intron4	Exon5	Intron5
Fvb7	19242511	19242850	gene21349	LastExon	LastExon	LastExon
Fvb7	3353850	3354483	gene29369	Exon1	Exon1	Exon1
Fvb7	21587148	21587473	gene13191	LastExon	LastExon	LastExon
Fvb7	4975895	4976340	gene00359	UTR3	Intron13	LastIntron
Fvb7	14370170	14370505	gene38464	Intron1	Exon2	Exon2
Fvb7	20086959	20087288	gene21225	Exon1	Exon1	Intron1
Fvb7	23616680	23617137	gene12543	UTR5	UTR5	Exon1
Fvb7	11948841	11949380	gene38310	Intron2	Intron3	LastIntron
Fvb7	21649289	21649657	gene13178	Intergenic	UTR5	LastExon
Fvb7	4863502	4863871	.	.	.	.
Fvb7	6774977	6775298	gene09273	Intergenic	UTR5	LastExon
Fvb7	11181738	11182202	gene38255	Exon2	Exon2	Exon2
Fvb7	9288065	9288334	gene04882	Intron3	Exon4	Intron4
Fvb7	9287461	9287786	gene04882	Intron4	Exon5	Exon6
Fvb7	5850431	5850736	gene23578	Exon2	Exon2	Exon2
Fvb7	18422495	18422918	gene38572	Exon4	Intron4	Exon5
Fvb7	8553534	8553971	gene03935	Intergenic	Intergenic	LastExon
Fvb7	22171746	22172267	gene12896	Exon2	Exon2	Exon2
Fvb7	8305129	8305678	gene05318	UTR5	UTR5	LastExon
Fvb7	8278141	8278612	gene05323	Intron1	Exon2	Exon2
Fvb7	18979860	18980258	gene21299	Intron6	Intron7	Intron7
Fvb7	17851356	17851879	gene20856	UTR5	UTR5	LastExon
Fvb7	3213509	3214084	gene14205	LastExon	UTR3	UTR3
Fvb7	9395522	9395848	.	.	.	.
Fvb7	16596738	16597043	gene23367	Exon4	UTR3	UTR3
Fvb7	8114092	8114709	gene03047	Exon7	Exon7	Exon7
Fvb7	20954184	20954692	gene13320	LastExon	UTR3	UTR3
Fvb7	13535934	13536308	gene38411	Exon1	Exon1	Exon1
Fvb7	21575873	21576258	gene13195	UTR5	Exon1	Exon1
Fvb7	10657066	10657468	gene38221	Intergenic	LastExon	LastExon
Fvb7	14773171	14773966	gene21456	LastExon	LastExon	LastExon
Fvb7	8544795	8545204	gene03933	Exon2	Exon2	Exon2
Fvb7	13564426	13565165	gene19198	UTR5	UTR5	Intron1
Fvb7	20750254	20750576	gene13359	UTR5	Exon1	Intron1
FvbUn	134286	134619	gene00970	Intergenic	Exon1	Intron1
FvbUn	591272	591611	gene21749	Intergenic	LastExon	LastExon
FvbUn	243996	244267	gene00989	LastExon	LastExon	UTR3
FvbUn	966411	966691	gene21798	Exon6	Exon6	Intron6
FvbUn	1115444	1115882	gene22044	UTR5	LastExon	LastExon
FvbUn	1194059	1194359	gene22054	UTR5	UTR5	Exon1
FvbUn	135670	135903	gene00971	LastExon	LastExon	LastExon
FvbUn	175473	176235	gene00979	Exon2	Exon2	Exon2
FvbUn	897347	897681	gene21784	Exon2	Exon2	Exon2
FvbUn	881355	881668	gene21781	Exon2	Exon2	Exon2
