# Supplementary material for: N6-methyladenosine RNA modification regulates strawberry fruit ripening in an ABA-dependent manner
Source: Genome Biol. 2021 Jun 3;22:168. doi: 10.1186/s13059-021-02385-0 (PMC8173835; doi:10.1186/s13059-021-02385-0)
Supplement: Supplementary file 12 — Additional file 12: Table S11. Differentially expressed genes between strawberry fruit at S6 and RS1 stage identified by three independent RNA-seq experiments. [file 13059_2021_2385_MOESM12_ESM.xlsx]

## Sheet: Table S11
Table S11. Differentially expressed genes between strawberry fruit at S6 and RS1 stage identified by three independent RNA-seq experiments. S6, the growth stage 6; RS1, the ripening stage 1; FPKM, fragments per kilobase of exon per million mapped fragments.
Gene ID	FPKM						Fold change (RS1/S6)	P value
	S6 Replicate 1	S6 Replicate 2	S6 Replicate 3	RS1 Replicate 1	RS1 Replicate 2	RS1 Replicate 3
gene30164	0.91782	0.273071	0.436638	0	0	0	0	0.0486327
gene04546	0.0855737	0.30552	0.407103	0	0	0	0	0.0486172
gene38289	0.0737147	0.0877267	0.210411	0	0	0	0	0.0461732
gene30430	0.165989	0.197541	0.473799	0	0	0	0	0.0461732
gene24061	0.0499561	0.0594519	0.142595	0	0	0	0	0.0461732
gene31216	0.348886	0.692006	0.221302	0	0	0	0	0.0401993
gene29732	0.358688	0.213435	0.68256	0	0	0	0	0.0393081
gene36933	0.0360484	0.0858012	0.0342989	0	0	0	0	0.0368285
gene05115	0.146507	0.34871	0.139396	0	0	0	0	0.0368285
gene14701	0.167774	0.399329	0.159631	0	0	0	0	0.0368285
gene21190	0.182491	0.434358	0.173634	0	0	0	0	0.0368285
gene22023	0.452259	1.07645	0.43031	0	0	0	0	0.0368285
gene30289	0.272144	0.647749	0.258936	0	0	0	0	0.0368285
gene24689	0.0311851	0.111339	0.118686	0	0	0	0	0.0359725
gene00288	3.34349	3.97903	1.06041	0	0	0	0	0.0344044
gene20720	0.269792	0.0802687	0.192523	0	0	0	0	0.030296
gene32441	0.401362	0.119414	0.381883	0	0	0	0	0.0296627
gene26992	0.303297	0.240633	0.0961924	0	0	0	0	0.0253591
gene31973	0.235023	0.186465	0.074539	0	0	0	0	0.0253591
gene10721	0.445268	0.264953	0.741402	0	0	0	0	0.0252612
gene15302	0.294395	0.350355	0.700268	0	0	0	0	0.0242231
gene22171	0.273736	0.651537	0.781352	0	0	0	0	0.0201847
gene08892	0.300057	0.714185	0.856482	0	0	0	0	0.0201847
gene32620	0.294395	0.70071	0.840322	0	0	0	0	0.0201847
gene31630	0.170524	0.405876	0.486744	0	0	0	0	0.0201847
gene22083	0.219932	0.0872458	0.139505	0	0	0	0	0.0181722
gene03898	0.262725	0.104222	0.166649	0	0	0	0	0.0181722
gene35753	0.15297	0.0606824	0.0970307	0	0	0	0	0.0181722
gene13256	0.170214	0.067523	0.107969	0	0	0	0	0.0181722
gene13297	0.30594	0.728189	0.436638	0	0	0	0	0.0171298
gene13485	0.233073	0.0924588	0.221761	0	0	0	0	0.0155444
gene20641	0.423131	0.188835	0.251622	0	0	0	0	0.0147187
gene11094	0.179344	0.213435	0.0853201	0	0	0	0	0.0141446
gene21195	0.0881937	0.104958	0.0419567	0	0	0	0	0.0141446
gene08530	0.160579	0.382205	0.381965	0	0	0	0	0.0139766
gene06187	0.203296	0.120969	0.290144	0	0	0	0	0.0137715
gene17420	0.354612	0.211009	0.506103	0	0	0	0	0.0137715
gene04274	0.240972	0.143389	0.343916	0	0	0	0	0.0137715
gene24152	0.750141	0.357093	0.856482	0	0	0	0	0.0125465
gene37255	0.109239	0.0650017	0.0519686	0	0	0	0	0.0121503
gene29038	0.442114	0.263076	0.210329	0	0	0	0	0.0121503
gene26010	0.534195	0.317868	0.254134	0	0	0	0	0.0121503
gene12489	0.198975	0.118398	0.094659	0	0	0	0	0.0121503
gene03735	0.216708	0.5158	0.41238	0	0	0	0	0.012142
gene00719	0.288943	0.2579	0.48111	0	0	0	0	0.00799479
gene13441	0.675669	1.42952	1.21432	0	0	0	0	0.00784226
gene34376	0.43952	0.523065	0.836377	0	0	0	0	0.00768266
gene15140	0.0659744	0.0785151	0.125545	0	0	0	0	0.00768266
gene31219	0.0870862	0.10364	0.165719	0	0	0	0	0.00768266
gene18939	0.0487592	0.0580275	0.0927856	0	0	0	0	0.00768266
gene18711	0.0395512	0.0470692	0.0752633	0	0	0	0	0.00768266
gene30923	0.374471	0.742753	0.593828	0	0	0	0	0.00595575
gene07619	1.05757	0.711379	0.568745	0	0	0	0	0.00581072
gene25038	0.683341	0.813233	0.433451	0	0	0	0	0.00447046
gene27829	0.30614	0.2186	0.174769	0	0	0	0	0.00379362
gene17455	0.60594	1.08168	0.864797	0	0	0	0	0.00346823
gene38652	0.824371	0.490536	0.588272	0	0	0	0	0.00305716
gene07018	0.0939465	0.0559021	0.089387	0	0	0	0	0.00265689
gene36152	0.237608	0.141387	0.226076	0	0	0	0	0.00265689
gene11267	0.170991	0.101747	0.162692	0	0	0	0	0.00265689
gene16619	0.255786	0.152203	0.243372	0	0	0	0	0.00265689
gene00196	0.199186	0.158032	0.252693	0	0	0	0	0.00176172
gene00696	0.123343	0.0978594	0.156476	0	0	0	0	0.00176172
gene16751	0.85107	0.67523	0.539843	0	0	0	0	0.00157334
gene35927	0.159304	0.12639	0.101048	0	0	0	0	0.00157334
gene05990	0.360068	0.535639	0.428241	0	0	0	0	0.000988724
gene16624	0.354612	0.422019	0.506103	0	0	0	0	0.000617961
gene37047	0.285637	0.339933	0.407662	0	0	0	0	0.000617961
gene34854	0.476426	0.42524	0.339978	0	0	0	0	0.000482751
gene01140	0.480091	0.666573	0.609054	0	0	0	0	0.000445889
gene23554	0.0286118	0.0340504	0.0272231	0	0	0	0	0.000135823
gene02452	0.103904	0.123655	0.0988614	0	0	0	0	0.000135823
gene00898	0.120486	0.143389	0.114639	0	0	0	0	0.000135823
gene13974	0.148364	0.176566	0.141163	0	0	0	0	0.000135823
gene20337	0.325061	0.38685	0.309285	0	0	0	0	0.000135823
gene14475	0.656966	0.781845	0.625082	0	0	0	0	0.000135823
gene03352	0.573336	0.682319	0.545511	0	0	0	0	0.000135823
gene16001	0.504224	0.600069	0.479753	0	0	0	0	0.000135823
gene23012	0.197506	0.235048	0.18792	0	0	0	0	0.000135823
gene16475	0.110659	0.131694	0.105289	0	0	0	0	0.000135823
gene31856	0.157341	0.187249	0.149704	0	0	0	0	0.000135823
gene37412	0.155511	0.185071	0.147964	0	0	0	0	0.000135823
gene04463	0.0756201	0.0899943	0.07195	0	0	0	0	0.000135823
gene18243	0.130569	0.155388	0.124232	0	0	0	0	0.000135823
gene25710	0.147895	0.176008	0.140717	0	0	0	0	0.000135823
gene11868	0.104718	0.124623	0.0996355	0	0	0	0	0.000135823
gene03346	0.409258	0.487051	0.486744	0	0	0	0	5.83549e-05
gene08341	1.25661	1.24623	1.3949	0	0	0	0	1.10026e-05
gene23392	0.151915	0.135594	0.144542	0	0	0	0	6.8666e-06
gene19972	24.0606	34.2959	27.4715	0.324622	0.340291	0.235974	0.0104964	0.0111025
gene25436	10.6699	14.9594	9.73488	0.433843	0	0.189221	0.0176185	0.0182542
gene00686	0.551991	0.788299	0.630242	0	0.0429376	0	0.0217899	0.000824326
gene04172	79.2794	110.914	91.5989	2.3214	2.1365	2.61155	0.0250874	0.00994371
gene25432	0.814439	0.357093	0.734128	0.0508932	0	0	0.0267063	0.0464579
gene26265	2.66717	3.33286	2.70691	0.0527781	0.0691569	0.115096	0.0272232	0.00549759
gene11558	28.4462	37.0113	28.2775	1.00817	0.825648	0.732856	0.0273822	0.00884282
gene15091	1.13159	1.03592	1.03526	0.051674	0	0.0375627	0.0278623	8.1712e-06
gene21302	19.5944	21.9155	20.5423	0.753929	0.564513	0.548044	0.0300793	0.00102359
gene15985	0.913343	1.63043	1.30352	0	0.11841	0	0.0307774	0.00415235
gene06351	1.30427	1.20726	0.9652	0	0.112728	0	0.0324235	0.000478868
gene31645	2.25484	3.27977	2.54271	0	0.194885	0.0720762	0.0330508	0.00110626
gene37913	0.891597	1.23792	1.27249	0	0.115591	0	0.0339772	0.00101034
gene29409	23.8103	29.1949	20.9384	1.07082	0.56125	0.934074	0.034704	0.00996409
gene03248	0.746552	0.355384	0.568256	0	0.0580719	0	0.0347696	0.00941599
gene28126	1.12792	1.24644	1.37981	0	0.0626697	0.069533	0.0352149	9.19819e-05
gene38618	7.94078	10.5693	8.15187	0.372156	0.325099	0.270527	0.0362982	0.00948753
gene25506	0.428189	0.509581	0.259259	0.0462165	0	0	0.0386093	0.00701419
gene22930	61.5449	80.8087	65.7059	3.08752	2.92188	2.24437	0.0396702	0.00754209
gene35599	1.93723	2.091	2.87198	0.0534893	0.245311	0	0.043303	0.00181165
gene30986	0.379019	0.676597	0.631092	0	0.0737067	0	0.0436985	0.00494322
gene11180	0.688365	0.983055	0.720453	0	0.107091	0	0.0447731	0.00159171
gene27254	0.358688	0.597617	0.34128	0	0	0.0619137	0.0477145	0.00844591
gene36596	0.434085	0.688797	0.826035	0.0572647	0.0375179	0	0.0486334	0.0305888
gene20621	6.15568	5.79958	4.88077	0.40603	0.266017	0.147575	0.0486826	0.000160128
gene11617	7.45215	4.98864	4.20997	0.276494	0.362299	0.200989	0.0504351	0.0324485
gene24783	1.92264	2.99213	2.53291	0	0	0.382926	0.0514155	0.00215842
gene23617	0.37383	0.317778	0.20325	0	0	0.0460909	0.0515065	0.00573253
gene29735	9.66048	10.4379	8.34503	0.377294	0.444942	0.658227	0.0520495	0.00400164
gene28318	0.579676	0.862329	0.827314	0	0	0.125073	0.0551149	0.00189641
gene22466	2.44587	2.5093	2.40741	0	0.262422	0.145581	0.0554158	9.09636e-06
gene27527	0.469261	0.43879	0.510271	0.0795923	0	0	0.0561172	0.000187
gene29462	5.04801	7.97367	6.28759	0.544856	0.142789	0.396066	0.0561239	0.0174146
gene09650	5.4836	3.06641	4.71458	0.235323	0.308351	0.22808	0.0581815	0.0279538
gene07429	1.02314	1.01469	0.703075	0.0674868	0.044215	0.0490573	0.0586518	0.0143427
gene17454	39.3074	46.0649	37.6852	2.85002	2.56745	1.81276	0.0587548	0.00395091
gene21989	0.780147	0.928441	0.83507	0	0.151713	0	0.0596436	0.00027844
gene38170	0.110398	0.306561	0.315121	0.0436913	0	0	0.0596811	0.0284797
gene38349	3.55602	6.90933	5.17873	0.344653	0.282257	0.313168	0.0600916	0.0368348
gene00401	215.281	209.528	228.255	14.0062	12.189	13.4086	0.0606429	0.000662643
gene38144	0.514383	1.02026	0.652558	0	0.133374	0	0.0609792	0.0121549
gene05507	0.680361	0.647749	0.388405	0	0.105846	0	0.0616634	0.00557969
gene03063	1.58546	2.33608	2.37052	0.268913	0.0587276	0.0651592	0.0624279	0.00176722
gene32001	0.834382	0.595791	0.63511	0	0.129808	0	0.0628523	0.00165954
gene35433	2.31012	2.81797	3.40691	0.205708	0.0898485	0.249221	0.0638286	0.0124084
gene28153	1.29128	0.768365	0.921457	0.191639	0	0	0.0642847	0.00519133
gene29494	0.48221	0.245945	0.196632	0	0	0.0594536	0.064289	0.0331163
gene23297	0.552317	0.821629	0.394133	0	0	0.11917	0.0674009	0.013729
gene22337	0.211805	0.151239	0.120915	0	0.0329512	0	0.0680868	0.00649701
gene00924	13.0881	11.6076	17.3706	0.791813	1.03754	1.07922	0.0691424	0.0168676
gene04837	0.216082	0.128578	0.256994	0	0.0420209	0	0.0698422	0.00988497
gene25012	31.967	43.638	37.8278	2.55152	2.61199	2.78212	0.070047	0.00903418
gene02674	0.592142	0.669464	0.760595	0.070304	0.0460608	0.0255526	0.0701797	0.000239887
gene24759	3.52985	4.01817	3.35853	0	0.238761	0.529819	0.0704696	0.000173453
gene29187	4.97591	5.60733	6.36842	0.209126	0.479544	0.532062	0.0720125	0.00022548
gene36997	10.2588	13.4474	11.7885	0.470728	1.07942	1.02654	0.0725936	0.000309319
gene09672	2.21605	3.13489	2.5859	0.099286	0.130098	0.360864	0.0743681	0.000934038
gene16183	2.20648	2.81346	2.02441	0.187122	0	0.340056	0.0748371	0.00108929
gene34770	2.00038	1.42837	1.14198	0	0	0.345288	0.0755434	0.00708801
gene18297	5.45163	8.61325	6.88625	0.223194	0.877376	0.486731	0.0757621	0.00229571
gene24693	2.63475	2.13486	2.98692	0.133115	0.261637	0.193527	0.075843	0.00931485
gene17154	0.510285	0.326998	0.485519	0	0	0.101632	0.0768308	0.00364069
gene09431	0.826281	0.835843	0.943415	0	0.0642738	0.142626	0.0794075	0.000137589
gene26872	0.535213	0.424632	0.339492	0	0.104081	0	0.0801034	0.00388979
gene21114	16.9933	25.3713	15.2867	1.83417	0.961349	1.86661	0.0808678	0.02881
gene09061	1.86304	2.21717	2.10499	0.414741	0.0905749	0	0.0816977	0.000318575
gene02485	0.217042	0.258299	0.275345	0	0	0.06244	0.0831772	0.00106241
gene26061	0.995227	1.1844	0.505027	0	0.0516103	0.171787	0.0832128	0.0170963
gene07884	0.33411	1.03381	0.699369	0	0	0.173014	0.0836911	0.0397432
gene25405	9.36177	10.3676	10.2683	0.926256	0.809135	0.78553	0.0840374	0.00101784
gene28588	0.564812	0.336087	0.40305	0	0.109837	0	0.0842344	0.00669657
gene00887	0.102922	0.0489942	0.058756	0	0	0.0177655	0.0843276	0.0217641
gene30740	4.04396	6.85803	4.90581	0.600166	0.47185	0.261763	0.0843747	0.0271008
gene10904	3.96399	3.51302	2.96914	0	0.524845	0.363952	0.0850837	0.000620441
gene37898	0.442083	0.30948	0.222685	0	0.0606852	0.0224437	0.0853261	0.010935
gene02597	6.69865	6.80532	4.66357	0.872911	0.190634	0.493527	0.0857063	0.00157268
gene22779	1.12521	1.87474	1.6059	0.133595	0.26258	0	0.0860155	0.00376785
gene28585	0.307279	0.426636	0.292366	0	0	0.0883998	0.0861361	0.00377513
gene38561	2.13983	1.90994	2.03598	0.141144	0.231182	0.1539	0.0864684	1.36667e-05
gene11676	0.995932	0.754246	1.20603	0.107496	0.0704276	0.0781406	0.086619	0.0197524
gene04398	0.181079	0.258599	0.379039	0.0429983	0.0281711	0	0.086928	0.0134072
gene11527	2.80598	3.74412	3.64063	0.403817	0.264567	0.220156	0.0871911	0.000507927
gene14114	0.318067	0.189263	0.201753	0.0629392	0	0	0.0887614	0.00947966
gene34666	674.545	794.858	752.784	63.3939	68.9457	65.1295	0.0888625	0.00266905
gene31939	0.392801	0.623289	0.249158	0	0	0.113003	0.0893131	0.0290701
gene38481	0.683794	1.03571	0.828046	0.0738052	0.0483547	0.107301	0.090071	0.00172383
gene22776	1.87079	2.2264	1.63167	0.277645	0.242539	0	0.0908005	0.000855025
gene25433	1.344	0.949684	1.19884	0.0498657	0.196022	0.0724965	0.0911617	0.00102812
gene14250	13.8478	10.5272	13.4262	1.43783	0.942019	1.09063	0.0918085	0.00730263
gene08541	0.73012	0.96545	0.771873	0.0963178	0.0631041	0.0700151	0.0929857	0.00833169
gene37538	0.191056	0.113687	0.136338	0	0	0.0412232	0.0934594	0.00759539
gene07997	32.046	49.9522	40.6217	3.35895	4.20128	3.90669	0.0935159	0.018735
gene23797	0.212285	0.252637	0.403964	0	0.0825648	0	0.0950238	0.0153087
gene17467	1.38632	2.42624	1.31904	0.0968212	0.253736	0.140762	0.0957437	0.0475831
gene29726	1.77219	1.74226	1.68618	0	0.29968	0.1995	0.0959846	6.85116e-05
gene02611	0.74182	1.23596	0.42349	0	0.230815	0	0.0961221	0.0436523
gene17723	0.630658	0.917322	0.800067	0.166393	0	0.0604771	0.0966209	0.00183749
gene20047	0.379531	0.150558	0.481482	0	0.0984084	0	0.0972827	0.0419897
gene19189	0.194901	0.0773164	0.247256	0	0.0505359	0	0.0972827	0.0419897
gene00247	2.00133	0.793916	1.69262	0.264016	0.172974	0	0.0973715	0.0218468
gene28175	0.37192	0.316155	0.252764	0	0	0.091711	0.0974779	0.00354965
gene12962	0.193725	0.115275	0.276485	0.0575017	0	0	0.0982121	0.0249763
gene11421	6.16292	8.12022	6.98073	0.435543	1.08434	0.569888	0.0982782	0.00044273
gene16084	0.48844	0.387523	0.387279	0	0.126647	0	0.100256	0.00217412
gene36037	6.17781	4.84755	5.10287	0.564217	0.52808	0.527322	0.100421	0.00698845
gene04355	1.2732	1.42609	1.49645	0.177841	0.116515	0.129276	0.100967	5.18043e-05
gene23907	4.62538	8.58716	7.30549	1.31799	0.287835	0.479036	0.101611	0.00707591
gene36856	0.134412	0.239942	0.191832	0	0	0.0580024	0.102444	0.00937452
gene30081	4.712	5.71348	5.41381	0.422225	0.899039	0.306923	0.102794	0.000168142
gene04961	2.34044	4.02324	2.72171	0.308752	0.404568	0.224437	0.103216	0.0322939
gene00096	0.117758	0.210213	0.112043	0	0.0458001	0	0.104088	0.0204055
gene15568	18.9075	15.8223	17.8148	1.6932	1.6461	2.14401	0.104355	6.84952e-05
gene37675	12.8042	17.6112	15.578	1.99373	1.63278	1.17754	0.104451	0.000628094
gene09326	0.739476	0.880039	0.703587	0	0.115043	0.127642	0.104466	0.000504441
gene06786	0.71138	1.07236	0.902474	0.0563073	0.184453	0.0409308	0.104865	0.0021394
gene29497	17.368	22.0557	19.5479	2.13751	1.60637	2.46779	0.105333	0.000216812
gene11667	0.244752	0.291276	0.465747	0	0	0.105617	0.10543	0.0170374
gene05162	3.54045	4.21343	4.27556	0.323347	0.476654	0.470094	0.105582	0.00011802
gene21001	0.613663	1.54177	1.36239	0.0809546	0	0.294237	0.106655	0.0244161
gene01840	0.218733	0.17354	0.138745	0	0.0567151	0	0.106804	0.0061329
gene18690	4.04521	2.84918	2.9063	0.490082	0.0642171	0.498749	0.107446	0.002163
gene31835	0.108417	0.129025	0.154732	0	0.0421669	0	0.107521	0.00386268
gene16185	482.541	626.175	496.164	54.4159	60.567	58.772	0.108267	0.00899906
gene02207	7.29384	6.58175	8.23631	0.475816	0.748173	1.17599	0.108538	0.000227039
gene29457	7.24422	11.6055	9.80876	1.32322	1.08366	0.721405	0.109158	0.0197896
gene25979	1.37673	1.75546	1.87131	0.23351	0.229482	0.0848712	0.109496	0.000698916
gene01357	3.07346	3.58453	3.27521	0.291926	0.47815	0.318309	0.10957	5.05304e-05
gene35943	0.103789	0.370553	0.296255	0	0.0403671	0.0447879	0.110505	0.0473764
gene04728	0.264137	0.224532	0.179513	0.0448008	0.0293519	0	0.110977	0.00204076
gene30741	4.75614	6.01845	5.49911	0.643316	0.608803	0.571557	0.112063	0.00561154
gene21771	2.29034	3.74783	1.90679	0	0.890791	0	0.11212	0.0207341
gene37090	0.668016	0.283927	0.544796	0.0566517	0.111349	0	0.112244	0.0197226
gene37014	0.479038	0.977306	0.586014	0	0.0532326	0.177187	0.112821	0.019634
gene30548	39.0209	45.183	49.7086	5.9717	5.11144	4.06087	0.113089	0.000229571
gene07971	0.746552	0.533076	0.284128	0.177274	0	0	0.113364	0.0340783
gene08838	11.8705	15.0007	10.7122	1.59825	1.52308	1.16179	0.113963	0.0123412
gene07691	8.40158	11.427	12.3333	1.14001	1.49379	1.03586	0.1141	0.0143452
gene14614	0.542318	0.645404	0.193499	0	0.158194	0	0.114532	0.0497234
gene01006	2.54001	1.2955	1.03575	0	0.564513	0	0.115886	0.0456557
gene30474	2.38378	2.8369	2.88666	0.77188	0.16857	0	0.116	0.00108908
gene14095	2902.15	3789.04	2843.15	362.491	363.783	380.33	0.116065	0.0116313
gene07433	0.678389	0.538227	1.07577	0.26848	0	0	0.117118	0.0215295
gene17771	0.190409	0.377671	0.362335	0	0	0.109556	0.117749	0.0176281
gene32506	12.788	14.3573	10.6369	1.33686	1.8143	1.31886	0.11831	0.00817512
gene11123	44.5608	63.9703	55.1841	7.11744	5.44029	6.85527	0.118578	0.0127694
gene37960	0.552084	0.375444	0.675373	0	0.1227	0.0680686	0.119014	0.0074492
gene09032	0.838567	0.997966	1.02127	0.238948	0.104367	0	0.120132	0.000736261
gene27504	1.47817	1.34031	1.47341	0.334288	0	0.18225	0.120352	0.000295466
gene23949	41.6737	55.2363	52.4297	3.04844	7.22077	7.8411	0.121269	0.000574241
gene10516	0.776266	1.10859	1.6249	0.18433	0.241533	0	0.121337	0.0162202
gene34083	0.115863	0.0459624	0.11024	0	0	0.0333323	0.122515	0.0335326
gene35206	0.683341	0.542155	0.216725	0	0.177183	0	0.122854	0.0484892
gene37521	0.175643	0.278706	0.111412	0.0695126	0	0	0.122866	0.0374436
gene31693	0.17798	0.211812	0.169342	0	0.0692226	0	0.123803	0.00350223
gene03736	2.06293	1.05217	1.40201	0	0.305655	0.254346	0.123973	0.013258
gene37274	0.661142	0.826155	0.975035	0.117744	0.102856	0.0855905	0.12435	0.014783
gene31654	0.608895	0.271739	0.651762	0	0.059205	0.131378	0.124369	0.0238216
gene30448	0.388187	0.692962	0.430905	0.0768146	0	0.111676	0.124659	0.0119133
gene21894	0.212285	0.505274	0.605947	0	0.16513	0	0.124767	0.0413918
gene24856	2.19831	1.71404	1.58675	0.270002	0.353792	0.065423	0.125333	0.0014439
gene09063	3.91312	2.77059	3.34617	0.705719	0.423833	0.12825	0.125405	0.0013807
gene11650	0.298621	0.44423	0.284128	0	0	0.128863	0.125478	0.0109612
gene00119	317.34	392.802	305.364	38.7602	44.6269	44.1278	0.125568	0.00820799
gene11554	0.288276	0.128652	0.171428	0.0427832	0	0.0310998	0.125575	0.0255221
gene23656	1.1145	1.32634	1.06041	0.441074	0	0	0.125976	0.00371128
gene08826	0.392034	0.559864	0.52221	0.186182	0	0	0.126302	0.00588133
gene04098	3.40428	2.70092	3.7789	0.134728	0.529616	0.587617	0.126664	0.00114886
gene36739	19.6578	22.5837	18.0556	1.27095	2.42236	3.94748	0.126719	0.000334314
gene31531	0.476253	0.728718	0.971012	0.161556	0	0.117438	0.128215	0.0137565
gene04404	2.24458	3.11644	2.22463	0.222079	0.509246	0.24215	0.128331	0.00202371
gene27753	0.267862	0.159389	0.382292	0	0.104181	0	0.128691	0.0324258
gene24855	5.88824	5.78601	6.32205	0.897928	0.504251	0.932457	0.129729	1.6801e-05
gene25480	13.4017	15.4869	15.7081	1.61422	2.26625	1.92774	0.130239	6.94429e-05
gene33412	35.8496	51.5064	37.6444	5.07235	5.92403	5.29031	0.130293	0.0179152
gene14094	5416.98	7083.99	5817.01	752.317	818.656	816.151	0.130316	0.00873764
gene38458	1.65858	1.59005	1.2274	0.1641	0.143351	0.278337	0.130872	0.000759736
gene23931	36.1668	53.1354	38.9795	6.65004	6.47308	3.72911	0.131369	0.00223714
gene22467	9.21317	12.0255	10.4627	1.7643	1.38709	1.026	0.131773	0.000400882
gene04545	3.49364	3.03021	4.00017	0.70304	0.276365	0.408842	0.131912	0.000581105
gene17761	0.598834	0.395924	0.633078	0.157997	0	0.0574253	0.132336	0.0057025
gene16933	0.818132	1.25183	1.11204	0.138765	0.181828	0.100871	0.132453	0.00209818
gene08823	0.996748	2.09869	1.31313	0.0910325	0.298207	0.198519	0.133322	0.0187019
gene21346	307.468	413.977	334.671	43.5374	49.5559	49.0764	0.134615	0.0106057
gene32061	0.312232	0.123861	0.198053	0	0.0404793	0.0449124	0.134656	0.0319529
gene03304	2.11892	1.83396	2.10772	0.343058	0.22476	0.249375	0.134837	6.26759e-05
gene30120	19.2552	25.8472	24.3042	2.77107	3.12671	3.46914	0.134957	0.00920018
gene10811	3.96338	5.9366	6.30671	0.892451	0.531549	0.766691	0.135172	0.0215216
gene04094	122.463	162.594	142.718	17.7467	20.3984	19.9164	0.135729	0.00847035
gene38520	0.275589	0.196785	0.18355	0.0654405	0	0.0237849	0.13603	0.00542221
gene04383	5.5695	5.36212	5.89461	1.11448	0.584135	0.594098	0.136258	3.2081e-05
gene19921	0.703892	1.39615	1.0046	0.139287	0.182512	0.10125	0.136263	0.0450731
gene11353	78.48	98.5661	92.5568	10.9751	13.8985	11.9938	0.136747	0.00508762
gene03877	48.8121	54.7327	53.2082	8.10683	5.66248	7.69499	0.136931	1.98445e-05
gene18818	5.12335	5.82008	5.31786	0.276494	0.543449	1.40692	0.136943	0.000303617
gene20570	0.40615	0.241677	0.322032	0.0803693	0.0526552	0	0.137159	0.00624622
gene31010	0.15297	0.182047	0.145546	0	0	0.0660109	0.137362	0.00498207
gene02263	0.455044	0.54154	0.461823	0.0720354	0.0235976	0.104728	0.137383	0.000324956
gene26635	19.6695	26.6247	20.5721	3.03057	2.6863	3.49884	0.137823	0.0119317
gene04560	2.25231	1.86465	2.04982	0.116266	0.228522	0.507097	0.138141	0.000390779
gene26040	4.01021	5.26619	3.94716	0.820906	0.53783	0.477385	0.138852	0.00101368
gene29587	6.01559	4.25069	5.00818	0.446388	0.877376	0.811219	0.139775	0.00115701
gene21600	116.418	122.727	116.824	17.1222	16.4195	16.6184	0.140912	0.000352367
gene24065	0.958075	1.14019	1.17203	0	0.106465	0.354375	0.140917	0.00166466
gene38748	3.15525	5.33382	4.46906	0.681123	0.557811	0.587955	0.140984	0.0275717
gene36091	0.62116	0.68643	0.337722	0.0526781	0.103539	0.0765852	0.141494	0.0456633
gene22477	0.500629	0.198597	0.317555	0	0	0.144024	0.141647	0.0438467
gene36224	0.30863	0.244863	0.293651	0	0.120037	0	0.141696	0.00547575
gene05442	0.169138	0.100644	0.241393	0	0	0.0729877	0.142784	0.03679
gene35847	104.254	144.943	113.564	17.4486	17.7476	16.608	0.142805	0.0137562
gene23576	0.347698	0.206895	0.165412	0.103204	0	0	0.143338	0.0341014
gene00161	0.17393	0.103495	0.0827442	0.051626	0	0	0.143338	0.0341014
gene34404	0.464373	0.331586	0.265102	0	0.0722442	0.0801561	0.14363	0.00903086
gene16841	0.185995	0.147567	0.176968	0.0736097	0	0	0.144183	0.0058227
gene00246	3.26336	3.15548	2.13467	0.726475	0.158654	0.352058	0.144641	0.00353929
gene34693	0.878008	0.457146	0.835396	0.130306	0.0426859	0.142082	0.145158	0.0108051
gene07182	5.60106	10.0666	7.39566	0.542861	1.33374	1.47981	0.14553	0.00781338
gene37786	5.6738	5.34557	3.82389	0.842051	0.919472	0.408068	0.146167	0.00203506
gene37258	7.1809	6.14037	7.49033	0.947307	0.827525	1.28541	0.147045	0.000162649
gene34297	1096.51	1345.27	1270.19	182.486	182.055	182.096	0.147263	0.00483907
gene28742	11.7981	15.2964	12.1382	1.82214	2.23839	1.73847	0.14781	0.0088339
gene17489	1.29017	1.24752	0.920663	0.191474	0.250895	0.0695929	0.148037	0.00156648
gene11029	82.8156	102.611	93.9816	13.2872	13.7772	14.4461	0.148566	0.005059
gene15672	25.7623	30.9606	26.2585	3.98309	4.03747	4.31575	0.148664	0.00477887
gene20440	1.86613	1.23381	1.57828	0.12309	0.483868	0.0894766	0.148868	0.00394232
gene27780	0.19253	0.286408	0.183186	0.0571469	0	0.0415411	0.149047	0.00717656
gene25801	44.1445	36.7692	42.4672	5.97834	6.23647	6.2022	0.14927	0.00400581
gene30962	4.59856	4.1214	3.45709	0.471834	0.662421	0.685969	0.14948	0.000516936
gene16572	3.85691	2.92094	3.33611	1.24888	0.272742	0	0.150448	0.0035504
gene32503	21.4403	27.3508	23.4038	3.92297	3.65539	3.29527	0.150615	0.00667808
gene10190	1.94689	1.65497	1.16437	0.396259	0.129808	0.192032	0.150664	0.00507644
gene11810	18.2175	26.1971	19.2593	3.30448	2.3618	3.93068	0.150721	0.00209923
gene21103	0.240353	0.14302	0.228688	0	0.0934816	0	0.152732	0.0167811
gene31997	2.55888	3.26811	3.38482	0.741005	0.291289	0.377054	0.152994	0.000884926
gene13806	21.6823	25.1317	19.5555	3.48603	3.95295	2.72898	0.153202	0.000354139
gene14366	45.7401	49.3473	42.3	6.59799	8.64556	5.90301	0.153919	6.04672e-05
gene28093	35.0883	31.3766	38.3469	6.53828	5.00392	4.71073	0.155068	0.000146346
gene25766	5.27423	5.04384	6.54166	0.335465	0.659356	1.6257	0.155431	0.00143323
gene29784	0.621356	0.328652	0.262756	0.0819695	0.107407	0	0.156153	0.0411575
gene24570	2.55553	3.34543	2.2694	0.50569	0.265049	0.514633	0.157321	0.00229742
gene26825	200.189	171.652	177.292	26.2746	29.3435	30.849	0.157461	0.00264623
gene28060	4.68475	5.16056	5.00996	0.505648	1.05408	0.801959	0.15898	3.94118e-05
gene31503	2.1864	0.946182	1.63901	0.235989	0.412298	0.114363	0.159831	0.0223509
gene27250	0.653146	0.604566	0.690497	0.0861633	0.225805	0	0.160131	0.0014904
gene12924	2.38821	5.49485	4.84757	1.13419	0.495389	0.412232	0.160386	0.0215741
gene31956	15.8104	17.7787	16.583	3.39956	2.32411	2.36375	0.161194	3.11398e-05
gene07771	6.26205	7.45237	6.75255	1.23914	0.893026	1.17098	0.161389	9.28757e-05
gene16992	3.73888	4.16065	4.66623	0.691809	0.717646	0.62861	0.162192	0.00542054
gene17640	43.6689	37.5975	43.6638	7.11181	6.01215	7.17087	0.162449	7.10335e-05
gene37915	1.85644	3.6296	2.77568	0.472312	0.41259	0.457776	0.162518	0.0457551
gene07420	2.55142	2.80284	1.86738	0.699061	0.305334	0.169387	0.162537	0.00330044
gene04529	2.4552	2.15966	2.03134	0.380219	0.332142	0.368517	0.162631	0.00413287
gene03344	18.7744	21.3586	21.0726	3.77807	3.71289	2.47171	0.162774	4.99018e-05
gene07852	6.60929	8.41322	7.56215	1.1423	1.23648	1.29969	0.162875	0.00644144
gene21270	122.963	121.377	125.203	20.5835	19.9981	19.7797	0.163341	8.83378e-08
gene20933	0.0268476	0.0639019	0.0510893	0	0	0.023171	0.163362	0.0412534
gene16917	0.114728	0.273071	0.218319	0	0	0.0990164	0.163362	0.0412534
gene10225	21.2429	19.3376	19.1481	3.27434	2.95695	3.5381	0.163563	1.74515e-05
gene30149	20.6711	30.9028	23.2438	4.46225	3.98662	3.83345	0.164163	0.0207151
gene15176	48.9308	49.6901	49.7628	7.18774	8.78721	8.45679	0.164652	1.9563e-07
gene15402	109.919	144.822	115.019	19.9076	19.5971	21.7068	0.165544	0.0107979
gene03982	2.14392	3.40192	2.12486	0.636359	0.416921	0.23129	0.167465	0.00830976
gene19280	9.02979	7.74359	9.28645	1.57661	1.03294	1.7764	0.168303	0.00016335
gene01986	1200.45	1427.86	1363.87	227.545	225.337	220.84	0.16876	0.00370164
gene25805	172.202	200.688	185.95	33.5345	30.6526	30.2744	0.169032	0.00247697
gene18667	0.587405	0.917518	1.08286	0.130766	0.0856732	0.221797	0.169348	0.00901157
gene25372	0.902537	0.878805	1.09293	0.0974152	0.319116	0.0708128	0.169554	0.00156078
gene17108	3329.25	4346.21	3317.9	619.9	641.632	606.181	0.169895	0.0122682
gene01555	3.87541	5.87812	3.25352	0.451099	0.53198	1.24606	0.17138	0.0124229
gene00242	19.1477	24.6805	20.8531	4.33691	3.71214	3.05088	0.171609	0.000440642
gene12629	7.77804	11.5985	7.66804	0.890096	1.89527	1.8602	0.171774	0.00499567
gene26689	7.03662	9.83055	6.25848	2.36104	0.832933	0.792131	0.172367	0.00604022
gene27321	4.07594	2.79376	4.14812	0.673826	0.602002	0.623402	0.172378	0.020109
gene18053	156.764	208.845	173.083	32.9093	29.7	30.5763	0.172985	0.0103325
gene31763	2.13983	2.54658	3.05397	0	0.416127	0.923399	0.173057	0.00474809
gene30470	0.518863	0.529277	0.705258	0.176011	0	0.127945	0.173352	0.00380757
gene30447	3.3527	5.83153	3.43537	0.918601	0.601836	0.667747	0.173396	0.0487522
gene04097	378.766	486.247	428.421	76.8005	76.3601	71.6382	0.1738	0.00738535
gene09645	0.480583	0.915096	0.548711	0.114118	0.224298	0	0.174047	0.0232298
gene30827	292.421	408.194	333.516	55.8947	64.4518	59.6693	0.174075	0.0135075
gene36723	0.391706	0.466163	0.372695	0	0.101565	0.112688	0.17411	0.00178367
gene38383	6.73206	6.21742	5.97164	1.45703	0.872775	0.968358	0.174311	5.49835e-05
gene18115	1.87235	0.965578	1.7221	0.0741005	0.291289	0.430919	0.174628	0.0137686
gene35405	6.22095	10.8343	6.20776	0.720588	1.77039	1.57142	0.174629	0.0152473
gene13126	9.57391	6.99163	7.177	1.65768	1.08606	1.42409	0.175542	0.00153468
gene17175	17.919	24.5892	15.9475	4.12473	2.79721	3.36656	0.176005	0.0235128
gene28412	13.622	14.6219	15.8199	2.61624	3.06456	2.07468	0.176006	6.44972e-05
gene34043	2.24042	1.33315	1.97943	0.190001	0.373447	0.414346	0.176084	0.00540224
gene12150	32.5939	44.6848	37.1598	8.26811	6.03129	5.94827	0.176931	0.000958154
gene05430	1.90703	1.44424	1.69076	0.463128	0.16857	0.261843	0.177219	0.000973036
gene31052	13.7391	12.675	11.5523	2.52903	2.4854	1.74647	0.178076	0.000106839
gene19553	5.02468	5.82243	5.40987	1.09895	0.719993	1.08415	0.178575	6.99095e-05
gene38278	0.474846	0.869394	0.868846	0.0433674	0.227303	0.126098	0.179283	0.0129471
gene37144	1.04718	0.747738	0.597813	0.248659	0	0.180755	0.179466	0.0124524
gene11922	0.271356	0.40367	0.516372	0.161088	0.0527697	0	0.179502	0.0187169
gene32625	10.4262	15.1077	10.7503	1.8128	2.40931	2.29666	0.179659	0.0210794
gene03705	11.7137	13.9403	10.4432	1.86164	2.08063	2.54731	0.17978	0.000692854
gene10728	20.7422	26.6686	26.5196	5.16724	3.09728	5.11477	0.180972	0.000615847
gene21182	0.617938	0.735399	0.955416	0.0917085	0.0600843	0.266658	0.181245	0.00591507
gene11842	2.75906	3.56657	3.6209	0.677748	0.59205	0.533723	0.181322	0.00917051
gene16139	0.727127	0.36056	0.634185	0.0719422	0.188536	0.052296	0.181648	0.0163715
gene06708	2.08554	1.51676	2.09457	0.275125	0.360506	0.399987	0.181787	0.00133473
gene06102	0.452806	0.404158	0.215415	0	0	0.195399	0.182211	0.0398716
gene32147	25.2521	34.45	26.6636	4.87503	5.03048	5.84718	0.182395	0.0136798
gene34444	2.85855	1.82246	1.84559	0.363634	0.397068	0.440553	0.184055	0.0346092
gene21080	24.3222	24.5764	20.0853	4.90371	4.64063	3.16852	0.184287	0.000269759
gene05726	1.43562	2.0682	2.15676	0.35884	0.293875	0.391271	0.184431	0.0197393
gene19873	0.385522	0.42057	0.305677	0	0.149943	0.0554546	0.184748	0.00550191
gene27676	2.60049	3.0948	2.72171	0.926256	0.404568	0.224437	0.184776	0.000890196
gene21403	0.734256	0.873827	0.873276	0	0.142789	0.316852	0.185238	0.00279112
gene06484	0.959313	1.27598	0.536915	0.133997	0.0877905	0.292215	0.185413	0.0278405
gene11458	1.27124	0.864504	0.691167	0	0.211898	0.313472	0.185846	0.0170829
gene00437	23.6263	33.5295	26.3845	7.11154	4.22783	4.21219	0.186156	0.00187178
gene08169	4.53189	5.31945	5.78864	0.737074	1.15897	1.018	0.186321	0.000393766
gene03871	20.2351	31.625	22.2685	4.72776	3.85604	5.26025	0.186757	0.0277611
gene29466	0.199257	0.237133	0.189587	0.0394291	0.0774979	0	0.186791	0.00312645
gene29312	0.873571	1.38616	0.969703	0	0.226508	0.376971	0.186868	0.0102913
gene15392	2.30536	2.14714	2.67032	0.119005	0.779681	0.432534	0.186895	0.00141913
gene31114	0.675452	0.803845	0.385602	0	0	0.349772	0.187556	0.0410992
gene16901	3.55315	2.84967	2.57227	0.550251	0.600843	0.533316	0.187676	0.0137901
gene12739	10.5496	10.6019	10.1863	1.8556	1.82359	2.22564	0.188426	1.31703e-06
gene11802	0.186489	0.147959	0.177439	0	0.0967094	0	0.188927	0.0156275
gene19581	0.709225	0.562691	0.674804	0	0.367789	0	0.188927	0.0156275
gene20908	40.093	55.406	49.1013	9.8321	8.56269	8.97749	0.189296	0.0122304
gene11619	224.292	290.911	248.047	44.1901	50.8238	49.5165	0.189362	0.00827436
gene06184	26.3678	45.7743	34.9852	6.60586	6.39781	7.30726	0.189596	0.0353585
gene29066	8.34872	9.32985	8.4279	1.20882	1.94034	1.80136	0.189628	5.30341e-05
gene17820	2.82332	2.71999	2.60102	0.478868	0.488038	0.580163	0.189957	6.81204e-06
gene10675	0.214719	0.255534	0.408597	0	0.167023	0	0.190048	0.043043
gene37006	0.0469968	0.0559302	0.0894319	0	0.0365573	0	0.190048	0.043043
gene37986	0.0461171	0.0548832	0.0877578	0	0.035873	0	0.190048	0.043043
gene22031	0.290738	0.519004	0.691569	0.172594	0.113078	0	0.190282	0.0329076
gene16633	0.533434	0.952247	1.26886	0.316669	0.207471	0	0.190282	0.0329076
gene12192	6.5661	6.68638	6.56946	0.964431	1.00045	1.81108	0.190494	0.00225016
gene30514	210.925	287.745	228.172	43.3007	48.5751	46.9898	0.191053	0.0134984
gene10135	5.01116	5.55709	4.98468	0.946539	1.24028	0.786349	0.191164	5.23731e-05
gene00290	60.2596	69.7931	58.8708	9.58196	13.8111	12.7697	0.191415	0.000154931
gene04285	4.52213	5.0382	4.48575	0.742528	1.08522	0.871914	0.192201	5.02686e-05
gene03580	0.179087	0.213128	0.0851976	0.0531567	0	0.0386405	0.192281	0.0360856
gene03515	2.18989	2.93192	2.60451	0.812505	0.319396	0.354375	0.192365	0.00146613
gene29328	59.8231	74.1398	60.0865	13.2732	13.0111	11.048	0.192385	0.0070971
gene17982	0.370481	0.23741	0.162692	0.101507	0.0221681	0.0245959	0.192415	0.0349319
gene38562	5.2382	4.34923	5.50556	0.795483	1.374	0.735955	0.192503	0.000552314
gene38605	7.67647	10.5007	11.8374	1.5714	2.26497	1.97995	0.193783	0.00290681
gene03748	0.410244	0.39058	0.390334	0.0974152	0.0638231	0.0708128	0.194811	1.24982e-05
gene06800	4.10604	5.86384	5.46946	1.95001	0	1.06312	0.19516	0.00591918
gene13142	44.5287	45.8634	47.7699	8.86445	9.25057	8.87459	0.195348	0.00052637
gene24633	2.30545	1.95977	2.03688	0.293274	0.512381	0.426371	0.195495	0.000160654
gene17361	3.12567	4.62708	2.97397	0.724109	0.652316	0.723755	0.195789	0.0318285
gene01931	93.1905	116.327	104.315	18.8491	20.9883	21.7508	0.196246	0.00560328
gene07162	0.163954	0.325198	0.207996	0	0.0425115	0.0943344	0.196294	0.0278711
gene32348	14.7233	17.274	17.0483	3.3807	2.97123	3.29663	0.196727	0.00321826
gene06270	5.24614	7.82616	6.46789	1.57909	0.862141	1.40295	0.196732	0.00251892
gene08217	4.45798	4.3229	3.61324	0.588099	1.28434	0.569999	0.197064	0.000707155
gene24072	6.61996	8.37458	6.74504	0.928319	1.33805	2.02443	0.197373	0.000859578
gene12860	21.204	27.139	24.8697	5.0667	4.56435	4.83403	0.197576	0.00738024
gene26826	177.754	166.834	177.749	33.1315	35.6642	34.5979	0.197945	2.98276e-06
gene36498	2.03052	3.05241	2.54207	0.761306	0.748173	0	0.197965	0.00626449
gene13629	39.178	56.4534	46.8315	8.62849	10.1756	9.40831	0.198033	0.0161819
gene01582	4.37977	6.18961	4.94856	1.30001	1.06465	0.708749	0.198055	0.00178747
gene37814	0.877391	1.46184	1.7531	0.312514	0.204748	0.302896	0.200413	0.0491991
gene07841	2.5427	3.30112	3.29904	1.09778	0.539424	0.1995	0.20089	0.00258855
gene19814	15.683	20.1876	17.5103	3.80002	3.60999	3.31476	0.20091	0.00779791
gene08810	0.176637	0.105107	0.168064	0.0524296	0	0.038112	0.201289	0.0120325
gene16804	268.65	331.438	308.11	66.0281	59.5325	57.2503	0.20129	0.00496352
gene38065	0.391706	0.179293	0.200682	0.0357743	0.0937524	0.026005	0.201549	0.0439973
gene32464	0.870412	1.26606	0.874178	0.0574125	0.300918	0.250405	0.202194	0.00604596
gene03240	0.756506	1.06911	0.719791	0.16841	0.183894	0.163227	0.202534	0.0254888
gene01070	1.91154	1.30806	1.63689	0.283692	0.371731	0.329954	0.202899	0.0161847
gene38095	5.43657	5.30538	5.27617	1.67823	1.01494	0.563048	0.203284	0.00492569
gene13308	1.80582	2.88429	2.80335	0.451373	0.66538	0.410139	0.203763	0.00501984
gene30359	1.40026	1.60692	1.80813	0.0593754	0.233404	0.690576	0.204214	0.00452615
gene09636	0.247012	0.244971	0.391707	0.0488789	0.0960715	0.035531	0.204236	0.0107093
gene05023	16.1063	15.3076	16.6016	2.65593	3.21914	3.95782	0.204786	1.82527e-05
gene09753	20.1906	18.3075	21.142	4.98889	3.87794	3.34991	0.204841	8.0558e-05
gene04092	13.9581	21.9806	16.9026	4.51968	3.29016	3.04207	0.205368	0.00422423
gene24980	4.13253	6.62046	4.83934	0.377422	1.60728	1.2346	0.206467	0.0074911
gene24993	64.9873	73.81	75.6835	14.5798	12.933	16.7906	0.206562	8.30825e-05
gene09776	22.2944	25.408	24.7178	5.15937	5.65823	4.15809	0.206789	5.16015e-05
gene21298	31.1665	39.6244	32.5799	7.72367	7.08441	6.58425	0.206948	0.00824583
gene03992	4.80091	6.47528	8.37449	0.950006	1.74275	1.38115	0.207317	0.00798447
gene30255	0.276771	0.658761	0.526676	0.0821513	0.161468	0.0597172	0.207451	0.0292442
gene06246	0.710121	0.845104	0.450438	0.140519	0.27619	0	0.207766	0.0196559
gene04937	6.58015	7.11903	6.71613	1.27841	1.20983	1.75534	0.207862	2.16962e-05
gene07322	9.54471	10.6964	12.6384	2.26645	2.66045	1.92211	0.208307	0.00072735
gene28444	0.968655	0.745917	1.08429	0.135302	0.398904	0.0491767	0.208436	0.00695865
gene12923	78.6451	78.5892	78.2773	18.8994	17.5313	12.7861	0.208978	0.000853903
gene37135	2.13911	2.6206	1.91557	0.37349	0.587276	0.434395	0.209004	0.00126782
gene34068	2.32974	1.64092	2.4881	0.282252	0.332859	0.738625	0.209597	0.00462088
gene10712	19.8133	31.2428	25.2141	4.70479	5.77954	5.55749	0.210329	0.0250381
gene37020	8.59689	12.864	11.6079	2.10143	1.91767	2.94602	0.210625	0.00262944
gene04759	2.57503	2.5451	3.03143	0.466367	0.611095	0.640352	0.210735	0.000208502
gene29295	10.1884	9.6085	10.9742	2.28236	2.24298	1.9909	0.211765	3.75718e-05
gene23541	34.6416	47.9592	38.3432	8.64914	9.22334	7.75869	0.211926	0.0144309
gene14875	92.5775	89.0351	93.4136	18.7151	19.9794	19.8886	0.213009	8.54489e-07
gene01940	0.140884	0.335328	0.20107	0.0836348	0	0.0607956	0.21325	0.0471195
gene04940	0.742544	1.29155	0.978239	0.135632	0.311016	0.197187	0.213733	0.00914038
gene06851	8.54923	9.41754	9.47883	2.43273	2.03353	1.40252	0.213833	7.1026e-05
gene26818	0.537004	0.426053	0.681255	0.212525	0.139239	0	0.213928	0.0111824
gene18727	150.281	210.121	162.298	34.8216	37.6887	39.3862	0.214074	0.0169355
gene14735	4.94606	3.33317	3.79883	0.636764	0.973435	0.97718	0.214221	0.00301671
gene12417	24.3973	32.0734	29.1515	5.72594	7.50289	5.14165	0.214553	0.000670902
gene18554	1.72191	1.4021	1.49463	0.286933	0.234986	0.469297	0.214612	0.000522149
gene16735	18.2974	22.6704	16.217	3.27351	4.48436	4.54282	0.215105	0.00154006
gene08339	22.2899	31.4241	30.0177	6.31075	5.20158	6.51114	0.215253	0.0149118
gene38436	17.1161	26.1262	18.6928	3.5342	4.86253	4.94547	0.215422	0.00452675
gene35953	0.648835	0.882478	1.23469	0.2201	0.216304	0.159995	0.215617	0.0495471
gene22578	1.09494	2.28038	1.30225	0.325002	0.21293	0.472499	0.216016	0.0306263
gene10956	12.6549	11.2953	12.4512	2.90255	2.23724	2.73048	0.216208	3.46095e-05
gene06738	10.7751	11.491	13.0482	2.65831	3.04786	1.93237	0.216301	0.000246237
gene16569	95.2921	79.71	89.3638	17.9829	20.4849	18.7213	0.216326	0.000114806
gene00670	0.627371	0.580708	0.862222	0.165526	0.162671	0.120324	0.216645	0.0036094
gene07996	3.45198	8.21629	5.38649	0.655756	1.61111	1.43004	0.216767	0.0345556
gene23152	0.283936	0.289635	0.347343	0	0.0946562	0.105023	0.216827	0.00353973
gene04962	15.506	15.6855	9.22093	3.45188	3.31695	2.00739	0.217167	0.00834761
gene18275	0.849621	0.568756	0.808387	0.126093	0.0826117	0.274977	0.217213	0.00524173
gene03658	8.03788	9.00306	6.29817	1.6841	1.47116	1.93832	0.218242	0.00162835
gene23405	4.23784	5.27263	6.23152	1.25788	1.34856	0.831249	0.218377	0.00235656
gene12655	2.40869	2.48434	2.67375	0.571959	0.874366	0.207883	0.218615	0.000694403
gene15319	1.74921	1.8319	1.53117	0.332289	0.544261	0.241547	0.218708	0.000465807
gene36272	11.2117	15.2109	8.00067	2.26295	2.878	2.41908	0.21962	0.0491881
gene02067	5.45346	7.93231	6.05358	1.07913	1.88536	1.3074	0.219755	0.00297952
gene10470	1108.7	1444.39	1149.27	254.588	282.446	276.827	0.219822	0.0114582
gene00739	7.85926	10.316	9.01738	1.09778	2.78702	2.09475	0.219896	0.00120599
gene15627	3.64339	3.22098	3.59862	0.823949	0.728762	0.748679	0.219955	3.80132e-05
gene20601	15.8866	13.5046	7.55781	2.69456	3.97212	1.46904	0.220188	0.0204251
gene12216	1151.59	1526.11	1176.13	273.917	283.103	294.503	0.220955	0.0141256
gene37719	3.8461	3.32886	3.57627	0.934039	0.611951	0.829852	0.220983	9.4302e-05
gene23247	0.279247	0.581574	0.332118	0.0828864	0	0.180755	0.221001	0.0441716
gene15404	2.88005	2.42621	2.74027	0.729991	0.352406	0.698215	0.22129	0.000319548
gene26777	8.73264	11.9571	8.84487	2.56416	2.19124	1.78289	0.221378	0.00208416
gene26038	88.4879	113.702	86.7354	20.2381	23.7337	20.061	0.221624	0.0120407
gene27003	0.166678	0.264482	0.370041	0	0.129654	0.047951	0.221673	0.0409237
gene29128	4.73539	6.0004	5.15385	0.930301	1.1925	1.41131	0.222416	0.000488452
gene04736	3.19578	5.59302	3.39841	0.892777	1.16983	0.648975	0.222494	0.015626
gene04053	0.22968	0.437342	0.611893	0.0545391	0.0714644	0.158582	0.222521	0.0450073
gene10024	17.2897	22.7271	18.9727	4.86374	3.79575	4.47141	0.222597	0.000732461
gene12832	0.578959	0.620109	0.495774	0.137478	0.0900707	0.149902	0.222706	0.000424976
gene31957	5.1256	6.99694	5.02028	1.61088	1.17266	1.04087	0.223091	0.00261352
gene27093	21.3569	23.0722	24.0688	5.41598	5.4032	4.47383	0.223263	3.13549e-05
gene23401	0.496834	0.253403	0.540253	0	0.16563	0.122513	0.223282	0.0307412
gene18124	4.7657	5.86384	6.37891	0.575413	1.75929	1.46397	0.223341	0.00176762
gene09259	2.16708	4.1264	2.7492	0.943409	0.39333	0.68578	0.223664	0.0177594
gene26895	0.942832	0.990043	0.949843	0.329238	0.172564	0.143597	0.223886	0.00023325
gene38521	5.43905	6.17871	6.42965	1.17413	1.08977	1.77811	0.223966	0.000222263
gene21868	6.3694	5.79656	6.01274	1.30486	1.30178	1.46591	0.224029	1.15599e-05
gene17531	4.44322	2.33647	3.04779	0.613414	0.964532	0.624262	0.224087	0.0156255
gene06691	2.75845	3.78784	3.67441	0.655013	0.759252	0.879029	0.224377	0.00135353
gene07894	0.1544	0.183749	0.195875	0	0.120103	0	0.224901	0.0300986
gene28306	15.254	14.5347	15.1777	3.19603	2.83068	4.08719	0.224921	1.19392e-05
gene25914	0.223966	0.266538	0.213096	0.0664777	0.0435539	0.0483238	0.225065	0.000511617
gene06932	0.659279	0.523065	0.418188	0	0.170944	0.189665	0.225306	0.0109925
gene27526	6.52501	4.35078	4.93144	0.934039	1.43989	1.19818	0.225979	0.00360562
gene24009	1.71221	1.01884	1.62911	0.298953	0.470073	0.217314	0.226216	0.00822065
gene25848	29.892	39.4832	36.8798	11.3101	5.36585	7.37099	0.226313	0.00122175
gene11010	4.82681	6.94661	4.48575	1.73256	0.785851	1.16255	0.226393	0.00684382
gene05185	2.09146	1.54082	2.46375	0.472982	0.309882	0.601683	0.227123	0.00503205
gene21269	5.13089	7.3074	5.12196	1.39812	1.43943	1.16151	0.227734	0.0235822
gene35579	7.00267	8.88024	6.88126	1.36298	2.09849	1.73385	0.228223	0.00100474
gene37899	0.612608	0.5965	0.503393	0.165304	0.129962	0.0961301	0.228553	0.000367144
gene24317	3.05489	2.756	3.32856	0.643504	0.766549	0.680399	0.228728	0.000156297
gene12733	17.9551	25.0613	19.2631	5.17592	4.48313	4.59149	0.228816	0.0173326
gene36086	1590.74	1374	1510.3	356.49	345.598	328.046	0.230196	0.00263633
gene31061	5.89296	6.85373	7.13613	1.35162	1.66689	1.56046	0.230298	0.000192283
gene08532	0.285662	0.528829	0.543595	0.131896	0.0987587	0.0821808	0.23035	0.0148023
gene36082	0.712222	1.13014	0.677656	0	0.307786	0.273195	0.230546	0.0209503
gene05032	0.564812	0.504131	0.940451	0	0.219675	0.243733	0.23062	0.030404
gene35658	0.842023	0.45549	0.436995	0.0908836	0.178632	0.13213	0.231561	0.0298049
gene14986	50.089	41.0319	47.977	10.8024	10.02	11.4067	0.231701	0.00507113
gene35665	11.2303	11.3434	9.15883	2.24094	2.3491	2.76927	0.231916	0.000367261
gene15946	1.62108	2.41153	1.54241	0	0.945743	0.349772	0.232378	0.0218858
gene12577	32.8177	25.424	31.1496	6.82339	6.25864	7.73083	0.232829	0.000556011
gene34044	8.64163	6.09438	9.13581	0.950006	1.99172	2.62419	0.233158	0.00453541
gene26715	11.3804	7.73925	9.79687	2.09111	3.37237	1.28621	0.23342	0.00371286
gene18220	223.434	223.321	216.153	50.3883	52.7556	51.7103	0.233598	2.86274e-07
gene01071	1.54485	2.2062	1.1759	0.550251	0.600843	0	0.233633	0.0244513
gene03474	1.83205	1.67156	2.38228	0.290021	0.665043	0.421643	0.2339	0.00339971
gene03814	7887.5	10288.1	8196.69	2049.11	2057.83	2065.06	0.234033	0.0123051
gene01045	12.4085	20.5685	16.5499	3.28848	3.96428	4.39844	0.23525	0.0311066
gene30015	4.48015	5.47024	4.98239	0.967128	1.04096	1.50648	0.235359	0.000330284
gene01996	2.39925	2.35143	2.77517	0.614401	0.548911	0.609026	0.2355	0.0040841
gene32505	0.895149	1.15408	1.20658	0.354265	0.348154	0.0643804	0.235517	0.00362191
gene05089	94.4282	112.619	108.547	25.7427	24.1164	24.4841	0.235566	0.00440729
gene05739	2.67479	2.80555	2.89006	0.645912	0.740565	0.586906	0.235757	1.00969e-05
gene23774	13.1617	16.9267	11.513	4.78881	2.64207	2.38178	0.235874	0.00395014
gene37571	19.1847	25.7283	21.1486	4.79131	5.1571	5.63896	0.235952	0.0120014
gene01453	0.724915	0.86271	0.640467	0.307386	0.0402778	0.178755	0.236264	0.00489005
gene09459	1.17758	0.500507	1.28049	0.199732	0.0654287	0.435565	0.236845	0.048146
gene19640	10.7309	9.83487	9.31034	2.53836	2.2707	2.27098	0.23698	5.70834e-05
gene10329	15.9996	23.6044	18.9345	4.78827	4.5771	4.50776	0.236991	0.0212817
gene08279	0.536875	0.718793	0.638524	0.159356	0	0.289596	0.237015	0.00821598
gene13762	50.3674	54.0776	51.7776	13.2601	11.4982	12.3795	0.237724	4.897e-06
gene37118	41.6413	49.3178	48.3082	11.0793	11.3955	10.6517	0.237864	0.00434562
gene37196	5.62765	8.27323	5.79549	1.96518	1.23602	1.48567	0.237956	0.00475707
gene15158	0.336351	0.266857	0.320027	0.133115	0.0872122	0	0.238647	0.00614212
gene38714	0.508101	0.503903	0.282008	0.100543	0.0988089	0.10963	0.238779	0.0477681
gene31576	2.15744	1.92565	1.90611	0.274446	0.359616	0.797999	0.239107	0.00110693
gene12721	0.807049	0.812694	0.413474	0.0737074	0.144872	0.267896	0.239264	0.0230568
gene08583	4.88539	7.84217	8.43178	2.42805	1.76753	0.882496	0.239992	0.0106289
gene32075	6.68698	5.30538	5.54674	1.42501	1.60049	1.18384	0.239998	0.000554711
gene21006	1.85948	1.61715	2.17752	0.764214	0.222528	0.370347	0.240017	0.00333422
gene08514	2.24618	2.95955	2.97677	0.476224	0.936018	0.553881	0.240284	0.00176702
gene36827	1.07972	1.13378	1.32946	0.226223	0.296427	0.32889	0.240347	0.000390585
gene04244	0.176105	0.251496	0.100535	0.0418174	0.0547947	0.0303978	0.240487	0.0388238
gene35889	18.1221	22.3202	20.1791	5.07366	4.80146	4.71261	0.240637	0.0058637
gene03835	49.4584	41.0933	42.992	10.8242	11.8785	9.44193	0.240705	0.000210847
gene21598	8.35433	6.14087	6.77992	1.45867	1.33794	2.33273	0.241096	0.00179066
gene15999	0.725127	0.363352	0.435748	0.0906243	0.178122	0.0988146	0.241146	0.0277226
gene37256	0.681351	0.405433	0.648283	0.242687	0	0.176414	0.241547	0.0179108
gene37954	130.411	160.172	145.586	33.129	35.6195	36.7933	0.241974	0.00542789
gene05807	3.8836	4.56744	4.86886	0.976434	1.06621	1.18298	0.242166	0.000348524
gene32558	6.50706	11.2412	7.58928	2.24295	2.44918	1.44928	0.242384	0.0119683
gene12902	0.397286	0.439032	0.405005	0	0.154518	0.146949	0.242859	0.00379786
gene21954	223.494	184.155	191.816	52.9289	46.7757	45.9134	0.242913	0.000246402
gene27731	30.7202	40.8947	32.9262	6.34323	8.50064	10.5844	0.243236	0.00136641
gene38094	6.24118	6.25476	7.96979	0.975006	2.17189	1.84275	0.243805	0.00158277
gene35597	0.586332	0.697784	0.883303	0.174036	0.228044	0.126509	0.24388	0.00394505
gene12236	1.42426	0.782302	0.729689	0.390231	0.042611	0.283665	0.244021	0.0395463
gene19724	14.0661	21.9478	17.101	4.45345	4.61977	3.91173	0.244469	0.0273268
gene02380	13.0525	10.0879	12.419	3.20627	2.5091	2.97811	0.244478	0.00063547
gene17165	0.701256	0.667643	0.800666	0.0832589	0.327291	0.121045	0.245024	0.00311395
gene22302	0.602818	0.717404	0.74563	0.214715	0.187565	0.104053	0.245097	0.00069464
gene20038	49.0116	61.8232	50.126	13.6214	12.137	13.7039	0.245167	0.00925096
gene04187	5.53195	5.57064	7.82773	1.01046	1.43438	2.20357	0.245553	0.00468532
gene20527	0.560585	0.333572	0.533378	0	0.109015	0.241908	0.245825	0.0230421
gene13063	0.408588	0.243127	0.388758	0	0.0794568	0.176317	0.245825	0.0230421
gene32299	15.8937	23.2975	14.0158	5.29289	3.61849	4.18206	0.246085	0.00966293
gene04913	1.53737	2.11848	1.69372	0.576408	0.251762	0.488835	0.246189	0.00249842
gene07382	145.746	177.248	135.973	36.6292	40.2729	36.114	0.24624	0.0108058
gene27830	8.88343	8.40341	9.53592	3.24528	1.59465	1.76929	0.246403	0.000401578
gene04357	5.01523	5.81551	5.32242	0.916077	1.40043	1.66478	0.246471	0.000222794
gene22303	26.7479	30.8375	32.0291	7.93934	7.32951	6.82056	0.246494	0.000160019
gene08316	0.672347	0.768144	0.588539	0.191584	0.146439	0.162477	0.24667	0.000680768
gene12566	9.44237	10.2779	9.64148	2.4609	2.59759	2.1864	0.246746	1.22752e-05
gene29407	5.10352	4.36541	3.49013	0.568061	1.11652	1.51409	0.246829	0.00384937
gene32316	1.41845	2.81346	1.79948	1.12273	0.367789	0	0.247128	0.0465013
gene20045	20.2471	27.0779	20.7903	6.30727	5.6137	4.93089	0.247402	0.00155303
gene10842	0.774192	1.20485	1.0766	0.282826	0.370596	0.102796	0.247483	0.00694091
gene29254	0.0463683	0.0551822	0.0441179	0	0.0360684	0	0.247606	0.043006
gene18001	0.28369	0.337615	0.269922	0	0.220673	0	0.247606	0.043006
gene10200	0.114029	0.135704	0.108495	0	0.0886994	0	0.247606	0.043006
gene02056	8.17215	8.9869	7.48026	1.9651	2.01166	2.14269	0.248361	0.00445038
gene10773	54.7796	49.2971	49.2514	14.7616	13.1664	10.1993	0.248665	7.16412e-05
gene02617	1.33291	1.58628	1.64123	0.186182	0.609901	0.338348	0.248755	0.00185794
gene31726	4.89651	6.84302	6.19758	1.60006	1.43268	1.4345	0.24905	0.0151806
gene00834	17.7814	18.578	20.8294	4.33197	4.77817	5.14201	0.249213	0.00010954
gene06974	119.093	121.734	120.828	30.247	30.1167	29.8061	0.249325	3.40702e-08
gene18555	0.411054	0.326126	0.488881	0.0813397	0.106582	0.118254	0.249723	0.00314053
gene25435	6.14479	4.9469	6.70635	1.71661	2.10875	0.623918	0.249987	0.00286679
gene11861	61.4401	60.6433	57.4448	14.3098	16.5703	14.0307	0.25016	6.7104e-06
gene12431	17.8541	22.1717	19.4988	4.60824	5.19296	5.09171	0.250197	0.00622352
gene26176	2.01328	3.59396	3.51188	0.39839	1.30506	0.579193	0.250313	0.0174806
gene00110	9.80113	9.38496	11.0405	2.4076	2.54133	2.62519	0.250578	0.00383045
gene37618	79.4867	117.719	109.242	23.069	23.3581	30.4896	0.250994	0.00295705
gene15387	7.20136	7.99887	5.0247	1.14001	1.86724	2.07173	0.251124	0.0056432
gene17889	8.77138	8.63199	9.46914	1.60217	2.09938	3.0572	0.251512	0.000178031
gene16964	60.536	72.6518	65.8727	21.0559	15.9174	13.0983	0.25154	0.000295306
gene24019	0.486831	0.521433	0.370563	0.0578007	0.0378691	0.252098	0.25222	0.013886
gene09366	0.933376	1.22188	0.888077	0.332455	0.435626	0	0.252382	0.0106901
gene19785	26.7077	24.0893	27.0165	6.00815	8.31004	5.33797	0.252606	0.000115364
gene25888	2.60378	4.08467	3.04046	0.702596	0.736508	1.02146	0.252913	0.0057907
gene03886	24.9296	29.1676	26.0217	6.36931	7.36404	6.53642	0.252996	0.000107473
gene05414	10.6439	18.137	14.7306	4.30817	3.57525	3.13168	0.253154	0.0349697
gene20187	1.96151	2.97101	2.71464	0.211716	1.10967	0.615599	0.253295	0.00883716
gene20569	0.265582	0.237049	0.442212	0.0788303	0.103294	0.0573031	0.253404	0.0229909
gene04073	8.25222	7.84017	7.98368	2.38768	2.15769	1.5561	0.253425	2.65494e-05
gene24670	3.52036	3.12439	3.86045	0.850101	0.835436	0.978426	0.253585	0.000274788
gene08828	66.5291	90.3092	74.1218	20.4006	18.1699	20.0014	0.253602	0.0139024
gene28373	0.418123	0.298561	0.358047	0.099286	0.0650488	0.108259	0.253639	0.00193334
gene07638	68.7595	67.2347	70.8765	19.7303	16.9354	15.817	0.253698	5.18316e-06
gene24211	9.998	18.659	11.6748	4.58632	1.94428	3.72609	0.254308	0.0222146
gene22478	0.56738	0.506422	0.269922	0	0.220673	0.12242	0.25533	0.0396671
gene10275	0.397407	0.270256	0.216068	0	0.176646	0.0489978	0.255331	0.0434301
gene34621	3.1365	3.81384	3.95741	0.890501	0.954697	0.941557	0.255484	0.00833077
gene05557	6.22161	7.12484	6.98073	1.6028	1.87192	1.72233	0.25567	6.48556e-05
gene35748	182.053	214.111	190.904	53.7696	47.7594	48.7118	0.255917	0.000116575
gene32617	1.21356	2.37268	2.0619	0.514587	0.33714	0.598499	0.256761	0.0169133
gene36010	20.1363	24.4471	21.1677	6.16968	5.6843	5.04546	0.257022	0.000262938
gene14684	33.9216	38.0778	31.2887	10.3764	9.79412	6.3922	0.257171	0.00039427
gene31039	3.39098	2.69037	3.79577	1.10519	1.03441	0.401692	0.25729	0.00338978
gene04655	68.6529	80.5725	65.7083	17.3975	19.5248	18.3843	0.257319	0.00643976
gene35363	2.16391	5.01494	4.44287	0.676099	1.24028	1.08123	0.257932	0.0316295
gene16485	5.6738	6.56473	3.59896	0.935612	2.20673	0.952158	0.258532	0.015893
gene01995	126.316	170.739	147.519	37.5184	38.7772	38.9403	0.259205	0.0132984
gene26069	308.754	395.845	292.672	83.2261	89.7722	85.5736	0.259279	0.0162493
gene10529	3.84252	6.47335	5.08045	1.30347	1.31981	1.37821	0.259899	0.0376671
gene37122	32.2108	33.0462	31.5534	8.85438	8.63992	7.6689	0.259923	1.87685e-06
gene38031	11.7485	12.8166	11.5308	3.33012	3.10801	2.94598	0.259977	2.72785e-05
gene10551	4.66185	4.75543	4.16403	1.80733	0.740063	0.985334	0.260117	0.000836061
gene18447	16.4367	22.396	24.705	3.39391	7.59723	5.55097	0.260351	0.00466696
gene18461	21.9215	24.8607	26.7468	3.062	7.42265	8.68071	0.26065	0.00119834
gene01527	0.130266	0.310054	0.289202	0.0515541	0.10133	0.0374756	0.260937	0.0401006
gene14971	2.42792	3.31434	2.44597	0.678265	0.722112	0.739564	0.261343	0.0200737
gene32664	0.111671	0.177197	0.212503	0.0441951	0.0868654	0	0.261404	0.0333577
gene06977	30.2652	34.0032	34.2335	9.80002	7.79258	8.15889	0.261431	7.02193e-05
gene09085	3.99825	4.6422	3.89699	1.73673	0.530995	1.00997	0.261432	0.00184362
gene26436	4.17625	5.24621	4.08394	0.826399	1.80476	0.901086	0.261524	0.00242273
gene03794	7.65089	6.6802	6.51137	1.50635	1.8542	2.09045	0.261533	0.000199741
gene22434	1.42829	1.03017	0.947159	0.308324	0.471341	0.112063	0.26184	0.00984885
gene08591	102.307	112.486	111.382	30.1723	27.8663	27.3806	0.261881	1.77465e-05
gene38178	0.28369	0.168807	0.202441	0	0.110337	0.0612101	0.261928	0.0260557
gene29510	20.0457	29.1856	21.1018	5.94998	5.30822	7.1779	0.262125	0.00416174
gene06415	58.6732	80.6313	59.2376	17.3928	17.8643	16.7916	0.262154	0.0210471
gene35274	0.565097	0.672512	0.896118	0.111822	0.366309	0.0812851	0.262178	0.0168485
gene18581	26.9179	34.8671	30.626	7.73749	8.19911	8.3145	0.262427	0.00973527
gene22910	5.2707	6.27258	5.73131	0.893973	2.3428	1.29969	0.262609	0.00122152
gene16110	0.460523	0.352325	0.563364	0.117165	0.10235	0.141949	0.262652	0.00549043
gene01747	3.98787	6.65584	6.29303	1.32803	1.36187	1.76285	0.262905	0.00797034
gene31048	13.1104	13.9844	13.4905	2.65194	4.00371	4.02311	0.263119	4.35019e-05
gene23219	0.262234	0.234061	0.187131	0.0778366	0.101992	0	0.263128	0.0112974
gene07658	10.743	11.6351	13.6829	3.5768	3.31613	2.60004	0.263247	0.000645622
gene36845	4.8648	5.64831	7.11238	1.40875	2.21512	1.02405	0.263705	0.00440509
gene35402	8.35411	10.3521	9.34172	1.84058	2.81374	2.75023	0.263997	0.000469352
gene24260	3.68874	2.87615	2.48101	0.7551	0.593659	1.0429	0.264392	0.00425344
gene03975	0.742997	1.47372	1.88517	0.294049	0.577954	0.21375	0.264696	0.0460239
gene02177	1.12369	1.17013	1.26962	0.416919	0.163891	0.363679	0.26505	0.000585596
gene05339	4.9499	6.40304	3.68583	2.29967	1.50667	0.185741	0.265452	0.0210393
gene03336	0.79379	0.649466	0.519245	0.0589034	0.077183	0.385361	0.265706	0.0221431
gene28427	28.8139	37.5756	30.1466	8.38873	9.61802	7.71767	0.266475	0.00105785
gene17604	4.1533	5.34354	3.79153	0.866282	1.5717	1.11411	0.267309	0.00317952
gene32031	195.037	274.163	203.91	66.4725	57.1154	56.6374	0.26775	0.020997
gene29153	9.14655	11.5255	16.3815	2.23579	3.97592	3.71482	0.267898	0.0146588
gene29730	1817.69	2354.36	2129.34	550.488	568.684	573.651	0.268643	0.0099881
gene07007	2.47292	1.34536	2.28568	0.419437	0.549601	0.670771	0.268647	0.0139623
gene35407	0.542348	0.943336	1.19083	0	0.32452	0.396066	0.269225	0.044124
gene22959	5.02761	5.57064	6.92799	1.23501	0.943991	2.54362	0.26946	0.00469302
gene25070	1.94258	2.04509	2.41702	0.798369	0.34871	0.580348	0.269713	0.00130062
gene28997	6.56671	7.91512	6.56842	1.49933	1.63719	2.54308	0.269812	0.00076964
gene28473	4.73661	3.97903	2.91612	0.661611	1.51713	0.961874	0.270003	0.00838248
gene14692	211.308	224.241	219.999	57.1632	58.0266	62.3294	0.270795	2.69017e-06
gene23683	21.9057	23.2027	24.6806	5.65398	7.93156	5.3188	0.270878	0.000121852
gene00843	52.6712	55.8138	52.5177	13.4923	14.4522	15.8793	0.272192	6.83684e-06
gene17874	0.722297	0.573062	0.763602	0.190571	0.0936419	0.277059	0.2726	0.00312719
gene22562	5.13036	4.26849	3.84462	0.808565	1.58923	1.2147	0.272776	0.00188162
gene13376	2.10592	2.35433	3.03593	0.909208	0.694963	0.440613	0.272777	0.00419075
gene16737	2.17833	2.77326	2.45821	0.661611	0.748713	0.612101	0.272939	0.000524662
gene16618	15.0131	21.6712	19.064	5.28644	5.15084	4.77887	0.272944	0.0194239
gene31270	2.00389	1.77331	1.80886	0.549043	0.399683	0.576491	0.27304	0.000115409
gene28629	0.688067	0.963363	0.462123	0.144164	0.188903	0.244523	0.273279	0.0257266
gene20342	1.00664	0.95839	0.670451	0.478067	0.156607	0.0868789	0.273784	0.0162239
gene19672	12.4899	19.283	18.5214	3.87424	5.33913	4.56428	0.273941	0.00512963
gene25376	0.98029	1.45828	1.39907	0.29097	0.127089	0.634534	0.274281	0.0119033
gene07932	57.008	69.122	54.0369	16.1882	16.2013	17.049	0.274404	0.0107981
gene20270	1.04309	0.931027	0.496235	0.464418	0.101424	0.112531	0.274605	0.043506
gene20181	0.452017	0.358625	0.334506	0.11926	0.195338	0	0.274723	0.0146136
gene03053	2.54959	3.12904	2.65327	0.472982	0.991621	0.825165	0.274819	0.00101707
gene18127	1.51427	1.90812	1.86454	0.423028	0.415731	0.615013	0.274975	0.00081516
gene26029	288.778	352.218	330.729	87.1857	85.8261	94.4774	0.275272	0.00545139
gene19985	1.69993	1.30054	1.73296	0.288329	0.283355	0.733569	0.275752	0.00498049
gene05391	21.8187	26.57	25.8291	5.42199	7.40063	7.66371	0.27603	0.000396056
gene21194	5.96583	7.3183	4.45371	1.41663	2.21322	1.26741	0.276091	0.00818741
gene23270	11.7806	17.0894	16.5812	3.72433	4.50055	4.33165	0.276264	0.0212683
gene07695	4.80453	5.71779	5.44529	1.25831	1.15416	2.01231	0.27711	0.000549792
gene25817	27.8516	27.8919	27.7971	8.55598	8.18113	6.44362	0.277479	0.00102568
gene01052	5.18788	4.86437	5.90836	1.11991	1.22287	2.10304	0.278549	0.000941187
gene13582	1.92764	2.07763	1.52263	0.647731	0.452663	0.439457	0.27856	0.00175151
gene14847	2.53674	3.59396	2.70096	1.21907	0.563785	0.677655	0.278601	0.00530638
gene35778	329.884	412.04	389.307	108.597	101.817	104.802	0.278649	0.00770516
gene35674	3.84145	2.70913	2.77511	0.929071	0.996048	0.675358	0.278851	0.00411935
gene36834	73.3267	102.469	78.6549	26.3855	22.5899	22.1452	0.279506	0.0189655
gene16794	2.59616	2.71889	2.42076	0.554829	0.848179	0.761817	0.279844	0.000111168
gene12291	10.1474	8.44037	11.5236	2.72047	2.88573	2.82508	0.280004	0.0146771
gene00937	1.20023	1.98385	1.26886	0.633337	0.155603	0.460384	0.280562	0.0204237
gene05560	16.1661	16.1639	16.8314	4.8771	4.32913	4.6317	0.281479	1.72437e-06
gene11117	0.155339	0.123244	0.0985333	0.0614772	0	0.0446888	0.28152	0.0214693
gene18125	1.41845	0.937819	1.49956	0.187122	0.490385	0.408068	0.281541	0.00944606
gene07593	23.9299	25.7847	23.0762	7.48683	6.03707	6.97732	0.281646	4.28809e-05
gene07635	122.519	144.123	143.517	37.0832	38.4195	40.1112	0.281875	0.00467689
gene24578	24.4546	27.4961	23.125	8.01567	6.94378	6.21518	0.282044	0.000209766
gene22107	19.1155	14.8932	16.912	4.44929	4.94752	4.98493	0.282434	0.0088258
gene21218	4.45347	6.87873	5.40936	1.23751	1.69525	1.79913	0.282643	0.00528223
gene32700	0.322819	0.461019	0.552874	0.0766557	0.301333	0	0.282775	0.0467791
gene08452	45.965	49.9763	46.4735	14.7337	12.2786	13.2806	0.282926	1.94311e-05
gene07995	13.3321	22.2303	18.9579	4.52256	4.78643	6.13251	0.283225	0.00791079
gene35473	0.707082	0.67319	1.07642	0	0.33001	0.366151	0.283373	0.0279322
gene06491	0.14163	0.168552	0.202135	0.0840777	0	0.0611175	0.283409	0.0161263
gene32153	42.9257	58.5365	48.5755	14.2959	15.0327	13.3537	0.284477	0.0150506
gene35513	5.56384	7.38914	7.44203	2.39343	1.88171	1.53104	0.284686	0.00187364
gene36140	18.6815	26.1046	20.8705	5.9812	6.93933	5.79712	0.285084	0.00217461
gene01177	26.4712	30.2223	30.5105	6.38797	9.37481	9.10131	0.285126	0.000209311
gene03724	0.382113	0.454746	0.242379	0	0.198156	0.109928	0.285464	0.0385531
gene01397	9.56258	9.44563	11.0092	2.72484	2.3803	3.46628	0.285549	0.000277346
gene13482	307.393	425.174	296.914	88.6435	104.583	100.934	0.285736	0.0256707
gene28704	14.135	20.2876	17.977	4.97564	4.91743	5.08815	0.285903	0.0200079
gene07383	6.4325	10.0107	11.0166	2.23241	3.23312	2.39147	0.286128	0.0101478
gene18755	10.6237	14.6354	12.4973	3.5929	3.65613	3.55642	0.286188	0.0161889
gene30467	5.33434	8.57022	4.99086	2.21668	1.65976	1.53461	0.286369	0.0178847
gene13959	0.279873	0.499609	0.399436	0	0.217705	0.120773	0.287109	0.0351095
gene37845	1.9461	3.29119	2.53384	0.547241	0.756905	0.928198	0.287261	0.0103145
gene01882	0.726845	0.749673	1.06041	0.40272	0.0753853	0.250924	0.287367	0.0136189
gene08560	6.16948	7.54428	7.8088	2.28484	1.84917	2.05169	0.287405	0.000615926
gene28974	6.10145	8.42525	6.73595	1.10598	2.31872	2.69325	0.287732	0.0039074
gene05274	2.42376	3.24504	2.73853	0.719422	1.17835	0.52296	0.287932	0.00292916
gene37709	2.15095	2.07223	1.51056	0.608045	0.557719	0.486199	0.288113	0.00266012
gene00581	0.801955	0.552544	0.602395	0.050113	0.295491	0.218568	0.2883	0.0115556
gene12030	6.00179	6.53215	6.14978	1.76623	1.67591	1.94799	0.288493	1.51505e-05
gene02673	22.9959	24.7584	23.6242	6.81384	7.03731	6.74171	0.288502	5.44621e-06
gene05460	104.241	116.154	107.394	32.5832	29.7831	32.2808	0.288744	2.94802e-05
gene26687	5.13979	4.80605	3.84241	2.17943	0.856732	0.950557	0.289138	0.00479411
gene26163	1.79359	1.53129	1.85494	0.324054	0.333629	0.841289	0.289387	0.00342141
gene10643	22.4586	25.578	25.1215	6.30778	6.82512	8.0589	0.289671	9.59239e-05
gene08663	10.2513	8.90787	10.2698	2.18953	2.82682	3.51089	0.289756	0.000295654
gene07112	3.71216	3.4495	3.19332	0.664127	1.10756	1.22886	0.289768	0.000422743
gene16571	135.218	131.265	131.182	37.0233	37.9735	40.2518	0.289813	5.52197e-07
gene01337	1.58291	3.22936	2.58186	0.26848	0.703596	1.17098	0.289832	0.0325725
gene00164	2.7062	3.72383	3.05765	0.903664	1.11832	0.729877	0.290046	0.00214389
gene04994	0.636314	0.283975	0.605432	0.188871	0.185613	0.0686469	0.290441	0.039066
gene24004	31.3384	35.6395	31.4565	9.1249	9.63747	9.83521	0.290524	0.00310211
gene08853	35.372	37.2142	34.4818	11.1151	10.3978	9.62072	0.290783	1.00686e-05
gene07694	4.92161	3.81987	3.97016	1.77841	0.998704	0.923399	0.291112	0.00240981
gene11740	57.9709	74.8823	64.4075	17.8482	18.6257	20.9762	0.29124	0.000747161
gene09043	0.599473	0.594519	0.760505	0	0.310874	0.25869	0.291412	0.0139442
gene22954	3.71666	4.75695	4.27022	1.08237	1.36371	1.27097	0.291674	0.000644223
gene15174	31.229	30.1451	30.3737	9.96978	7.98939	8.80446	0.291709	5.22092e-06
gene07106	10.3705	7.23679	8.56655	2.79836	2.64008	2.19691	0.291716	0.002618
gene31589	1.744	1.32832	1.72573	0.496948	0.542639	0.36124	0.291958	0.00149471
gene13162	44.4424	42.5869	43.3838	12.8831	12.6608	12.553	0.292124	5.93972e-07
gene08408	2.37238	2.0632	1.47589	0.758338	0.496838	0.472499	0.292258	0.00743914
gene08220	0.189414	0.338127	0.315386	0.168666	0.0368347	0.0408687	0.292278	0.0348769
gene32595	256.94	273.861	268.882	78.0989	79.1545	76.7199	0.292583	0.000572247
gene19790	169.732	227.896	197.76	54.8234	61.4465	57.9396	0.292598	0.0131395
gene16669	4.78507	4.77615	4.18568	1.28286	1.74101	0.999143	0.292649	0.000381382
gene22597	0.829604	0.759461	0.667904	0.303069	0.248201	0.110153	0.293058	0.00199172
gene38470	10.1262	11.6375	11.7128	2.76993	3.70675	3.34157	0.293287	0.000174366
gene30030	1.30025	1.47372	0.942583	0	0.288977	0.801561	0.293428	0.0359828
gene12391	6.4375	10.6767	9.57857	2.35799	2.87666	2.60065	0.293536	0.0368991
gene35835	41.1036	57.7125	43.4267	13.0856	14.1206	14.548	0.293542	0.0225584
gene12823	6.42829	6.68046	7.40849	1.50494	2.18326	2.34422	0.294017	0.000245897
gene36088	5.03369	4.76032	4.91768	1.12058	1.53825	1.66792	0.294103	4.61539e-05
gene36006	3.33233	3.59396	2.57612	0.989105	0.729032	1.0785	0.294308	0.00227943
gene31919	1.2766	1.01284	1.41709	0.126308	0.413762	0.550891	0.294334	0.0071812
gene09756	2.20939	1.59824	1.07169	0.360044	0.40438	0.673	0.294595	0.0286942
gene13863	5.86435	4.28835	4.10077	1.17442	1.86864	1.1586	0.294782	0.00523534
gene38480	15.7215	13.9689	14.8908	4.64536	3.70751	4.7889	0.294782	6.70104e-05
gene26628	8.97438	7.91416	8.04739	1.60977	3.01333	2.73039	0.294896	0.00041785
gene06733	8.62268	12.394	14.4905	2.85854	3.70208	3.91423	0.295006	0.00879539
gene30499	7.27377	8.04536	7.24643	1.8288	2.39634	2.43722	0.295245	8.50252e-05
gene18319	33.383	29.9743	34.8904	9.02181	10.2941	9.72663	0.295605	0.000104292
gene25823	1.99098	3.06052	2.40741	0.443224	0.871156	0.894964	0.296202	0.00705661
gene12637	0.67684	0.593524	0.813462	0.211474	0.221681	0.184469	0.296389	0.00168098
gene25420	9.42678	10.0581	9.89713	1.9297	2.02284	4.76929	0.296842	0.00192576
gene12119	10.3571	10.2449	12.4141	3.83278	2.72037	3.25047	0.296935	0.000565064
gene11341	2.99976	2.52873	2.67579	0.741994	0.777807	0.916926	0.297007	0.000208155
gene07246	0.492724	0.513086	0.761818	0.0731255	0.239547	0.212625	0.297176	0.0147105
gene19808	41.8098	49.9375	48.5728	14.3884	13.0797	14.2507	0.297312	0.000207958
gene36958	4.87855	3.60365	4.40169	0.998659	1.30857	1.52448	0.297403	0.0016857
gene37658	5.00629	2.97895	3.81066	0.951022	1.09039	1.46904	0.297599	0.0105008
gene11491	5.68097	5.49318	5.06743	1.68623	1.10476	2.04292	0.297626	0.000316915
gene04300	2.90738	4.15203	3.59616	0.80544	1.28155	1.08734	0.297903	0.00294489
gene15656	5.93281	5.86384	7.17568	1.79083	1.09507	2.77714	0.298489	0.00238106
gene36976	0.101538	0.0805589	0.128813	0.0401846	0.0526552	0	0.298607	0.0263877
gene08586	32.2904	37.7507	38.7716	10.4294	11.3251	10.7402	0.29863	0.00554618
gene16479	13.374	19.7606	15.1223	5.75314	4.4226	4.23782	0.298684	0.00455632
gene17020	7.23561	11.9229	9.85005	3.30412	2.68429	2.69004	0.299169	0.0352368
gene28793	9.71453	7.94422	8.0554	2.77071	2.06857	2.85718	0.299309	0.000653833
gene23950	29.5908	37.3779	33.6704	9.96453	10.5666	9.63296	0.299726	0.00829962
gene30748	0.0556916	0.0662777	0.0529888	0.0220406	0.0144403	0.0160217	0.300086	0.000943626
gene38482	223.183	159.989	190.594	58.7778	56.9654	56.4469	0.300105	0.0179553
gene28429	1.52596	1.90682	1.59709	0.362349	0.949597	0.197549	0.300106	0.0102137
gene08773	0.689688	0.428237	0.713278	0.249217	0.093302	0.20704	0.300108	0.0140638
gene04295	39.7575	49.6359	43.6806	13.3595	12.6038	13.9842	0.30019	0.00754009
gene11593	9.58075	8.46999	9.11577	0.975006	3.40689	3.77999	0.300439	0.00249201
gene21877	57.2108	84.7202	65.8777	16.9814	20.2284	25.2492	0.30056	0.00462001
gene20475	28.6404	38.7393	25.3297	5.69235	10.8939	11.3247	0.301058	0.0081239
gene11086	7.63072	7.98809	8.33599	2.43273	1.9236	2.86602	0.301499	8.08758e-05
gene37492	14.5122	23.2533	14.4396	4.50459	4.94335	6.30334	0.301719	0.0150532
gene08496	160.96	207.191	166.393	57.1248	52.9247	51.437	0.302102	0.0125964
gene19631	1.27397	0.551322	1.35907	0.229177	0.300298	0.433141	0.302294	0.0480932
gene14810	27.1466	20.3502	21.9668	7.22931	6.94672	6.83165	0.302427	0.0154808
gene28784	5.03321	4.49246	7.42284	1.19517	1.76183	2.17197	0.302621	0.0139805
gene09713	1.13095	1.19638	1.51446	0.497319	0.195496	0.469962	0.302665	0.00426428
gene36806	23.4682	27.1702	27.062	8.02587	8.73073	6.76981	0.302784	0.000177906
gene38688	0.428036	0.654942	0.581804	0.1452	0.0951302	0.263871	0.302863	0.00979055
gene35843	7.95735	8.58653	7.96667	2.53817	2.10175	2.79319	0.303261	3.97225e-05
gene08262	0.417005	0.744407	0.942321	0.30944	0.283828	0.0449874	0.303392	0.0490775
gene00803	46.9097	60.0285	45.9768	17.3673	13.8896	15.1495	0.303478	0.00157913
gene14719	0.859666	0.460384	0.654355	0.102067	0.200612	0.296776	0.303613	0.0233014
gene12897	1.24271	1.18315	1.73419	0.196727	0.708889	0.357511	0.303633	0.0139123
gene04493	287.885	324.643	323.693	101.844	89.1288	93.3616	0.303704	6.76316e-05
gene15316	2.68575	4.5661	3.28552	0.683303	1.19381	1.32455	0.303838	0.0141648
gene11786	3.27874	1.83622	2.38559	0.686963	0.960161	0.63253	0.303932	0.0158011
gene16337	0.17866	0.141747	0.169989	0	0.0463245	0.102796	0.304082	0.0230909
gene26870	3.05396	3.43622	2.90574	0.725182	1.07981	1.0543	0.304311	0.000364961
gene10961	1.4939	2.01491	2.08471	0.472982	0.542293	0.687637	0.304443	0.00274828
gene31457	1.8609	3.06641	2.99638	1.01973	0.779442	0.617717	0.305021	0.0108096
gene04231	5.44115	5.8545	5.95719	1.68142	1.91332	1.67256	0.3053	2.2463e-05
gene38291	40.7943	37.9675	29.8573	12.6261	9.62826	10.9836	0.306005	0.00176862
gene08202	2.69652	5.43076	5.06552	1.06718	1.18323	1.79019	0.306273	0.0262046
gene19623	7.67631	7.54668	7.85948	2.67475	2.59616	1.8003	0.306345	5.39132e-05
gene10300	13.9497	16.3553	12.6827	4.90732	4.3404	3.92393	0.306405	0.000872969
gene23367	41.8816	44.3697	49.1731	13.4551	14.0108	14.0805	0.306787	0.00436973
gene11666	34.5738	32.2214	37.4021	9.65305	12.0961	10.2189	0.306803	0.000134459
gene09549	26.1691	32.1859	27.3473	8.32005	8.94308	9.07199	0.307286	0.00777938
gene37558	68.6357	54.2148	63.9064	20.6291	17.7517	19.0243	0.307379	0.000568825
gene06099	3.57567	5.4159	7.11356	2.31564	1.51713	1.12219	0.307663	0.0262752
gene19880	31.2059	28.9674	26.1284	9.26256	9.22414	8.07974	0.307832	0.000195829
gene37604	0.873183	1.55874	0.890148	0.296204	0.242579	0.484461	0.308014	0.0320265
gene15150	26.988	36.2357	32.3564	8.80285	10.1505	10.4943	0.308094	0.00127841
gene24005	5.15442	3.8401	4.86439	1.69164	1.2061	1.37435	0.308256	0.00164967
gene07065	3.87651	5.30538	3.87279	2.30126	1.05539	0.669129	0.308378	0.0117807
gene10621	285.898	346.247	287.313	95.8425	96.5148	91.2801	0.308483	0.00834487
gene04373	0.557248	0.568433	0.757433	0.189032	0.185771	0.206116	0.308488	0.0208348
gene13149	0.768618	1.6465	1.1701	0.0912567	0.418518	0.597025	0.308712	0.0482162
gene03481	4.51406	3.50355	4.10824	1.86416	1.374	0.50816	0.308954	0.00479603
gene37201	16.3138	14.4434	14.6016	5.01196	5.06232	3.94689	0.309117	0.000117885
gene28478	74.1629	60.7565	66.9609	20.928	19.3989	22.0869	0.309162	0.000298536
gene06301	49.8007	60.9899	58.7706	16.6153	18.2431	17.5755	0.309233	0.00675297
gene05312	14.4718	15.0847	16.0485	6.39887	3.57124	4.13462	0.30928	0.000427261
gene23879	0.21479	0.255618	0.204365	0.0364309	0.119342	0.0529645	0.309344	0.00643783
gene19627	88.9871	116.444	92.5222	28.206	29.7553	34.2303	0.309416	0.00146871
gene25564	27.0451	28.8848	24.083	8.23338	8.00145	8.57849	0.310116	0.00520494
gene36158	1.70859	1.22769	1.50297	0.53585	0.451377	0.389519	0.31013	0.00218013
gene36813	2.41512	2.57165	2.60026	0.679128	0.74157	0.932489	0.310159	5.27964e-05
gene08612	11.0473	9.0811	12.6784	3.65094	3.58795	2.94881	0.310536	0.00209283
gene17060	3.27469	3.20942	3.84888	0.914821	0.29968	1.995	0.310607	0.0113869
gene15702	74.1104	83.1288	73.9988	23.5652	25.4447	22.9379	0.311142	6.96713e-05
gene09364	10.8966	11.5446	11.5057	3.31322	3.35943	3.89938	0.311429	1.01802e-05
gene21832	663.125	895.945	726.511	244.068	236.065	231.956	0.311557	0.0169017
gene03055	389.09	526.099	414.743	130.1	147.209	137.286	0.311742	0.0173718
gene22355	37.5919	52.4158	40.3402	13.6007	13.4685	13.5799	0.311851	0.0224031
gene00637	23.6469	27.7089	24.6338	7.99076	7.92366	7.79716	0.312037	0.004817
gene30693	7.36139	5.52303	8.83128	2.47002	2.24068	2.07173	0.312328	0.0334321
gene07210	24.5002	22.2023	20.6378	7.47232	6.20693	7.37167	0.312605	0.000206059
gene26656	14.5744	21.5638	14.9914	4.83264	4.69821	6.45926	0.312736	0.00738385
gene13779	0.105604	0.125677	0.100478	0.0626907	0.0410729	0	0.312768	0.0188824
gene05821	71.0203	81.5823	84.0152	25.9276	22.4523	25.6487	0.312862	0.000196842
gene13139	3.40428	8.10276	5.93828	2.69456	1.54471	1.2242	0.313177	0.0490876
gene03930	1.38227	1.19638	1.43475	0.372989	0.342118	0.542264	0.313293	0.000650093
gene14336	6.44279	6.33739	6.53669	2.10749	1.78987	2.15611	0.313378	4.25223e-06
gene30663	5.37518	4.66442	4.79466	1.1966	1.56794	1.88463	0.313408	0.000327205
gene04810	1.90813	1.41927	2.21267	0.778763	0.64937	0.30878	0.313518	0.00937388
gene22745	5.21679	6.8857	6.04657	1.46399	2.50857	1.71909	0.313606	0.00195376
gene21132	14.1864	17.1112	15.8084	4.17289	5.41817	5.18427	0.313661	0.000314563
gene05761	107.632	146.009	113.533	39.459	38.6225	37.1157	0.313739	0.0193083
gene04786	43.3742	32.583	37.8145	13.6317	9.31269	12.7887	0.314077	0.00154114
gene37428	7.08203	9.15063	9.0486	2.88287	2.67574	2.38667	0.314276	0.00110191
gene36754	36.5459	52.9062	40.774	13.6709	13.8635	13.3942	0.314289	0.0260003
gene30130	1.39312	2.3211	2.38591	0.330806	0.866931	0.721405	0.314606	0.0177127
gene34042	19.5237	28.9483	24.6667	7.60005	7.96687	7.45822	0.314815	0.0252823
gene04500	3.53881	4.78578	3.82621	1.71883	1.00099	1.11062	0.315241	0.00318812
gene37533	0.812301	1.20838	0.966097	0.241108	0	0.701062	0.315447	0.0445219
gene25837	44.908	47.3646	49.5108	15.9391	14.0469	14.765	0.31563	2.32361e-05
gene22666	16.385	15.3337	17.9991	4.59812	5.50367	5.59218	0.315662	0.000172266
gene30332	0.764509	0.827119	0.859661	0.330069	0.324375	0.119966	0.31592	0.00169124
gene07675	8.74412	7.84598	9.50828	2.96622	3.13098	2.15619	0.316241	0.000466791
gene24545	207.595	274.683	197.339	65.7416	77.1145	72.0936	0.316281	0.0220047
gene25096	13.78	15.7331	17.0445	5.11273	4.38809	5.24031	0.316621	0.00042169
gene05088	70.5671	89.3549	73.8116	23.6865	26.2139	24.1985	0.317023	0.010625
gene10557	39.7166	45.3368	31.6194	12.0293	14.1861	10.8429	0.317626	0.00293503
gene23513	3.1178	3.01474	2.96649	0.727123	1.06104	1.10517	0.317983	8.42218e-05
gene29837	0.56738	0.67523	0.616964	0.192469	0.189149	0.209863	0.318073	0.000185662
gene00895	5.90198	7.14496	4.84099	1.69142	1.97886	2.01993	0.318104	0.0235604
gene18764	2.12595	1.44575	1.66156	0.721172	0.354366	0.589762	0.318215	0.00639976
gene35434	2.55877	2.44936	1.95825	0.396259	0.908655	0.912151	0.318252	0.00327551
gene35266	9.83293	11.2957	10.3952	4.13471	3.08073	2.82879	0.318623	0.000254794
gene18114	3.90574	3.21796	3.37315	0.713419	1.54245	1.08905	0.318659	0.00168396
gene16154	21.2281	29.8355	21.4935	8.22804	7.71726	7.17733	0.318682	0.0270223
gene35047	1.53832	2.61533	1.72503	0.260917	0.85472	0.758661	0.31883	0.024581
gene29665	77.3082	92.0033	84.0154	25.847	27.1057	27.8419	0.318934	0.00476323
gene31460	2.4146	2.70938	3.0851	0.819091	0.91229	0.893118	0.319707	0.00951461
gene03130	12.0657	14.0647	14.2472	4.04051	4.28366	4.59258	0.319899	0.000216621
gene26098	34.0288	39.3977	41.9	11.7001	12.3367	12.8904	0.320196	0.00683339
gene00949	4.97179	5.41328	7.24671	1.88391	1.48113	2.28241	0.3203	0.00553103
gene20671	5.76506	6.3489	5.649	1.22593	2.61035	1.85656	0.320489	0.000903126
gene38117	1.20163	0.975025	1.09134	0.194546	0.38238	0.471397	0.320785	0.00210693
gene30993	127.381	142.462	148.109	46.3345	43.6592	44.2777	0.32126	0.00375737
gene20871	117.136	141.749	128.053	42.1544	41.3092	40.857	0.321293	0.00643133
gene10149	51.1187	64.6712	54.4857	16.0185	20.2899	18.4366	0.321508	0.000827747
gene12694	1.37269	1.85144	1.65436	0.65191	0.28474	0.631847	0.321513	0.00381732
gene19218	8.49017	8.70665	10.1836	2.89539	3.26699	2.65037	0.321863	0.000384957
gene07646	2.28336	2.52329	2.68981	0.774569	0.888075	0.750731	0.321935	0.000173345
gene34065	14.4682	13.6228	12.5514	3.38504	4.63414	5.0682	0.322014	0.000254965
gene36799	28.5872	26.2301	31.1448	5.44094	10.0152	12.242	0.322213	0.00137911
gene04116	128.465	176.911	133.282	46.7917	48.7274	45.8289	0.322228	0.0230474
gene21494	45.8216	61.3848	50.6423	14.9438	18.5575	17.3949	0.322436	0.00164834
gene01787	44.8027	57.2981	46.5306	15.1906	15.8475	16.8905	0.322466	0.012262
gene05846	32.0251	39.2648	36.8485	11.23	12.3977	11.2486	0.322516	0.00035062
gene30078	13.0975	19.5725	16.8519	7.42183	4.57309	3.98207	0.322624	0.00658465
gene22308	1.56029	0.928441	1.67014	0.231564	0.606852	0.504984	0.32302	0.0216948
gene01204	1.34585	1.15321	1.81836	0.511332	0.376883	0.511082	0.324104	0.00864195
gene27747	326.92	450.716	385.957	128.07	128.286	120.854	0.324177	0.0177223
gene23588	1.58674	1.51068	2.41557	0.376782	0.863992	0.547779	0.324425	0.0184069
gene37944	0.173688	0.206703	0.220344	0	0.0450354	0.149902	0.324499	0.0437711
gene37754	1.43292	1.26318	0.858424	0.315053	0.288977	0.549642	0.324564	0.0134424
gene03436	3.93351	3.74497	3.32677	1.45295	1.2919	0.829852	0.324818	0.000666667
gene31566	2.59713	2.37202	2.29869	0.717101	1.17455	0.469146	0.324828	0.00191065
gene08787	23.5778	30.948	26.0624	8.02755	9.03535	9.12711	0.324985	0.00116824
gene07623	5.7026	6.40954	6.33014	2.38225	1.9715	1.64056	0.32503	0.000179855
gene20134	0.552317	0.821629	1.1824	0.163939	0.429629	0.23834	0.325429	0.0445928
gene23932	11.2275	14.3442	10.6826	3.52859	5.00893	3.2775	0.325893	0.00296556
gene31826	9.39269	11.2701	10.2608	3.07477	3.60804	3.4027	0.326143	0.000250179
gene12910	24.4956	30.4699	28.9475	9.20455	8.91907	9.33359	0.32721	0.00870935
gene11882	25.3455	27.5232	27.3344	8.88942	8.93021	8.42437	0.327219	1.48429e-05
gene29426	1.31529	1.74946	1.39868	0.4593	0.601836	0.400648	0.327502	0.00236223
gene08196	15.2146	13.5392	15.563	5.20765	4.58471	4.73191	0.327738	0.000108576
gene20301	20.6235	26.762	25.2291	7.92404	8.23167	7.68016	0.328252	0.0121475
gene25006	3.40792	3.81714	4.38695	0.71403	1.7153	1.38411	0.328404	0.00314199
gene30282	0.644251	1.05423	0.651295	0.14342	0.281892	0.347516	0.328895	0.0238927
gene35887	217.302	312.101	227.273	79.2388	85.6384	84.0083	0.32892	0.0297218
gene16803	0.828999	1.26846	1.01413	0.492128	0.276365	0.255526	0.329099	0.00932851
gene23919	236.303	306.939	251.295	77.9212	91.4239	92.187	0.329163	0.001273
gene10203	0.655815	0.780476	1.01398	0.389319	0.0637672	0.353754	0.329286	0.0204187
gene29013	132.435	120.439	138.034	41.0522	43.5157	44.4104	0.329946	7.86977e-05
gene30577	136.111	172.65	120.029	40.5976	47.7734	53.2919	0.330378	0.00392265
gene07628	380.718	341.861	372.238	124.712	118.278	118.868	0.330519	3.4058e-05
gene20669	0.163382	0.194438	0.194315	0.0484951	0.0635447	0.0705038	0.330614	0.00054177
gene37430	15.3653	15.5526	16.2021	4.98391	5.60645	4.99002	0.330653	5.58026e-06
gene26370	14.623	20.8114	15.0608	6.08555	5.27697	5.33445	0.330664	0.0281919
gene21256	18.2034	29.3096	22.5596	7.44637	7.02044	8.71344	0.330803	0.0373587
gene25166	263.898	358.939	298.096	97.6148	101.985	105.081	0.330839	0.0173375
gene26643	21.3131	18.3892	19.062	6.64247	6.46571	6.39205	0.331839	0.00430817
gene11641	8.1538	8.62551	10.0568	2.1513	2.58401	4.17019	0.331848	0.00205283
gene25208	132.752	168.305	144.146	48.8284	47.5759	51.3706	0.331927	0.0103376
gene08918	0.256487	0.203494	0.162692	0	0.133009	0.0737876	0.33211	0.0422255
gene11658	31.9711	38.7146	39.1564	12.8967	10.5836	13.0474	0.332547	0.000574641
gene20273	9.4385	13.2417	10.2946	4.09982	3.16359	3.70873	0.332743	0.00344702
gene11166	12.3318	11.162	9.33709	3.81501	4.12074	2.99805	0.333034	0.00144467
gene30751	0.874326	1.19467	1.4173	0.576707	0.277082	0.307427	0.33308	0.0135935
gene22301	21.9626	22.0469	25.4418	8.16166	7.79428	7.18981	0.333266	0.000197503
gene27857	54.7324	74.5658	63.1628	20.5542	22.116	21.4923	0.333379	0.0170925
gene01822	9.74087	13.7856	12.2239	3.8759	4.13669	3.90809	0.333442	0.0208549
gene23261	8.97704	6.48637	9.18535	2.66457	2.57704	2.98225	0.333642	0.0223567
gene16342	23.9818	32.8742	29.0716	9.28013	9.05095	10.3488	0.333768	0.0159371
gene29424	0.938859	1.59617	1.02091	0.318483	0.521649	0.347267	0.33392	0.0217739
gene38089	29.5529	21.9317	26.8753	10.1046	8.86168	7.20063	0.333933	0.001879
gene27307	4.14762	6.3463	3.57048	0.46899	1.8436	2.38642	0.334107	0.0376551
gene15160	1.07417	0.590006	1.33651	0.196206	0.449916	0.356564	0.334153	0.0447911
gene18715	6.35164	6.24438	7.61991	2.29515	2.79259	1.66838	0.334198	0.00121687
gene34980	43.7889	44.8247	50.2838	16.5332	15.6607	14.2626	0.334466	0.000130393
gene21676	0.449725	0.267605	0.356582	0.177983	0.116609	0.0646897	0.334555	0.018368
gene28260	19.4293	17.3913	18.6838	5.96418	7.23378	5.37455	0.334613	0.000109031
gene21825	1.30225	0.947096	1.03254	0.386536	0.337661	0.37464	0.334818	0.0193737
gene06287	11.7976	15.7166	13.1796	4.32059	5.20485	4.10319	0.334907	0.00165449
gene25058	30.139	49.8343	39.2078	13.7751	13.4856	12.6606	0.334963	0.0429819
gene37171	4.81572	3.66791	4.21544	2.05835	1.19872	0.997499	0.335029	0.00374132
gene24550	28.6257	31.1991	29.5987	11.6179	9.03177	9.32762	0.335229	5.77283e-05
gene32603	6.17629	4.54383	6.73131	1.95547	1.8635	2.03528	0.33546	0.0270757
gene01435	1.7931	3.10871	2.94878	0.788489	0.757668	1.08902	0.335666	0.0152922
gene38390	28.5328	30.9826	28.9726	11.1082	9.08582	9.52918	0.335901	3.58252e-05
gene27790	32.6757	39.2905	32.9187	12.4843	11.4334	11.3194	0.33596	0.000453836
gene38445	15.0853	20.8569	20.8965	4.47763	7.24771	7.37133	0.33598	0.00424971
gene04665	397.483	511.835	425.466	144.268	158.256	145.947	0.335988	0.0122459
gene06873	3.50628	3.9224	3.80317	0.749331	1.63645	1.39201	0.336347	0.00104696
gene05734	6.39918	5.02063	5.5925	2.1386	1.62237	1.96368	0.3365	0.000920497
gene24665	232.493	210.121	228.415	71.3921	78.3584	76.2299	0.336767	3.24396e-05
gene16071	5.46832	6.6813	6.10477	1.47162	2.09846	2.57998	0.336908	0.00105368
gene14674	11.1497	14.5253	14.4377	4.93481	4.31083	4.27047	0.336954	0.00143292
gene11777	4.09686	5.49803	5.14208	1.75937	1.62731	1.57984	0.337011	0.0150771
gene02339	0.628306	0.498492	0.797084	0.12433	0.162913	0.36151	0.33721	0.0200077
gene28605	1.15506	1.9932	1.95073	0.754261	0.516629	0.448597	0.337221	0.0173513
gene06488	2.86951	2.98809	3.86784	0.709775	1.02304	1.54784	0.337328	0.00573482
gene20828	1.96271	2.33579	2.67786	0.659518	0.864187	0.830986	0.337524	0.00204454
gene02125	4.4626	4.96451	4.43063	1.67014	1.58473	1.42337	0.337591	8.23617e-05
gene04431	12.0515	14.7581	13.9594	3.5253	4.21173	6.02966	0.337676	0.00120125
gene06514	1.62922	2.38635	2.14636	0.446388	0.877376	0.757137	0.337702	0.00617223
gene36313	5.48898	4.47587	3.86858	1.81027	1.10696	1.75456	0.337717	0.0043112
gene09739	5.03891	3.78741	5.13081	1.04958	2.06295	1.60221	0.337802	0.00415373
gene10299	2.52894	1.50483	2.49532	0.667238	0.692157	0.848797	0.338208	0.0133946
gene38145	0.9397	1.11832	1.22938	0.139461	0.365481	0.608261	0.338627	0.0104682
gene09390	2.8369	1.84884	2.18508	0.641562	0.577954	1.10761	0.338697	0.0106123
gene30620	15.6029	21.5398	17.221	6.66904	3.39837	8.34906	0.338764	0.00639116
gene16250	48.1019	46.0972	46.5876	16.444	14.931	16.3678	0.339115	2.37313e-06
gene13365	0.240662	0.286408	0.228982	0	0.187204	0.0692351	0.339181	0.0440323
gene30612	145.963	193.675	153.565	55.3762	56.9005	55.0233	0.339211	0.0179378
gene08501	143.618	172.236	168.279	53.7334	56.7544	54.0179	0.339794	0.00649622
gene17049	0.589614	0.467794	0.498666	0.155564	0.203841	0.169624	0.339977	0.000953952
gene35732	4.98413	6.28886	5.77068	1.35463	2.00857	2.43584	0.340246	0.0016017
gene28396	14.585	15.4775	16.0313	5.6263	5.24254	4.81694	0.340301	3.01801e-05
gene13565	0.435142	0.443876	0.295731	0.14761	0.145064	0.107301	0.340477	0.00654685
gene20019	11.8116	17.1805	13.0073	4.67456	5.18943	4.43631	0.340488	0.0278145
gene28521	12.1754	12.9068	11.9739	4.37314	4.53646	3.70873	0.340519	2.80068e-05
gene15840	0.653146	0.842074	0.828597	0.129245	0.381046	0.281851	0.34088	0.00583814
gene30363	9.91038	14.4619	11.2816	4.13226	4.35924	3.66567	0.340977	0.0261418
gene00546	0.791414	0.470925	0.627504	0.274059	0.256506	0.113839	0.340984	0.0170428
gene13897	13.3048	14.6823	10.5876	4.02096	6.20964	2.9229	0.340987	0.00535499
gene24339	2.2912	2.91807	2.14176	0.668145	0.938027	0.901989	0.341199	0.00306885
gene35389	998.207	1316.52	1053.77	367.597	385.538	396.488	0.341288	0.0165943
gene14926	0.738892	0.879344	1.05455	0	0.402333	0.510165	0.341403	0.0311386
gene20088	3.31657	3.76759	2.58186	1.07392	1.05539	1.17098	0.341432	0.0244834
gene30838	1.01483	0.603864	0.482787	0.301221	0.19735	0.218963	0.341443	0.0482476
gene14096	9911.31	13287.1	9544.81	3550.57	3812.6	3818.11	0.341484	0.0258394
gene29810	60.8515	69.1688	50.1042	19.9145	25.7912	15.8228	0.341589	0.00316079
gene37319	23.5413	31.0566	24.4824	9.75006	9.08503	8.18999	0.341742	0.00196226
gene21955	8.60852	10.5193	9.79962	3.46776	3.52751	2.91879	0.342722	0.000425365
gene23784	15.8299	16.6782	16.9511	4.91758	5.42856	6.6107	0.342845	5.69429e-05
gene29442	34.2407	43.4581	34.8387	11.0446	13.3944	14.178	0.343147	0.00139562
gene21583	22.8315	29.9997	22.3695	8.16247	8.64887	9.01004	0.343367	0.0209184
gene36518	9.56847	10.0383	9.61163	3.24585	3.34546	3.45288	0.343763	2.42977e-06
gene07672	48.3529	62.573	49.4083	18.4286	19.6595	17.0432	0.343852	0.00163767
gene30660	0.282359	0.485378	0.447759	0.111747	0.17083	0.135384	0.34386	0.0147276
gene30200	77.2584	102.879	81.3448	30.465	29.3729	30.0754	0.343861	0.0186342
gene20026	26.271	36.4467	33.5582	9.65029	11.0645	12.4015	0.343972	0.00254471
gene13954	5.5915	7.41485	8.05619	2.84515	2.60967	1.79243	0.344083	0.00460471
gene14511	6.85007	5.25362	5.79344	2.53026	1.65774	1.97067	0.344115	0.00184351
gene11280	0.609639	0.861557	0.833824	0.135715	0.296387	0.36173	0.344393	0.00845194
gene05920	9.60464	8.14575	6.5125	2.35933	2.66213	3.3348	0.344405	0.00483431
gene04338	3.21179	5.23796	4.41409	0.8474	1.94316	1.64264	0.344625	0.0139683
gene15351	12.902	8.2351	12.0635	3.86934	3.95886	3.62182	0.344874	0.0365136
gene18208	14.5595	17.5869	15.8616	5.01302	6.45547	5.0891	0.344892	0.000457497
gene10045	191.956	244.775	196.445	72.0248	75.542	70.8392	0.344937	0.0141389
gene31273	226.222	239.031	256.965	79.3934	84.9907	84.7848	0.345005	6.51613e-05
gene19723	0.65598	0.892195	0.80247	0.333786	0.0728951	0.404391	0.345042	0.0136534
gene07588	27.6323	35.4005	28.8773	10.0394	10.2186	11.468	0.345185	0.00121247
gene12709	4.12723	4.79195	4.59737	1.91227	1.01794	1.73758	0.345339	0.000943332
gene31760	18.9854	21.2957	21.9052	8.03187	6.19583	7.25105	0.345394	0.000196372
gene22660	1.88492	2.16844	1.37497	0.372989	0.635361	0.867623	0.34559	0.0122146
gene17835	0.36053	0.500571	0.571721	0.142684	0.0934816	0.259298	0.345796	0.0168581
gene38693	4.28316	5.55244	4.43915	2.08862	1.72536	1.12219	0.345797	0.00312283
gene35838	1.36397	2.06593	1.94665	0.809707	0.675173	0.374557	0.345842	0.00966363
gene11124	15.45	19.4791	18.0477	6.90151	5.35457	6.07301	0.345984	0.000789158
gene31056	0.656045	0.390375	0.561785	0.233673	0.153095	0.169861	0.346119	0.0126603
gene20150	10.5224	12.7502	10.4365	3.63436	3.96851	4.07289	0.346368	0.000670643
gene07994	1.43331	1.07732	0.933089	0.268696	0.469442	0.455747	0.346685	0.00984245
gene35916	408.764	518.832	441.058	155.143	154.843	164.657	0.346795	0.0112113
gene00118	1.50861	1.79537	1.27591	0.597049	0.195583	0.795677	0.346801	0.0126219
gene16218	10.8408	9.12314	8.98846	4.41293	2.8912	2.74003	0.34692	0.00140705
gene07177	255.394	256.442	253.261	85.715	92.9681	86.8762	0.347092	2.7455e-07
gene17339	51.2841	87.5181	62.8352	19.5304	22.9569	27.5588	0.347386	0.0159867
gene23106	1.94874	1.29873	2.4475	0.370194	0.666981	0.941851	0.347504	0.0289404
gene17686	160.423	167.226	165.692	62.6021	55.9419	52.9362	0.34759	6.9139e-06
gene20819	24.3419	27.91	23.4628	7.77225	9.44266	9.10548	0.347626	0.000345058
gene23510	17.5372	17.4946	17.6676	5.2054	6.21897	6.90005	0.347716	0.00166597
gene37504	0.800151	0.634831	0.951647	0.237501	0.363074	0.230192	0.348092	0.00684955
gene25972	178.249	232.548	187.475	71.9667	70.0262	66.2736	0.348113	0.0155095
gene37781	2.37835	1.8044	2.37606	0.670646	0.971271	0.641453	0.348138	0.00283403
gene13460	32.5244	48.9938	37.4976	15.3071	12.9918	13.1501	0.348265	0.0313125
gene24657	128.99	148.881	135.858	49.3637	46.6033	48.2706	0.348628	0.0036503
gene06339	325.918	416.709	333.24	119.534	127.134	128.493	0.348705	0.0145366
gene07599	14.6461	11.0821	11.5267	4.23993	4.11405	4.64263	0.348856	0.0171141
gene15885	15.9005	18.3158	17.3132	5.7544	5.62206	6.60469	0.348948	0.000127554
gene22653	2.14802	2.44981	2.68244	0.743838	1.21834	0.579331	0.349096	0.00303462
gene20665	56.7682	73.3457	66.2203	21.1451	22.6943	24.7246	0.349221	0.000973463
gene10976	5.72921	6.09289	8.11874	2.60509	2.46533	1.89369	0.349239	0.00504197
gene02726	9.3486	6.89475	7.51681	2.34495	2.66298	3.29553	0.34947	0.00282365
gene30069	11.6208	12.9356	12.5819	4.57924	4.20802	4.19334	0.349521	4.06425e-05
gene11598	15.0733	14.7699	12.8299	4.63978	4.9773	5.30001	0.349566	0.000220913
gene28563	0.435634	0.622129	0.45594	0.0517221	0.10166	0.375977	0.349711	0.0483944
gene09729	16.6566	23.5848	18.3932	6.78452	6.71477	7.03042	0.350129	0.0256057
gene21002	613.819	858.3	634.144	235.339	250.607	251.869	0.350296	0.0277725
gene01653	50.654	40.6169	48.2561	16.8273	15.2269	16.8396	0.350426	0.0006005
gene00571	3.7043	6.01149	6.0878	1.86584	1.83365	1.84071	0.350566	0.048471
gene08080	5.38123	5.32107	5.3836	2.161	1.60049	1.87821	0.350599	0.00187552
gene00815	10.8745	10.3148	11.0126	3.70715	4.14571	3.43819	0.350633	1.94609e-05
gene21787	19.7696	23.6988	23.467	8.03293	7.98767	7.4544	0.350711	0.00670356
gene08526	6.07585	5.16484	6.96076	2.64995	2.02552	1.71226	0.350946	0.00257244
gene31952	17.7261	20.743	19.9195	6.68311	7.64326	6.17912	0.35119	0.000224211
gene32593	2.12625	2.456	2.43957	0.371245	1.0702	1.02548	0.351323	0.00371808
gene12926	29.8873	27.025	28.855	12.698	9.34494	8.09238	0.351361	0.000324058
gene16627	85.8945	124.579	98.9051	34.448	38.806	35.4896	0.351491	0.0263666
gene27813	1.14414	1.04124	1.08861	0.319628	0.366467	0.464687	0.351491	0.000169597
gene07231	42.1279	54.3743	42.407	13.8938	18.443	16.5108	0.351651	0.00211188
gene36854	1.88525	2.06648	1.93537	0.883551	0.50169	0.685086	0.351672	0.000489761
gene01214	158.399	201.671	159.732	55.8098	60.5315	66.4789	0.351711	0.00151104
gene30296	18.2719	22.8445	18.7525	7.92192	6.22821	6.9103	0.351776	0.00107731
gene16059	12.0785	10.2994	12.4231	3.21658	4.41967	4.61143	0.351934	0.000679571
gene08889	15.0495	11.2901	12.8421	4.50542	4.59541	4.6893	0.351953	0.0160253
gene32453	129.585	184.669	159.473	54.9043	57.954	54.0127	0.352251	0.0228618
gene07214	25.6079	30.6173	29.0114	8.90903	11.4885	9.66279	0.352669	0.000380562
gene29280	3.67432	2.40194	2.80665	0.798761	1.0869	1.2506	0.353066	0.00855812
gene23987	194.69	245.315	208.17	73.0713	77.4073	78.4034	0.353118	0.0108316
gene32268	0.493838	0.503751	0.671244	0.418804	0.109755	0.0608873	0.353209	0.0461054
gene26021	2.39847	2.85438	2.57652	1.46976	0.361102	0.934846	0.353248	0.00821284
gene27636	4.55086	5.60933	3.86607	1.35079	1.64356	1.96383	0.353492	0.00490302
gene19636	18.0587	15.3968	17.6097	5.86688	5.76567	6.43588	0.353831	0.000204578
gene37353	10.5276	14.1855	8.52661	3.5122	4.1284	4.12998	0.354112	0.0477006
gene00807	24.1125	31.2025	28.4706	10.6063	9.54767	9.5277	0.354257	0.00100098
gene28109	1.22034	1.03736	1.5758	0.206985	0.474632	0.677073	0.354425	0.016756
gene02008	15.8268	17.2367	16.7813	5.75515	5.81487	6.09887	0.354478	1.51569e-05
gene22873	5.89766	9.08739	7.85601	2.65346	2.12479	3.32191	0.354631	0.00772163
gene03739	4.58068	3.06641	4.63077	1.01973	1.11349	2.22378	0.354867	0.0147511
gene30485	34.0326	44.7511	35.566	12.983	13.5402	14.0601	0.354906	0.0173421
gene27204	1737.01	2216.15	1737.27	665.293	673.869	680.923	0.354997	0.0165471
gene21000	16.082	15.3926	16.2131	6.01254	5.42972	5.4928	0.355125	5.27731e-06
gene13722	4.46949	3.59396	2.06882	1.72104	0.939641	0.938292	0.355199	0.0436655
gene38396	27.0318	32.525	31.6771	11.0915	10.5136	10.8073	0.355267	0.00706855
gene37914	2.38606	3.34072	3.33861	0.833214	1.41932	0.969084	0.355376	0.0058734
gene07260	34.1213	39.4507	41.1981	14.7432	12.347	13.6992	0.355401	0.000385927
gene11265	4.63779	5.47051	6.71668	2.09534	2.36249	1.52314	0.355482	0.00520105
gene17716	26.4887	35.1944	25.721	11.2012	9.87898	10.0214	0.355837	0.0234568
gene34207	41.0405	50.8673	46.0666	15.8306	16.5505	16.7308	0.355949	0.00856874
gene35890	0.872214	0.889721	1.26458	0.295876	0.387696	0.394308	0.356145	0.0078943
gene23461	8.3474	12.7634	10.9081	3.82629	3.57536	4.01251	0.356482	0.0319707
gene09184	0.708075	0.96305	0.962443	0.240196	0.393421	0.305555	0.356615	0.0041396
gene01280	238.003	340.336	249.275	87.6487	107.603	99.8913	0.356619	0.00571989
gene00364	9.52513	7.61206	8.32518	3.32038	2.5631	3.20226	0.35683	0.00083947
gene03582	17.606	18.3179	17.7546	6.25848	6.72457	6.18719	0.35713	1.94099e-06
gene05429	123.811	137.868	139.172	48.0247	46.0821	49.1509	0.357384	6.7365e-05
gene00607	1.77594	2.26449	1.68975	0.602443	0.7894	0.656889	0.357533	0.00280972
gene20298	9.41716	16.2614	13.1766	5.04234	3.59084	5.259	0.357537	0.0152882
gene05472	0.210219	0.416964	0.400034	0.0831966	0.163523	0.120954	0.357932	0.0351533
gene25414	20.0125	23.8165	21.3003	4.83264	10.2901	8.19684	0.35805	0.00199991
gene05757	6.09169	6.04876	6.40054	2.17421	2.1803	2.29007	0.358372	4.5236e-06
gene13810	0.359278	0.183245	0.390676	0.121876	0.0798489	0.13289	0.358568	0.0400009
gene20810	76.1517	92.8718	85.9499	31.9351	30.4875	29.0026	0.358568	0.000378427
gene06368	23.099	26.4325	29.4801	8.43849	10.0206	9.87204	0.35857	0.000902982
gene20107	1.26024	1.35695	1.14198	0.0712504	0.606852	0.673312	0.359498	0.0160804
gene23829	169.436	219.25	189.585	72.1793	66.3491	69.4259	0.359614	0.0125749
gene09684	0.384269	0.571641	0.457025	0.114059	0.186819	0.207279	0.359647	0.00799232
gene25742	117.997	158.763	126.56	42.8393	53.2512	48.9834	0.359699	0.00252615
gene27886	11.1609	8.78238	10.9674	3.91019	3.79529	3.42139	0.359968	0.00105552
gene17956	10.4183	8.73142	10.8899	3.83278	3.3101	3.67261	0.360041	0.000680007
gene08994	4.56226	6.29819	5.90355	1.73334	2.41321	1.89	0.36009	0.00317241
gene07076	0.651631	0.387748	0.516671	0.128945	0.337922	0.0937325	0.360271	0.0369568
gene13270	452.208	600.575	480.86	174.509	193.905	184.224	0.360344	0.0175618
gene13622	35.2008	43.5963	35.3571	12.1711	14.7169	14.2469	0.360344	0.00107535
gene17350	5.19308	8.21204	7.10698	2.11153	3.26482	2.02607	0.360881	0.0107086
gene02424	23.4502	23.5471	21.2662	7.28679	7.62424	9.72415	0.360883	0.000167046
gene29535	1460.89	1936.68	1571.76	596.599	596.313	600.988	0.360994	0.0179343
gene03602	1.0727	1.0445	1.39178	0.231564	0.530995	0.504984	0.361228	0.00704675
gene03632	0.558726	0.59105	0.413474	0.147415	0.0965811	0.321475	0.361728	0.0189328
gene11499	9.52044	10.2679	11.2286	3.29684	4.24282	3.68039	0.361739	0.000308497
gene31217	3.52985	3.56156	4.01564	1.00218	2.08916	0.927183	0.361799	0.00437642
gene16050	1.61652	1.75651	1.60494	0.250339	0.765398	0.788563	0.362457	0.00438651
gene27441	660.927	863.45	663.979	254.003	280.776	258.751	0.362614	0.0188907
gene15852	4.74815	6.87501	4.81889	1.31539	2.46229	2.18556	0.362682	0.0109265
gene27589	113.969	153.798	128.125	38.6611	54.0889	50.9375	0.362946	0.00260001
gene36977	4.84872	3.63978	4.36499	1.46134	1.53768	1.67389	0.363552	0.00157401
gene32567	3.32285	3.43867	3.4365	1.2007	1.01142	1.49625	0.363636	0.000121354
gene16809	629.131	828.96	687.672	263.632	260.661	256.247	0.363759	0.0164651
gene13170	408.231	549.246	439.814	157.084	178.152	173.092	0.363795	0.0183729
gene22140	2.27157	2.5308	2.57519	0.688595	1.20305	0.79254	0.363831	0.00103607
gene27972	1.41666	1.19421	1.17942	0.420494	0.550988	0.407553	0.363834	0.000846055
gene07747	30.6171	35.8636	33.4601	10.6766	12.4909	13.2122	0.364012	0.000234854
gene04221	0.192894	0.15304	0.305886	0.0763398	0.0500152	0.110985	0.36412	0.0480236
gene21608	8.96372	9.58274	8.26849	3.67977	3.0963	2.98958	0.364187	0.000199971
gene17994	11.9823	12.405	11.7715	3.70117	4.84976	4.6242	0.364369	4.2784e-05
gene36867	7.36849	6.352	8.31419	3.30872	2.27799	2.44593	0.364546	0.00199617
gene30099	5.4739	6.13857	5.70902	2.16636	1.91063	2.24101	0.364749	7.42073e-05
gene00896	156.007	203.042	165.917	58.2522	60.3623	72.8977	0.364808	0.0017819
gene01363	25.9962	29.0157	30.7819	9.15431	10.82	11.3305	0.364884	0.000298772
gene37467	48.2732	54.3243	52.8487	18.705	18.6965	19.3495	0.365085	0.00272924
gene19552	173.817	207.971	175.179	67.0609	66.0254	70.2937	0.365157	0.00819529
gene16545	52.8994	64.3159	48.3732	22.3388	20.3297	17.8179	0.365281	0.00205647
gene04346	11.5476	11.6975	14.1263	4.73329	5.23978	3.678	0.365281	0.00115679
gene04634	0.936177	1.11413	0.890741	0.185251	0.485481	0.403987	0.365421	0.00524346
gene31557	171.806	222.375	180.4	71.4781	69.2142	69.4416	0.365717	0.0159775
gene36220	132.396	170.396	145.619	52.3062	57.4724	54.261	0.365825	0.0123472
gene02418	13.9133	18.2221	15.4998	4.73158	5.22101	7.48236	0.366009	0.00267488
gene19825	4.91204	3.43867	4.21544	1.25788	1.34856	1.995	0.366177	0.00540795
gene13208	2.50338	2.97923	1.97121	0.973658	0.973648	0.782271	0.366198	0.00615538
gene32023	0.638717	0.542948	0.477493	0.162501	0.248419	0.196875	0.366327	0.00272248
gene32027	1196.19	1574.76	1311.25	486.802	499.387	509.252	0.366332	0.0162145
gene31097	3.30858	3.22158	4.07809	1.607	1.11134	1.16815	0.366366	0.00204007
gene18466	1.96716	1.80379	2.05579	0.689188	0.77764	0.667977	0.36638	0.000109886
gene09493	119.9	145.018	131.803	49.386	50.5193	45.4602	0.366418	0.000349483
gene30706	135.075	167.32	146.527	59.9224	53.8937	50.7536	0.366588	0.000642834
gene02623	2.61845	2.80841	3.47561	1.07466	1.15671	1.03229	0.366601	0.0170525
gene19261	3.96188	4.48213	4.83997	1.74217	1.48384	1.64634	0.366784	0.000457117
gene37200	16.6783	23.5019	19.571	6.73218	7.63507	7.55999	0.366976	0.0218232
gene11014	1.22376	2.4273	1.74655	0.484317	0.79327	0.704117	0.367145	0.0341816
gene25464	1.76304	1.36381	1.42586	0.523308	0.617137	0.532563	0.367475	0.00167059
gene04616	2.27929	3.70494	2.8563	1.12207	1.16758	0.959589	0.367538	0.0431853
gene25654	107.05	107.053	107.276	42.6239	36.1578	39.3448	0.367561	0.000745217
gene28000	34.2156	46.7991	35.8331	14.3875	13.4924	15.0726	0.367594	0.0235485
gene35374	120.191	145.608	127.223	42.9218	51.4941	50.083	0.367661	0.000497713
gene31615	35.8332	40.61	34.8098	12.9094	15.4262	12.5711	0.367691	0.000303575
gene03688	22.5502	26.0234	15.821	8.92451	8.85915	5.89762	0.367752	0.0126552
gene31070	1.07227	1.00615	1.05947	0.465168	0.368923	0.320342	0.3679	0.000149775
gene01731	143.804	195.77	159.17	59.9679	64.2303	59.418	0.368157	0.0200244
gene02381	0.841507	0.876281	1.00083	0.374665	0.0818227	0.544701	0.368271	0.0163004
gene29194	0.250219	0.170161	0.204064	0.0848803	0.083416	0.0617009	0.368323	0.00571964
gene06814	4330.18	5580.54	4534.68	1748.79	1806.78	1771.8	0.368794	0.0157054
gene00630	239.671	321.581	258.986	100.138	99.3729	102.998	0.368807	0.0197393
gene13648	5.2177	4.4183	6.39654	2.14439	1.95129	1.81859	0.368891	0.00441619
gene14221	1.13361	0.786973	1.16848	0.448641	0.367418	0.326125	0.36975	0.00693083
gene18791	4.39018	4.80106	5.30606	1.26788	1.84594	2.25291	0.370187	0.00144968
gene31500	1.30886	2.29548	1.83523	0.490732	0.750192	0.772896	0.370217	0.0188034
gene23779	15.9605	19.1736	19.1973	7.59776	6.44185	6.07524	0.370225	0.000617778
gene17364	4.32557	5.14779	3.52769	2.201	0.480674	2.13326	0.37035	0.020295
gene37464	411.175	520.634	424.021	162.139	165.757	174.548	0.37058	0.0136484
gene26658	102.991	146.273	113.266	46.3244	45.5708	42.4717	0.370637	0.0274052
gene13488	37.254	42.0383	38.8437	13.0631	14.5644	16.1595	0.370649	0.000119144
gene38356	1.44564	1.18651	2.08693	0.4143	0.775529	0.5593	0.37065	0.0262014
gene25990	26.4004	31.097	31.206	9.73505	11.4245	11.7424	0.370922	0.000398231
gene07992	81.0258	111.413	79.9063	33.8002	34.154	33.075	0.37096	0.0310433
gene28880	1.19106	1.18122	0.793281	0.754203	0.216181	0.205591	0.37149	0.0412698
gene29405	10.3317	12.421	10.6327	4.50611	3.44429	4.45841	0.371684	0.000693545
gene38448	8.12848	8.50607	8.26736	2.82869	3.05243	3.38672	0.372173	1.19124e-05
gene32450	13.6904	15.2382	15.3867	5.36553	5.89332	5.23864	0.372275	8.84236e-05
gene20638	218.893	291.988	234.949	84.5712	100.262	93.0926	0.37264	0.0023263
gene31320	23.4911	30.5354	28.9491	8.74797	10.5188	11.6707	0.37285	0.00164635
gene36056	3.46732	3.00431	2.34406	1.33612	0.851721	1.1025	0.373237	0.00654731
gene26177	29.8693	37.0685	33.23	12.4881	12.8377	12.087	0.373501	0.00915967
gene18104	20.5056	16.9952	17.2458	6.52123	6.93093	7.00525	0.373675	0.00872672
gene22442	30.7651	39.9702	36.9045	13.8153	13.0285	13.3902	0.373783	0.0137118
gene02322	18.7804	30.9857	25.1113	9.20625	9.01977	9.76199	0.373784	0.0467549
gene03320	8.54027	10.938	9.90573	3.18677	3.73285	4.07146	0.37405	0.00116259
gene38457	783.383	1006.02	813.104	319.455	332.105	322.791	0.37439	0.0159139
gene09835	40.1829	34.0852	34.9789	12.8576	14.5201	13.5277	0.374431	0.00031416
gene34739	3.89845	3.52862	3.60476	1.76016	0.854219	1.51643	0.374445	0.00142578
gene18106	4.52604	5.85886	4.75969	1.50841	2.03828	2.12444	0.374466	0.00224143
gene28212	27.2152	32.3883	28.7128	10.3311	11.473	11.2914	0.374738	0.000308147
gene11708	18.0055	22.7427	19.1286	7.01659	8.24888	7.19788	0.37516	0.00108568
gene35966	4.152	3.6471	3.90346	1.2324	1.53796	1.62107	0.375253	0.000202778
gene06213	8.94399	8.26318	8.9578	3.00407	3.15822	3.65645	0.375263	5.56227e-05
gene02314	1.245	1.40937	1.4446	0.612897	0.40155	0.524148	0.375361	0.000600497
gene01384	5.07373	5.93466	5.29645	2.1342	1.7591	2.227	0.375367	0.000325499
gene01553	29.3389	22.6808	25.1696	9.67279	9.67567	9.64714	0.375643	0.014304
gene32347	256.498	299.559	297.517	107.727	107.181	105.736	0.375649	0.00610366
gene15952	5.03003	5.63403	5.912	1.47545	2.30159	2.4515	0.375755	0.000992826
gene13210	0.801085	0.563348	0.415749	0.216162	0.169947	0.282838	0.375775	0.0339305
gene37218	0.553296	0.526775	0.947597	0.131384	0.344313	0.286516	0.375906	0.0483853
gene19479	3.82746	5.78608	4.8228	1.59664	1.6898	2.14269	0.376074	0.00703919
gene32477	75.7318	56.4687	68.3058	25.6232	24.9129	24.8771	0.376113	0.017469
gene20183	5.29604	7.85417	4.88396	1.93474	2.59853	2.25023	0.376147	0.0167703
gene05518	1.80482	1.55895	1.46795	0.58755	0.679311	0.552718	0.376591	0.000730667
gene05863	3.25119	5.05971	4.99704	1.08874	1.62115	2.30233	0.376634	0.0159449
gene37807	24.8043	22.8082	22.9627	9.78538	8.52762	8.27033	0.376667	5.05447e-05
gene13326	6.05876	8.14082	5.14485	2.93927	2.33112	2.02415	0.377087	0.0122935
gene22172	53.0014	58.5965	59.7871	20.8317	21.1099	22.6882	0.377104	8.09956e-05
gene28936	6.82629	12.7661	8.96927	4.63128	2.7814	3.36656	0.377403	0.0311973
gene13623	48.2301	62.09	52.0835	20.0311	20.3988	20.8918	0.377588	0.0144372
gene23535	16.8401	15.1627	14.9687	5.78773	6.11879	5.83271	0.37766	8.58456e-05
gene06072	1.00077	0.866184	1.55815	0.540091	0.283079	0.471122	0.377884	0.0344343
gene29781	4.78974	3.19556	3.31439	1.20629	1.18548	1.87901	0.377955	0.0139635
gene15495	15.4817	15.9515	13.7417	4.93455	5.98096	6.18759	0.378597	0.00027122
gene00856	3.75261	4.70097	3.94632	1.64147	1.68997	1.36367	0.37864	0.00111139
gene19971	25.988	25.6828	26.6066	11.6383	9.81208	8.19779	0.378758	9.53471e-05
gene16274	0.296571	0.352945	0.376237	0.234743	0.153796	0	0.378783	0.0433317
gene12078	216.306	214.812	213.153	87.3605	78.4435	78.2459	0.3788	1.83638e-06
gene13545	16.8863	21.8646	20.694	6.8166	7.67102	8.04476	0.379047	0.00135069
gene06646	49.7055	62.2513	59.7556	21.632	22.5977	20.8696	0.379119	0.0104525
gene06821	24.5005	29.7715	23.5568	9.79841	9.02754	10.684	0.379164	0.00127119
gene13999	5.44289	5.72179	5.3082	2.63875	1.72882	1.87901	0.379204	0.000373519
gene29171	1.65603	1.60129	2.31425	0.245773	0.885621	0.982611	0.379426	0.0239806
gene15489	17.758	18.3978	17.3883	7.16441	6.2138	6.94391	0.379539	1.13534e-05
gene03497	435.622	565.444	428.747	167.81	190.068	186.239	0.380551	0.0199201
gene22331	1.58138	1.88197	1.65509	0.657141	0.676557	0.614169	0.380558	0.000332134
gene14557	39.4653	46.6103	37.1697	12.8114	16.1654	17.9358	0.380645	0.00137981
gene25707	3.62235	5.84367	3.75291	1.7203	2.06632	1.25052	0.381055	0.0227512
gene20615	23.4631	24.0836	25.3381	10.0286	8.80619	8.96061	0.381361	2.36915e-05
gene20951	7.75837	8.41239	7.05375	3.07046	2.81633	2.97596	0.381612	0.000277259
gene07735	10.5709	7.80258	8.58873	3.35624	3.47388	3.4648	0.381828	0.0210917
gene08814	2.4369	1.69174	2.12541	0.723323	0.789828	0.876327	0.382069	0.00428487
gene19844	11.2792	14.8934	14.0536	4.27257	5.30603	5.79442	0.382164	0.0021719
gene37197	73.8553	95.781	76.0084	31.0485	31.8597	30.9689	0.382166	0.0183603
gene37916	2.58094	3.35076	2.90216	0.975006	1.18633	1.215	0.382203	0.00151743
gene30034	0.86683	1.34108	1.56705	0.514587	0.404568	0.523687	0.382214	0.0207544
gene01985	30.3554	38.9283	30.9985	10.2529	15.2667	12.8169	0.382286	0.00268245
gene14273	49.9145	66.7945	57.3951	22.2567	21.7204	22.602	0.38241	0.0178393
gene09625	671.863	814.8	616.987	272.69	265.801	266.093	0.38247	0.0179212
gene31771	0.78232	0.620685	0.496235	0.309612	0.304271	0.112531	0.382476	0.0205238
gene29983	6.02314	8.20856	5.60757	1.9608	2.67006	2.96248	0.382743	0.00898591
gene36621	6.52693	8.05744	6.67361	2.13974	3.14477	2.8586	0.383061	0.0015737
gene11531	61.9834	78.589	69.4157	27.9344	27.3756	25.1692	0.383256	0.000898754
gene23143	92.007	136.331	107.655	42.0699	47.1387	39.6168	0.383417	0.0063182
gene21068	1.13969	1.93762	1.08438	0.386611	0.506589	0.702586	0.383447	0.0422666
gene05987	703.238	796.997	754.255	287.504	284.179	292.906	0.383497	0.00318015
gene06004	18.027	20.1535	20.5306	7.37762	7.17067	8.01491	0.384309	0.000124617
gene36560	29.7231	36.2152	29.8196	13.5637	11.5603	11.6921	0.384471	0.000937048
gene19763	51.8633	69.219	49.3462	19.8297	22.4507	23.2656	0.384595	0.00525593
gene07305	13.0964	15.3289	15.9526	4.86978	5.98922	6.21041	0.384638	0.000693547
gene38525	41.0116	51.6457	45.7033	18.1711	17.7288	17.326	0.38469	0.0111708
gene35587	0.573462	0.853085	0.818445	0.170215	0.446078	0.247465	0.384749	0.0187125
gene09424	4.94093	7.73701	6.06199	2.93314	1.9217	2.35659	0.384816	0.0112494
gene30913	9.85449	10.8255	9.73685	4.05003	3.73447	3.92538	0.384979	6.30493e-05
gene38730	280.763	381.682	301.147	119.128	128.711	123.245	0.385104	0.0227354
gene00960	35.0833	37.6065	37.346	15.0663	14.3225	12.992	0.385154	2.33542e-05
gene37157	1.58138	1.50558	1.70525	0.625848	0.492042	0.727904	0.385166	0.000395651
gene36757	37.3084	45.5555	37.0812	11.5267	17.801	16.8777	0.385221	0.0019536
gene08030	64.2883	82.4637	73.468	25.9929	27.8962	30.9513	0.385253	0.00115475
gene01201	45.3434	47.3283	48.9388	17.9451	16.4062	20.2365	0.385479	4.47678e-05
gene27270	238.574	316.868	225.08	99.199	97.0962	104.689	0.385619	0.0299204
gene28758	2.12767	3.51682	3.82389	0.701709	1.01142	1.93832	0.385646	0.0388926
gene35321	2.59277	3.08562	2.02641	0.989472	0.864358	1.11886	0.385822	0.00742619
gene04588	822.217	1058.29	866.6	354.228	349.053	356.698	0.385852	0.0161153
gene28520	7.55249	5.62991	5.21178	2.66052	2.64691	1.79072	0.385891	0.00832675
gene17750	7.88929	5.21983	7.5606	2.26562	2.83579	2.87596	0.385945	0.00803704
gene12699	1.90297	1.18158	1.77125	0.834981	0.289615	0.749777	0.386008	0.0235635
gene18771	0.798785	0.887247	0.557347	0.189677	0.538503	0.137879	0.386051	0.0453547
gene26798	390.799	514.745	393.583	149.493	176.693	175.374	0.386075	0.00313455
gene26307	2.08335	2.05734	2.82574	0.999935	0.965446	0.72687	0.386461	0.00587257
gene15016	1.10412	0.691576	0.884659	0.13799	0.497234	0.401228	0.386685	0.0268812
gene11514	1.21941	1.22033	1.00202	0.526469	0.517387	0.287024	0.386686	0.00275108
gene36746	2.38516	1.73467	2.71068	0.629303	0.927671	1.08645	0.387002	0.0116227
gene10527	2.58327	2.33647	2.55621	0.85878	0.964532	1.07016	0.387038	0.000103583
gene15423	16.3989	15.3413	19.9462	6.97515	5.3918	7.66025	0.387475	0.00240926
gene26018	181.804	197.539	213.312	77.0721	75.2662	77.3504	0.387559	0.00541207
gene00310	104692	132418	111943	44186.6	46165.7	44936.1	0.387587	0.0129819
gene29227	83.9601	100.127	84.1072	34.1923	33.9747	35.8182	0.387724	0.00885473
gene17058	3.20975	2.65269	2.96914	1.37615	0.970962	1.0773	0.387747	0.000869244
gene01652	6.81927	7.31398	6.40821	1.99911	2.55402	3.415	0.387905	0.00101048
gene38307	2.79765	3.26778	2.21823	1.1072	0.765701	1.34141	0.38803	0.00818068
gene05304	2.56686	2.19022	2.81093	1.09253	1.09252	0.752381	0.388139	0.00193136
gene04467	2.53113	3.54144	3.54734	1.13709	1.35694	1.23986	0.388141	0.00465532
gene32263	9.85822	14.7706	13.2936	4.88389	4.63414	5.20286	0.388184	0.0322409
gene06022	53.1583	65.4595	59.7106	23.1418	24.7527	21.41	0.388634	0.000591386
gene01439	72.9066	78.2543	75.8191	30.5444	28.0308	29.6578	0.388726	1.11656e-05
gene12631	7.55768	5.80275	7.19088	1.73673	2.46533	3.78738	0.388756	0.00646976
gene07903	19.1423	30.2559	22.1025	8.64111	10.935	8.26044	0.389318	0.0131798
gene10089	3.17084	3.15495	3.51153	0.987458	1.05129	1.7945	0.389664	0.00213619
gene37943	6.61175	5.77954	6.51355	2.15354	2.18467	3.0299	0.389747	0.000587793
gene22619	91.0452	127.54	98.034	42.3223	40.5203	40.6762	0.390118	0.0286109
gene35639	55.3609	81.1809	63.2667	28.1181	25.7436	24.1082	0.390223	0.0311509
gene26218	46.8088	59.2622	41.0625	18.131	23.2411	16.0449	0.390237	0.00663839
gene21888	546.789	722.806	562.709	225.66	241.274	248.274	0.390333	0.0208017
gene38455	20.2319	28.22	27.1845	8.09308	10.0405	11.3905	0.390343	0.0046052
gene18061	17.7651	23.6457	21.0175	7.07701	8.81867	8.47313	0.390349	0.00205808
gene01638	0.803404	0.553542	0.925341	0.200814	0.361809	0.328445	0.390427	0.0180385
gene03553	0.584198	0.347622	0.416884	0.173402	0.227214	0.126049	0.390498	0.0227056
gene32388	29.2644	34.9116	31.5612	10.3729	14.034	12.9962	0.390686	0.000589437
gene16552	0.524335	0.624003	0.771008	0.169782	0.333707	0.246835	0.390927	0.0105163
gene04768	63.8717	76.4471	59.9037	27.9502	25.1258	25.2	0.390945	0.00131523
gene27976	95.6827	133.064	104.419	41.6815	43.678	44.8969	0.390966	0.0260681
gene00931	7.63187	9.99083	7.8666	2.71836	2.9683	4.28138	0.391067	0.00441649
gene08299	17.5629	20.0834	20.7065	7.70621	6.415	8.69923	0.391078	0.000529864
gene00835	16.4397	20.9705	17.8898	6.89578	8.19345	6.54195	0.391161	0.00141285
gene14865	62.2653	85.0853	63.704	25.9178	30.9979	25.668	0.391291	0.00483562
gene36208	0.651934	0.659477	0.46522	0.154806	0.202847	0.337594	0.391329	0.0126527
gene11456	0.219245	0.26092	0.250325	0.104122	0.0682175	0.113533	0.391343	0.00135197
gene31706	54.4443	77.831	58.4352	23.2549	27.6311	23.7808	0.391519	0.00625326
gene23951	110.142	153.46	129.006	54.0156	48.9425	50.7818	0.391586	0.0226401
gene15268	12.1683	10.861	11.0176	4.25262	4.46551	4.61578	0.391634	8.43388e-05
gene38229	29.4025	23.6076	20.6646	9.77456	9.75842	9.33839	0.391876	0.0279751
gene10155	22.3355	29.543	22.9516	8.33441	10.3748	10.6298	0.392075	0.00330166
gene30729	17.1624	15.5205	16.9753	6.79222	6.10937	6.56923	0.392097	5.50123e-05
gene37575	6.29202	10.3244	7.43796	3.73521	2.81797	2.87974	0.392149	0.016897
gene03663	2.8369	3.11644	2.49158	0.259093	1.35799	1.69505	0.392204	0.021913
gene28781	133.116	123.706	130.254	50.0912	53.4708	48.3403	0.392435	1.57947e-05
gene32103	111.361	135.585	115.508	44.2108	44.674	53.3948	0.392546	0.000804656
gene22011	0.560106	0.761798	0.609054	0.0950006	0.248965	0.414346	0.392712	0.0240103
gene27348	11.6702	14.0104	14.4155	5.16556	5.01673	5.56614	0.392767	0.000738945
gene26744	2.57368	4.97721	4.89755	1.52784	2.25223	1.11062	0.392876	0.0422443
gene26954	194.522	265.263	212.076	87.0331	90.4266	86.5142	0.3929	0.0232933
gene23589	3.05275	3.63303	4.51825	1.0068	1.05539	2.34195	0.393086	0.0206021
gene19089	145.376	186.373	153.24	65.4756	64.9146	60.2683	0.393118	0.0147625
gene28783	54.4939	71.9657	63.5189	21.6587	26.9913	26.0615	0.393263	0.00193006
gene14266	8.23675	8.84609	8.02814	2.62373	5.00067	2.254	0.39339	0.00476015
gene23793	15.4202	18.596	15.8455	6.6723	6.93037	6.03319	0.393806	0.000613034
gene10483	276.576	303.134	290.621	127.936	110.157	104.893	0.394088	7.08902e-05
gene26577	83.4652	117.454	91.582	35.1185	40.3977	39.7668	0.394128	0.00471291
gene08390	0.519377	0.309051	0.49417	0.308324	0.101002	0.112063	0.394215	0.0475395
gene00810	238.344	298.271	224.205	98.8979	99.7721	101.58	0.39464	0.0210672
gene28020	19.5531	19.7441	17.1007	7.50384	6.9135	7.8411	0.394668	0.000218656
gene22418	30.5898	40.2538	37.4586	15.1968	13.9103	13.639	0.394693	0.00168543
gene36300	2.06614	2.88283	2.16923	0.761306	0.942144	1.10681	0.394799	0.00645999
gene12818	34.8129	45.3326	40.9231	14.3399	16.537	16.933	0.394899	0.00150057
gene15253	11.381	14.4181	12.5752	5.23062	4.85481	5.06964	0.394928	0.0118243
gene29414	10.5447	9.45623	10.0898	4.11407	3.88044	3.89292	0.395053	4.82216e-05
gene36383	85.337	121.131	90.4967	42.3301	37.5741	37.4209	0.395081	0.0308961
gene18861	128.085	127.2	146.077	51.3798	53.792	53.4896	0.395307	0.00517624
gene18845	0.350722	0.566456	0.429043	0.118973	0.175381	0.23783	0.395317	0.0194399
gene16329	16.0891	14.1571	15.9588	7.08897	5.56625	5.62513	0.395636	0.000308708
gene28140	1.92102	1.90515	2.3152	0.456159	1.14563	0.828975	0.395802	0.00674617
gene12079	146.636	142.866	148.533	55.1973	61.0567	57.3002	0.396211	3.22281e-06
gene38412	2.06614	2.3741	2.50818	1.18425	0.831303	0.737876	0.396268	0.00176852
gene17048	23.276	30.3297	22.8307	10.7978	10.2718	9.22385	0.396323	0.00339968
gene24329	53.2517	74.3882	59.744	24.4278	26.0831	23.7784	0.396455	0.0252474
gene19713	319.419	337.786	328.399	137.368	125.724	127.68	0.396478	6.50402e-06
gene13970	1.96295	1.70713	1.29301	0.448188	0.998369	0.521273	0.396493	0.0185732
gene32154	173.96	221.345	175.254	71.9114	78.8459	75.5462	0.396635	0.0166755
gene23004	3.74471	2.97101	5.14651	1.97601	1.29462	1.4364	0.396808	0.0235522
gene17846	4.37827	6.05338	6.61624	1.60534	2.60437	2.55618	0.396875	0.0101065
gene27945	32.1097	37.7038	34.3533	12.3689	16.5404	12.4398	0.396952	0.000601967
gene23586	1.67017	2.09226	1.08729	0.939302	0.683776	0.303464	0.397248	0.047607
gene17464	13.3851	14.5321	13.6292	5.01851	6.1497	5.33695	0.39727	6.68077e-05
gene15377	3.1636	2.97233	4.59431	1.72978	1.45709	1.07778	0.397442	0.016813
gene22030	39.7233	51.3907	42.2545	17.7523	17.4461	17.8159	0.397502	0.0169734
gene17966	0.923144	0.775496	1.18834	0.51578	0.211201	0.421796	0.397916	0.0183656
gene07964	178.592	243.833	194.596	73.4259	88.2578	83.8444	0.397925	0.00353458
gene02231	0.85434	0.909711	0.941225	0.373706	0.314793	0.388076	0.397954	8.86372e-05
gene09486	18.4711	24.9177	20.7949	7.96852	8.03186	9.55508	0.398161	0.00275202
gene38429	76.4724	59.5357	69.7219	29.9488	25.1023	26.8784	0.398238	0.00128885
gene09626	2.09326	1.48409	2.71206	1.00469	0.692885	0.807205	0.398254	0.0261296
gene23190	2.38166	2.7617	2.6147	1.3776	0.712546	1.0014	0.398495	0.00218649
gene14007	19.13	32.1575	28.0987	9.65293	9.39341	12.5891	0.3985	0.016178
gene10597	458.781	596.157	474.541	193.051	205.052	211.443	0.398532	0.0182032
gene06302	83.9331	103.631	87.2627	34.2002	39.0832	36.291	0.398704	0.000914206
gene11296	33.2353	42.1659	31.8122	14.3382	13.2757	15.1603	0.398963	0.0028295
gene38207	23.3674	26.9292	26.3845	10.5356	9.14591	10.9134	0.398989	0.000237264
gene36821	1.2651	1.2905	1.27249	0.429153	0.5061	0.592722	0.399148	0.00312244
gene23429	73.345	72.3784	79.2606	31.1541	28.0653	30.5932	0.399195	4.37203e-05
gene13176	30.3136	33.9232	34.3493	13.5717	13.5064	12.3007	0.399436	0.000125584
gene02323	56.1277	74.0203	59.8584	22.6371	27.4402	25.8231	0.399463	0.00250264
gene12991	255.489	342.471	293.989	109.964	125.017	121.461	0.399623	0.00221516
gene16203	10.8695	14.8829	12.4548	4.44048	5.63667	5.19484	0.399715	0.00329095
gene29343	7.95262	10.6266	8.36315	3.97558	2.82172	3.97364	0.399778	0.00416646
gene18484	21.6377	29.3055	23.6376	11.0718	9.12402	9.62023	0.399782	0.00324988
gene22229	1.08327	1.22133	1.08495	0.473846	0.487847	0.393654	0.399859	0.000237345
gene23003	6.34092	7.0375	6.5077	2.87605	2.21681	2.85927	0.399883	0.000191798
gene11427	38.5799	48.2026	46.164	19.1595	17.7899	16.2333	0.400031	0.000950372
gene32245	4.11379	4.16369	3.84098	1.46071	1.79439	1.59272	0.400036	6.45096e-05
gene23785	12.0041	11.1582	12.1649	3.79498	5.80146	4.53642	0.400056	0.000441289
gene07256	11.6844	11.8705	11.3885	4.56784	4.98782	4.42725	0.40016	5.77541e-06
gene14170	4.19711	5.5207	5.80096	2.30799	1.92451	1.98276	0.4005	0.00366371
gene06110	42.4637	68.6341	54.4968	22.9805	21.355	21.9892	0.400525	0.0479681
gene05785	5.55457	7.57442	5.6153	1.9235	2.79047	2.79645	0.400677	0.00664242
gene30150	0.428783	0.566987	0.679955	0.395957	0.111179	0.164473	0.400787	0.0421708
gene09471	6.07907	7.47576	6.74804	2.88703	3.15248	2.09863	0.400837	0.0013822
gene37761	21.2714	24.6193	20.7951	8.04836	10.8188	7.86791	0.40091	0.000974297
gene10660	12.6346	15.0362	10.4282	5.78345	4.49958	4.99236	0.40094	0.00531308
gene01716	7.17193	8.76281	7.09682	3.51958	2.8266	2.88857	0.400961	0.00142976
gene09986	14.2136	14.2446	16.676	5.45603	4.90469	7.74769	0.401213	0.00164742
gene37756	7893.17	10196.9	8606.39	3394.94	3740.45	3584.5	0.401548	0.014435
gene36275	80.3552	108.318	91.7958	37.6677	36.6134	38.3788	0.401684	0.0200684
gene25180	2.33296	1.92214	2.4474	1.63352	0.697976	0.361394	0.401774	0.0317001
gene09338	439.763	597.345	484.198	196.651	218.467	196.193	0.401833	0.0209599
gene25948	4.90738	5.69044	6.70451	1.34456	3.3279	2.28057	0.401855	0.0111757
gene36038	0.858385	0.446929	0.66359	0.318483	0.333855	0.138907	0.401871	0.0431192
gene03179	11.8263	14.1818	14.001	5.6808	5.33702	5.06445	0.401964	0.000509298
gene07274	22.0358	24.7401	22.9443	9.13229	9.48683	9.44929	0.402586	0.00278912
gene18413	19257.9	24974.4	22102.8	8452.94	9157.61	9117.8	0.402929	0.0139371
gene23491	9.18678	8.67702	7.76971	3.98203	2.94919	3.39802	0.402959	0.000565738
gene02690	497.769	657.837	581.677	237.175	227.766	235.214	0.403017	0.0171109
gene14332	29.8772	27.2025	29.2998	12.5223	10.8383	11.4772	0.40331	5.48116e-05
gene23577	18.1418	23.7024	19.2314	8.19436	7.89962	8.55201	0.403533	0.0180747
gene26444	4.05371	4.91527	5.31243	2.36104	2.08233	1.32022	0.403573	0.00423386
gene15963	0.874165	0.552676	0.753764	0.356772	0.169996	0.353651	0.40375	0.0181467
gene30549	321.995	322.529	340.74	141.902	127.786	128.21	0.403849	1.42855e-05
gene29468	20.7994	17.5557	18.3514	7.42298	7.02475	8.46415	0.404044	0.000454046
gene30129	38.3031	36.2599	42.9323	15.7618	15.8567	15.8715	0.404186	0.00706506
gene25921	0.540182	0.445058	0.434894	0.197338	0.161612	0.215173	0.404274	0.00159818
gene38242	1.73206	1.54597	1.1536	0.719755	0.437876	0.635317	0.40458	0.00978568
gene38368	59.3044	71.128	59.3199	23.7059	26.5369	26.533	0.404611	0.000744249
gene15914	2.02328	2.34279	2.54944	1.16864	1.06341	0.566337	0.404654	0.00467452
gene35855	2.07227	2.61124	2.89955	0.868365	1.04303	1.15725	0.404671	0.00422015
gene37926	3.6574	5.61628	4.77083	1.75096	1.69781	2.24013	0.405062	0.00932601
gene13907	2.26364	1.34696	1.99994	0.959851	0.754634	0.558186	0.405072	0.0198183
gene29759	30.8135	27.2154	30.238	13.2762	10.7255	11.755	0.405097	0.000197972
gene04440	29.3402	34.5949	28.3457	10.1826	14.115	13.0896	0.405146	0.0012829
gene35611	426.211	548.598	424.448	172.773	200.607	193.551	0.405166	0.00270574
gene02683	7.60643	7.97615	8.60375	3.15769	3.3101	3.35126	0.405975	8.65016e-05
gene04606	1.0402	1.36171	1.28663	0.123501	0.566395	0.807974	0.406088	0.0305331
gene31379	4.40933	4.67153	4.50231	1.72376	2.21687	1.57789	0.406277	0.000206739
gene35621	67.9735	93.8059	69.3668	34.7407	28.2594	30.9286	0.40636	0.00600281
gene18925	27.4742	38.34	37.6763	14.2784	12.549	15.2313	0.406401	0.00473204
gene11430	14.3224	17.4887	17.8858	5.22541	7.25321	7.72565	0.40655	0.0019622
gene36625	4.07033	5.62956	4.91949	1.69795	1.96817	2.27866	0.406637	0.00385297
gene25521	4.92077	7.17376	4.68195	2.77512	2.77509	1.27407	0.406776	0.0241122
gene08394	51.2844	52.7613	60.3179	24.8808	20.6425	21.3581	0.406911	0.000461924
gene35973	251.547	333.754	270.127	112.238	121.106	114.785	0.406965	0.0200264
gene10304	1.33316	1.35153	1.36242	0.410366	0.768167	0.468761	0.40703	0.018175
gene07458	15.7077	23.4291	21.5213	10.195	6.1907	8.31472	0.407208	0.00987958
gene05194	6.00113	5.71348	3.99692	1.42501	1.86724	3.10759	0.407334	0.0180766
gene37798	36.7436	48.3591	35.886	14.9267	18.2783	16.082	0.407369	0.00447269
gene27540	27.2626	33.4687	29.9813	12.0663	12.3392	12.5767	0.407686	0.00953846
gene31974	7.50743	9.47054	8.71455	3.38711	3.27028	3.82281	0.407909	0.00104597
gene30022	126.346	185.084	139.043	61.4492	65.9149	56.4925	0.408142	0.0354413
gene10824	1.55454	1.30187	1.64343	0.41015	0.582219	0.844745	0.408262	0.00547323
gene03437	112.433	157.289	115.272	45.2231	58.9003	53.0728	0.408308	0.00722658
gene21680	5.60625	4.09961	4.8843	2.08508	1.89149	1.98204	0.408399	0.0206754
gene13584	4.18213	2.95935	4.70509	1.37554	1.56063	1.90226	0.408425	0.012372
gene09766	1.91709	2.50964	2.00645	1.13806	0.99416	0.496366	0.408599	0.00908723
gene11152	23.2134	19.3267	19.5418	9.30036	6.76206	9.31643	0.408797	0.00129435
gene27947	2.30712	3.35581	2.97564	0.791325	1.63511	1.10621	0.408938	0.0123577
gene04470	298.225	399.544	304.61	128.666	133.632	147.91	0.409236	0.00404317
gene23230	117.795	160.93	125.72	53.4057	52.9218	59.2029	0.409278	0.0244295
gene31153	2.43335	1.89549	2.10478	0.577816	0.75713	1.29826	0.409288	0.00902945
gene01797	22.4513	27.4751	22.5036	9.38829	10.819	9.44464	0.409387	0.00118261
gene13523	1.08399	0.527745	0.84386	0.409503	0.383275	0.212625	0.409432	0.0486918
gene23026	15.439	13.7803	13.1415	6.37971	5.71039	5.25804	0.409534	0.000388719
gene30964	121.976	167.933	133.069	56.6571	59.0019	57.6001	0.409617	0.0263273
gene37729	11.7772	13.3017	12.4904	4.54222	4.25963	6.60363	0.410055	0.00100905
gene26403	1.19923	1.10492	1.06742	0.36744	0.481469	0.534198	0.410226	0.000459363
gene09018	21.7139	27.0038	22.2328	8.29616	9.81872	11.0237	0.410689	0.0016942
gene00830	26.8944	30.1293	27.0899	13.4842	10.9203	10.1422	0.410714	0.00034261
gene12809	183.152	255.451	204.51	85.1809	87.3413	91.6207	0.410725	0.0268528
gene02320	39.5632	59.402	46.9445	19.1168	19.6817	21.1423	0.410808	0.0372163
gene19710	20.3118	20.1137	20.3916	7.19246	8.75133	9.05071	0.410978	0.00194926
gene16097	58.8536	62.4015	63.6146	24.5765	25.6392	25.7705	0.411026	1.63007e-05
gene07654	28.0184	35.6203	35.1201	13.2836	13.4636	13.8651	0.411227	0.0153045
gene08129	1.5474	2.49923	2.41878	0.656143	0.859766	1.14471	0.411516	0.0195421
gene08469	116.14	134.826	129.48	51.3871	45.2764	60.0711	0.411976	0.000444894
gene28378	36.2757	42.443	38.84	16.2938	18.4945	13.6548	0.412076	0.000531461
gene07650	2.11964	2.2703	2.6218	1.17442	1.04424	0.670771	0.412085	0.00291729
gene13241	6.17938	6.98629	5.29153	4.03517	1.44202	2.13326	0.41233	0.0169103
gene10522	37.2905	43.0975	37.5294	15.0486	16.5972	17.0211	0.412721	0.000315338
gene32407	15.2909	16.2663	18.2899	6.22444	7.18512	7.16403	0.412734	0.000482794
gene27257	174.586	163.575	171.711	69.24	69.6759	71.5308	0.412744	7.75229e-06
gene31857	5.54265	4.51796	3.68433	1.53249	2.24432	1.90034	0.413036	0.00948935
gene31644	52.0937	61.1972	51.8003	22.509	24.2088	21.5025	0.413228	0.000532295
gene36232	8.6683	7.90894	8.11015	3.60211	4.60758	1.995	0.413356	0.00369831
gene13421	0.85334	0.470619	0.613895	0.321245	0.210469	0.269444	0.413425	0.0310051
gene28300	7.76409	9.32205	7.55144	3.72824	3.30156	3.15685	0.41346	0.0011777
gene10509	1.30025	0.773701	1.59061	0.441074	0.433465	0.641249	0.413635	0.0449472
gene38463	1.023	0.936505	1.14806	0.436007	0.510102	0.33958	0.413729	0.00152479
gene17395	133.386	169.098	136.271	58.2218	59.9421	63.3921	0.413798	0.0160571
gene07803	0.809041	1.51301	1.31962	0.548892	0.359616	0.598499	0.413823	0.0328456
gene18415	18.29	23.8627	21.6562	9.00787	9.80096	7.60033	0.413879	0.00202355
gene32385	3.01109	3.25769	2.86496	1.19167	0.780745	1.81125	0.414252	0.00511956
gene25255	220.589	286.878	252.946	102.727	109.233	103.249	0.414524	0.0153519
gene16560	267.587	350.477	285.374	122.851	130.51	121.469	0.414892	0.0188088
gene23930	8.34725	10.0868	7.08683	3.65928	3.49626	3.43583	0.415009	0.0286002
gene06696	384.387	504.655	404.857	161.359	185.118	190.793	0.415233	0.00273478
gene30431	21.1565	34.9346	34.7238	11.3035	15.017	11.4121	0.415488	0.0199473
gene06616	1.98133	2.50532	1.41388	0.441074	1.15591	0.854999	0.415553	0.0381138
gene04341	72.6585	93.1212	79.1032	32.0733	33.3315	36.3789	0.415643	0.00151145
gene09476	116.696	145.448	140.724	56.2581	58.6275	52.74	0.41608	0.000982242
gene30573	4.52178	4.58407	4.86004	1.69013	1.95408	2.16809	0.416178	9.57688e-05
gene23724	0.36754	0.437403	0.499575	0.0623391	0.16337	0.317208	0.416182	0.0381672
gene16617	59.0392	72.3787	65.0601	24.8175	27.5029	29.4594	0.416229	0.000725691
gene20634	1.33965	1.40673	1.0497	0.654928	0.245193	0.680113	0.416281	0.0144096
gene23896	0.975646	1.02916	0.907198	0.394898	0.39671	0.421019	0.416424	9.83156e-05
gene08595	10.0267	11.9326	10.1426	3.88464	4.02287	5.46544	0.416578	0.00143796
gene26317	4.10604	6.18961	5.07879	2.27501	1.65021	2.48062	0.416656	0.0101249
gene30951	12.0041	14.3704	12.2663	5.56597	4.83455	5.70118	0.416702	0.000702002
gene23815	54.3405	79.4969	70.6566	28.6652	29.4026	27.216	0.417048	0.03188
gene04372	8.31854	8.43914	8.56357	3.562	3.23536	3.76623	0.417183	8.49307e-06
gene21102	20.8188	24.1368	23.7701	8.93033	10.239	9.50557	0.417236	0.000280224
gene26991	7.35425	5.44054	7.37557	2.1239	3.63338	2.65894	0.417256	0.00733352
gene30720	7.07008	8.99427	5.33517	1.592	4.07728	3.26135	0.417329	0.0318542
gene29981	0.338192	0.256122	0.292526	0.0730054	0.191323	0.106138	0.417737	0.0154654
gene02708	7.21489	4.88653	6.6973	2.71609	2.55516	2.58187	0.417748	0.0348852
gene27171	2.17982	3.20858	3.27478	1.77078	1.20478	0.643607	0.417764	0.0250259
gene11410	14.7105	16.5964	16.7399	6.00815	6.95724	7.10976	0.417825	0.000227315
gene02121	1.91545	2.18457	2.20217	0.758061	1.11748	0.757691	0.417827	0.00128173
gene38220	23.5224	34.7346	25.3	10.9283	12.239	11.7462	0.41784	0.0416322
gene25944	3.92657	5.41078	3.53937	1.59488	2.00944	1.78361	0.418424	0.0128136
gene20084	211.399	208.036	215.985	88.3632	91.7259	85.8025	0.41845	1.76685e-06
gene03085	7.30759	11.0934	8.70485	3.89403	3.62544	3.82385	0.418483	0.0408754
gene17797	51.4319	74.2753	61.3072	28.4738	25.6226	24.1893	0.418608	0.00575822
gene00666	10.7274	8.84506	11.1822	4.47733	4.35737	4.04461	0.418776	0.00120689
gene18654	20.8039	27.6712	28.527	13.5609	9.20193	9.50557	0.419058	0.00613295
gene29400	6.49964	8.00653	6.1842	3.11384	2.21748	3.34605	0.419392	0.00371093
gene17250	8.62751	7.12169	8.69783	3.13837	3.54116	3.58043	0.419681	0.000892136
gene37949	42.1279	49.5168	44.5371	16.9814	20.4307	19.7505	0.419751	0.000403083
gene29491	14.5369	15.5701	13.5548	6.21339	6.10621	6.02217	0.420087	0.00442606
gene17738	4.10004	2.98185	2.96191	1.3522	1.29934	1.5727	0.420581	0.0073095
gene25810	12.858	14.7863	10.0346	6.00351	4.60758	5.23687	0.420606	0.00717119
gene11042	27.6885	36.4936	27.8893	13.9206	12.2773	12.5322	0.420653	0.00380307
gene28498	10.7125	13.8573	11.7436	5.39164	5.16277	4.72323	0.420716	0.00176881
gene13182	3.04768	3.88302	2.93389	1.87309	1.22718	1.05213	0.42094	0.00812463
gene02270	33.4035	49.0187	35.2473	15.5805	16.0687	17.8827	0.420941	0.0415676
gene11408	8.67929	13.9487	9.81086	5.10835	4.38549	4.16151	0.420957	0.0183227
gene04096	0.494895	0.88345	0.863274	0.19586	0.320803	0.427123	0.421029	0.0388673
gene17627	2.96258	2.35048	3.57048	0.703485	1.8436	1.19321	0.421036	0.0237736
gene18459	3.39656	5.05274	3.63568	1.38623	1.32104	2.38178	0.421106	0.0197978
gene35647	7.16336	6.46724	7.99082	2.5417	3.01024	3.5531	0.421112	0.00139261
gene05186	59.6379	67.2604	63.3416	33.3452	26.4318	20.349	0.421184	0.00108211
gene15322	24.9214	32.8823	23.9181	11.5782	10.7885	12.0635	0.42131	0.0291021
gene03742	4.32711	4.10578	3.78329	1.59679	1.68296	1.86727	0.421329	0.00018363
gene38294	59.6486	80.7449	65.5839	29.954	28.3859	28.4618	0.421414	0.0234817
gene29389	11.2562	13.9013	12.9731	5.85004	5.0883	5.13232	0.421463	0.000828715
gene20962	0.431219	0.615824	0.615436	0.358385	0.268345	0.0744333	0.421758	0.0367956
gene21549	0.683341	1.08431	0.866902	0.540879	0.177183	0.393175	0.421793	0.031716
gene17872	3.44183	3.27685	4.25722	2.04321	1.69561	0.891148	0.421831	0.00976787
gene04364	9.85449	12.2891	11.8699	4.29418	5.17829	4.88584	0.422136	0.00118343
gene15771	44.8894	52.9549	49.8085	21.1321	20.4961	20.7453	0.422434	0.00648498
gene20984	4.1834	6.45872	5.91676	2.41632	2.72643	1.85405	0.422541	0.0121244
gene32000	0.650123	0.773701	1.0825	0.38594	0.252855	0.42082	0.422777	0.0252442
gene15321	98.2863	120.332	96.0879	49.3031	42.7185	41.0349	0.422796	0.00174557
gene25904	1.40076	1.80594	1.55491	0.692959	0.817207	0.503724	0.422942	0.00356617
gene02539	1237.53	1567.75	1322.89	564.002	586.598	595.634	0.423004	0.0145376
gene01576	296.939	394.625	331.763	143.731	146.794	142.812	0.423459	0.0203246
gene25019	13.0385	14.5992	14.3066	5.57626	6.32525	5.86847	0.423657	0.000106095
gene25826	7.41876	9.83797	8.80658	3.10383	3.79225	4.14658	0.423686	0.00281461
gene36780	1.47904	1.5646	1.25089	0.585346	0.596554	0.638247	0.423828	0.000968675
gene20885	1108.75	1445.84	1187.11	511.581	536.887	537.399	0.423835	0.0189185
gene25386	4.70683	7.85095	5.95943	1.98012	2.4793	3.39055	0.423928	0.0238887
gene20883	46.144	42.5361	45.0952	18.943	20.5022	17.28	0.424033	5.47919e-05
gene12727	83.8029	82.9607	91.9475	35.8551	33.279	40.6159	0.424218	0.000156992
gene09075	16.445	17.4488	19.2287	6.35147	7.55193	8.63549	0.424281	0.000624576
gene28374	128.245	128.069	138.691	57.114	54.2739	56.3703	0.424698	3.05969e-05
gene13651	4.48074	5.04806	5.57069	1.63144	2.46303	2.32028	0.424833	0.00204859
gene11339	23.2019	23.3032	24.9317	9.33326	10.3396	10.6907	0.425042	3.86225e-05
gene01861	76.2144	102.605	80.6996	30.6377	42.4796	37.2911	0.425435	0.00492751
gene32156	58.6317	78.5825	63.209	26.8328	27.9027	30.542	0.425487	0.00332649
gene01315	6.86529	8.54166	4.75062	2.22301	3.39837	2.96257	0.425843	0.0283843
gene37502	0.328868	0.19569	0.260756	0.0650765	0.127908	0.141916	0.426454	0.0291886
gene30469	12.9504	17.6404	12.025	6.11329	6.67537	5.38649	0.426488	0.0101635
gene29004	0.507413	0.352254	0.321858	0.200814	0.230242	0.0729877	0.426605	0.039576
gene25819	2.84923	2.58349	2.71095	0.966528	1.68863	0.819684	0.426692	0.00508268
gene36440	32.3931	44.8074	37.5983	19.9346	13.852	15.2227	0.426916	0.00560275
gene01139	3.60884	3.03164	3.23171	1.42824	1.32104	1.46571	0.426955	0.000417605
gene12812	166.877	239.626	186.207	73.924	91.6635	87.5946	0.42716	0.00722698
gene19507	202.954	229.29	221.751	91.2533	93.9946	94.114	0.427162	0.00351659
gene05730	24.3179	34.7884	25.7752	11.519	11.3693	13.3756	0.427229	0.00830429
gene29986	313.376	432.026	330.847	150.486	158.412	150.927	0.427248	0.0303883
gene21937	18.7235	28.3174	20.784	6.94692	10.9233	11.1096	0.427275	0.0157897
gene12522	3.72392	3.195	4.03759	1.13104	1.68414	1.86858	0.427487	0.00321207
gene32312	10.0305	14.2475	11.1856	4.9941	5.70496	4.46806	0.427682	0.00664473
gene27815	4.08301	4.16497	4.30109	1.90445	1.70145	1.76194	0.427748	1.06428e-05
gene04847	43.5954	58.7658	50.9577	22.0012	22.4132	21.17	0.427765	0.0210876
gene37592	3.59131	5.28813	4.05409	1.80674	1.94129	1.78616	0.427895	0.0385811
gene00897	306.823	422.703	337.949	148.078	153.023	155.824	0.428043	0.0273134
gene32564	12.9742	17.6606	15.2491	5.43672	7.25583	6.95267	0.428151	0.00395791
gene06871	10.3549	8.57577	9.10331	3.2353	4.38064	4.39003	0.428265	0.00120929
gene11553	3.75975	5.3693	4.65046	2.23194	2.04721	1.62244	0.428288	0.00625595
gene31649	83.9836	109.793	84.9891	37.9205	37.9588	43.5619	0.428465	0.00356194
gene37593	30.5489	35.8729	33.9199	13.696	14.0684	15.2589	0.428769	0.000299251
gene08398	3.85746	3.0899	3.31734	1.7615	1.61571	1.02437	0.428807	0.00365117
gene36966	18.9553	23.839	18.1929	8.45178	9.27179	8.42979	0.428834	0.0203301
gene35842	40.1015	50.7812	45.0802	19.3158	20.5367	18.475	0.428996	0.00118617
gene30183	24.3406	41.099	33.2543	9.13906	14.8881	18.3141	0.429016	0.0273855
gene15839	28.4136	40.4158	32.0968	15.8595	13.4725	13.971	0.429056	0.00608362
gene07077	135.191	191.487	149.443	65.361	69.1932	69.9707	0.429565	0.0323428
gene00700	8.5107	7.05577	7.91568	2.83837	3.86798	3.38375	0.429693	0.000985829
gene31416	1.95037	2.53871	2.02968	0.506546	1.13785	1.15725	0.429782	0.0117826
gene20603	8.70164	14.2837	12.2762	5.34378	7.23554	2.58966	0.430184	0.0340919
gene35921	3.13317	2.83025	3.19661	1.29975	1.46819	1.17287	0.430217	0.000253151
gene10649	2.59149	2.15887	1.84929	1.07689	0.75594	1.00647	0.430221	0.00606365
gene15106	1.92966	2.0181	1.16837	0.555406	1.09165	0.555135	0.430442	0.0398776
gene18750	17.3156	21.0885	14.9355	8.16578	7.67874	7.12302	0.43059	0.00507879
gene14510	3.57599	3.81925	3.14071	0.870916	1.92576	1.74098	0.430683	0.0063064
gene13590	322.609	416.374	343.138	152.832	167.574	146.101	0.431104	0.00214774
gene32318	4.21345	4.07417	2.31768	0.859815	1.89481	1.81823	0.431185	0.0444155
gene08969	215.17	259.664	234.179	102.187	106.884	96.6528	0.431197	0.00052744
gene08442	46.6657	53.4918	50.666	23.7937	18.0385	23.2262	0.431355	0.000448387
gene06720	39.7758	39.0741	42.5588	17.3016	17.4391	17.6325	0.431379	0.00198621
gene14051	4.07033	3.83486	5.97055	1.0068	2.63848	2.34195	0.431489	0.0354223
gene31287	2.61183	2.71976	2.87336	0.87215	1.36502	1.30318	0.43149	0.00084061
gene29402	137.1	135.308	142.703	62.4684	56.9217	59.8673	0.431831	8.82803e-06
gene27811	44.5395	54.1044	46.7694	21.2803	22.1997	19.3197	0.43187	0.000793782
gene29513	0.705934	0.84012	0.516671	0.25789	0.211201	0.421796	0.431898	0.0262501
gene06295	21.0427	16.4893	20.3387	7.87336	8.55884	8.56894	0.432018	0.00157512
gene04326	291.711	319.688	293.788	135.309	127.19	128.677	0.43215	5.19259e-05
gene06566	19.7542	17.7852	21.247	8.15785	7.61627	9.63639	0.432251	0.000683333
gene12010	5.47498	5.38487	5.94115	2.6861	2.42858	2.14783	0.432266	0.000164519
gene06319	18.6213	25.5392	20.2024	8.83004	10.4221	8.57462	0.432342	0.00496213
gene14771	5.23894	6.6414	5.41813	2.43396	2.39197	2.65393	0.4324	0.00186848
gene26096	2.12767	2.39144	1.63078	0.701709	1.19531	0.765127	0.432878	0.012843
gene24631	315.96	418.513	340.594	149.982	155.681	159.782	0.432945	0.0216059
gene14087	483.776	612.164	498.524	217.758	232.456	240.191	0.433001	0.00184023
gene17600	176.73	220.987	188.437	71.5326	92.0492	90.3971	0.433296	0.00170026
gene21568	299.903	433.56	340.415	136.353	161.451	167.702	0.433481	0.00759079
gene03368	0.872892	0.649259	0.830528	0.388639	0.254623	0.376678	0.433523	0.00534704
gene00367	7.39087	9.96852	8.90741	3.90002	4.08826	3.402	0.433638	0.0030706
gene14151	1929.44	2556.79	2070.65	917.4	964.272	961.883	0.433675	0.0221787
gene25403	5.19881	6.00094	5.13246	2.4597	2.73653	1.88921	0.433833	0.00118614
gene04402	263.626	346.674	280.926	125.736	127.741	133.2	0.433871	0.0211965
gene36205	2.90083	3.9753	3.42915	1.2524	1.77782	1.44146	0.433921	0.004936
gene06990	26.3906	33.4117	35.0177	13.5151	13.5797	14.0536	0.433963	0.0208656
gene36073	133.593	175.13	141.189	59.2966	69.225	66.8729	0.434296	0.0029428
gene26498	5.92749	8.43596	6.33752	2.82955	2.47177	3.69179	0.434429	0.0103927
gene03388	22.3745	29.3192	25.4388	8.91891	11.6239	12.9666	0.43444	0.00338874
gene29538	0.659279	1.07882	1.25457	0.48922	0.384624	0.426747	0.434593	0.0345854
gene30676	626.118	781.319	642.171	272.652	295.957	322.154	0.434601	0.00166676
gene24745	69.3112	83.8422	70.103	27.0549	34.2693	35.7279	0.434711	0.00149122
gene18728	355.467	293.768	341.451	150.101	144.866	135.871	0.434889	0.000618647
gene19748	23.1798	29.2967	28.8935	9.97369	12.1953	13.2207	0.434923	0.00221415
gene07493	5.57248	5.91753	5.30203	2.39198	2.43407	2.47867	0.435011	0.00270451
gene17142	106.499	142.721	107.286	48.4669	54.8989	51.751	0.435103	0.0278188
gene07082	35.8929	34.4954	36.9675	18.4519	13.5282	14.7969	0.435719	0.000250132
gene06053	18.1359	21.1009	21.7865	9.62344	9.45743	7.5201	0.435915	0.000930959
gene28524	81.5882	93.5599	78.0998	38.9826	36.5487	34.8717	0.435948	0.000594548
gene03738	61.8892	77.8291	71.032	30.757	30.6039	30.5406	0.436068	0.0133044
gene30218	1.4125	1.96117	1.94126	1.11803	0.793536	0.406357	0.436115	0.0216229
gene14590	6.93464	7.33583	6.23152	2.28705	2.9968	3.65749	0.436121	0.00165158
gene12883	3.25627	2.2767	3.13696	1.54644	1.39312	0.843103	0.436298	0.0122395
gene36519	46.8603	61.2832	47.6238	22.6214	24.2741	21.066	0.436301	0.00359309
gene15574	10.2487	12.6659	12.0016	5.14803	4.56097	5.52824	0.436396	0.00106219
gene28364	2.70949	1.44548	2.66689	0.776502	1.23551	0.967633	0.436778	0.0422896
gene22330	0.757356	0.801171	0.6005	0.299732	0.425478	0.217881	0.436813	0.00913201
gene02502	17.8506	12.6572	15.8825	6.36658	6.85956	7.0419	0.436903	0.0271525
gene09295	21.1331	29.381	25.3692	11.2558	10.1398	11.7616	0.43695	0.00422388
gene13003	19.2271	22.2009	17.6406	8.69639	6.94392	10.1738	0.437019	0.00244418
gene03699	2.61242	2.51275	2.86018	1.44462	0.779442	1.26632	0.437098	0.00259878
gene35489	1.40426	1.98952	1.46336	1.03211	0.572174	0.519412	0.437232	0.0210981
gene26095	37.4828	46.3111	41.1111	16.8877	17.5358	20.1897	0.437237	0.0010467
gene13901	20.9337	28.9759	24.1064	12.0538	9.92394	10.3905	0.437313	0.00461831
gene08731	3.50094	3.3177	3.26934	1.84738	1.61379	0.951216	0.43739	0.0024202
gene30227	4.43351	3.24986	3.85152	2.02162	1.74933	1.27546	0.43749	0.005941
gene35675	19.1215	23.0651	24.9441	10.2727	9.69168	9.40894	0.437554	0.016409
gene26877	6.00071	7.45354	7.30065	3.19242	3.06083	2.83003	0.437645	0.00119032
gene05181	293.324	379.881	331.102	144.313	148.103	147.146	0.437676	0.0170937
gene14630	71.7735	97.5162	67.6197	28.684	36.7243	38.3136	0.437813	0.0106278
gene18024	1027.48	1321.6	1075.81	481.915	521.206	496.347	0.437815	0.0182543
gene18583	57.6643	69.6589	58.6116	24.6085	27.5166	29.2809	0.43782	0.00103572
gene08269	0.315211	0.281346	0.262424	0.0935612	0.214543	0.0680113	0.437863	0.0280356
gene24847	0.534086	0.635607	0.508165	0.181175	0.356099	0.197549	0.437952	0.00985933
gene26289	27.3868	31.4989	25.9994	10.4022	13.3444	13.431	0.437975	0.0011787
gene08084	2.74256	3.17566	2.82103	1.05606	1.55677	1.21548	0.438059	0.00118831
gene11460	159.713	196.778	174.849	71.5275	83.4421	77.8049	0.438089	0.000915781
gene35854	14.1096	18.9978	19.1083	7.33668	8.25158	7.28865	0.438123	0.00431446
gene04693	4.75598	4.02159	3.57249	1.70887	1.70373	1.99833	0.43813	0.00296782
gene25985	1.56846	1.74994	1.64779	0.969901	0.559193	0.648635	0.43851	0.00235228
gene10326	17.0006	23.0837	18.6725	7.58615	9.76288	8.41947	0.438562	0.00461928
gene16312	103.702	145.38	105.187	49.4756	51.0643	54.8503	0.438621	0.0383003
gene27325	39.6875	45.7079	36.391	17.4801	19.4192	16.5738	0.439074	0.00133705
gene21478	0.731933	0.705145	0.795897	0.206907	0.352453	0.421133	0.439097	0.00369563
gene10263	29.5701	40.507	33.8218	15.2384	14.8777	15.5296	0.439328	0.0254927
gene10323	0.891597	0.795806	1.27249	0.441074	0.346772	0.512999	0.439491	0.0226225
gene23939	54.2194	64.1908	62.5661	24.3908	27.7279	27.4452	0.439637	0.000493176
gene08938	0.321048	0.30566	0.36656	0.076235	0.249733	0.110833	0.439762	0.0297214
gene01169	5.55481	3.47631	3.3716	2.21733	1.75071	1.48783	0.439893	0.0355342
gene05942	34.867	41.5824	36.5414	17.6791	15.9406	16.0959	0.439996	0.000545671
gene03450	32.4682	40.2653	31.7784	17.5424	14.294	14.2521	0.440987	0.00266487
gene14748	108.404	153.007	122.42	55.0623	56.5399	57.6769	0.441025	0.0319114
gene31011	147.174	188.413	155.794	70.095	74.3217	72.3225	0.441083	0.0175515
gene22236	9.52828	7.92661	10.2101	4.00889	4.28154	3.91213	0.441084	0.00167728
gene06908	4.63691	5.13774	6.46567	1.80347	3.29597	2.06996	0.441456	0.0132793
gene26097	92.5227	129.873	94.2832	40.9503	48.832	50.0849	0.441669	0.00920245
gene05126	3.56353	2.14027	2.75683	1.30486	1.39893	1.03476	0.441877	0.0209749
gene26048	123.274	153.028	149.404	57.4147	67.3132	63.5109	0.442179	0.00127936
gene21219	7.81978	9.35847	7.85825	3.44249	4.06656	3.56403	0.442278	0.00100605
gene09798	0.801129	0.681008	0.707802	0.271762	0.400611	0.296323	0.442339	0.00162575
gene13296	39.333	48.0228	41.0614	18.7605	18.7672	19.2829	0.442391	0.0118873
gene29793	7.16018	10.0343	7.19469	3.89306	2.91497	3.985	0.442533	0.011005
gene36384	3.83679	3.65288	2.92046	0.911071	1.91009	1.78814	0.44277	0.0100942
gene27017	6.55085	7.22908	5.89295	2.68685	2.22358	3.80344	0.442938	0.0038434
gene23882	1.03533	0.853012	0.719868	0.567337	0.278775	0.309305	0.442992	0.0200648
gene01607	20.0734	24.7892	21.1475	7.73703	11.6769	9.84232	0.443209	0.00256527
gene26464	0.275144	0.218296	0.174527	0.0544456	0.142684	0.0989437	0.443245	0.0327851
gene29747	73.0218	91.111	92.4392	38.0382	38.1912	37.5259	0.443366	0.0167901
gene06429	10.503	12.7948	11.0949	4.81129	5.01778	5.42456	0.443513	0.000849476
gene06881	10.3264	11.9082	12.2625	4.98966	4.85689	5.45788	0.443646	0.000505383
gene08990	15.2039	14.1047	17.1428	6.39614	6.51861	7.69745	0.443737	0.00092522
gene18986	41.8399	52.9569	44.507	18.4875	22.2061	21.1417	0.443888	0.00185476
gene14925	54.2982	76.3178	66.3602	26.8614	32.0418	28.5484	0.44397	0.00506755
gene06996	4.78048	4.78838	4.66218	2.12842	2.23115	1.95977	0.444053	7.72923e-06
gene05477	0.600113	0.571348	0.45679	0.142501	0.373447	0.207173	0.444109	0.0208271
gene26345	1.96545	1.53885	1.57479	0.736911	0.804665	0.714231	0.444135	0.00250191
gene05397	0.160634	0.152935	0.213974	0.0762874	0.0749714	0.0831819	0.444401	0.0345368
gene20450	617.098	838.229	686.831	290.589	336.441	325.022	0.444436	0.00401141
gene26543	17.7357	20.7062	22.4287	7.7299	10.1287	9.20354	0.444585	0.00184775
gene06507	10.8354	14.9582	17.6293	6.94692	6.65851	5.70445	0.444694	0.0161843
gene04126	19.5536	23.9353	18.9843	9.94955	8.19482	9.64334	0.444795	0.00220902
gene11664	26.5613	38.4763	31.901	12.666	14.3951	16.0655	0.444886	0.0074558
gene25328	4.4799	3.57865	4.52523	1.96727	2.12428	1.50949	0.445099	0.00292354
gene28388	180.252	233.474	201.195	85.371	93.0223	95.4878	0.445392	0.00196618
gene06200	32.5492	47.2214	35.0988	17.9424	15.0708	18.1928	0.445776	0.0101994
gene22076	9.037	11.707	9.58364	4.02355	4.13721	5.36212	0.445892	0.00368193
gene08397	2.64177	4.3229	4.24163	1.1762	1.54121	2.28	0.445946	0.0313117
gene31346	7.7927	4.63698	5.61097	3.12572	2.37553	2.5448	0.445996	0.0255931
gene20489	1.03092	1.16846	1.26114	0.641142	0.267307	0.635533	0.446169	0.0104699
gene20829	50.3439	67.312	52.8878	21.8538	28.0669	26.196	0.446318	0.00490899
gene11101	43.7704	54.4359	46.3342	21.3526	20.6968	22.4673	0.446358	0.00120869
gene37669	82.1834	111.026	91.9176	42.6553	40.5298	44.1274	0.446511	0.0235544
gene14821	4.53329	6.14778	4.46374	1.75238	2.41921	2.59316	0.446671	0.0100092
gene38302	46.6287	65.0123	56.9142	25.4988	25.171	24.6311	0.446743	0.0278259
gene17570	8.18356	9.11748	9.44307	4.20347	3.34088	4.40804	0.446916	0.000590528
gene38423	8.28717	10.1514	9.27134	4.39701	4.29755	3.69404	0.447082	0.000926972
gene23348	0.328714	0.273838	0.406588	0.156111	0.153418	0.141849	0.447289	0.0388202
gene01267	1.89181	2.89468	2.31428	1.15515	1.13522	0.886345	0.447375	0.0125178
gene28624	2.50986	2.68825	1.67163	0.993304	0.780935	1.29969	0.447459	0.0219833
gene38579	57.4437	73.9057	66.0301	29.6771	28.7424	30.0143	0.448039	0.0162187
gene28564	27.8813	36.9578	33.5376	15.3404	16.0456	12.7163	0.4483	0.0030889
gene19848	74.3799	95.2392	84.6619	36.5778	37.679	39.7449	0.448329	0.0144999
gene09260	52.6822	63.8612	51.4801	23.2444	26.3046	25.8828	0.448936	0.00160166
gene38577	16.2271	20.4543	16.5358	6.72604	8.21584	8.94986	0.448948	0.00293142
gene06276	51.3497	79.5574	66.2696	29.6726	30.8605	27.9933	0.448969	0.0457605
gene30513	5.82169	8.75619	7.02411	2.94127	3.66134	3.10019	0.449163	0.0107315
gene15459	4.33009	4.95748	3.54628	1.36661	1.70544	2.6964	0.449471	0.014541
gene08322	1452.29	1884.01	1528.58	662.437	769.884	755.255	0.449667	0.00288361
gene29867	26.5828	35.4183	36.2895	16.1237	14.6094	13.4662	0.44968	0.00485287
gene06681	23.2009	30.356	20.9131	10.1485	11.2927	12.0611	0.449877	0.00922315
gene23807	5.34958	7.18266	6.32981	2.68716	2.72083	3.078	0.449897	0.00313993
gene38133	11.3448	14.7087	15.1821	7.33704	5.09397	6.12946	0.450108	0.00528084
gene04525	24.663	19.9708	21.9178	9.4789	10.4823	10.0064	0.450291	0.000934691
gene25286	0.945633	0.900306	0.719791	0.224547	0.441347	0.489681	0.450388	0.0116767
gene35821	2.94481	1.95604	2.47609	1.38227	1.17197	0.768373	0.450405	0.0160923
gene32458	150.272	178.261	160.641	69.0859	79.1	72.1604	0.450446	0.000498896
gene35248	221.562	292.645	250.239	105.815	125.545	113.009	0.450483	0.00283773
gene15213	50.9551	59.2124	56.8912	25.2615	25.8018	24.2015	0.45053	0.000257168
gene21520	293.273	366.82	314.237	147.778	146.787	144.421	0.450552	0.0145489
gene36003	27.078	29.8276	28.5827	13.3662	13.5965	11.5571	0.450586	0.000106575
gene08861	19.2959	29.2633	22.166	9.28083	11.2513	11.3414	0.450666	0.0130189
gene03247	53.05	69.3449	54.3147	25.7435	25.0274	28.8827	0.45076	0.00381393
gene05014	142.543	185.865	146.394	69.7271	71.8863	72.4523	0.450853	0.0241025
gene06653	47.9679	70.031	45.9792	21.8067	26.9095	25.2396	0.45101	0.0187538
gene10399	14.19	18.6713	14.6817	6.99679	7.15756	7.29452	0.451146	0.0252374
gene15850	1243.4	1670.41	1381.49	613.677	662.921	661.932	0.451315	0.0231624
gene07402	20.9182	35.0971	23.8184	12.2144	14.9379	8.87883	0.451327	0.0352161
gene16128	21.7045	22.9692	23.9187	9.37808	11.861	9.72177	0.451375	0.000239102
gene02650	67.5517	77.4259	70.4232	34.4086	31.6132	31.247	0.451571	0.000220612
gene27116	55.1373	50.7771	51.2325	23.2137	23.8006	23.9855	0.451805	3.36709e-05
gene25601	0.672702	0.756095	0.49782	0.221858	0.261637	0.387053	0.451853	0.0179761
gene37950	81.2121	88.8237	89.7191	41.5306	36.8593	39.0238	0.452017	9.55635e-05
gene24050	14.5014	17.487	15.2018	6.78027	7.58668	6.9777	0.452311	0.0007662
gene36681	114.369	148.457	135.07	59.635	59.2024	61.1577	0.452368	0.0178424
gene33423	29.2991	36.8056	29.2489	14.9084	13.8192	14.4095	0.452391	0.0188784
gene11466	1.64175	1.0905	1.38043	0.453306	0.683079	0.724936	0.452581	0.0140951
gene18213	33.564	46.2116	39.1896	16.5186	19.566	17.8419	0.453297	0.00450466
gene20098	1.48286	1.9412	1.59901	0.762914	0.576733	0.938512	0.45354	0.00609915
gene14864	102.014	134.251	114.361	55.9126	51.3635	51.9217	0.454039	0.0190578
gene24011	58.5598	68.1115	61.3638	28.9233	28.2421	28.2353	0.454174	0.00651985
gene30153	3.24451	3.53947	4.309	0.963038	2.20833	1.8668	0.454176	0.0144816
gene35514	13.2839	17.2023	15.5526	6.8968	7.56594	6.45135	0.454271	0.00208885
gene13159	3.63094	5.11333	4.72145	2.37102	2.02415	1.72354	0.454392	0.00704125
gene31127	68.7373	95.3534	78.0402	37.5509	39.3633	33.1196	0.45444	0.00535247
gene30841	21.9948	27.5066	24.7847	11.0099	11.8531	10.899	0.454487	0.00112909
gene37127	27.55	38.5361	27.7037	13.5644	13.8129	15.2692	0.454703	0.0401154
gene02173	300.004	403.247	326.968	156.535	160.541	151.388	0.454723	0.0254781
gene31371	147.345	143.422	142.791	63.5588	66.5557	67.0601	0.454783	1.61257e-06
gene31908	15.2523	20.0988	19.683	8.46466	8.0459	8.52357	0.454883	0.0223621
gene12051	8.69706	6.43193	9.45711	3.61406	4.30071	3.2705	0.454943	0.00956091
gene23153	73.5736	101.17	76.2852	36.8169	36.5028	40.9075	0.455037	0.00685665
gene30093	3.96652	4.30803	4.39691	2.0575	2.24667	1.4624	0.455083	0.00104297
gene30115	14.101	16.529	15.535	8.05622	7.01006	5.94771	0.455194	0.000842751
gene19853	116.112	120.852	123.467	53.2597	54.6166	56.2215	0.455283	9.3398e-06
gene26374	4.65558	6.62455	6.25926	3.00407	2.3618	2.62046	0.455337	0.00732377
gene09109	36.8039	42.7366	37.6525	17.6059	19.8037	15.959	0.455391	0.000597487
gene23983	5.66961	6.64445	5.90429	2.60638	2.66226	3.02841	0.455423	0.000507965
gene10325	5.81576	4.42191	5.53351	2.78116	1.82213	2.57938	0.45543	0.005162
gene27704	0.415156	0.308794	0.345631	0.0616135	0.201835	0.22394	0.455681	0.0312439
gene03405	5.10642	6.07707	8.09765	2.77877	2.15156	3.85624	0.455708	0.0258911
gene10577	30.2919	44.1301	34.4122	17.0524	16.4535	16.1144	0.455926	0.0400471
gene37234	1196.04	1532.5	1254.12	576.782	618.12	621.973	0.456196	0.0184861
gene17933	164.224	151.624	157.473	75.8757	69.4688	70.792	0.456638	3.18587e-05
gene26214	15.7056	19.3018	20.2175	9.87194	7.90504	7.44186	0.456657	0.0030808
gene27999	19.383	19.7796	18.951	6.82458	9.87831	9.8449	0.456825	0.000537745
gene09802	15.0028	13.391	12.419	4.45315	6.30192	7.89846	0.457051	0.00408722
gene14171	35.7866	53.4918	43.8561	16.3157	24.2741	20.2611	0.457063	0.0126946
gene30522	87.343	117.237	82.2682	40.6758	44.5133	45.9224	0.457075	0.0390411
gene29018	30.4802	31.4968	35.2154	13.8131	14.8185	15.7954	0.457103	0.000342847
gene30641	7.17835	9.01744	8.06315	2.84091	4.80828	3.44185	0.457194	0.00508758
gene15965	17.3633	20.5412	20.3444	8.31948	9.69894	8.62669	0.457435	0.000687461
gene21147	13.305	14.3573	13.3152	5.72942	6.59582	6.42571	0.457591	7.18069e-05
gene18776	88.4943	108.641	99.8576	42.9488	46.9782	46.0934	0.457991	0.000842019
gene18883	4.97227	5.79016	4.68008	2.09479	2.57851	2.39947	0.458006	0.00150913
gene03162	78.6283	93.4178	87.3227	37.3104	42.3432	39.1504	0.458051	0.000495706
gene02094	6.20358	8.72511	7.75618	3.77401	3.38986	3.23013	0.458191	0.00551085
gene15690	81.5556	93.7956	93.9647	42.4749	40.8892	40.0438	0.458227	0.000308882
gene13966	18.2719	27.1202	25.3939	9.01881	11.0191	12.4031	0.458297	0.0113598
gene06027	1.73903	2.41452	2.06828	0.68824	0.789095	1.37581	0.458569	0.0179216
gene12388	43.3778	56.4356	43.2546	19.204	21.4463	24.9584	0.458584	0.0052808
gene10292	13.1155	10.7645	11.6184	5.3696	5.83985	5.07423	0.458716	0.000893569
gene36603	17.4594	18.3206	17.3861	8.24714	8.3726	7.77729	0.458883	1.06098e-05
gene27891	15.1267	14.335	13.8062	6.05309	6.84206	6.96279	0.458953	8.24874e-05
gene32161	315.395	418.247	340.734	160.849	168.998	163.266	0.458977	0.0239839
gene18785	59.4398	74.8058	63.0588	28.4052	29.7068	32.4472	0.458982	0.00175131
gene22253	13.6397	16.2323	16.9103	7.36097	6.26946	7.84787	0.459112	0.00155758
gene30402	123.689	162.393	125.918	58.2699	62.5609	68.3717	0.459229	0.00449385
gene31675	2.59688	1.77704	2.16199	0.770809	0.60601	1.62491	0.459267	0.0405515
gene23009	1.53433	1.65999	1.12808	0.579629	0.723339	0.682173	0.459268	0.00937491
gene24877	176.734	226.017	181.337	87.939	87.3345	93.0423	0.459376	0.0204299
gene08780	461.375	612.401	503.452	237.358	250.284	236.92	0.459389	0.0232806
gene38316	27.4793	39.1686	28.2333	15.3825	14.0605	14.1576	0.459528	0.0439588
gene02203	39.7569	38.0666	40.2581	16.8085	18.2159	19.2462	0.459602	2.54736e-05
gene30292	301.345	407.4	309.957	144.313	169.445	154.932	0.460086	0.00620576
gene10075	1459.52	1956.17	1633.81	760.184	774.771	788.408	0.460117	0.0243848
gene35813	187.117	245.838	210.457	94.4921	103.18	98.4019	0.460162	0.019251
gene13619	0.79337	0.876736	0.862704	0.201848	0.573056	0.391271	0.460427	0.0144585
gene23189	44.9117	58.1485	48.6261	23.6276	23.9127	22.3212	0.460565	0.0189742
gene24544	8.84576	7.25739	10.0742	3.58037	3.90957	4.56907	0.460665	0.00555527
gene11129	15.2835	16.0247	18.3759	7.11831	7.03374	8.73715	0.460694	0.0011852
gene08806	5.42344	4.82568	4.72619	2.34698	2.36564	2.18726	0.460751	0.000279612
gene13186	141.182	171.257	147.658	69.5141	69.6083	73.0568	0.461162	0.011031
gene23927	25.4233	30.4932	27.3199	12.3106	13.2615	12.8209	0.461253	0.000575902
gene32008	1.94586	2.31574	2.16	0.770097	1.26135	0.932995	0.461637	0.00305142
gene27988	2.20536	3.34632	2.57046	1.37466	1.3295	1.04684	0.461824	0.0143428
gene04360	35.3094	42.2483	32.6878	16.5423	19.3005	15.0723	0.461834	0.00313356
gene21831	34.7946	37.8804	44.6855	14.6348	19.7834	19.7954	0.461941	0.00342145
gene20986	25.9955	29.6225	29.5028	13.2634	12.6216	13.454	0.462156	0.000231909
gene32200	2.01398	2.62876	2.03987	1.38842	0.85911	0.841055	0.462183	0.0112605
gene10785	73.7478	78.5954	78.8942	34.1769	34.7763	37.9253	0.462203	3.41662e-05
gene17480	3.05625	2.87147	3.00995	1.97347	1.00099	1.15689	0.462241	0.0064052
gene05907	32.6197	43.5075	36.898	19.904	15.8685	16.4733	0.462248	0.00401249
gene27367	26.7048	36.6594	32.3489	14.4575	14.7239	15.0877	0.462518	0.0267046
gene08805	5.09484	6.44224	4.74658	2.14236	2.64207	2.74821	0.462589	0.00606237
gene13547	4.73842	3.78627	5.0237	2.49145	1.79028	1.98634	0.462643	0.00479097
gene21400	12.0505	15.3271	14.6188	7.77965	5.8	5.85017	0.462654	0.00320176
gene10932	13.0075	14.3899	12.9863	6.63424	6.91169	5.13878	0.462678	0.000552919
gene02629	11.0156	11.4397	11.6455	4.96208	5.59635	5.23019	0.462998	1.98495e-05
gene29968	12.3969	17.0426	13.9644	6.76717	6.26249	7.07131	0.463114	0.00496217
gene31797	3.2171	4.21148	3.52011	1.52784	1.87686	1.66593	0.463126	0.00325449
gene23412	6.72273	9.61777	7.00889	3.56633	3.61607	3.64175	0.463573	0.0453051
gene02021	135.837	184.459	144.309	69.8097	73.0453	72.5295	0.463586	0.0305964
gene23193	87.5138	75.0017	79.056	38.4996	34.4822	39.0488	0.463758	0.000400386
gene28010	25.7969	32.351	20.8499	10.8681	12.2449	13.5261	0.463798	0.0144846
gene25148	565.129	736.485	625.523	295.777	299.687	298.871	0.464074	0.0205415
gene20302	336.383	438.294	378.145	166.071	183.258	185.796	0.464186	0.00242544
gene36122	3.22653	4.41296	3.61978	2.11552	1.57332	1.53781	0.464208	0.00708048
gene27330	19.6748	15.1176	17.5394	7.85666	8.2037	8.23527	0.464262	0.0185726
gene18528	1.05544	1.00485	0.903796	0.501243	0.328398	0.546544	0.464286	0.00270941
gene30384	7.8518	6.58893	7.85385	2.98792	3.36705	3.99643	0.464301	0.00149477
gene00601	303.506	410.351	327.955	145.328	168.036	170.452	0.464399	0.00503694
gene24951	18.4256	22.0213	18.5758	9.96074	7.9897	9.47373	0.464638	0.00131955
gene25796	301.268	391.507	310.233	148.893	169.692	147.499	0.464686	0.00376769
gene03235	2.53021	2.76701	3.44845	1.21787	1.48942	1.35744	0.464771	0.00549895
gene13080	11.433	12.0809	13.8538	5.23492	5.98211	6.15051	0.464773	0.00101012
gene20999	9.40753	10.6511	11.4185	4.28664	4.90492	5.44208	0.464897	0.00113705
gene02374	31.967	51.0265	40.7955	15.0611	21.9059	20.5825	0.4649	0.0199962
gene22879	152.27	184.793	163.481	76.3324	76.3317	80.1484	0.465119	0.010212
gene26041	113.168	144.076	129.318	53.7898	63.756	62.3016	0.465247	0.00188133
gene05939	2.5258	4.55736	3.87616	1.54779	2.21826	1.33608	0.465551	0.0404352
gene35859	2.00896	2.43865	2.79073	1.0972	1.0939	1.17902	0.465591	0.0278538
gene09674	154.096	218.85	182.665	82.3454	90.4636	85.9563	0.465731	0.0323365
gene17318	3.99467	2.77709	3.72553	1.78442	1.8767	1.22886	0.465833	0.0113431
gene05571	58.4374	80.2313	69.4666	26.5643	35.6096	34.8089	0.46596	0.00588108
gene20278	128.215	168.157	135.179	62.8243	67.6206	70.6768	0.466043	0.00358714
gene13541	203.794	268.035	219.39	108.002	108.349	105.877	0.466175	0.0237059
gene21502	1.07079	0.728189	0.72773	0.544856	0.237981	0.396066	0.466576	0.0359776
gene14770	82.5928	100.294	89.4297	35.7191	46.3678	44.995	0.46667	0.0014023
gene25187	6.07363	6.23115	5.18105	3.48123	3.42118	1.26528	0.467104	0.0177165
gene24584	7.29401	7.80448	8.21341	3.09855	3.74782	4.04276	0.467106	0.000425202
gene00661	17.5892	17.5151	19.6728	8.95002	8.09756	8.55064	0.467316	0.000202767
gene08535	5.58624	4.69951	5.77332	2.51576	2.2476	2.74312	0.467429	0.00138807
gene10126	3.45362	3.66973	4.45957	1.61088	2.20673	1.59679	0.467447	0.00492934
gene26180	50.1855	61.5532	53.2009	23.0661	26.938	27.0982	0.467458	0.00130568
gene01442	3.69848	2.26952	2.80419	1.44084	1.2137	1.44637	0.467491	0.0213179
gene12130	1.04992	0.624745	0.749222	0.415517	0.340291	0.377558	0.467582	0.0283247
gene28363	7.32975	7.60026	9.11456	3.61886	5.24997	2.38008	0.467836	0.0129789
gene38047	39.7366	52.8071	45.4598	21.0057	23.3296	20.2504	0.468	0.00327574
gene04730	1.10089	0.856635	0.684876	0.351902	0.592854	0.292347	0.468174	0.0366366
gene14894	7.20136	5.35639	5.85263	3.65159	2.5091	2.46018	0.468261	0.0084259
gene07286	0.796068	0.947389	1.28764	0.567095	0.371542	0.480937	0.468337	0.0262012
gene09357	59.3624	79.9439	67.8539	30.84	31.6325	34.5781	0.46848	0.00379407
gene21379	3.42601	3.4135	3.71458	1.51354	1.3015	2.13168	0.468702	0.00221441
gene38518	18.3317	26.4793	21.4364	11.464	10.0144	9.60148	0.469149	0.00862512
gene18270	39.4532	47.7484	55.1411	20.6423	26.5281	19.6222	0.469238	0.0073841
gene09248	12.3797	15.8682	13.6355	6.22938	6.67846	6.75495	0.469465	0.00200456
gene06344	113.476	139.773	106.889	55.2385	55.4993	58.3945	0.469633	0.0230626
gene38277	2.3211	1.6814	1.66434	0.918601	0.785004	0.958072	0.469693	0.0107859
gene29228	250.69	314.687	282.688	131.379	133.541	133.612	0.46993	0.0147488
gene12054	2.66992	2.23096	3.13489	0.876796	1.72334	1.17666	0.469998	0.0168931
gene14356	179.454	233.5	210.477	91.2621	101.471	100.33	0.47008	0.00232902
gene15673	531.383	683.543	553.492	263.196	278.694	289.905	0.470361	0.00290376
gene36229	12.2077	9.89537	9.56549	4.75655	5.38008	4.76238	0.470467	0.00284798
gene22950	8.47486	7.34934	7.75101	4.60203	3.37282	3.1185	0.470551	0.00180148
gene23208	212.845	256.594	245.361	108.571	114.662	113.128	0.470566	0.00957239
gene15050	1.97279	1.56519	1.53576	0.709775	0.697531	0.9803	0.470581	0.00603546
gene13733	3.97889	3.85582	4.3807	1.61968	2.16654	1.96229	0.470595	0.00066183
gene02565	28.8013	29.5991	27.7108	14.6369	13.484	12.4053	0.470627	5.63119e-05
gene37354	415.64	557.586	452.976	209.431	228.602	233.415	0.470794	0.00429671
gene10008	207.985	252.38	220.898	106.301	104.34	110.127	0.470844	0.0108369
gene16563	75.0181	106.002	92.0236	45.3927	43.2432	39.9528	0.470945	0.00611572
gene10328	126.332	114.519	118.462	54.8522	53.4661	60.8984	0.470945	0.000107798
gene23406	19.8583	25.2367	23.3482	10.4414	11.144	10.6506	0.470989	0.0153325
[truncated: 5,148 more rows]
