# Supplementary material for: N6-methyladenosine RNA modification regulates strawberry fruit ripening in an ABA-dependent manner
Source: Genome Biol. 2021 Jun 3;22:168. doi: 10.1186/s13059-021-02385-0 (PMC8173835; doi:10.1186/s13059-021-02385-0)
Supplement: Supplementary file 13 — Additional file 13: Table S12. Differentially expressed genes between strawberry fruit at RS1 and RS3 stage identified by three independent RNA-seq experiments. [file 13059_2021_2385_MOESM13_ESM.xlsx]

## Sheet: Table S12
Table S12. Differentially expressed genes between strawberry fruit at RS1 and RS3 stage identified by three independent RNA-seq experiments. RS1, the ripening stage 1; RS3, the ripening stage 3; FPKM, fragments per kilobase of exon per million mapped fragments.
Gene ID	FPKM						Fold change (RS3/S1)	P value
	RS1 Replicate 1	RS1 Replicate 2	RS1 Replicate 3	RS3 Replicate 1	RS3 Replicate 2	RS3 Replicate 3
gene18297	0.223194	0.877376	0.486731	0	0	0	0	0.0496004
gene01150	0.201848	0.0440812	0.146726	0	0	0	0	0.0472795
gene22265	1.01973	0.222698	0.74126	0	0	0	0	0.0472795
gene25481	0.313985	0.0685708	0.228241	0	0	0	0	0.0472795
gene30728	0.0668777	0.021908	0.0972291	0	0	0	0	0.0471563
gene03610	1.41722	0.397935	0.73586	0	0	0	0	0.0470223
gene38008	0.114353	0.52444	0.498749	0	0	0	0	0.0459704
gene12655	0.571959	0.874366	0.207883	0	0	0	0	0.0458422
gene13560	0.104563	0.479544	0.380044	0	0	0	0	0.0456689
gene06590	0.622693	0.135989	0.528087	0	0	0	0	0.0450654
gene07357	1.07913	0.707012	0.26148	0	0	0	0	0.0446612
gene36370	0.368659	0.362299	0.937946	0	0	0	0	0.0434537
gene25884	0.58118	0.333173	0.158426	0	0	0	0	0.0434336
gene25651	0.0737074	0.289743	0.321475	0	0	0	0	0.0426861
gene04098	0.134728	0.529616	0.587617	0	0	0	0	0.0426861
gene01555	0.451099	0.53198	1.24606	0	0	0	0	0.0423166
gene12924	1.13419	0.495389	0.412232	0	0	0	0	0.0405654
gene09487	0.588099	1.54121	0.641249	0	0	0	0	0.0404759
gene30081	0.422225	0.899039	0.306923	0	0	0	0	0.0401566
gene00118	0.597049	0.195583	0.795677	0	0	0	0	0.0399561
gene13106	0.31697	0.27689	0.0768036	0	0	0	0	0.0395684
gene14581	0.176243	0.153958	0.0427047	0	0	0	0	0.0395684
gene25519	0.111485	0.0973884	0.0270135	0	0	0	0	0.0395684
gene29171	0.245773	0.885621	0.982611	0	0	0	0	0.0380827
gene11075	0.102255	0.301472	0.148661	0	0	0	0	0.0376741
gene06291	0.105506	0.311058	0.153388	0	0	0	0	0.0376741
gene31351	0.132086	0.389423	0.192032	0	0	0	0	0.0376741
gene29462	0.544856	0.142789	0.396066	0	0	0	0	0.0370084
gene15391	0.262354	0.630247	0.25428	0	0	0	0	0.0368223
gene15894	0.62532	0.204844	0.795474	0	0	0	0	0.0366774
gene17386	0.16658	0.0545689	0.0908176	0	0	0	0	0.0344709
gene21162	0.147856	0.0484351	0.0806093	0	0	0	0	0.0344709
gene01059	0.345457	0.113166	0.188339	0	0	0	0	0.0344709
gene09035	0.0896377	0.23491	0.325796	0	0	0	0	0.0344435
gene08676	0.133083	0.0871913	0.0386961	0	0	0	0	0.0339303
gene35392	0.303525	0.198859	0.0882549	0	0	0	0	0.0339303
gene25132	0.23302	0.1145	0.0846933	0	0	0	0	0.0335212
gene10007	0.361466	0.177615	0.131378	0	0	0	0	0.0335212
gene26488	0.605396	0.634616	0.176029	0	0	0	0	0.0333982
gene14959	0.0750005	0.245689	0.272596	0	0	0	0	0.0330139
gene28064	0.288329	0.377806	0.104796	0	0	0	0	0.0329634
gene14168	0.686115	0.899039	0.249375	0	0	0	0	0.0329634
gene28615	0.139287	0.182512	0.0506249	0	0	0	0	0.0329634
gene01876	0.180001	0.530688	0.65423	0	0	0	0	0.0328
gene15016	0.13799	0.497234	0.401228	0	0	0	0	0.0323652
gene16485	0.935612	2.20673	0.952158	0	0	0	0	0.031612
gene38136	0.0755613	0.247526	0.164781	0	0	0	0	0.0306406
gene05496	0.163217	0.534671	0.355936	0	0	0	0	0.0306406
gene18397	0.0852383	0.279226	0.185884	0	0	0	0	0.0306406
gene11330	0.214026	0.0934816	0.311158	0	0	0	0	0.03063
gene05454	0.261531	0.114231	0.380223	0	0	0	0	0.03063
gene25936	0.0457976	0.0900151	0.0332911	0	0	0	0	0.0306173
gene10614	0.0439852	0.0864529	0.0319736	0	0	0	0	0.0306173
gene15215	0.0572942	0.112612	0.0416481	0	0	0	0	0.0306173
gene14389	0.327878	0.644444	0.23834	0	0	0	0	0.0306173
gene10533	0.0580118	0.114022	0.0421698	0	0	0	0	0.0306173
gene18322	0.352859	0.693545	0.2565	0	0	0	0	0.0306173
gene09434	0.082456	0.162067	0.0599387	0	0	0	0	0.0306173
gene23233	0.0378966	0.0744857	0.0275477	0	0	0	0	0.0306173
gene12131	0.134565	0.264487	0.0978177	0	0	0	0	0.0306173
gene20626	0.120685	0.197672	0.350912	0	0	0	0	0.0300186
gene19678	0.152732	0.300195	0.47185	0	0	0	0	0.0287548
gene23589	1.0068	1.05539	2.34195	0	0	0	0	0.0283569
gene24735	0.255519	0.167407	0.464353	0	0	0	0	0.0283317
gene08744	0.189515	0.124164	0.344405	0	0	0	0	0.0283317
gene17835	0.142684	0.0934816	0.259298	0	0	0	0	0.0283317
gene05695	0.0666971	0.0436977	0.121208	0	0	0	0	0.0283317
gene31191	0.588099	1.92651	1.71	0	0	0	0	0.0274035
gene31997	0.741005	0.291289	0.377054	0	0	0	0	0.0270806
gene16632	0.356252	0.466809	0.906381	0	0	0	0	0.0265054
gene00219	0.189461	0.413762	0.18363	0	0	0	0	0.025767
gene08217	0.588099	1.28434	0.569999	0	0	0	0	0.025767
gene37351	0.10188	0.266992	0.148116	0	0	0	0	0.0248009
gene13411	0.0621648	0.162913	0.0903774	0	0	0	0	0.0248009
gene06921	0.052257	0.136948	0.0759731	0	0	0	0	0.0248009
gene20134	0.163939	0.429629	0.23834	0	0	0	0	0.0248009
gene29981	0.0730054	0.191323	0.106138	0	0	0	0	0.0248009
gene10888	0.078165	0.0256056	0.0568195	0	0	0	0	0.0247273
gene36268	0.0918601	0.0300918	0.0667747	0	0	0	0	0.0247273
gene01292	0.25849	0.084677	0.187901	0	0	0	0	0.0247273
gene16686	0.219232	0.0718168	0.159364	0	0	0	0	0.0247273
gene31668	0.474102	0.345129	0.88073	0	0	0	0	0.0246484
gene10758	0.876736	0.702054	0.283251	0	0	0	0	0.0243443
gene17874	0.190571	0.0936419	0.277059	0	0	0	0	0.0241962
gene03879	0.15102	0.0659621	0.073186	0	0	0	0	0.0237506
gene36488	0.208147	0.0909141	0.100871	0	0	0	0	0.0237506
gene06139	0.243218	0.106232	0.117866	0	0	0	0	0.0237506
gene10864	0.338874	0.148013	0.164222	0	0	0	0	0.0237506
gene03101	0.108652	0.213555	0.315923	0	0	0	0	0.0236941
gene02015	0.148498	0.437809	0.431783	0	0	0	0	0.0236823
gene06149	0.407145	1.20037	0.887883	0	0	0	0	0.0226442
gene09959	1.22427	0.506589	0.655747	0	0	0	0	0.0219954
gene32593	0.371245	1.0702	1.02548	0	0	0	0	0.0219622
gene18667	0.130766	0.0856732	0.221797	0	0	0	0	0.0217942
gene14158	0.966528	0.633236	0.351293	0	0	0	0	0.0216262
gene21676	0.177983	0.116609	0.0646897	0	0	0	0	0.0216262
gene03982	0.636359	0.416921	0.23129	0	0	0	0	0.0216262
gene20621	0.40603	0.266017	0.147575	0	0	0	0	0.0216262
gene09293	0.174354	0.114231	0.0633705	0	0	0	0	0.0216262
gene02674	0.070304	0.0460608	0.0255526	0	0	0	0	0.0216262
gene04545	0.70304	0.276365	0.408842	0	0	0	0	0.0213887
gene26715	2.09111	3.37237	1.28621	0	0	0	0	0.0207638
gene25193	1.41094	1.64338	0.569798	0	0	0	0	0.0207531
gene26895	0.329238	0.172564	0.143597	0	0	0	0	0.0202802
gene36427	0.221858	0.21803	0.0806361	0	0	0	0	0.020201
gene18844	0.507537	0.498782	0.184469	0	0	0	0	0.020201
gene22493	0.338358	0.332521	0.122979	0	0	0	0	0.020201
gene02709	0.264435	0.259873	0.0961111	0	0	0	0	0.020201
gene25979	0.23351	0.229482	0.0848712	0	0	0	0	0.020201
gene03858	0.104662	0.102856	0.0380402	0	0	0	0	0.020201
gene08709	0.0973299	0.170046	0.25942	0	0	0	0	0.0200127
gene12844	0.195001	0.21293	0.425249	0	0	0	0	0.0198438
gene06898	0.976434	0.693037	0.354893	0	0	0	0	0.0198432
gene06833	0.644352	1.68863	1.75646	0	0	0	0	0.0193147
gene31566	0.717101	1.17455	0.469146	0	0	0	0	0.0189583
gene35433	0.205708	0.0898485	0.249221	0	0	0	0	0.0188086
gene24865	0.836768	0.730963	0.304131	0	0	0	0	0.018577
gene15243	0.661611	0.541832	0.240468	0	0	0	0	0.0184326
gene02636	0.212932	0.348765	0.541745	0	0	0	0	0.018215
gene24827	0.942681	1.17908	0.436069	0	0	0	0	0.0176868
gene36942	0.164424	0.394992	0.239046	0	0	0	0	0.017272
gene11141	0.360177	0.613538	0.261819	0	0	0	0	0.0170881
gene06616	0.441074	1.15591	0.854999	0	0	0	0	0.0168974
gene28411	0.0324055	0.0849238	0.0706683	0	0	0	0	0.016176
gene14588	0.0461206	0.120867	0.100578	0	0	0	0	0.016176
gene06337	0.588722	0.34714	0.256771	0	0	0	0	0.0159678
gene09713	0.497319	0.195496	0.469962	0	0	0	0	0.0158405
gene36919	1.27029	0.554836	0.769499	0	0	0	0	0.0150959
gene07022	0.287087	0.125393	0.173907	0	0	0	0	0.0150959
gene06806	0.201725	0.330409	0.146638	0	0	0	0	0.0141987
gene34872	0.719422	1.17835	0.52296	0	0	0	0	0.0141987
gene15319	0.332289	0.544261	0.241547	0	0	0	0	0.0141987
gene32680	0.260306	0.426359	0.189221	0	0	0	0	0.0141987
gene38644	0.618793	0.253383	0.449811	0	0	0	0	0.0139908
gene04940	0.135632	0.311016	0.197187	0	0	0	0	0.0139463
gene19630	0.81021	0.597175	0.331288	0	0	0	0	0.0138788
gene06950	0.207758	0.499093	0.352387	0	0	0	0	0.0137152
gene38379	0.305359	0.150046	0.166478	0	0	0	0	0.0136074
gene29433	0.46899	0.23045	0.255688	0	0	0	0	0.0136074
gene00546	0.274059	0.256506	0.113839	0	0	0	0	0.0133294
gene06390	0.0860966	0.112815	0.187755	0	0	0	0	0.0133059
gene10301	0.209323	0.274283	0.456482	0	0	0	0	0.0133059
gene28891	0.14761	0.193419	0.321902	0	0	0	0	0.0133059
gene36084	0.096485	0.126427	0.21041	0	0	0	0	0.0133059
gene22549	0.083572	0.109507	0.18225	0	0	0	0	0.0133059
gene17182	0.051698	0.0677416	0.112741	0	0	0	0	0.0133059
gene00857	0.0278364	0.0364749	0.0607043	0	0	0	0	0.0133059
gene38117	0.194546	0.38238	0.471397	0	0	0	0	0.0128231
gene03269	1.8565	1.21632	0.827128	0	0	0	0	0.0123298
gene13603	0.149933	0.0654876	0.145319	0	0	0	0	0.0118134
gene03602	0.231564	0.530995	0.504984	0	0	0	0	0.0115848
gene11227	1.36591	0.894896	0.620564	0	0	0	0	0.0115741
gene36845	1.40875	2.21512	1.02405	0	0	0	0	0.0115583
gene16343	0.335465	0.146524	0.243855	0	0	0	0	0.0113756
gene19803	0.116064	0.0506942	0.084369	0	0	0	0	0.0113756
gene24983	0.120423	0.0525982	0.0875378	0	0	0	0	0.0113756
gene04187	1.01046	1.43438	2.20357	0	0	0	0	0.0113579
gene01880	0.45741	0.419552	0.1995	0	0	0	0	0.0111382
gene35603	0.550024	0.240238	0.499778	0	0	0	0	0.0109917
gene07987	0.033469	0.0219278	0.0486585	0	0	0	0	0.010981
gene17016	0.0389183	0.025498	0.0565808	0	0	0	0	0.010981
gene29688	0.04748	0.0311073	0.0690281	0	0	0	0	0.010981
gene25896	0.12201	0.0799365	0.177382	0	0	0	0	0.010981
gene20344	0.187122	0.122596	0.272045	0	0	0	0	0.010981
gene15349	0.33682	0.220673	0.489681	0	0	0	0	0.010981
gene25608	0.02517	0.0164905	0.036593	0	0	0	0	0.010981
gene38481	0.0738052	0.0483547	0.107301	0	0	0	0	0.010981
gene25402	0.150001	0.0982756	0.218077	0	0	0	0	0.010981
gene29352	0.0412893	0.0270513	0.0600278	0	0	0	0	0.010981
gene24124	0.136717	0.0895722	0.198764	0	0	0	0	0.010981
gene26669	0.0552714	0.0362119	0.0803554	0	0	0	0	0.010981
gene00885	0.0994192	0.0651361	0.144539	0	0	0	0	0.010981
gene16131	0.0280754	0.0183941	0.0408171	0	0	0	0	0.010981
gene37373	0.233608	0.183663	0.101888	0	0	0	0	0.0107609
gene15160	0.196206	0.449916	0.356564	0	0	0	0	0.0107291
gene04913	0.576408	0.251762	0.488835	0	0	0	0	0.0106011
gene26382	0.178126	0.175053	0.323707	0	0	0	0	0.0100291
gene23238	0.45157	0.338118	0.703402	0	0	0	0	0.0099495
gene00572	1.05301	1.60975	0.765449	0	0	0	0	0.00994766
gene36799	5.44094	10.0152	12.242	0	0	0	0	0.00994095
gene08514	0.476224	0.936018	0.553881	0	0	0	0	0.0099405
gene28130	0.224774	0.110448	0.245088	0	0	0	0	0.00991157
gene00351	1.22312	1.60269	0.722398	0	0	0	0	0.00973659
gene09390	0.641562	0.577954	1.10761	0	0	0	0	0.00969064
gene04702	0.138376	0.113324	0.226323	0	0	0	0	0.0096575
gene38458	0.1641	0.143351	0.278337	0	0	0	0	0.00964142
gene04096	0.19586	0.320803	0.427123	0	0	0	0	0.00925842
gene28033	0.105908	0.208163	0.23096	0	0	0	0	0.00913902
gene25417	0.0756127	0.148617	0.164893	0	0	0	0	0.00913902
gene38006	0.158109	0.310763	0.344797	0	0	0	0	0.00913902
gene34043	0.190001	0.373447	0.414346	0	0	0	0	0.00913902
gene19907	0.0352189	0.0692226	0.0768036	0	0	0	0	0.00913902
gene04156	1.10141	2.10469	2.4019	0	0	0	0	0.00896191
gene13652	0.175224	0.344403	0.21229	0	0	0	0	0.00895879
gene05863	1.08874	1.62115	2.30233	0	0	0	0	0.00892408
gene38562	0.795483	1.374	0.735955	0	0	0	0	0.00890917
gene22162	1.40374	0.836076	0.742111	0	0	0	0	0.00858855
gene08183	0.993896	0.976751	0.481654	0	0	0	0	0.008239
gene19626	1.3248	1.51894	0.722265	0	0	0	0	0.0077277
gene05803	0.877505	0.479093	0.531562	0	0	0	0	0.0073032
gene29081	0.178412	0.0876672	0.162114	0	0	0	0	0.00693356
gene20645	0.288797	0.543979	0.577312	0	0	0	0	0.0067071
gene18764	0.721172	0.354366	0.589762	0	0	0	0	0.00663596
gene20873	0.235389	0.123375	0.239552	0	0	0	0	0.00633426
gene20335	0.51698	0.263439	0.375802	0	0	0	0	0.00627802
gene24693	0.133115	0.261637	0.193527	0	0	0	0	0.00616094
gene05472	0.0831966	0.163523	0.120954	0	0	0	0	0.00616094
gene28667	0.0275877	0.0542235	0.0401079	0	0	0	0	0.00616094
gene29587	0.446388	0.877376	0.811219	0	0	0	0	0.00604319
gene24067	2.49377	1.40043	1.5538	0	0	0	0	0.00603159
gene02710	0.709029	0.65581	1.15208	0	0	0	0	0.00595176
gene22562	0.808565	1.58923	1.2147	0	0	0	0	0.0059179
gene23190	1.3776	0.712546	1.0014	0	0	0	0	0.00587646
gene35589	0.27377	0.179365	0.149256	0	0	0	0	0.00587175
gene28985	0.220362	0.433122	0.352407	0	0	0	0	0.00566564
gene24673	0.600004	1.17931	0.981345	0	0	0	0	0.00564304
gene13523	0.409503	0.383275	0.212625	0	0	0	0	0.00558047
gene07614	1.6841	1.65505	2.75446	0	0	0	0	0.00494294
gene29409	1.07082	0.56125	0.934074	0	0	0	0	0.00493603
gene06072	0.540091	0.283079	0.471122	0	0	0	0	0.00493603
gene31995	0.164303	0.161468	0.0895758	0	0	0	0	0.00479536
gene13789	0.121277	0.119185	0.066119	0	0	0	0	0.00479536
gene36551	0.876065	1.18381	0.636827	0	0	0	0	0.00474791
gene38085	0.684004	0.504154	0.932278	0	0	0	0	0.00469707
gene29270	0.1421	0.223438	0.268567	0	0	0	0	0.00464566
gene21068	0.386611	0.506589	0.702586	0	0	0	0	0.004461
gene27332	0.171397	0.224587	0.311478	0	0	0	0	0.004461
gene28997	1.49933	1.63719	2.54308	0	0	0	0	0.00444163
gene29735	0.377294	0.444942	0.658227	0	0	0	0	0.00431404
gene28546	0.251472	0.164756	0.304666	0	0	0	0	0.00414542
gene26189	0.17824	0.186843	0.103653	0	0	0	0	0.00408971
gene35363	0.676099	1.24028	1.08123	0	0	0	0	0.00400482
gene29457	1.32322	1.08366	0.721405	0	0	0	0	0.00397625
gene20189	0.251472	0.41189	0.456999	0	0	0	0	0.00391075
gene04464	0.497319	0.814566	0.903774	0	0	0	0	0.00391075
gene35526	0.0468792	0.0614274	0.0340773	0	0	0	0	0.00386533
gene37310	0.0546464	0.0716049	0.0397234	0	0	0	0	0.00386533
gene01945	0.0487503	0.0638791	0.0354375	0	0	0	0	0.00386533
gene27998	0.0705271	0.0924139	0.0512674	0	0	0	0	0.00386533
gene37443	0.291734	0.382269	0.212067	0	0	0	0	0.00386533
gene03553	0.173402	0.227214	0.126049	0	0	0	0	0.00386533
gene16349	0.33682	0.441347	0.244841	0	0	0	0	0.00386533
gene04961	0.308752	0.404568	0.224437	0	0	0	0	0.00386533
gene11617	0.276494	0.362299	0.200989	0	0	0	0	0.00386533
gene12928	0.128995	0.169026	0.0937687	0	0	0	0	0.00386533
gene20569	0.0788303	0.103294	0.0573031	0	0	0	0	0.00386533
gene14049	0.287211	0.376342	0.208779	0	0	0	0	0.00386533
gene21973	0.158334	0.207471	0.115096	0	0	0	0	0.00386533
gene17189	0.0862971	0.113078	0.0627309	0	0	0	0	0.00386533
gene04244	0.0418174	0.0547947	0.0303978	0	0	0	0	0.00386533
gene06215	0.0674868	0.0884301	0.0490573	0	0	0	0	0.00386533
gene28253	0.120228	0.157539	0.0873958	0	0	0	0	0.00386533
gene03476	0.160913	0.237206	0.292426	0	0	0	0	0.00379533
gene24260	0.7551	0.593659	1.0429	0	0	0	0	0.00372559
gene37442	0.263807	0.4609	0.447454	0	0	0	0	0.00355488
gene29424	0.318483	0.521649	0.347267	0	0	0	0	0.00336924
gene38036	0.0988445	0.161899	0.107778	0	0	0	0	0.00336924
gene35017	0.403974	0.22686	0.335607	0	0	0	0	0.00334754
gene01781	0.605314	0.594871	0.935028	0	0	0	0	0.0031098
gene10277	1.16755	0.688445	0.848712	0	0	0	0	0.00305595
gene28986	0.216246	0.377806	0.314387	0	0	0	0	0.00298529
gene19819	0.195115	0.340888	0.283665	0	0	0	0	0.00298529
gene37899	0.165304	0.129962	0.0961301	0	0	0	0	0.00283631
gene22467	1.7643	1.38709	1.026	0	0	0	0	0.00283631
gene37675	1.99373	1.63278	1.17754	0	0	0	0	0.00246828
gene21939	0.851729	0.651028	0.515948	0	0	0	0	0.00231568
gene30637	0.143791	0.0942072	0.156787	0	0	0	0	0.00231114
gene28799	0.136969	0.0897378	0.149348	0	0	0	0	0.00231114
gene32000	0.38594	0.252855	0.42082	0	0	0	0	0.00231114
gene22563	0.0834465	0.0546713	0.090988	0	0	0	0	0.00231114
gene12832	0.137478	0.0900707	0.149902	0	0	0	0	0.00231114
gene30015	0.967128	1.04096	1.50648	0	0	0	0	0.00226499
gene11810	3.30448	2.3618	3.93068	0	0	0	0	0.0021735
gene09184	0.240196	0.393421	0.305555	0	0	0	0	0.00213183
gene07407	0.412105	0.34714	0.556338	0	0	0	0	0.00208538
gene37896	0.207177	0.305405	0.338852	0	0	0	0	0.00199036
gene18649	0.0961927	0.157556	0.139848	0	0	0	0	0.00197708
gene29783	0.209916	0.343825	0.305184	0	0	0	0	0.00197708
gene13999	2.63875	1.72882	1.87901	0	0	0	0	0.00178494
gene38663	0.171265	0.16831	0.24899	0	0	0	0	0.0017543
gene35590	0.133675	0.131369	0.194341	0	0	0	0	0.0017543
gene03764	0.416295	0.409113	0.605224	0	0	0	0	0.0017543
gene11383	0.0537739	0.0528463	0.0781784	0	0	0	0	0.0017543
gene10809	0.105757	0.103933	0.153753	0	0	0	0	0.0017543
gene07443	0.249553	0.359696	0.399089	0	0	0	0	0.00168149
gene09059	0.450003	0.379063	0.280384	0	0	0	0	0.00167455
gene03178	0.0292425	0.0191587	0.0212569	0	0	0	0	0.00164178
gene04169	0.0785517	0.0514644	0.0571006	0	0	0	0	0.00164178
gene14610	0.0363713	0.0238292	0.0264389	0	0	0	0	0.00164178
gene01057	0.173132	0.11343	0.125853	0	0	0	0	0.00164178
gene11676	0.107496	0.0704276	0.0781406	0	0	0	0	0.00164178
gene14467	0.125076	0.0819454	0.0909198	0	0	0	0	0.00164178
gene18660	0.172193	0.112815	0.12517	0	0	0	0	0.00164178
gene04355	0.177841	0.116515	0.129276	0	0	0	0	0.00164178
gene05086	0.229888	0.150615	0.167109	0	0	0	0	0.00164178
gene31056	0.233673	0.153095	0.169861	0	0	0	0	0.00164178
gene19787	0.866672	0.567814	0.629999	0	0	0	0	0.00164178
gene07429	0.0674868	0.044215	0.0490573	0	0	0	0	0.00164178
gene09975	0.251188	0.16457	0.182593	0	0	0	0	0.00164178
gene18394	0.163217	0.106934	0.118645	0	0	0	0	0.00164178
gene23030	0.327878	0.214815	0.23834	0	0	0	0	0.00164178
gene30447	0.918601	0.601836	0.667747	0	0	0	0	0.00164178
gene30635	0.0781101	0.0511751	0.0567796	0	0	0	0	0.00164178
gene21044	0.0724109	0.0474412	0.0526367	0	0	0	0	0.00164178
gene19436	0.0877275	0.0574761	0.0637706	0	0	0	0	0.00164178
gene27212	0.138075	0.0904623	0.100369	0	0	0	0	0.00164178
gene38326	0.181767	0.119088	0.13213	0	0	0	0	0.00164178
gene35868	0.111709	0.0731881	0.0812034	0	0	0	0	0.00164178
gene25758	0.15513	0.101636	0.112767	0	0	0	0	0.00164178
gene37311	0.0917842	0.0601339	0.0667196	0	0	0	0	0.00164178
gene03748	0.0974152	0.0638231	0.0708128	0	0	0	0	0.00164178
gene18179	0.0314607	0.020612	0.0228693	0	0	0	0	0.00164178
gene07378	0.0840141	0.0550432	0.0610713	0	0	0	0	0.00164178
gene35869	0.0633337	0.0414941	0.0460384	0	0	0	0	0.00164178
gene25914	0.0664777	0.0435539	0.0483238	0	0	0	0	0.00164178
gene13675	0.86701	0.605905	0.966375	0	0	0	0	0.00163732
gene13582	0.647731	0.452663	0.439457	0	0	0	0	0.00158983
gene36273	0.845252	1.2737	0.921643	0	0	0	0	0.00154438
gene30227	2.02162	1.74933	1.27546	0	0	0	0	0.00151853
gene14250	1.43783	0.942019	1.09063	0	0	0	0	0.00140583
gene08754	0.690377	0.452312	0.669129	0	0	0	0	0.00136225
gene04289	0.559953	0.871298	0.71232	0	0	0	0	0.00135625
gene25888	0.702596	0.736508	1.02146	0	0	0	0	0.00125579
gene30660	0.111747	0.17083	0.135384	0	0	0	0	0.00125409
gene00949	1.88391	1.48113	2.28241	0	0	0	0	0.00124028
gene08155	0.285368	0.420667	0.311158	0	0	0	0	0.00121913
gene03060	0.128017	0.0838724	0.116322	0	0	0	0	0.00115845
gene13464	0.632257	0.414233	0.551518	0	0	0	0	0.00111428
gene29824	1.57289	2.17551	1.52448	0	0	0	0	0.00110255
gene01886	0.312221	0.409113	0.283699	0	0	0	0	0.000909312
gene12923	18.8994	17.5313	12.7861	0	0	0	0	0.00089746
gene36006	0.989105	0.729032	1.0785	0	0	0	0	0.000883198
gene30962	0.471834	0.662421	0.685969	0	0	0	0	0.000862233
gene37157	0.625848	0.492042	0.727904	0	0	0	0	0.000840528
gene31070	0.465168	0.368923	0.320342	0	0	0	0	0.000828683
gene22742	0.307046	0.321866	0.223197	0	0	0	0	0.000760595
gene19972	0.324622	0.340291	0.235974	0	0	0	0	0.000760595
gene32697	0.0860966	0.112815	0.12517	0	0	0	0	0.000723054
gene16418	0.276494	0.362299	0.401977	0	0	0	0	0.000723054
gene09446	0.33991	0.445396	0.494174	0	0	0	0	0.000723054
gene02009	0.111206	0.145717	0.161676	0	0	0	0	0.000723054
gene26403	0.36744	0.481469	0.534198	0	0	0	0	0.000723054
gene16263	0.160971	0.210926	0.234026	0	0	0	0	0.000723054
gene18848	0.40272	0.527697	0.585488	0	0	0	0	0.000723054
gene09182	0.155601	0.203889	0.226218	0	0	0	0	0.000723054
gene06708	0.275125	0.360506	0.399987	0	0	0	0	0.000723054
gene08585	0.0990648	0.129808	0.144024	0	0	0	0	0.000723054
gene25007	0.158334	0.207471	0.230192	0	0	0	0	0.000723054
gene17058	1.37615	0.970962	1.0773	0	0	0	0	0.000710519
gene21302	0.753929	0.564513	0.548044	0	0	0	0	0.000708277
gene13806	3.48603	3.95295	2.72898	0	0	0	0	0.00068414
gene05920	2.35933	2.66213	3.3348	0	0	0	0	0.000641719
gene24005	1.69164	1.2061	1.37435	0	0	0	0	0.000561165
gene30773	0.112444	0.110504	0.0817374	0	0	0	0	0.000514641
gene00670	0.165526	0.162671	0.120324	0	0	0	0	0.000514641
gene21003	0.229413	0.225456	0.166764	0	0	0	0	0.000514641
gene29194	0.0848803	0.083416	0.0617009	0	0	0	0	0.000514641
gene38357	0.106364	0.104529	0.0773181	0	0	0	0	0.000514641
gene28036	0.189032	0.185771	0.137411	0	0	0	0	0.000514641
gene24962	0.172728	0.169749	0.125559	0	0	0	0	0.000514641
gene14577	0.139549	0.114285	0.101441	0	0	0	0	0.000451738
gene22930	3.08752	2.92188	2.24437	0	0	0	0	0.00043742
gene19479	1.59664	1.6898	2.14269	0	0	0	0	0.000427484
gene02424	7.28679	7.62424	9.72415	0	0	0	0	0.000421429
gene36698	0.474713	0.399878	0.345077	0	0	0	0	0.000413775
gene38618	0.372156	0.325099	0.270527	0	0	0	0	0.000390126
gene35890	0.295876	0.387696	0.394308	0	0	0	0	0.000348268
gene11746	0.441425	0.578413	0.577583	0	0	0	0	0.000305554
gene06691	0.655013	0.759252	0.879029	0	0	0	0	0.00029408
gene05726	0.35884	0.293875	0.391271	0	0	0	0	0.000263042
gene32277	0.197601	0.161827	0.21546	0	0	0	0	0.000263042
gene25921	0.197338	0.161612	0.215173	0	0	0	0	0.000263042
gene00607	0.602443	0.7894	0.656889	0	0	0	0	0.000250886
gene00463	0.132717	0.173904	0.144712	0	0	0	0	0.000250886
gene10318	0.248659	0.325826	0.301258	0	0	0	0	0.000213049
gene01070	0.283692	0.371731	0.329954	0	0	0	0	0.000207091
gene14544	0.262395	0.309443	0.343332	0	0	0	0	0.000202077
gene22214	0.402985	0.312027	0.372829	0	0	0	0	0.000171419
gene21836	2.67833	2.24218	2.10917	0	0	0	0	0.000167697
gene07024	0.330437	0.270614	0.270225	0	0	0	0	0.000130931
gene22954	1.08237	1.36371	1.27097	0	0	0	0	0.000116039
gene13611	0.341302	0.38759	0.430037	0	0	0	0	0.000112808
gene11341	0.741994	0.777807	0.916926	0	0	0	0	0.000108557
gene37709	0.608045	0.557719	0.486199	0	0	0	0	9.91753e-05
gene25387	1.20194	0.974962	1.12334	0	0	0	0	7.84214e-05
gene11076	0.423633	0.520406	0.461919	0	0	0	0	7.61317e-05
gene38349	0.344653	0.282257	0.313168	0	0	0	0	6.40892e-05
gene37668	3.29392	3.16182	3.78651	0	0	0	0	5.64749e-05
gene23624	0.29693	0.324231	0.359739	0	0	0	0	5.62213e-05
gene17363	0.238863	0.260824	0.289389	0	0	0	0	5.62213e-05
gene22976	2.32338	1.94842	2.29692	0	0	0	0	5.4511e-05
gene24670	0.850101	0.835436	0.978426	0	0	0	0	4.03512e-05
gene35409	1.93222	1.93053	1.65036	0	0	0	0	3.98122e-05
gene32503	3.92297	3.65539	3.29527	0	0	0	0	3.7394e-05
gene30149	4.46225	3.98662	3.83345	0	0	0	0	2.70417e-05
gene11643	1.25861	1.13382	1.31517	0	0	0	0	2.09225e-05
gene27808	1.28201	1.2599	1.1183	0	0	0	0	1.85109e-05
gene06184	6.60586	6.39781	7.30726	0	0	0	0	1.61798e-05
gene21868	1.30486	1.30178	1.46591	0	0	0	0	1.50877e-05
gene16992	0.691809	0.717646	0.62861	0	0	0	0	1.36403e-05
gene16901	0.550251	0.600843	0.533316	0	0	0	0	1.01328e-05
gene30741	0.643316	0.608803	0.571557	0	0	0	0	8.03615e-06
gene27815	1.90445	1.70145	1.76194	0	0	0	0	7.6175e-06
gene02623	1.07466	1.15671	1.03229	0	0	0	0	7.56299e-06
gene28757	0.196033	0.192651	0.21375	0	0	0	0	6.71256e-06
gene24017	0.545525	0.536114	0.594827	0	0	0	0	6.71256e-06
gene04373	0.189032	0.185771	0.206116	0	0	0	0	6.71256e-06
gene07039	0.173267	0.170278	0.188926	0	0	0	0	6.71256e-06
gene01139	1.42824	1.32104	1.46571	0	0	0	0	5.4037e-06
gene25131	0.227186	0.223267	0.206432	0	0	0	0	4.26341e-06
gene26203	0.920503	0.904623	0.836412	0	0	0	0	4.26341e-06
gene23348	0.156111	0.153418	0.141849	0	0	0	0	4.26341e-06
gene01848	2.55193	2.32214	2.37033	0	0	0	0	4.20399e-06
gene31272	0.415258	0.453438	0.452787	0	0	0	0	4.01989e-06
gene15351	3.86934	3.95886	3.62182	0	0	0	0	2.90513e-06
gene25012	2.55152	2.61199	2.78212	0	0	0	0	2.75643e-06
gene37928	5.09357	4.72485	5.13232	0	0	0	0	2.75263e-06
gene31875	1.09293	1.07407	1.03281	0	0	0	0	4.5957e-07
gene25911	1.05732	1.03908	1.00877	0	0	0	0	2.09883e-07
gene05072	4.86946	4.7161	4.92479	0	0	0	0	1.66234e-07
gene00571	1.86584	1.83365	1.84071	0	0	0	0	4.69489e-09
gene06212	33.9195	37.3429	36.946	0.0546912	0	0	0.000505425	0.000895369
gene32595	78.0989	79.1545	76.7199	0	0.155536	0	0.000664758	7.53354e-05
gene28688	75.186	65.6327	66.5935	0.144287	0	0.125116	0.00129888	0.00192519
gene29959	16.0459	15.4758	14.6176	0	0.06206	0	0.00134506	0.000710273
gene38662	59.5808	51.9377	61.5079	0.0850341	0.0751989	0.0737356	0.00135221	0.00256429
gene05987	287.504	284.179	292.906	0.267556	0.47322	0.618683	0.00157238	7.62155e-05
gene29911	10.9883	10.9965	8.90922	0	0.0544079	0	0.00176111	0.00450969
gene16711	10.2961	8.84087	9.97919	0	0.0702911	0	0.00241417	0.00202557
gene00715	18.8367	18.1506	17.4904	0.0488424	0.0431931	0.0423527	0.00246685	0.000459864
gene04191	6.88224	5.72949	5.49181	0	0	0.0457243	0.00252571	0.00500577
gene08452	14.7337	12.2786	13.2806	0	0.106219	0	0.00263618	0.00276261
gene25801	5.97834	6.23647	6.2022	0	0	0.0512877	0.0027848	1.99806e-07
gene18220	50.3883	52.7556	51.7103	0	0.445177	0	0.00287481	2.05995e-07
gene04786	13.6317	9.31269	12.7887	0	0	0.102952	0.00288113	0.012117
gene16569	17.9829	20.4849	18.7213	0.0920858	0.0814349	0	0.00303415	0.00149992
gene31830	19.2488	18.7271	22.0404	0	0.0652115	0.127885	0.00321741	0.00262205
gene16059	3.21658	4.41967	4.61143	0	0	0.0394758	0.00322313	0.011256
gene16712	163.605	151.875	155.438	0.529986	0.334776	0.656523	0.00323046	0.000487948
gene21608	3.67977	3.0963	2.98958	0	0	0.0318779	0.00326429	0.00426523
gene37929	5.62705	4.94445	6.2559	0	0	0.0584966	0.00347627	0.00447256
gene38495	3.56521	4.50673	4.11609	0.0427417	0	0	0.00350686	0.00443221
gene04097	76.8005	76.3601	71.6382	0.152855	0.405526	0.26509	0.00366315	0.000478417
gene07599	4.23993	4.11405	4.64263	0.0546912	0	0	0.00420811	0.0012029
gene22714	106.22	89.6929	92.4963	0.418726	0.617159	0.181545	0.00422119	0.0028191
gene04189	6.61964	7.05566	6.32015	0	0	0.087303	0.00436614	0.000857639
gene38390	11.1082	9.08582	9.52918	0.0703076	0.0621756	0	0.00445724	0.00381136
gene06974	30.247	30.1167	29.8061	0	0.165699	0.243712	0.00454044	3.70889e-09
gene23003	2.87605	2.21681	2.85927	0	0	0.0373729	0.00469973	0.00655743
gene36086	356.49	345.598	328.046	1.98587	1.31713	1.59901	0.00475861	0.000583677
gene17108	619.9	641.632	606.181	2.81755	3.98666	2.93182	0.00521281	0.000273013
gene30548	5.9717	5.11144	4.06087	0	0.086798	0	0.00573151	0.0117309
gene07126	12.8251	13.5375	12.5167	0.12101	0	0.104931	0.00581137	0.000459969
gene29442	11.0446	13.3944	14.178	0.119731	0.105883	0	0.00584235	0.00530949
gene26794	29.7062	29.7209	26.9025	0.126131	0.223084	0.164058	0.00594551	0.00106157
gene15489	7.16441	6.2138	6.94391	0	0.0614886	0.0602921	0.00599252	0.00173531
gene19725	2.85289	2.41885	3.09039	0	0.0504101	0	0.00602838	0.00474934
gene25990	9.73505	11.4245	11.7424	0.109014	0.0964051	0	0.00624337	0.00317391
gene37954	33.129	35.6195	36.7933	0.323986	0.171908	0.168563	0.00629567	0.000931748
gene03814	2049.11	2057.83	2065.06	12.2449	12.6334	14.7471	0.00642019	1.64427e-10
gene08196	5.20765	4.58471	4.73191	0	0	0.0958671	0.00660048	1.46692e-05
gene32603	1.95547	1.8635	2.03528	0	0	0.0392706	0.00670805	2.93619e-06
gene38645	8.61216	7.22932	7.82541	0	0.0808433	0.0792703	0.0067653	0.00250774
gene00119	38.7602	44.6269	44.1278	0.871273	0	0	0.00683271	0.00160042
gene24993	14.5798	12.933	16.7906	0.0834676	0.147627	0.0723772	0.00684984	0.00573874
gene19640	2.53836	2.2707	2.27098	0.0497433	0	0	0.00702585	1.33307e-05
gene03290	5.60956	5.72026	5.82057	0	0.0407671	0.0799478	0.00703861	1.04092e-07
gene37201	5.01196	5.06232	3.94689	0.0532013	0	0.0461324	0.00708455	0.00600255
gene35266	4.13471	3.08073	2.82879	0	0.0730597	0	0.0072738	0.0139169
gene07683	3.07295	4.37031	2.99653	0.0763759	0	0	0.00731585	0.0159978
gene13162	12.8831	12.6608	12.553	0.279323	0	0	0.00733191	7.78868e-08
gene30120	2.77107	3.12671	3.46914	0	0.0693663	0	0.00740545	0.00381687
gene28363	3.61886	5.24997	2.38008	0.0878027	0	0	0.00780544	0.0462901
gene29730	550.488	568.684	573.651	4.49581	3.59106	5.53329	0.00804583	0.00014486
gene16329	7.08897	5.56625	5.62513	0.0551439	0	0.0956337	0.00824807	0.00659159
gene37900	3.70502	4.0771	3.68687	0	0	0.0953552	0.00831417	8.50385e-06
gene08735	1.57306	1.12431	1.16947	0	0.0322177	0	0.00833181	0.0118702
gene25837	15.9391	14.0469	14.765	0	0.381338	0	0.00852133	1.27405e-05
gene00687	334.154	341.114	327.782	2.74222	3.69029	2.17109	0.00857742	0.000111815
gene27817	2.20176	2.83529	2.70428	0	0	0.0670873	0.00866613	0.00516258
gene08591	30.1723	27.8663	27.3806	0.396727	0.17542	0.172007	0.0087118	0.000860649
gene13871	1658.32	1564.62	1596.65	15.6898	14.8001	11.9207	0.00879962	0.000291622
gene15568	1.6932	1.6461	2.14401	0	0	0.0482633	0.00880185	0.0071221
gene21747	85.3736	80.5908	84.9947	0.84056	0.836256	0.546656	0.0088599	0.000326045
gene18861	51.3798	53.792	53.4896	0.394653	0.116336	0.912575	0.00897234	3.15155e-07
gene37571	4.79131	5.1571	5.63896	0.0774995	0	0.0672021	0.00928326	0.00208422
gene16218	4.41293	2.8912	2.74003	0.0936853	0	0	0.00932734	0.0246455
gene36495	1.54571	1.38095	1.43004	0	0.0422102	0	0.00968857	9.28194e-06
gene08560	2.28484	1.84917	2.05169	0	0.0605592	0	0.00979019	8.88608e-05
gene06605	5.85526	6.567	5.48268	0	0	0.175385	0.00979537	5.27502e-05
gene10328	54.8522	53.4661	60.8984	0.842123	0.27927	0.547672	0.00986347	0.00158934
gene20026	9.65029	11.0645	12.4015	0.175605	0.155294	0	0.00999208	0.00506788
gene25724	13.7861	13.2661	16.2847	0.439014	0	0	0.0101302	0.0035287
gene32078	22.5057	24.4245	21.8131	0.156013	0.206952	0.338209	0.0101999	0.00112886
gene35921	1.29975	1.46819	1.17287	0	0.0403891	0	0.0102489	0.00359738
gene29405	4.50611	3.44429	4.45841	0.127551	0	0	0.0102791	0.00644077
gene02380	3.20627	2.5091	2.97811	0.0907576	0	0	0.0104397	0.00437627
gene29934	2.55519	3.69691	2.86351	0	0.0959434	0	0.0105252	0.0120615
gene04243	201.062	205.711	192.473	2.70539	1.27599	2.34592	0.0105588	0.000331833
gene23193	38.4996	34.4822	39.0488	0.461555	0.326536	0.400228	0.0106071	0.00150391
gene01998	1.95906	3.64786	3.14795	0	0.0929173	0	0.0106132	0.0284029
gene14935	40.6019	41.9904	38.9024	0.575787	0.363707	0.35663	0.0106681	0.000460413
gene07638	19.7303	16.9354	15.817	0.300085	0.176918	0.0867376	0.0107415	0.00440069
gene18445	4.62713	4.04206	4.81023	0.101402	0	0.0439641	0.0107843	0.00237312
gene15021	1.92017	1.40181	1.67497	0.055906	0	0	0.011188	0.00743922
gene22067	2.02936	1.06365	1.43303	0	0	0.0512341	0.0113199	0.0333708
gene25908	61.3245	57.7555	54.1211	0.673398	0.436708	0.85642	0.011354	0.00128181
gene38480	4.64536	3.70751	4.7889	0	0	0.149264	0.011358	0.00527688
gene13751	0.87653	0.706797	1.02927	0	0	0.0297895	0.0114023	0.0108244
gene19828	5.31644	7.45233	6.11148	0	0	0.2185	0.011573	0.00915991
gene31760	8.03187	6.19583	7.25105	0.132011	0.116742	0	0.0115814	0.00537599
gene35966	1.2324	1.53796	1.62107	0	0	0.0518563	0.0118085	0.00576503
gene03886	6.36931	7.36404	6.53642	0.127265	0.112545	0	0.0118309	0.0018246
gene03835	10.8242	11.8785	9.44193	0.137876	0.182894	0.0597784	0.0118387	0.00432808
gene08666	1.02232	0.993135	0.999397	0.0359231	0	0	0.0119154	3.03893e-07
gene37488	1.53642	1.25827	1.25646	0.0489268	0	0	0.0120773	0.000145778
gene31726	1.60006	1.43268	1.4345	0.05435	0	0	0.0121664	1.47252e-05
gene21270	20.5835	19.9981	19.7797	0.204635	0.452416	0.0887225	0.0123552	1.83423e-07
gene19713	137.368	125.724	127.68	1.03036	2.47321	1.404	0.0125587	0.00067113
gene22278	10.4559	7.81833	9.33549	0.34744	0	0	0.012584	0.00606295
gene22533	3.76478	5.40294	5.21273	0.182686	0	0	0.0127038	0.0109085
gene15268	4.25262	4.46551	4.61578	0.118727	0.0524973	0	0.0128413	2.43091e-06
gene38383	1.45703	0.872775	0.968358	0.0424215	0	0	0.0128622	0.0260862
gene15915	8.3721	8.40811	7.24694	0.112255	0.148907	0.0486699	0.0128951	0.0022034
gene32613	49.8943	49.0189	47.0094	0.640694	0.445177	0.87303	0.0134242	0.000243996
gene07023	6.21593	5.4121	5.52918	0.0833447	0.14741	0	0.0134494	2.44384e-05
gene08512	2.29967	2.66564	2.91471	0	0.106276	0	0.0134867	0.000141614
gene06213	3.00407	3.15822	3.65645	0.0711914	0	0.0617322	0.0135377	0.00335517
gene03815	2.0283	1.72753	1.27782	0.0688963	0	0	0.0136871	0.0160837
gene24321	3.46264	3.97006	5.28581	0.176426	0	0	0.0138716	0.0155998
gene23026	6.37971	5.71039	5.25804	0	0.161948	0.0793984	0.013912	0.0027681
gene30549	141.902	127.786	128.21	1.57556	2.32222	1.66982	0.0139925	0.00122348
gene27213	3.23883	3.66522	2.56839	0	0.132669	0	0.0140058	0.00931391
gene02652	1.20467	1.68375	2.2768	0	0.0723735	0	0.0140117	0.0311306
gene24271	14.9827	14.2106	15.4503	0.0887661	0.156998	0.384858	0.0141257	2.47936e-06
gene36005	236.556	227.072	229.29	3.4814	3.18489	3.12292	0.0141275	0.000154918
gene32625	1.8128	2.40931	2.29666	0	0.0933503	0	0.0143202	0.000322043
gene01056	2.1979	2.26284	2.05417	0	0.0943172	0	0.0144771	6.5141e-06
gene26826	33.1315	35.6642	34.5979	0.798667	0.38525	0.314794	0.0144952	1.41829e-06
gene38355	2.03679	1.47741	1.00468	0	0.0655529	0	0.0145064	0.0374612
gene17956	3.83278	3.3101	3.67261	0	0.156998	0	0.0145161	2.63581e-05
gene36460	1.38833	0.909588	0.64222	0.0428711	0	0	0.0145813	0.0469162
gene13644	1.33237	1.00722	0.782271	0	0.0461802	0	0.0147925	0.0225595
gene36994	1.24306	0.78048	1.12951	0	0.0466752	0	0.0148032	0.0166296
gene24531	4.14548	5.77146	5.83851	0	0.233485	0	0.0148193	0.0101247
gene14580	1.20082	1.72098	1.63668	0	0.0676333	0	0.0148368	0.0102711
gene23821	6.32324	6.0847	5.49422	0.0503402	0.133553	0.087303	0.0151488	0.00160814
gene11095	1.04972	1.21829	1.52612	0.0305627	0.0270278	0	0.0151788	0.0120039
gene29018	13.8131	14.8185	15.7954	0.246945	0.145588	0.285511	0.015262	0.00146212
gene08731	1.84738	1.61379	0.951216	0	0	0.0680165	0.0154149	0.0319022
gene27328	0.439331	0.841363	0.687846	0	0.0304545	0	0.0154706	0.0305372
gene25805	33.5345	30.6526	30.2744	0.183723	0.731131	0.557592	0.0155878	0.000862881
gene17994	3.70117	4.84976	4.6242	0	0.10423	0.102202	0.0156683	0.00614959
gene05429	48.0247	46.0821	49.1509	1.03977	0.551704	0.661184	0.0157245	8.35064e-07
gene25985	0.969901	0.559193	0.648635	0	0	0.0342813	0.0157418	0.028275
gene30129	15.7618	15.8567	15.8715	0.175537	0.27166	0.304427	0.015827	7.29694e-10
gene24989	1.73602	1.58634	1.82649	0	0.0411693	0.0403682	0.0158361	1.8857e-05
gene31371	63.5588	66.5557	67.0601	0.864622	0.625596	1.6358	0.015854	5.66696e-07
gene20038	13.6214	12.137	13.7039	0.333134	0.196402	0.0962901	0.0158588	0.00130375
gene19280	1.57661	1.03294	1.7764	0	0	0.0696566	0.0158818	0.0220334
gene38605	1.5714	2.26497	1.97995	0	0	0.0925691	0.0159154	0.00964693
gene14692	57.1632	58.0266	62.3294	0	1.9079	0.935389	0.0160168	4.23472e-06
gene38698	1.28424	1.17794	1.12024	0	0.0578653	0	0.0161526	2.23108e-05
gene15092	11.3589	10.1646	9.30419	0.112927	0.199731	0.195844	0.016495	0.00339692
gene20828	0.659518	0.864187	0.830986	0	0.0396222	0	0.0168269	0.000284433
gene04435	24.484	21.0512	21.4062	0.410135	0.302248	0.414913	0.01684	0.0024358
gene13762	13.2601	11.4982	12.3795	0.397423	0.117152	0.114872	0.016949	1.93383e-05
gene26333	7.64231	6.92142	7.67943	0.229051	0.0506395	0.0993083	0.0170389	8.56192e-06
gene23709	4.72579	4.49978	4.03071	0	0.170348	0.0556779	0.0170505	3.27459e-05
gene01997	3.06511	3.22362	3.34213	0.164391	0	0	0.0170692	5.36118e-06
gene24692	3.35257	2.36545	2.21209	0	0.0464802	0.0911516	0.0173556	0.0179678
gene15945	10.6217	12.4812	12.0549	0.0698308	0.30877	0.242209	0.0176578	0.00207823
gene28001	1.6706	1.8242	2.1859	0	0.100366	0	0.0176678	0.000285998
gene09453	3.64802	3.5104	4.22632	0	0	0.201468	0.0176963	8.38915e-05
gene01563	2.28753	2.152	1.8334	0.0597707	0	0.0518289	0.0177907	0.00370893
gene36207	17.3673	16.266	16.6702	0.402221	0.284559	0.209267	0.0178128	9.24375e-07
gene27589	38.6611	54.0889	50.9375	0.410382	1.08875	1.06756	0.017863	0.00973689
gene32245	1.46071	1.79439	1.59272	0.0465156	0	0.0403351	0.0179154	0.0031373
gene25866	1.02543	1.03828	1.21975	0.0316649	0	0.0274576	0.0180061	0.00279789
gene15328	3.9151	4.00397	6.52487	0.0973071	0	0.168756	0.0184204	0.0308897
gene07689	3.07477	2.70603	3.4027	0.0467653	0.0827125	0.0405516	0.0185147	0.00432066
gene05734	2.1386	1.62237	1.96368	0.0573496	0	0.0497295	0.0187049	0.00592724
gene38207	10.5356	9.14591	10.9134	0.178934	0.316477	0.0775797	0.0187283	0.00251258
gene23953	0.910449	1.14328	1.4891	0	0	0.0670415	0.0189232	0.0189475
gene15404	0.729991	0.352406	0.698215	0	0	0.0339495	0.0190662	0.0394864
gene07675	2.96622	3.13098	2.15619	0.0839626	0.0742512	0	0.0191696	0.0117497
gene09917	1.89779	1.70658	1.81233	0.0379195	0.0335336	0.0328811	0.0192616	0.000965688
gene18319	9.02181	10.2941	9.72663	0.154946	0.228374	0.179144	0.0193669	0.0014514
gene26825	26.2746	29.3435	30.849	0.798155	0.44917	0.44043	0.0195191	0.00211746
gene28781	50.0912	53.4708	48.3403	1.05609	0.85611	1.06839	0.0196218	0.000899119
gene31003	0.659257	1.38215	0.910528	0	0	0.0582538	0.0197341	0.0439836
gene31669	0.660704	0.832444	0.775832	0	0	0.0449089	0.0197926	0.000148161
gene03192	8.85909	9.58364	11.2323	0.314918	0	0.273075	0.0198144	0.00454491
gene07106	2.79836	2.64008	2.19691	0	0.151306	0	0.0198166	0.000182279
gene01212	49.0961	46.9936	46.6564	0.557958	1.0965	1.18268	0.0198754	4.87878e-07
gene24514	1.99672	1.74424	1.20954	0	0.099965	0	0.0201929	0.0183139
gene14456	24.3651	25.68	25.2048	0.622794	0.587477	0.324026	0.0203894	4.03115e-07
gene05752	2.84846	2.38241	2.77548	0	0.163847	0	0.0204646	7.18833e-05
gene18208	5.01302	6.45547	5.0891	0.264227	0	0.0763731	0.0205707	0.000340519
gene10566	3.74112	4.83761	4.54441	0.0501619	0.17744	0.0434968	0.0206581	0.00515921
gene01177	6.38797	9.37481	9.10131	0.520761	0	0	0.0209443	0.00111219
gene17686	62.6021	55.9419	52.9362	1.41039	1.15132	1.03484	0.0209736	0.00256216
gene22107	4.44929	4.94752	4.98493	0.0831917	0.147139	0.072138	0.0210314	0.00113409
gene05560	4.8771	4.32913	4.6317	0.0801596	0.141776	0.0695087	0.0210613	0.00101041
gene25429	1.17437	0.905186	0.803454	0	0	0.0610416	0.0211729	0.00111898
gene04280	8.19362	7.29333	9.36543	0.172749	0.203691	0.149795	0.0211744	0.00540326
gene29746	34.5634	28.2132	24.0264	0.673626	0.680815	0.500676	0.0213716	0.0114775
gene11904	3.23813	3.25628	3.58552	0.115107	0.0339312	0.0665419	0.0213871	9.00734e-06
gene38455	8.09308	10.0405	11.3905	0.175469	0.0775871	0.380387	0.0214551	0.00926548
gene29479	0.814717	0.724409	0.846046	0	0	0.0514219	0.021559	4.24165e-05
gene14366	6.59799	8.64556	5.90301	0	0.457374	0	0.0216288	0.00118419
gene30903	1.16214	1.38683	1.08615	0.0422948	0	0.0366751	0.0217241	0.004981
gene03699	1.44462	0.779442	1.26632	0	0.0382893	0.0375443	0.0217265	0.0287558
gene18114	0.713419	1.54245	1.08905	0.0726993	0	0	0.0217342	0.0437858
gene17738	1.3522	1.29934	1.5727	0.0918617	0	0	0.0217463	0.000102336
gene21954	52.9289	46.7757	45.9134	1.07872	1.05995	1.03932	0.0218241	0.00215676
gene00799	2.69418	2.99663	2.32281	0.0638475	0.0564627	0.0553641	0.021922	0.00550929
gene21355	2.12262	1.48463	1.25106	0.0292298	0.077547	0	0.0219782	0.0252641
gene21102	8.93033	10.239	9.50557	0.487513	0.143709	0	0.022013	2.09555e-05
gene36157	11.8309	10.9586	11.9969	0.302344	0.300795	0.163857	0.0220488	0.000650053
gene31037	2.41282	3.05621	1.4616	0.0819577	0	0.0710679	0.0220796	0.0391875
gene08608	23.4135	21.4027	21.394	0.515312	0.50128	0.446842	0.0221028	0.000957675
gene10000	9.62519	9.88198	9.14131	0.338218	0.0996996	0.195519	0.0221107	2.1209e-06
gene02698	10.5342	11.0943	11.9872	0.351133	0.17744	0.217484	0.0221937	0.0012883
gene13389	0.68107	1.2494	1.1882	0.0694029	0	0	0.022254	0.0283177
gene16798	2.20431	1.18161	1.9908	0	0.12039	0	0.0223911	0.0284873
gene26972	104.94	90.5827	93.5895	2.43936	1.8074	2.22958	0.0224008	0.00211279
gene01931	18.8491	20.9883	21.7508	0.2584	0.76171	0.373444	0.022627	2.20898e-05
gene16733	4.24239	4.07656	4.31742	0.288207	0	0	0.0228078	4.24636e-06
gene36313	1.81027	1.10696	1.75456	0	0	0.10664	0.0228265	0.019246
gene11957	13.1854	15.8375	12.9478	0.235724	0.416919	0.306605	0.0228552	0.00445399
gene15402	19.9076	19.5971	21.7068	0.461054	0.45303	0.488636	0.022916	0.00108335
gene10496	13.5053	14.3959	15.3492	0.327673	0.289773	0.378846	0.0230355	0.00139425
gene08663	2.18953	2.82682	3.51089	0.196869	0	0	0.0230871	0.00200041
gene00284	3.96731	4.54868	4.47005	0.0673798	0.0595865	0.175281	0.0232748	2.21373e-05
gene25767	53.2258	46.1799	47.1647	1.01294	1.05865	1.35745	0.0233953	0.00208088
gene03779	2.30603	1.86336	2.12331	0.0783302	0.0692703	0	0.0234558	9.70893e-05
gene10495	33.9713	31.6706	30.3643	0.41834	1.20235	0.634821	0.0234934	8.48998e-06
gene22314	5.43082	4.19064	4.03548	0	0.108757	0.213281	0.0235805	0.00871608
gene00437	7.11154	4.22783	4.21219	0.134201	0	0.232739	0.0235951	0.0338543
gene08337	0.824513	1.01806	0.737665	0.0323154	0.0285777	0	0.0235998	0.00880805
gene03179	5.6808	5.33702	5.06445	0	0.096591	0.284135	0.0236736	1.18975e-05
gene08472	0.727834	0.74934	0.453493	0	0	0.0459382	0.0237939	0.00286834
gene05176	38.725	33.228	33.2837	1.11092	0.896999	0.502597	0.0238559	0.00261255
gene19553	1.09895	0.719993	1.08415	0	0	0.0693615	0.0238923	0.00169695
gene31952	6.68311	7.64326	6.17912	0.179218	0.158489	0.155405	0.0240478	0.00410952
gene30593	55.7126	58.1229	54.2639	2.02759	0.803792	1.21254	0.0240568	1.30355e-06
gene28462	15.5094	20.7643	20.424	0.458101	0.810232	0.0993083	0.0241216	0.00767225
gene35889	5.07366	4.80146	4.71261	0.191489	0	0.166045	0.0245092	2.79856e-06
gene18835	7.44978	9.25408	7.71149	0.121464	0.268539	0.210651	0.0246015	0.00479336
gene34666	63.3939	68.9457	65.1295	1.86622	1.77732	1.24481	0.0247551	0.000558793
gene25725	20.3857	20.3123	20.5081	0.432783	0.710777	0.375279	0.0248152	7.49348e-09
gene07735	3.35624	3.47388	3.4648	0.0287403	0.127081	0.0996862	0.0248188	2.49842e-07
gene19710	7.19246	8.75133	9.05071	0.246363	0.163401	0.213629	0.0249412	0.0049295
gene36158	0.53585	0.451377	0.389519	0	0.034492	0	0.0250533	0.000524022
gene16794	0.554829	0.848179	0.761817	0	0	0.0544736	0.0251631	0.00138082
gene11166	3.81501	4.12074	2.99805	0	0.0929173	0.182219	0.0251638	0.00760973
gene15201	13.8391	13.5466	14.235	0.278704	0.492937	0.290007	0.0255077	3.57038e-07
gene25251	0.437386	0.573121	0.914087	0	0.0492695	0	0.0255999	0.0461234
gene32248	27.6354	25.5936	25.9451	0.859157	0.590943	0.579445	0.0256339	0.000474892
gene36854	0.883551	0.50169	0.685086	0	0.0530815	0	0.0256392	0.00383246
gene16571	37.0233	37.9735	40.2518	1.23562	0.582777	1.14288	0.0256947	2.79989e-06
gene01362	1.2828	0.939322	0.767932	0.0768944	0	0	0.0257168	0.00319735
gene07177	85.715	92.9681	86.8762	2.39668	2.74747	1.69338	0.0257477	0.000552574
gene08169	0.737074	1.15897	1.018	0.0751097	0	0	0.025775	0.00170778
gene19829	146.194	160.012	158.365	3.87045	3.81027	4.30605	0.0258018	0.000821947
gene30214	3.9339	5.15472	6.03121	0.0728864	0.0644562	0.252808	0.0258039	0.0142779
gene14810	7.22931	6.94672	6.83165	0.0613905	0.21716	0.266168	0.0259295	8.72903e-07
gene17575	7.11168	7.51117	7.04136	0.124948	0.276241	0.162519	0.0260202	1.3464e-06
gene30951	5.56597	4.83455	5.70118	0.0429687	0.265992	0.111778	0.0261301	4.65442e-05
gene22273	11.953	10.8587	11.6673	0.408107	0.166571	0.32666	0.0261417	4.80232e-06
gene03877	8.10683	5.66248	7.69499	0.273093	0	0.296009	0.0265139	0.0106326
gene17889	1.60217	2.09938	3.0572	0	0.180477	0	0.0267028	0.0337164
gene25704	4.10824	4.11214	4.81134	0.348867	0	0	0.0267706	8.506e-05
gene14332	12.5223	10.8383	11.4772	0.341418	0.226447	0.370067	0.0269229	0.00175186
gene03388	8.91891	11.6239	12.9666	0.390908	0.172847	0.338968	0.0269393	0.0115928
gene01435	0.788489	0.757668	1.08902	0	0.0710557	0	0.0269643	0.00139453
gene01489	0.358165	0.312877	0.455624	0.030415	0	0	0.0269956	0.00108153
gene12926	12.698	9.34494	8.09238	0.354509	0.156753	0.307405	0.0271664	0.0190665
gene31505	2.23591	1.54941	2.09417	0.0438164	0.116246	0	0.0272238	0.000846089
gene08095	110.902	104.649	117.195	2.09164	3.19496	3.79233	0.0272849	0.000932958
gene32618	21.4002	20.6232	21.5029	0.422858	0.641055	0.680963	0.027467	2.32525e-07
gene23429	31.1541	28.0653	30.5932	0.95623	1.05704	0.456047	0.0274941	7.27893e-06
gene16367	0.524296	0.618302	0.57168	0	0.0472476	0	0.0275612	5.97173e-05
gene26368	1.80682	1.6736	2.62682	0	0.168439	0	0.0275801	0.00284504
gene32477	25.6232	24.9129	24.8771	0.834588	0.63262	0.620311	0.0276811	6.8489e-08
gene10562	0.838083	1.57861	0.913825	0	0	0.0925691	0.0277942	0.0422965
gene29285	0.755193	0.809635	0.948209	0.0699601	0	0	0.0278389	0.000194127
gene09914	19.1872	16.9902	20.8123	0.38188	0.675421	0.529823	0.0278493	0.00342017
gene00690	5.77764	4.44624	6.23313	0.0934534	0.206611	0.162072	0.0280814	0.00974992
gene20141	1.09454	1.43421	1.15368	0.0557683	0	0.0483584	0.0282766	0.000358165
gene29908	1.06013	0.854846	0.592791	0	0	0.0720586	0.0287342	0.00410116
gene24691	3.2537	2.7506	2.36517	0.0534776	0.0945844	0.092744	0.0287719	0.00875298
gene22715	4.50916	4.93359	4.5889	0.0459495	0.203174	0.159377	0.0291128	5.14622e-06
gene22172	20.8317	21.1099	22.6882	0.661083	0.649578	0.573244	0.0291491	0.000744623
gene28223	0.589801	0.597191	0.428737	0	0	0.0473786	0.0293234	0.000794559
gene23405	1.25788	1.34856	0.831249	0	0	0.101045	0.0293934	0.00241228
gene25438	0.936371	1.5905	1.81511	0.0353402	0.0312527	0.0612891	0.0294525	0.0333098
gene23510	5.2054	6.21897	6.90005	0	0	0.541134	0.0295308	0.000348899
gene05590	5.72548	7.00213	6.27068	0.155584	0.137589	0.269824	0.0296341	0.00327511
gene15685	2.04471	1.55397	1.30798	0	0.0737048	0.0722707	0.0297505	0.0171282
gene25194	3.65284	4.53002	4.55197	0.265881	0	0.115277	0.0299304	0.000176319
gene26069	83.2261	89.7722	85.5736	2.23183	3.33061	2.1772	0.0299322	1.77314e-06
gene18106	1.50841	2.03828	2.12444	0	0.169915	0	0.0299614	0.000797122
gene26118	113.449	118.945	117.27	3.59077	3.03739	3.85824	0.02999	0.000154354
gene19474	109.506	126.415	122.391	3.93748	3.03754	3.77753	0.0300088	0.00188198
gene00460	0.371073	0.299218	0.186743	0	0.0257229	0	0.0300138	0.0327477
gene09354	14.283	14.6844	13.7103	0.373198	0.330033	0.582499	0.0301265	1.22007e-06
gene04131	11.8355	9.77705	10.8478	0.524377	0	0.454703	0.0301624	6.99511e-05
gene30453	0.704228	0.615182	0.426597	0	0.0528854	0	0.0302893	0.00252381
gene17640	7.11181	6.01215	7.17087	0	0.413477	0.202716	0.0303621	7.72067e-05
gene01653	16.8273	15.2269	16.8396	0.615155	0.340003	0.533419	0.0304451	0.000912622
gene38356	0.4143	0.775529	0.5593	0	0.0533359	0	0.0304928	0.00604496
gene26378	1.52131	2.11801	1.86615	0	0	0.168034	0.0305213	0.000610895
gene00924	0.791813	1.03754	1.07922	0	0.089194	0	0.030666	0.00057337
gene23618	29.4963	27.2435	29.495	1.17298	0.583485	0.889982	0.0306888	3.47758e-06
gene23886	2.55454	2.52906	3.42502	0.0578475	0.15347	0.0501613	0.0307311	0.010538
gene11679	4.8848	5.58659	4.57873	0.0436644	0.154456	0.265039	0.0307745	9.06151e-05
gene06395	1.81576	3.31396	2.45126	0	0.233757	0	0.0308346	0.00514871
gene31358	54.5268	63.6622	60.6404	1.18727	1.8899	2.47084	0.0310241	0.00183099
gene16804	66.0281	59.5325	57.2503	1.16007	1.86527	2.65201	0.0310559	2.45486e-05
gene21600	17.1222	16.4195	16.6184	0.974746	0.258601	0.338092	0.0313285	7.86613e-07
gene13577	1.14462	0.803481	0.534885	0.041657	0.0368389	0	0.0316135	0.0445014
gene06834	16.841	16.6354	14.251	0.440037	0.544797	0.534197	0.0318273	0.0028621
gene18831	3.2374	3.53506	3.39924	0	0.324158	0	0.0318686	1.85893e-05
gene18466	0.689188	0.77764	0.667977	0	0.0345039	0.0338325	0.0320106	4.14101e-05
gene28306	3.19603	2.83068	4.08719	0.0603118	0.106672	0.156894	0.032023	0.0124618
gene03754	4.81309	4.03701	3.55639	0.161692	0.119159	0.11684	0.0320551	0.00818284
gene28574	0.903232	1.07911	1.15866	0.0541422	0	0.0469483	0.0321842	0.000196035
gene12841	0.926256	0.634436	0.765127	0	0.0379412	0.037203	0.0323087	0.0110902
gene27422	3.24403	4.36262	4.09572	0	0.0769316	0.301738	0.0323584	0.000415682
gene30384	2.98792	3.36705	3.99643	0.121791	0.215408	0	0.0325752	0.000374321
gene29328	13.2732	13.0111	11.048	0.309751	0.639156	0.268594	0.0326126	7.16919e-05
gene21466	23.7607	21.775	22.4643	0.742724	0.525455	0.966058	0.0328564	3.25812e-06
gene12502	1.13188	1.63145	2.05696	0.0576708	0.0510004	0.0500081	0.032919	0.0283379
gene17175	4.12473	2.79721	3.36656	0.147481	0	0.191828	0.0329794	0.0117562
gene20886	3.34042	2.40309	3.09477	0	0.177074	0.115752	0.0331316	0.000566008
gene12239	1.19839	0.850574	0.653348	0	0.0899954	0	0.0333031	0.00580395
gene37118	11.0793	11.3955	10.6517	0.364198	0.322074	0.421075	0.0334277	0.000329894
gene10571	1.51111	1.43004	1.83076	0.0855479	0	0.0741812	0.0334728	0.000252822
gene19913	2.1064	1.54005	1.44241	0.0622167	0.0275103	0.0809249	0.0335344	0.0151508
gene00364	3.32038	2.5631	3.20226	0.100502	0.0592516	0.145247	0.0335691	0.00595141
gene26181	3.65627	5.27003	3.96255	0.135485	0.179722	0.117483	0.0335709	0.0138111
gene18812	0.809473	1.02753	1.02973	0.0515546	0	0.0447045	0.0335779	0.000247624
gene36526	3.0512	4.28366	4.11908	0	0	0.38516	0.0336269	0.000821459
gene04357	0.916077	1.40043	1.66478	0	0	0.134912	0.0338865	0.00459542
gene23807	2.68716	2.72083	3.078	0	0.146762	0.143906	0.0342527	3.42923e-05
gene36780	0.585346	0.596554	0.638247	0.0331379	0.0293051	0	0.0343066	6.86709e-06
gene22301	8.16166	7.79428	7.18981	0.422895	0.311652	0.0611175	0.0343763	1.62041e-05
gene37658	0.951022	1.09039	1.46904	0.12114	0	0	0.0345083	0.00211929
gene38094	0.975006	2.17189	1.84275	0	0	0.172309	0.0345332	0.0113243
gene08838	1.59825	1.52308	1.16179	0.148059	0	0	0.0345682	0.000656196
gene29526	0.749637	0.580434	0.445847	0	0.0614132	0	0.0345811	0.00318206
gene29402	62.4684	56.9217	59.8673	2.48774	2.52353	1.20549	0.0346807	4.09168e-06
gene29372	1.03088	1.10958	1.09728	0.112553	0	0	0.0347627	2.02327e-05
gene02502	6.36658	6.85956	7.0419	0.258646	0.152487	0.29904	0.0350391	5.98675e-06
gene27636	1.35079	1.64356	1.96383	0	0.173897	0	0.0350729	0.00102211
gene11174	0.666072	0.572759	0.877575	0	0.0375149	0.036785	0.0351067	0.0156966
gene29041	94.1224	91.6686	93.3695	3.21674	3.28541	3.30005	0.0351131	6.40653e-05
gene08518	36.8435	35.4358	37.6032	1.64336	1.45329	0.767311	0.0351644	8.61881e-07
gene38176	0.759356	1.11938	0.551989	0	0.0855379	0	0.0351902	0.009677
gene28605	0.754261	0.516629	0.448597	0	0	0.0605897	0.0352371	0.00430978
gene15210	156.98	150.367	151.905	4.59628	5.66149	5.94277	0.0352759	2.18004e-07
gene18474	0.563145	0.461192	0.76755	0	0.0634356	0	0.0354016	0.00338648
gene21000	6.01254	5.42972	5.4928	0.165593	0.21966	0.215386	0.0354671	0.00105213
gene26635	3.03057	2.6863	3.49884	0.0908304	0.160649	0.0787617	0.0358346	0.00579966
gene18832	8.8615	7.40734	8.44069	0.54492	0.275367	0.0675023	0.035929	6.25136e-05
gene27512	4.73526	3.94087	4.09336	0.0652075	0.0576654	0.33926	0.0361904	9.48751e-05
gene22971	7.25262	5.91986	6.76085	0.270089	0.260563	0.19162	0.0362344	0.00356096
gene35995	3.35065	3.1709	2.76642	0.0421531	0.223666	0.0731045	0.0364906	8.04714e-05
gene05832	0.507023	0.406003	0.450467	0	0	0.04978	0.0365091	0.000200347
gene19731	63.2173	62.378	59.0948	2.4004	2.12276	2.22668	0.0365469	0.00042799
gene08994	1.73334	2.41321	1.89	0.22079	0	0	0.0365756	0.000888768
gene02693	0.704441	1.05492	0.694953	0	0.045344	0.0444617	0.036591	0.0204651
gene01727	142.734	143.854	165.789	5.8799	6.56819	4.29359	0.0370082	0.00249022
gene20573	3.53358	3.70413	3.45337	0.080018	0.176907	0.138772	0.0370119	1.68972e-06
gene24657	49.3637	46.6033	48.2706	2.0166	1.78335	1.55436	0.0371214	5.71165e-07
gene02684	8.07131	6.62599	9.96713	0.39638	0.2629	0.257784	0.0371816	0.0144531
gene30604	0.9936	1.30195	0.866718	0	0.059693	0.0585315	0.037386	0.014208
gene21196	1.82306	0.918776	1.48832	0.0571615	0.1011	0	0.0374127	0.03443
gene14072	12.6712	14.7586	15.2976	0.604083	0.667766	0.327386	0.0374287	0.00297842
gene32652	176.191	148.829	152.158	6.19115	6.51245	5.25551	0.0376361	0.00310854
gene07907	4.70452	5.08062	4.96058	0.368771	0.186353	0	0.0376465	6.64788e-06
gene04295	13.3595	12.6038	13.9842	0.544546	0.802603	0.157397	0.0376631	8.34377e-06
gene02519	0.373825	0.571475	0.54348	0	0.0561462	0	0.0377129	0.00177766
gene13376	0.909208	0.694963	0.440613	0.0772089	0	0	0.037759	0.00892217
gene27156	50.0365	52.9074	53.0999	2.45399	1.8808	1.56048	0.0377797	1.05043e-06
gene24672	1.59014	1.77107	0.92472	0.162039	0	0	0.0378073	0.00639152
gene31826	3.07477	3.60804	3.4027	0.0935305	0.248138	0.0405516	0.0378979	4.22035e-05
gene21478	0.206907	0.352453	0.421133	0	0.0372915	0	0.0380334	0.00813387
gene15960	0.606477	0.469588	0.400781	0.0561833	0	0	0.0380428	0.00170586
gene06859	0.528534	0.484789	0.23052	0	0.0476295	0	0.0382922	0.0133661
gene19850	43.2699	41.6878	43.8497	2.11801	1.48992	1.3357	0.03838	4.64205e-07
gene29781	1.20629	1.18548	1.87901	0.0878027	0	0.0761363	0.0383863	0.0251832
gene36145	0.518336	0.48817	0.494534	0	0.0291941	0.028626	0.03852	3.49859e-06
gene06977	9.80002	7.79258	8.15889	0.170709	0.528375	0.296054	0.0386439	0.000191359
gene09648	2.61712	2.52154	2.42467	0.156877	0.0462442	0.0906887	0.0388467	2.93978e-06
gene26227	21.2361	21.1658	21.1847	0.460429	0.814349	1.19775	0.0388845	9.4745e-05
gene17309	2.12444	2.1713	1.82227	0.0865944	0.0765787	0.0750886	0.0389443	0.00307309
gene22761	19.9438	22.8358	20.7752	0.759746	0.895829	0.823498	0.0390069	0.00174482
gene31190	10.1595	8.89683	9.35934	0.307508	0.362588	0.444416	0.0392218	0.00147262
gene36437	0.993304	0.715857	0.86646	0.10122	0	0	0.0392994	0.000690662
gene20164	1.37223	1.23618	1.24687	0	0	0.151568	0.0393143	5.0394e-05
gene28996	13.6501	10.4762	8.64674	0.596134	0.175728	0.516926	0.0393247	0.0182161
gene21428	0.53585	0.702142	0.50081	0	0.0689841	0	0.0396733	0.00109653
gene15121	1.88027	1.51346	1.64016	0.0547441	0.145237	0	0.0397269	0.000153631
gene33412	5.07235	5.92403	5.29031	0.449466	0.19874	0	0.0397998	5.37588e-05
gene35838	0.809707	0.675173	0.374557	0.0750103	0	0	0.0403403	0.0105034
gene12238	0.882148	0.577954	0.712499	0	0.0883288	0	0.0406558	0.0017025
gene22277	6.00398	5.09352	6.26683	0.156877	0.277465	0.272066	0.0406816	0.0037227
gene06996	2.12842	2.23115	1.95977	0.0481981	0.0852467	0.125382	0.0409579	1.6257e-05
gene10135	0.946539	1.24028	0.786349	0	0.121855	0	0.0409849	0.00239223
gene08501	53.7334	56.7544	54.0179	3.00325	1.99192	1.76714	0.0411068	8.9982e-07
gene18876	7.5722	7.30627	8.30659	0.420887	0.289494	0.243309	0.0411339	1.67659e-05
gene11882	8.88942	8.93021	8.42437	0.201301	0.415376	0.465478	0.0412344	1.30712e-06
gene31957	1.61088	1.17266	1.04087	0	0	0.158158	0.0413548	0.00246656
gene04092	4.51968	3.29016	3.04207	0	0.301701	0.147915	0.041432	0.00172906
gene14907	153.969	159.985	158.065	6.02921	6.44137	7.13198	0.0415292	1.22438e-07
gene11056	36.4534	34.7983	32.2105	1.41899	1.12041	1.75778	0.0415338	0.00112829
gene04810	0.778763	0.64937	0.30878	0.0721436	0	0	0.0415356	0.0175107
gene38748	0.681123	0.557811	0.587955	0	0.0383627	0.0376162	0.0415892	0.000118705
gene10773	14.7616	13.1664	10.1993	0.744678	0.197564	0.645732	0.0416492	0.0108858
gene18298	4.56687	4.60317	5.41373	0.357982	0.126631	0.124167	0.0417436	8.44212e-05
gene36806	8.02587	8.73073	6.76981	0.308625	0.545858	0.133809	0.0420078	0.00021305
gene06823	4.74518	5.204	5.45523	0.262797	0.185921	0.205091	0.042443	0.00159499
gene29146	2.71684	2.77468	3.04951	0.0407137	0.216028	0.105912	0.0424602	1.85588e-05
gene27200	33.0165	33.4258	34.643	0.837312	1.48093	1.98016	0.0425225	6.69181e-07
gene11005	0.447587	0.423574	0.180755	0	0.0448165	0	0.0426047	0.0178434
gene15943	0.213409	0.279637	0.258552	0	0.0320528	0	0.0426461	0.000421079
gene23712	776.197	713.986	706.566	33.6668	33.267	26.9094	0.0427192	0.000896175
gene32075	1.42501	1.60049	1.18384	0	0	0.179883	0.0427341	0.000570507
gene14139	6.95923	5.07562	5.44058	0.334511	0.354985	0.0580129	0.0427749	0.000674926
gene22829	114.699	113.165	112.509	4.89222	4.89068	4.79552	0.0428306	3.42654e-05
gene00681	2.71836	2.77041	3.51293	0.205191	0.181458	0	0.0429529	0.000409519
gene12643	1.13073	1.70388	0.821947	0.0576121	0	0.0999144	0.0430806	0.0441878
gene25917	9.27719	8.87748	8.76475	0.298224	0.421969	0.439618	0.0430845	7.52961e-07
gene02276	1.83542	1.23787	1.68737	0.11002	0	0.0954015	0.0431498	0.00115075
gene29945	1.26884	2.16139	1.84469	0	0.228687	0	0.0433536	0.00348128
gene22782	1.7002	0.974676	2.31732	0.216569	0	0	0.0433814	0.0156887
gene15161	2.61907	2.26	2.08959	0.13019	0.172698	0	0.0434644	0.000173729
gene20648	1.1884	0.916002	0.940095	0.0712362	0	0.061771	0.0436877	0.000417291
gene06270	1.57909	0.862141	1.40295	0.0893966	0.0790567	0	0.0438202	0.0278959
gene36037	0.564217	0.52808	0.527322	0	0	0.0712225	0.0439749	4.2089e-05
gene13721	0.162938	0.124543	0.256625	0	0	0.0239961	0.0441018	0.012344
gene22358	17.1001	16.1525	16.5939	1.01508	0.52364	0.660151	0.0441127	8.73978e-07
gene29347	11.582	12.6336	12.254	0.370754	0.655744	0.589402	0.0443081	3.40604e-06
gene12030	1.76623	1.67591	1.94799	0.18619	0	0.0538169	0.0445271	6.05432e-05
gene23603	1.58092	1.46069	1.2376	0.0826152	0.0730597	0.0358191	0.0447499	0.00471561
gene34297	182.486	182.055	182.096	8.03002	7.35041	9.16193	0.044897	5.80913e-10
gene26573	0.357973	0.293165	0.22769	0	0	0.0395394	0.044991	0.0021688
gene36513	6.17504	7.15218	6.5728	0.505649	0.149055	0.243591	0.0451404	3.0982e-05
gene09696	13.1269	11.1711	11.5647	0.290797	0.450035	0.882556	0.0452668	5.21861e-05
gene05306	9.37583	8.79164	8.33564	0.426211	0.408323	0.36958	0.0454329	0.00123438
gene03426	1.01507	1.1084	1.22979	0	0.152458	0	0.0454654	0.00018536
gene34444	0.363634	0.397068	0.440553	0	0.0546155	0	0.0454654	0.00018536
gene37828	0.80935	0.618635	1.17666	0	0	0.119194	0.0457621	0.00794849
gene25654	42.6239	36.1578	39.3448	1.1819	2.7001	1.53729	0.045877	4.04039e-05
gene16515	0.671605	0.586684	0.895037	0	0	0.0989082	0.0459328	0.00218044
gene10657	0.272132	0.178292	0.219797	0.0308122	0	0	0.0459732	0.00183173
gene05414	4.30817	3.57525	3.13168	0	0	0.507576	0.04608	0.000789459
gene31446	4.51508	5.39424	5.59886	0	0.598357	0.117343	0.0461498	0.000202497
gene05685	1.54644	1.34246	1.06793	0.0787934	0.0696799	0.034162	0.0461569	0.0113359
gene03758	14.0098	14.4237	14.513	0.895379	0.571868	0.517607	0.0462169	2.48141e-07
gene16529	3.93941	3.44129	3.47946	0.0863304	0.229036	0.187149	0.0462714	3.12497e-05
gene26996	0.53826	0.793462	1.27163	0	0.121265	0	0.0465803	0.0193869
gene30252	0.732388	1.04435	0.68897	0	0.0388236	0.0761363	0.0466235	0.00235198
gene04326	135.309	127.19	128.677	5.51976	6.2481	6.50943	0.0467239	0.000340421
gene17796	3.88979	3.82269	4.06461	0.247737	0.13145	0.171856	0.0467895	1.2346e-06
gene31097	1.607	1.11134	1.16815	0.181953	0	0	0.0468166	0.00182231
gene18755	3.5929	3.65613	3.55642	0.233698	0.137778	0.135097	0.0468813	1.55802e-07
gene35747	1.36801	1.23238	0.621518	0	0	0.151101	0.0468982	0.0121108
gene14275	45.5751	40.4568	43.4574	2.11607	1.47736	2.51093	0.0471418	1.09494e-05
gene09429	0.8152	0.580534	0.618347	0	0.0638807	0.0313188	0.047267	0.00103964
gene23866	1.5359	1.90662	1.76285	0.247125	0	0	0.047475	0.000261281
gene25422	3.82487	4.00948	3.22522	0.389764	0.0689366	0.0675952	0.0475874	0.000173625
gene35322	1.17442	1.20912	0.73175	0	0	0.14825	0.0475879	0.00359507
gene08827	0.527495	0.592452	0.493001	0.0767902	0	0	0.0476086	0.000190382
gene03583	1.36871	1.53192	1.53387	0.0581147	0.102786	0.0503929	0.0476477	1.60806e-05
gene09010	0.33469	0.438556	0.559572	0.0341058	0	0.0295742	0.0477785	0.00301894
gene31761	0.784132	0.385303	0.641249	0	0	0.0866101	0.0478328	0.00876399
gene27891	6.05309	6.84206	6.96279	0.474481	0.299715	0.17633	0.0478663	2.95772e-05
gene12120	7.42712	9.28455	8.12938	0.347974	0.615452	0.226304	0.0478937	0.000141151
gene19814	3.80002	3.60999	3.31476	0	0.513666	0	0.0478953	0.000105415
gene15495	4.93455	5.98096	6.18759	0.377133	0.333512	0.109008	0.0479242	0.000165189
gene28412	2.61624	3.06456	2.07468	0.161577	0	0.210162	0.0479325	0.00110112
gene36131	1.27029	0.951147	1.18723	0	0.163534	0	0.0479761	0.000600608
gene05391	5.42199	7.40063	7.66371	0.306953	0.542899	0.133084	0.0479801	0.000821744
gene35447	0.6783	0.385146	0.624553	0	0.0815011	0	0.0482827	0.0047117
gene26361	14.5073	12.9674	13.2506	0.714435	0.680402	0.571854	0.0482917	0.00123703
gene20887	1.57484	1.57483	1.62679	0.0844634	0.0746942	0.0732408	0.0486549	1.1113e-07
gene25143	5.47333	6.52825	6.32505	0.143012	0.252942	0.49604	0.048672	6.83624e-05
gene38429	29.9488	25.1023	26.8784	1.2503	1.55801	1.18273	0.0487131	0.00280221
gene32348	3.3807	2.97123	3.29663	0.252075	0	0.218581	0.0487799	3.21585e-05
gene15793	0.699061	0.916002	0.914687	0	0	0.123542	0.0488356	0.000642382
gene28334	5.79762	6.24523	5.55886	0.28996	0.320528	0.251433	0.048968	0.00117941
gene00110	2.4076	2.54133	2.62519	0.1363	0	0.23638	0.0492045	1.35632e-05
gene10483	127.936	110.157	104.893	6.18073	5.33874	5.35949	0.0492117	0.00404012
gene09075	6.35147	7.55193	8.63549	0.479431	0.317984	0.311796	0.0492132	0.00807974
gene26543	7.7299	10.1287	9.20354	0.13581	0.960814	0.23553	0.0492256	0.000325582
gene22541	4.17008	5.59911	4.90248	0.26231	0.278365	0.181965	0.0492541	0.00753664
gene26835	1.42314	1.21928	1.29976	0	0.0657681	0.128977	0.0494003	5.79655e-05
gene18715	2.29515	2.79259	1.66838	0.334116	0	0	0.0494539	0.0033876
gene02062	1.95246	2.467	2.38236	0.213172	0	0.123232	0.049458	0.000227396
gene30466	14.7717	12.851	16.3707	0.246766	0.218224	1.71182	0.0494805	0.00024878
gene26608	0.954083	0.729264	1.1559	0	0	0.140509	0.0494882	0.00241087
gene17273	1.23595	1.31236	1.48707	0.08686	0.0384068	0.0753189	0.0497067	7.22606e-05
gene24676	0.364429	0.656593	0.596046	0	0	0.0805048	0.0497844	0.00529947
gene11448	2.47662	2.33654	2.59243	0.10095	0.267821	0	0.0497962	2.61702e-05
gene12823	1.50494	2.18326	2.34422	0.109541	0.0968713	0.0949863	0.0499632	0.0176183
gene01553	9.67279	9.67567	9.64714	0.528044	0.492912	0.432445	0.0501249	6.27075e-10
gene26096	0.701709	1.19531	0.765127	0.071506	0	0.062005	0.0501516	0.0300397
gene17454	2.85002	2.56745	1.81276	0.36303	0	0	0.0502101	0.00233064
gene17468	3.01175	2.7178	2.60237	0.115813	0.102418	0.20085	0.0502983	3.04894e-05
gene32147	4.87503	5.03048	5.84718	0.248389	0.32949	0.215386	0.0503574	0.00330338
gene26967	0.324054	0.530774	0.235561	0.0550367	0	0	0.0504743	0.0181229
gene36018	2.87365	3.41021	3.58662	0.110503	0.244305	0.143731	0.050508	0.0001381
gene17966	0.51578	0.211201	0.421796	0	0.0581003	0	0.0505757	0.0168578
gene04070	13.7395	13.0981	13.6062	0.730483	0.681882	0.633424	0.0505836	0.00017827
gene14095	362.491	363.783	380.33	19.898	18.0477	18.139	0.0506818	0.000233624
gene31145	15.3461	14.5417	14.2435	0.618454	0.703186	0.919337	0.0507797	2.13143e-06
gene36150	4.25278	3.63331	3.80863	0.138678	0.275936	0.180378	0.050877	3.99658e-05
gene07646	0.774569	0.888075	0.750731	0.0657755	0	0.0570359	0.0508878	8.48929e-05
gene12444	4.72982	5.42293	4.36936	0.301238	0.177597	0.261212	0.0509601	0.0040724
gene31658	0.599195	0.420613	0.591125	0.043614	0.0385695	0	0.051016	0.00104288
gene37155	4.64202	5.15331	4.0305	0.131398	0.348602	0.227879	0.0511998	0.00018877
gene23827	1.39451	1.2361	1.60998	0	0	0.217452	0.0512787	0.000503594
gene20355	22.7432	20.1045	20.2621	1.55847	1.11146	0.566714	0.0512859	2.46265e-05
gene07964	73.4259	88.2578	83.8444	3.68223	5.07988	3.83157	0.0512922	0.00294689
gene08814	0.723323	0.789828	0.876327	0.122848	0	0	0.0514119	0.000233772
gene36609	1.51677	2.54645	2.03286	0.144903	0.0854285	0.0837662	0.0515245	0.0225495
gene08535	2.51576	2.2476	2.74312	0.233057	0.154575	0	0.0516397	0.000116625
gene19623	2.67475	2.59616	1.8003	0.10095	0.0892735	0.175073	0.0516597	0.0145953
gene01958	0.606139	1.04244	0.991379	0	0.136557	0	0.051727	0.00452615
gene20856	14.697	12.8984	11.8761	0.69659	0.862428	0.483227	0.0517396	0.00381856
gene17574	15.8272	16.5648	14.6507	0.694129	0.722169	1.02677	0.051933	1.26136e-05
gene35408	2.10012	2.19129	2.37473	0	0.140189	0.206191	0.0519611	3.13193e-05
gene30423	2.28392	0.997564	1.10681	0	0.228687	0	0.0521129	0.0296301
gene23995	313.37	268.57	263.78	14.7531	16.5188	12.896	0.0522251	0.00335987
gene06851	2.43273	2.03353	1.40252	0.0854834	0	0.222376	0.0524571	0.0037852
gene05304	1.09253	1.09252	0.752381	0	0.103637	0.0508101	0.0525788	0.00138143
gene25695	161.731	162.755	156.448	9.21835	8.08124	7.99351	0.0525916	1.77827e-07
gene29030	3.45905	3.04685	2.45857	0.195826	0.207811	0.0679224	0.0526032	0.00908694
gene37914	0.833214	1.41932	0.969084	0.169813	0	0	0.0527105	0.0054316
gene14734	2.91487	2.16248	2.99134	0.0436813	0.193145	0.189387	0.052823	0.000693615
gene28457	2.16916	2.45028	1.68554	0	0.134811	0.198282	0.0528303	0.000994337
gene30756	1.94073	1.96504	2.052	0	0.158992	0.155898	0.0528537	7.22208e-06
gene20960	5.89282	5.25864	5.24371	0.414133	0.183117	0.269331	0.0528559	2.08899e-05
gene20593	27.6908	25.4714	25.9663	1.46732	1.44733	1.27235	0.0529139	0.000660822
gene07920	24.4165	20.8002	21.27	1.06728	1.29778	1.15684	0.0529716	0.0028321
gene24757	10.6583	11.9708	11.3236	0.238705	0.422191	1.13843	0.0529954	2.15152e-05
gene26029	87.1857	85.8261	94.4774	4.19502	5.8297	4.15729	0.053019	6.626e-06
gene35514	6.8968	7.56594	6.45135	0.490327	0.240897	0.377935	0.053034	3.76678e-05
gene27886	3.91019	3.79529	3.42139	0.0737886	0.261016	0.255937	0.0530915	2.54251e-05
gene22838	4.39717	5.37764	4.01323	0.298722	0.088057	0.345374	0.0531006	0.000462487
gene25328	1.96727	2.12428	1.50949	0.0371241	0.164151	0.0965741	0.0531775	0.000713442
gene04759	0.466367	0.611095	0.640352	0	0	0.0915766	0.0533099	0.000933976
gene05700	9.64974	9.57108	8.15118	0.546297	0.281814	0.631613	0.0533291	6.49588e-05
gene10074	4.77471	4.19522	4.17036	0.339457	0.166775	0.196235	0.0534591	3.49562e-05
gene05784	7.92027	8.16261	7.08352	0.408082	0.481176	0.35386	0.0536604	0.00178388
gene13078	1.37563	1.68236	1.73328	0.0934534	0.0826443	0.0810362	0.0536672	0.00537295
gene22215	0.286102	0.374889	0.138648	0	0.0429708	0	0.0537377	0.0230774
gene20704	0.885549	0.804768	0.872138	0.0873288	0	0.0504836	0.0537814	2.22274e-05
gene00242	4.33691	3.71214	3.05088	0.285124	0.189109	0.12362	0.053861	0.0101521
gene00401	14.0062	12.189	13.4086	0.430872	1.14311	0.560433	0.0538943	2.71022e-05
gene20480	8.41306	6.79942	6.78519	0.312888	0.387378	0.488366	0.0540344	0.00567026
gene35859	1.0972	1.0939	1.17902	0.0972236	0.0429892	0.0421527	0.0541127	5.73035e-06
gene12094	0.355601	0.26626	0.332348	0.0517667	0	0	0.0542509	0.000700095
gene38089	10.1046	8.86168	7.20063	0.364849	0.2868	0.773353	0.0544582	0.000644956
gene30665	1.59242	1.56495	1.54341	0.162271	0	0.0938069	0.0544758	7.19979e-06
gene30960	164.81	171.425	173.111	10.4152	9.21056	8.12821	0.0544895	4.23643e-07
gene17479	0.816739	0.826972	0.971512	0.0756616	0.0669104	0	0.0545162	0.0001188
gene07711	9.20138	8.68992	7.96945	0.448872	0.661591	0.302735	0.0546465	2.57529e-05
gene15178	3.5995	3.15383	3.75142	0.265155	0.195406	0.114962	0.0547869	5.6754e-05
gene28332	9.20619	9.10893	9.66946	0.459495	0.609523	0.464849	0.0548111	1.03421e-06
gene02125	1.67014	1.58473	1.42337	0	0.103798	0.152667	0.0548208	6.5554e-05
gene25817	8.55598	8.18113	6.44362	0.235642	0.694625	0.340554	0.0548223	0.000391412
gene30023	8.93175	11.4868	7.93546	0.674199	0.29811	0.584618	0.0549102	0.0129655
gene04616	1.12207	1.16758	0.959589	0	0.178441	0	0.0549179	0.000295049
gene12742	3.80442	3.43564	4.55933	0	0.648616	0	0.0549703	0.000711621
gene29497	2.13751	1.60637	2.46779	0.0640642	0	0.27776	0.0550292	0.00178345
gene30467	2.21668	1.65976	1.53461	0.107565	0.190247	0	0.0550375	0.00141332
gene29819	33.6058	37.6543	31.9733	2.14324	1.64813	1.89887	0.0551201	0.00253301
gene02589	2.78873	3.98042	3.61995	0.304477	0.26926	0	0.0552249	0.000863474
gene27070	1.6721	1.38379	1.4074	0.0896797	0.0793071	0.0777639	0.0552845	0.0042448
gene11658	12.8967	10.5836	13.0474	0.474198	0.958516	0.587415	0.055304	0.000143234
gene09455	18.4261	23.4952	21.0275	1.0095	1.42838	1.05044	0.0554151	0.00511051
gene29426	0.4593	0.601836	0.400648	0	0	0.0811701	0.0555281	0.00217161
gene20560	0.489035	0.366171	0.25392	0	0	0.0617322	0.0556584	0.00792272
gene37258	0.947307	0.827525	1.28541	0	0.170736	0	0.0557915	0.00290896
gene37091	1.67504	1.64614	1.52202	0.0304805	0.10782	0.132153	0.0558419	1.08796e-05
gene23064	4.4258	4.47372	4.04447	0.386572	0.113953	0.223472	0.0559331	1.31826e-05
gene17626	0.422519	0.203002	0.327612	0.0287039	0	0.02489	0.0562291	0.0397728
gene32079	1.11789	0.627777	0.812617	0	0.143915	0	0.0562544	0.00592932
gene31778	2.32444	2.80352	2.0353	0.215334	0.0476069	0.140042	0.0562568	0.0006002
gene31927	19.6283	23.4766	27.0431	0.697734	1.54258	1.71424	0.0563745	0.00821144
gene08096	114.319	114.241	131.959	5.7545	6.14394	8.45849	0.0564656	0.00227615
gene23735	0.693608	0.568036	0.546212	0	0	0.102149	0.0565026	0.00057422
gene31169	0.403651	0.456792	0.373445	0.0373937	0	0.0324252	0.0565845	0.00013696
gene35732	1.35463	2.00857	2.43584	0.0726527	0.192748	0.0629993	0.0566302	0.0267223
gene22015	2.81055	3.20049	2.72405	0.136382	0.180912	0.177392	0.056632	0.00262402
gene14621	1.21965	1.75796	1.24122	0.165714	0.0732735	0	0.0566478	0.00189731
gene23829	72.1793	66.3491	69.4259	4.19502	4.45177	3.15261	0.0567403	2.9277e-06
gene36035	3.2244	2.47125	3.00724	0.0619953	0.10965	0.322548	0.0567849	0.000325264
gene27257	69.24	69.6759	71.5308	4.18184	4.32763	3.47189	0.056933	9.92409e-08
gene17384	5.64513	5.39896	4.29221	0.0661211	0.233893	0.573356	0.0569479	0.000401184
gene15301	45.0729	43.251	37.8085	2.93038	2.25343	2.04386	0.0573023	0.00267788
gene32128	1.88009	1.89692	2.296	0.114951	0.0338853	0.199356	0.0573344	0.000187738
gene00904	0.119517	0.261011	0.231677	0	0	0.0352028	0.0575016	0.0126023
gene26226	0.513568	0.240337	0.373321	0	0	0.0648289	0.0575119	0.0123521
gene13142	8.86445	9.25057	8.87459	0.703176	0.33484	0.515938	0.057576	8.72585e-07
gene21153	3.69915	3.65457	3.92676	0.179502	0.15874	0.311302	0.0575812	3.33579e-06
gene15702	23.5652	25.4447	22.9379	1.54593	1.45827	1.16179	0.057903	0.000876326
gene38758	3.47478	1.88788	2.15624	0.172727	0.0381871	0.224665	0.0579311	0.0390264
gene10461	0.887662	0.884992	0.757475	0.0786566	0	0.0682055	0.0580453	8.83824e-05
gene21256	7.44637	7.02044	8.71344	0.370149	0.654672	0.320967	0.0580575	0.000149985
gene29348	4.35073	4.17387	4.02857	0.316679	0.0466752	0.366136	0.058112	8.47261e-06
gene16185	54.4159	60.567	58.772	3.62324	3.34347	3.14181	0.0581769	0.00105573
gene11029	13.2872	13.7772	14.4461	1.1774	0.832972	0.408382	0.0582684	5.44468e-06
gene08773	0.249217	0.093302	0.20704	0	0.0320836	0	0.0583806	0.0225459
gene35224	3.81464	3.61956	2.67731	0	0.474153	0.116232	0.0583874	0.0011126
gene07615	23.5774	25.3774	24.4841	0.686457	2.12471	1.48812	0.0585424	4.15345e-06
gene18696	3.46222	2.82805	3.56267	0.137458	0.121559	0.317851	0.0585479	0.000203979
gene27526	0.934039	1.43989	1.19818	0.111978	0.049513	0.0485496	0.0588002	0.0150712
gene07623	2.38225	1.9715	1.64056	0.127767	0.169484	0.0553953	0.0588302	0.0112923
gene28988	2.52752	1.85308	1.61857	0.245296	0.108462	0	0.0589678	0.00260494
gene34987	0.202337	0.265129	0.539303	0	0	0.059597	0.0591963	0.0400605
gene00735	2.02609	1.7699	1.24025	0.108665	0.0640645	0.125636	0.0592436	0.020254
gene19971	11.6383	9.81208	8.19779	0.551618	0.650421	0.558045	0.0593656	0.0111747
gene18442	0.493272	0.287267	0.159364	0.0558508	0	0	0.0594219	0.0409145
gene30248	2.79299	2.64315	2.63184	0.158118	0.18644	0.137109	0.0597011	1.23157e-06
gene10323	0.441074	0.346772	0.512999	0	0	0.0779491	0.0599219	0.00173176
gene22357	70.6378	66.2432	58.899	4.93993	4.6806	2.14178	0.0600792	6.50059e-05
gene27964	111.006	111.506	109.639	6.62802	5.34039	8.04629	0.0602579	4.35132e-08
gene30735	0.517984	0.424207	0.345154	0	0.077798	0	0.0604329	0.00201012
gene08586	10.4294	11.3251	10.7402	0.492031	1.21834	0.255993	0.0605133	1.29343e-05
gene15505	7.47863	7.8033	8.14014	0.322579	0.713171	0.384612	0.060642	5.39352e-06
gene16668	0.361583	0.426415	0.420546	0.0736926	0	0	0.0609763	0.000297587
gene15491	3.15603	3.30141	3.25811	0.189181	0.3107	0.0937398	0.0611	2.35043e-06
gene36660	0.679821	0.668093	1.48252	0.173189	0	0	0.0611881	0.0324884
gene23351	1.47894	1.2704	1.76789	0.100472	0.0888512	0.0871223	0.0611979	0.0102029
gene09100	9.70336	10.6838	9.35574	0.652332	0.516157	0.654971	0.0613074	0.00161621
gene07863	0.762799	0.571154	0.475279	0.111045	0	0	0.0613766	0.00357835
gene18609	1.95458	1.79281	1.89443	0	0.117427	0.230283	0.0616308	2.69621e-05
gene18677	0.227147	0.330709	0.220156	0.0257188	0	0.0223015	0.0617217	0.00266862
gene01267	1.15515	1.13522	0.886345	0.196187	0	0	0.061758	0.000787238
gene02368	0.318331	0.20856	0.231401	0	0	0.0468811	0.0618246	0.00301795
gene28396	5.6263	5.24254	4.81694	0.191112	0.507021	0.276198	0.0621155	4.11667e-05
gene31777	0.437171	0.537037	0.595851	0	0.0492453	0.048287	0.0621202	0.00056207
gene03746	26.0614	25.6848	28.1199	1.58889	1.40512	1.96825	0.0621324	5.52629e-06
gene13390	11.3504	9.34083	9.15637	0.98737	0.623692	0.244622	0.062172	0.000221305
gene00962	0.48688	0.451899	0.501389	0	0	0.0896294	0.0622353	0.000173098
gene37844	0.909208	0.992804	0.908764	0.0386045	0.136557	0	0.062318	5.83619e-05
gene24866	3.08313	3.15943	2.01131	0.161117	0.213723	0.13971	0.0623405	0.0197235
gene02614	2.76061	2.95096	2.64044	0	0.392803	0.128387	0.062403	5.87454e-05
gene32506	1.33686	1.8143	1.31886	0.194614	0	0.0843779	0.0624141	0.0012424
gene03655	4.23431	2.25402	2.11612	0.539359	0	0	0.0626837	0.0191037
gene16081	2.84553	2.06506	2.38669	0.223051	0.118352	0.116049	0.062688	0.0084852
gene18447	3.39391	7.59723	5.55097	0.288207	0	0.749739	0.0627457	0.0137912
gene07837	0.751865	0.738895	0.273272	0	0	0.110728	0.0627699	0.027064
gene15423	6.97515	5.3918	7.66025	0.35795	0.723539	0.177365	0.0628572	0.000823299
gene04040	0.437171	0.572839	0.556128	0	0.0984905	0	0.0628875	0.000815153
gene37365	0.444825	0.801445	0.444608	0.0566611	0.0501075	0	0.0631439	0.0444077
gene29414	4.11407	3.88044	3.89292	0.180704	0.319607	0.250711	0.0631779	1.70821e-06
gene08913	16.3401	18.2989	16.9191	0.968081	1.36978	0.923397	0.0632539	1.13244e-05
gene09642	0.47023	0.731688	0.470001	0	0.105939	0	0.0633634	0.00516025
gene24771	0.85313	1.83652	0.708749	0	0	0.215386	0.0633785	0.0426081
gene27493	0.145676	0.31814	0.211789	0	0	0.0429078	0.0635102	0.0156333
gene00186	0.388299	0.636002	0.352827	0	0.0874802	0	0.0635237	0.0101313
gene38448	2.82869	3.05243	3.38672	0	0.149947	0.441089	0.0637729	0.000153645
gene09756	0.360044	0.40438	0.673	0	0.0463512	0.0454493	0.0638645	0.0414841
gene12396	63.3856	71.8495	71.1317	3.74921	4.24625	5.19027	0.0638946	0.00141974
gene23784	4.91758	5.42856	6.6107	0.48052	0.424942	0.178574	0.0639292	0.00048705
gene30424	4.61174	3.89204	4.26147	0.398261	0.281758	0.138138	0.0640925	5.57371e-05
gene17440	29.2955	32.3654	35.4924	0.585351	3.10589	2.53788	0.0641163	9.90208e-05
gene28510	8.53002	8.31888	7.85727	0.597182	0.586789	0.40276	0.0642241	3.19522e-06
gene05406	17.294	16.3978	15.5404	1.15125	1.09641	0.921494	0.0643717	0.000900602
gene00564	13.3381	12.7659	11.6261	0.729764	0.699137	1.00193	0.0644269	2.12886e-05
gene27100	0.460569	0.201166	0.390595	0	0	0.0678286	0.0644556	0.0152768
gene22024	3.89502	4.73033	4.14346	0.484041	0.171222	0.16789	0.0644659	0.000121109
gene01439	30.5444	28.0308	29.6578	1.46077	2.48425	1.75385	0.0645889	4.19131e-06
gene20145	5.26649	5.53884	5.44022	0	0.437129	0.612318	0.064599	1.4067e-05
gene08574	17.4943	17.5398	16.7632	1.62065	0.557356	1.1711	0.0646578	2.2011e-06
gene06278	13.8663	15.1412	14.0795	0.373813	0.793385	1.62072	0.0647043	1.52939e-05
gene10728	5.16724	3.09728	5.11477	0.672199	0	0.194294	0.0647637	0.00419621
gene37566	0.660577	0.706127	0.53073	0	0	0.122885	0.0647638	0.000889138
gene37203	4.72667	3.2903	4.02645	0.451557	0.199664	0.130519	0.0649101	0.000915151
gene00647	10.7446	8.73866	7.27176	0.755103	0	0.982159	0.0649322	0.00135797
gene29759	13.2762	10.7255	11.755	0.762902	0.854572	0.705637	0.06497	0.00428253
gene17427	1.31469	0.704731	1.2163	0	0	0.211217	0.0652766	0.00750577
gene04856	1.37626	1.2379	1.06826	0.0950812	0.0630629	0.0824477	0.0653353	0.00555655
gene37409	0.179275	0.469821	0.586433	0	0.0807781	0	0.0653794	0.0360896
gene30398	42.7503	39.5652	40.4547	3.33595	2.36009	2.3482	0.0655228	2.83414e-06
gene17203	2.14026	1.77615	1.34835	0.218098	0.0642907	0.0630397	0.0656114	0.00220318
gene24848	1.52261	1.06882	1.81834	0	0.0980087	0.192203	0.0658112	0.00364237
gene20671	1.22593	2.61035	1.85656	0.104104	0	0.270816	0.0658582	0.012195
gene31239	7.64529	7.70605	10.26	0.898932	0.529973	0.25983	0.0659371	0.000826687
gene20780	3.1707	4.19314	3.96944	0.119668	0.264567	0.363186	0.0659491	0.000376506
gene23404	8.76292	9.842	11.1593	0.671402	0.712495	0.582192	0.0660554	0.00543088
gene24183	23.3299	24.6	25.6953	1.96113	1.45115	1.45762	0.0661446	5.30934e-06
gene13397	70.367	72.5829	73.1867	5.45858	4.33353	4.51814	0.0662093	2.14386e-07
gene08309	0.148267	0.259038	0.251481	0	0	0.0436709	0.0662899	0.00602874
gene01906	2.54375	3.33315	2.17068	0.338106	0	0.195454	0.0663007	0.00216026
gene24992	0.614353	0.34058	0.412232	0.0481571	0.0425871	0	0.066374	0.00696519
gene13438	3.46264	3.25167	4.7824	0.352852	0.208027	0.203979	0.0665284	0.016652
gene04740	0.202239	0.0795002	0.26462	0	0.0364501	0	0.0667145	0.0380103
gene11173	1.90714	1.40568	1.60295	0.0607322	0.214831	0.0526627	0.0667698	0.000593704
gene30017	0.368455	0.482799	0.80351	0	0.110679	0	0.0668853	0.0190546
gene02365	4.10245	5.12359	3.54129	0.391922	0.462122	0	0.0668929	0.00121157
gene09641	5.15296	4.6595	5.60319	0.347174	0.345396	0.338675	0.066896	0.0032124
gene22910	0.893973	2.3428	1.29969	0.303661	0	0	0.0669377	0.0334305
gene37419	0.443589	0.290624	0.230323	0.0645755	0	0	0.0669498	0.0110245
gene05757	2.17421	2.1803	2.29007	0.0904315	0.079972	0.274455	0.0669507	9.53301e-06
gene21955	3.46776	3.52751	2.91879	0.092993	0.328949	0.241911	0.0669608	0.000115181
gene15212	0.659928	1.17356	1.02796	0.192138	0	0	0.0671474	0.00580987
gene38668	1.92856	1.72579	2.42768	0.239665	0.127167	0.0415641	0.0671479	0.000942849
gene02692	103.599	103.59	103.012	8.537	5.10394	7.19416	0.0671663	7.42469e-08
gene16734	1.89063	1.67821	2.30533	0.124297	0.0824402	0.188618	0.067304	0.000612299
gene07667	7.32057	5.83537	7.09527	0.497324	0.219901	0.646866	0.0673585	0.000193125
gene08475	9.6554	9.67489	7.88569	0.520894	0.511829	0.802991	0.0674498	0.000147636
gene32080	5.6263	6.96275	7.99794	0.382223	0.676028	0.331437	0.0675032	0.00993478
gene07994	0.268696	0.469442	0.455747	0	0.080713	0	0.0676054	0.00612134
gene16818	0.687631	0.836667	0.606962	0.100102	0.044262	0	0.0677365	0.000829012
gene35748	53.7696	47.7594	48.7118	2.1808	4.70088	3.30932	0.0678311	2.0063e-05
gene26104	434.28	457.223	467.515	30.8382	31.9865	29.8646	0.0682032	0.000517577
gene01124	1.78198	1.31343	1.57871	0.170239	0.0501828	0.0984127	0.0682128	0.000489118
gene17284	1.09261	1.52841	0.944497	0.0601836	0.0266113	0.156561	0.0682525	0.00350711
gene01357	0.291926	0.47815	0.318309	0.07437	0	0	0.0683306	0.00590609
gene11353	10.9751	13.8985	11.9938	0.7506	0.663783	1.10647	0.0683764	0.00469717
gene20986	13.2634	12.6216	13.454	1.02782	0.772597	0.891251	0.0684222	1.27263e-06
gene19748	9.97369	12.1953	13.2207	0.706551	1.00934	0.706928	0.0684612	0.00702305
gene16600	0.314874	0.41259	0.28611	0	0	0.069558	0.0686264	0.00215563
gene18554	0.286933	0.234986	0.469297	0.036549	0	0.0316928	0.0688465	0.0128976
gene19712	2.8854	3.49316	3.23737	0.383517	0.169579	0.110853	0.0690469	0.0001057
gene27330	7.85666	8.2037	8.23527	0.464642	0.726978	0.495883	0.0694571	8.6207e-07
gene06435	4.91817	4.91389	4.82639	0.250587	0.387807	0.380261	0.0694926	1.16168e-07
gene01847	0.597183	1.80955	1.84494	0.228204	0.0672699	0	0.0694961	0.0337821
gene21114	1.83417	0.961349	1.86661	0	0	0.324145	0.0695273	0.0101666
gene36399	3.08752	1.61827	3.14212	0	0	0.545644	0.0695273	0.0101666
gene35335	1.03311	0.796306	0.485933	0	0	0.161098	0.0695781	0.0127202
gene20387	153.49	141.232	159.794	9.62283	8.92835	13.1319	0.0697072	1.48235e-05
gene18853	0.681906	1.04244	1.15661	0	0	0.20085	0.0697165	0.0048148
gene24743	0.308466	0.471559	0.523202	0	0	0.0908565	0.0697165	0.00481481
gene20654	5.8118	4.60097	4.92882	0	0	1.06989	0.0697379	0.000723459
gene13200	2.83263	2.53545	2.87112	0.325242	0.143812	0.10576	0.0697658	3.47473e-05
gene12637	0.211474	0.221681	0.184469	0.0430995	0	0	0.0697828	0.000456951
gene07691	1.14001	1.49379	1.03586	0	0.256833	0	0.0699882	0.00221139
gene00327	5.92086	6.52402	5.96688	0.411376	0.282952	0.594527	0.0700017	1.17219e-05
gene02207	0.475816	0.748173	1.17599	0	0	0.168178	0.0700747	0.0244508
gene08494	3.24528	4.07521	3.53857	0.275585	0.48742	0	0.0702644	0.000278528
gene03739	1.01973	1.11349	2.22378	0	0.306315	0	0.070304	0.0278833
gene14986	10.8024	10.02	11.4067	0.695236	0.768529	0.803813	0.0703581	0.00151971
gene00216	112.939	113.089	110.582	8.35067	8.5261	6.84615	0.070476	4.50954e-08
gene29567	11.1856	9.96931	10.6582	0.71882	0.908113	0.62331	0.0707331	1.08234e-05
gene27813	0.319628	0.366467	0.464687	0.0814274	0	0	0.0707583	0.00214566
gene21260	392.122	368.888	370.953	28.0788	26.13	26.1459	0.070987	0.000409955
gene21154	38.2043	37.7017	34.801	3.28482	2.36695	2.2154	0.0710629	6.59756e-06
gene13266	60.6332	60.1626	56.8444	3.82695	3.821	4.9777	0.0710743	1.60886e-06
gene22567	4.13264	3.7229	2.9415	0.614143	0.0775871	0.0760774	0.0711128	0.0010436
gene17350	2.11153	3.26482	2.02607	0	0.228339	0.298528	0.071175	0.00500177
gene17477	11.6731	11.7569	11.6116	0.939097	0.876616	0.678599	0.0711814	2.72751e-08
gene04470	128.666	133.632	147.91	10.5092	9.29365	9.40211	0.0711952	0.00197633
gene04170	4.48434	4.67796	4.52567	0.354925	0.313874	0.307766	0.0713447	2.52492e-07
gene29745	0.945963	1.6527	1.60449	0.16066	0	0.139313	0.0713687	0.00508107
gene14750	4.18718	4.48904	3.87385	0.387895	0.171515	0.336356	0.0713754	3.32375e-05
gene31737	0.593935	0.667073	0.555097	0.129693	0	0	0.0714129	0.000490763
gene24722	1.46918	1.36085	1.06797	0.0516251	0.182616	0.0447657	0.071577	0.000705634
gene32450	5.36553	5.89332	5.23864	0.428833	0.426637	0.325372	0.071577	1.49378e-05
gene11247	50.2851	48.4171	46.7023	3.66807	3.58785	3.18069	0.0717764	0.000414716
gene13349	1.6304	2.41502	1.75198	0.288943	0.127761	0	0.0718777	0.00224142
gene23785	3.79498	5.80146	4.53642	0.257812	0.683979	0.0745189	0.0719111	0.00204262
gene21645	0.200512	0.394107	0.242927	0	0.0602314	0	0.0719142	0.0139952
gene16250	16.444	14.931	16.3678	1.32108	1.04531	1.08526	0.0722967	7.80766e-06
gene37773	2.09632	2.47816	2.78269	0.0464393	0.164272	0.322151	0.0724276	0.000443605
gene04121	5.15564	6.22366	5.99046	0.537784	0.402416	0.322842	0.072715	8.3745e-05
gene23773	1.19914	1.2691	1.07283	0.0939963	0.0831244	0.0815069	0.0730367	0.00264123
gene19818	2.83574	2.81999	2.90797	0.30961	0.182533	0.134236	0.0731434	1.46866e-06
gene36808	22.1507	23.9812	22.9973	1.46769	1.92453	1.66765	0.0731944	2.53733e-06
gene28118	28.3007	28.6247	32.319	1.82967	1.77215	2.94648	0.0733749	3.34061e-05
gene26643	6.64247	6.46571	6.39205	0.193396	0.399063	0.838496	0.0733814	7.87424e-06
gene15936	4.72982	4.83051	4.49998	0.354398	0.313407	0.36877	0.0737235	1.63077e-06
gene12965	5.29289	5.95737	6.56047	0.345743	0.489206	0.479687	0.0738114	0.00392375
gene04071	1.26981	1.05379	1.04612	0.172529	0.076287	0	0.073839	0.000302277
gene19218	2.89539	3.26699	2.65037	0.218554	0.338232	0.0947572	0.0739318	0.000145646
gene10417	36.0403	42.1798	40.3299	3.21594	2.2183	3.34637	0.0740667	3.87931e-05
gene15749	0.450916	0.516993	0.573612	0.114874	0	0	0.0745197	0.000804374
gene18241	0.964132	2.34619	1.90229	0.140354	0.24824	0	0.0745487	0.0177333
gene24317	0.643504	0.766549	0.680399	0	0.0527184	0.103385	0.0746745	0.000165142
gene22535	14.9287	13.8709	15.6859	1.38297	1.10071	0.839452	0.0747016	1.52433e-05
gene15112	27.4187	25.9534	23.4318	2.05793	2.16989	1.50996	0.0747069	3.65866e-05
gene23654	1.33493	0.966666	1.02146	0	0	0.248333	0.0747304	0.00192654
gene20615	10.0286	8.80619	8.96061	0.709683	0.753119	0.615388	0.0747673	0.00181666
gene24476	3.10188	3.04837	2.38008	0.175605	0.310589	0.152273	0.0748467	0.000377133
gene09384	7.59247	7.62562	8.40472	0.667654	0.590431	0.510831	0.0748817	1.10937e-05
gene12476	1.53801	1.97655	1.63401	0.120559	0.21323	0.0522703	0.074984	0.000354864
gene24544	3.58037	3.90957	4.56907	0.405388	0.3585	0.14061	0.075006	0.000249721
gene10847	2.16208	2.60769	2.50036	0.150219	0.221408	0.17368	0.0750064	0.00296816
gene29857	3.69006	2.973	3.1536	0.203258	0.224686	0.308439	0.0750136	0.00430859
gene26134	1.57071	1.69495	1.77983	0.0941525	0	0.285749	0.0752953	0.000115211
gene08397	1.1762	1.54121	2.28	0.199763	0.176658	0	0.0753232	0.00960999
gene32139	0.317573	0.485481	0.461699	0	0.0953951	0	0.0754258	0.0031432
gene14529	1.38406	1.51132	1.90901	0.108492	0.159906	0.0940765	0.0754465	0.0102906
gene26704	2.07814	1.98394	1.33799	0.302525	0.0535069	0.0524657	0.0756468	0.00253194
gene10090	1.14392	1.81119	1.52448	0	0.171809	0.168466	0.0759615	0.00237652
gene08409	11.217	10.4668	10.007	1.03913	0.918944	0.450531	0.0760033	1.60339e-05
gene38706	2.4793	3.37647	2.89575	0.141937	0.326352	0.196924	0.0760111	0.00052551
gene17103	13.8041	14.2717	14.7326	0.975726	1.15049	1.12811	0.0760208	1.10967e-06
gene20341	32.0442	32.5174	30.2406	2.86437	1.88171	2.48378	0.0762626	2.60748e-06
gene06448	0.918601	0.988731	0.476962	0.0668627	0	0.115957	0.0766768	0.0109604
gene08394	24.8808	20.6425	21.3581	1.6563	2.47877	0.994311	0.0766937	0.000117142
gene06287	4.32059	5.20485	4.10319	0.426077	0.313996	0.307887	0.076894	0.00587573
gene22959	1.23501	0.943991	2.54362	0	0	0.363762	0.0770256	0.045573
gene16677	0.632257	0.662773	0.183839	0	0.113953	0	0.0770543	0.0461967
gene26400	0.226192	0.237109	0.0657691	0	0.0407671	0	0.0770543	0.0461967
gene37943	2.15354	2.18467	3.0299	0.0707909	0.375618	0.12277	0.077249	0.00168966
gene36088	1.12058	1.53825	1.66792	0	0.240434	0.0943023	0.0773643	0.00176077
gene14720	0.172997	0.113342	0.282948	0.0440722	0	0	0.0774164	0.0277921
gene38221	240.212	207.595	204.163	18.7881	18.0392	13.654	0.0774288	0.0028087
gene22626	136.179	139.254	140.696	11.4443	10.9302	9.86695	0.0774796	8.85372e-08
gene04247	0.932919	1.39707	1.90529	0.09054	0.120102	0.117765	0.0775407	0.0433389
gene13360	10.9557	11.1365	9.99107	1.01492	0.598357	0.88007	0.077715	1.25638e-05
gene19534	1.79356	1.8279	2.49889	0.253845	0.0897937	0.13207	0.0777257	0.00131567
gene14894	3.65159	2.5091	2.46018	0.272273	0.240781	0.157397	0.0777708	0.0202295
gene07533	1.88146	2.02284	1.85862	0.147481	0.173897	0.127885	0.0779577	4.80332e-06
gene36229	4.75655	5.38008	4.76238	0.320088	0.525694	0.317209	0.0780583	3.04216e-05
gene00834	4.33197	4.77817	5.14201	0.279392	0.543569	0.290723	0.0781414	6.19669e-05
gene29410	0.130382	0.384399	0.236942	0	0.0587477	0	0.0781508	0.038733
gene11568	1.14588	2.01336	1.098	0.0530766	0.18775	0.0920486	0.0781905	0.0457816
gene25970	2.90195	2.45579	2.46106	0.154019	0.190686	0.267109	0.0782491	9.25702e-05
gene23989	1.20489	1.31567	0.875852	0	0	0.266168	0.0783675	0.00279626
gene21464	53.2929	52.9995	56.4887	4.5436	3.3484	4.87796	0.0784486	2.04922e-06
gene07265	8.2207	7.46175	9.58613	0.698092	0.154337	1.13501	0.0786525	0.000342526
gene18985	1.47709	1.93547	2.59482	0.250865	0.221849	0	0.0786889	0.00524246
gene28057	0.246454	0.282569	0.268727	0.0627857	0	0	0.0787035	0.000472264
gene32023	0.162501	0.248419	0.196875	0	0	0.0478635	0.0787494	0.00324581
gene09512	0.313985	0.479996	0.380402	0	0	0.092482	0.0787494	0.00324581
gene35778	108.597	101.817	104.802	8.15234	8.28316	8.4228	0.0788611	0.000402943
gene10292	5.3696	5.83985	5.07423	0.328306	0.387111	0.569367	0.0789001	2.85887e-05
gene06873	0.749331	1.63645	1.39201	0	0.22509	0.0735699	0.0790565	0.0131337
gene31061	1.35162	1.66689	1.56046	0.0810197	0	0.281018	0.0790653	0.000352842
gene05383	111.725	108.387	109.33	8.48759	8.71374	8.88257	0.079176	7.93177e-05
gene10378	1.94642	2.08063	2.23403	0.313176	0.0923179	0.0905215	0.0792221	6.58223e-05
gene08593	4.5635	5.06203	4.79529	0.414386	0.488609	0.239551	0.0792289	1.06327e-05
gene32054	0.616647	0.555509	0.560315	0	0.0694625	0.0681109	0.0794087	6.10362e-05
gene16792	25.4239	24.5035	26.8306	2.28387	1.95659	1.85663	0.0794326	4.36465e-06
gene30740	0.600166	0.47185	0.261763	0	0	0.106065	0.0795219	0.0174571
gene10956	2.90255	2.23724	2.73048	0.173987	0	0.452608	0.0796153	0.000540299
gene19774	1036.21	1130.61	1082.33	82.5312	85.7199	91.1339	0.0798316	0.000681798
gene32375	0.868365	0.76972	0.742623	0.0520522	0.138095	0	0.07987	0.000192871
gene02482	0.848773	1.03634	1.00962	0.196573	0.0347674	0	0.0799177	0.000458949
gene38245	4.666	3.43913	3.9369	0	0.300344	0.662626	0.0799674	0.000798576
gene36531	10.2008	7.81814	7.27526	0.392261	0.780506	0.850354	0.0799834	0.0115939
gene23937	2.40221	1.70145	2.59571	0.132319	0.117015	0.286845	0.0800344	0.00176386
gene08953	2.13182	1.43549	1.42052	0.241376	0.0533643	0.104652	0.0800732	0.00317033
gene09421	1.70154	1.44267	1.34602	0.0509975	0.045099	0.265329	0.0804915	0.000430667
gene10561	0.788303	0.946861	1.14606	0	0	0.232189	0.0805868	0.00240003
gene36659	354.186	336.943	334.712	27.8479	27.941	27.0052	0.0807085	0.000372237
gene37020	2.10143	1.91767	2.94602	0.229437	0.135267	0.198952	0.0809254	0.0206475
gene06730	7.90706	5.32845	5.25511	0.690643	0.407174	0.399251	0.0809637	0.0218064
gene00323	1.30001	0.638791	0.472499	0	0.195253	0	0.0809743	0.047319
gene00120	0.526282	0.413762	0.229538	0	0.0948531	0	0.0811	0.0176885
gene02077	5.1623	5.97163	5.57021	0.493173	0.363443	0.498919	0.0811497	2.75986e-05
gene04285	0.742528	1.08522	0.871914	0.116409	0.102944	0	0.0812519	0.00148193
gene07080	171.79	170.546	170.138	14.9067	13.5206	13.2575	0.0813402	2.55664e-09
gene06697	9.05111	10.148	8.97443	0.771826	0.784938	0.736201	0.0813873	0.00189985
gene23276	1.06919	1.3718	0.971512	0	0.120439	0.15746	0.0814357	0.00128289
gene38128	218.991	213.416	218.46	19.2704	17.6545	16.1088	0.0814818	6.04998e-08
gene13547	2.49145	1.79028	1.98634	0.0818984	0.144852	0.284066	0.081495	0.000906286
gene20632	0.164181	0.0806745	0.208856	0	0.0369885	0	0.0815243	0.0245955
gene00137	14.0061	12.6468	13.1182	1.64683	0.809086	0.793343	0.0816992	1.53416e-05
gene31349	0.195688	0.42736	0.189665	0.0664704	0	0	0.0817882	0.0377051
gene15055	17.7074	19.1385	18.2419	1.43665	1.72786	1.34542	0.081868	2.60212e-06
gene00739	1.09778	2.78702	2.09475	0	0.247321	0.242508	0.0819173	0.0211726
gene17872	2.04321	1.69561	0.891148	0.138806	0	0.240725	0.0819726	0.0152413
gene02366	1.55673	3.46772	2.26323	0.31727	0.280574	0	0.0820348	0.0170408
gene11522	163.394	156.866	156.646	12.1956	14.1432	12.7915	0.0820504	3.61571e-07
gene38360	1.5475	1.71917	1.17381	0.0685626	0	0.297263	0.0823844	0.00180938
gene30643	0.136717	0.11943	0.231891	0	0	0.0402689	0.082512	0.0163292
gene35330	0.744728	1.8297	1.48873	0	0.335561	0	0.0825861	0.0215402
gene19042	1.75686	1.72655	1.4048	0.298381	0.105548	0	0.0826332	0.00046751
gene21396	8.69426	9.70132	9.77627	0.63679	0.856947	0.840273	0.082849	1.73086e-05
gene18816	3.32398	2.17776	1.82693	0.247846	0.146119	0.214914	0.0830819	0.0378801
gene31527	1.83837	1.94563	2.62129	0.216156	0.191154	0.124957	0.0830979	0.0144361
gene15159	0.139988	0.41272	0.30528	0.0713259	0	0	0.0831315	0.0339651
gene02629	4.96208	5.59635	5.23019	0.650121	0.319403	0.344507	0.0832265	2.22235e-05
gene02002	0.443185	0.174216	0.322159	0	0	0.0783221	0.0833604	0.024912
gene06994	2.80212	2.85577	4.30014	0	0.280574	0.550229	0.0834304	0.00413044
gene25122	21.4573	20.4617	20.5215	2.17729	1.59772	1.44612	0.0836177	1.06603e-06
gene23541	8.64914	9.22334	7.75869	0.750103	0.663344	0.731741	0.0836944	0.00285947
gene19727	0.145153	0.166424	0.0791355	0	0.0327016	0	0.0836974	0.0137544
gene30433	8.75847	9.70137	8.56526	0.577885	0.908525	0.779491	0.0838443	2.23903e-05
gene21551	5.69047	4.92	6.30647	0.427776	0.504397	0.494583	0.0843389	0.00583794
gene25529	1.204	0.788817	0.914988	0	0.197272	0.0483584	0.0844729	0.00288619
gene35317	9.08094	7.77405	8.53741	0.740297	0.872897	0.534945	0.0845977	3.84869e-05
gene29147	0.726475	0.951924	1.2322	0.246766	0	0	0.0847817	0.00612384
gene01986	227.545	225.337	220.84	17.0855	21.2347	18.8767	0.0848968	9.56873e-08
gene24268	0.117001	0.15331	0.14175	0	0.0351456	0	0.0852923	0.00137849
gene13985	1.86472	1.57076	1.64596	0.135729	0.180045	0.117694	0.085304	6.70829e-05
gene05450	13.604	12.352	12.6236	1.02523	1.37968	0.889006	0.0853797	8.56836e-06
gene32662	0.738017	0.518062	0.440678	0.0268593	0.0950106	0.0232905	0.0855516	0.00493599
gene29734	13.5946	12.7439	13.9531	1.08909	1.04017	1.32214	0.0856607	4.86117e-06
gene30256	1.80322	1.41769	1.62539	0.220504	0.195	0	0.0857362	0.000356662
gene18198	0.57591	0.880406	0.558186	0	0.172996	0	0.0858755	0.00679125
gene06579	5.0523	5.51683	7.34522	0.343229	0.30353	0.892871	0.0859439	0.00166871
gene30755	38.6413	43.187	42.6293	4.63254	2.86771	3.21361	0.0860843	1.57313e-05
gene16318	262.214	244.455	247.208	21.5863	22.6274	20.8862	0.0863534	0.000525061
gene31422	0.438753	0.351335	0.2835	0.0496778	0	0.0430771	0.0863972	0.0023458
gene15011	0.435885	0.475962	0.686514	0.0740297	0	0.0641934	0.086478	0.00388292
gene36258	3.11337	2.43932	3.03311	0.228951	0.20247	0.311976	0.0865845	0.00561545
gene13373	12.6637	12.7297	12.1512	0.995497	1.20641	1.05505	0.0867495	4.90026e-07
gene32076	2.64234	3.23654	4.00855	0.292676	0.362354	0.20303	0.0867828	0.0158153
gene12753	3.10368	3.68559	3.7132	0.395342	0.174808	0.342813	0.0869283	0.00010774
gene08175	22.3378	23.6275	24.0957	1.91975	1.65729	2.53665	0.0872623	3.42615e-06
gene34065	3.38504	4.63414	5.0682	0.463359	0.500824	0.178574	0.0873175	0.00150377
gene07383	2.23241	3.23312	2.39147	0.478924	0	0.207645	0.087383	0.00215818
gene04899	5.1811	5.33039	5.76704	0.412474	0.620103	0.393436	0.0876009	1.29409e-05
gene08998	0.227968	0.19203	0.236734	0	0	0.057554	0.0876368	0.00106144
gene27935	1.10214	0.866501	1.00145	0.112311	0.0993207	0.048694	0.0876489	0.000219518
gene26870	0.725182	1.07981	1.0543	0.13436	0	0.116508	0.0877379	0.00203152
gene26012	0.763922	2.00198	1.66593	0.389228	0	0	0.0878256	0.0262977
gene28191	0.721237	0.945061	0.8738	0.0816622	0	0.141623	0.0879043	0.000576472
gene08551	4.36741	5.95168	5.04785	0.534061	0.47229	0.347325	0.0880902	0.00876771
gene11861	14.3098	16.5703	14.0307	0.881707	1.07962	1.9996	0.0881955	9.84745e-05
gene24069	1.11666	0.956706	1.46734	0.0437656	0.154814	0.113851	0.0882399	0.00221976
gene24550	11.6179	9.03177	9.32762	0.883506	0.859449	0.919337	0.0888102	0.00793798
gene15106	0.555406	1.09165	0.555135	0.0707467	0.125128	0	0.0889453	0.0214667
gene18464	1.01846	1.2132	1.14415	0.0943486	0.083436	0.122719	0.0890167	6.09988e-05
gene18160	0.209192	0.228426	0.253442	0	0	0.061616	0.0891615	0.000974822
gene13883	0.744105	1.23909	1.19449	0.0631886	0.08382	0.136982	0.0893699	0.0240175
gene12119	3.83278	2.72037	3.25047	0.162738	0.431745	0.282229	0.0894274	0.000842935
gene16392	0.463128	0.606852	0.448874	0	0	0.136411	0.0898117	0.00246366
gene11332	8.20262	8.36724	9.69871	0.740643	0.701762	0.917477	0.0898367	0.00302491
gene00630	100.138	99.3729	102.998	9.57595	8.60068	9.08205	0.0901085	1.421e-07
gene21957	0.284273	0.372492	0.413286	0.0965605	0	0	0.0902392	0.00287547
gene25485	410.225	360.548	359.233	35.4072	34.9663	31.5985	0.0902402	0.00228836
gene31787	0.617014	1.15499	1.08926	0.179644	0.0397164	0.0389436	0.0902762	0.00783797
gene31993	5.44412	5.05297	4.988	0.635674	0.613254	0.15033	0.0903617	2.50038e-05
gene01309	0.486682	0.318858	0.29935	0	0.0337369	0.0661609	0.0904143	0.00583051
gene02708	2.71609	2.55516	2.58187	0.212905	0.25104	0.246155	0.0904226	1.28012e-06
gene29591	0.730486	0.899748	0.870845	0.148877	0	0.0774573	0.0904946	0.000361432
gene09386	83.02	88.065	87.7799	7.50018	8.88106	7.05479	0.0905339	1.39985e-06
gene23930	3.65928	3.49626	3.43583	0	0.824402	0.134727	0.0905576	0.000261932
gene00989	24.3243	20.844	20.0822	1.88776	2.03233	1.99279	0.090618	0.00429522
gene03666	4.05058	3.37348	3.89265	0.349801	0.433079	0.242658	0.0906215	8.50522e-05
gene01141	5.44046	4.10584	3.75453	0.280708	0.6206	0.304262	0.0906388	0.00154728
gene20138	0.635954	0.787017	0.410921	0.072006	0.0318388	0.0624386	0.0906724	0.0351514
gene12966	160.78	152.525	154.709	14.4795	15.0781	13.0105	0.0909549	6.20641e-07
gene17600	71.5326	92.0492	90.3971	6.72864	8.59501	7.77947	0.0909647	0.00693444
gene14282	0.295221	0.0967094	0.321902	0	0	0.0652164	0.0913609	0.0436621
gene12051	3.61406	4.30071	3.2705	0.300638	0.265866	0.456212	0.0914342	0.000390587
gene16503	0.486436	0.697149	0.906098	0	0.164384	0.0268643	0.0915204	0.00855049
gene00748	1.7837	2.27159	2.19986	0.14296	0.25285	0.177093	0.0915892	0.00026086
gene03871	4.72776	3.85604	5.26025	0.491604	0.521692	0.25577	0.0916687	0.000555106
gene15052	2.27162	2.73429	3.18735	0.376834	0.0476069	0.326764	0.0916857	0.000940139
gene38577	6.72604	8.21584	8.94986	0.464679	0.719132	1.00734	0.0917118	0.000424087
gene15672	3.98309	4.03747	4.31575	0.459495	0.406348	0.265628	0.0917188	5.96849e-06
gene00141	0.817499	0.707754	0.551808	0.0595038	0.105243	0.0257988	0.091738	0.00144578
gene37531	6.05726	5.86257	5.68404	0.364739	0.521046	0.729868	0.0917783	3.84633e-06
gene30047	4.3454	4.90726	5.27843	0.466113	0.515251	0.353658	0.0918736	8.98314e-05
gene29005	4.52777	4.59405	4.92241	0.326649	0.46941	0.495682	0.0919767	5.68389e-06
gene00660	1.13751	0.922698	0.629999	0.0551976	0.0488133	0.14359	0.0920381	0.00561749
gene37039	0.520003	0.255516	0.472499	0	0	0.114872	0.0920438	0.013712
gene06369	0.900613	0.885077	0.845617	0.0764791	0.0338166	0.132635	0.092323	1.74395e-05
gene26321	0.0920503	0.180925	0.167282	0	0	0.0406691	0.0923757	0.0123745
gene18226	2.17943	1.90385	2.90448	0	0.327336	0.320967	0.092777	0.002643
gene36029	2.6163	1.99058	2.02454	0.0860026	0.380277	0.149151	0.0928052	0.000831603
gene37011	0.324812	0.404331	0.519445	0	0.0585417	0.0574026	0.0928603	0.00320153
gene27253	6.08697	5.77426	5.66918	0.775348	0.62853	0.224109	0.0928664	1.38505e-05
gene37563	5.15227	4.81639	4.47606	0.448196	0.622846	0.277603	0.0933659	3.74963e-05
gene13566	3.77326	3.07699	3.53069	0.327239	0.217042	0.425638	0.0934325	0.000123156
gene28356	2.65464	2.93092	3.25191	0.300572	0.221506	0.304074	0.0934828	0.00347538
gene38037	1.37824	1.27479	1.26706	0.0413076	0.146119	0.179095	0.0934985	2.72217e-05
gene35900	0.827753	0.347082	0.57764	0.13496	0	0.029257	0.093706	0.021615
gene36828	1.48946	0.792871	1.31956	0.0474311	0.125835	0.164516	0.0937793	0.00688587
gene26865	13.1606	10.6944	12.6072	1.50743	1.0113	0.901476	0.0938017	0.000138782
gene09835	12.8576	14.5201	13.5277	1.72398	1.06721	1.04644	0.093817	2.03213e-05
gene12733	5.17592	4.48313	4.59149	0.715173	0.158113	0.465111	0.093919	8.89225e-05
gene29474	5.65236	5.28686	6.19023	0.416835	0.603201	0.591464	0.0940778	4.32256e-05
gene28490	4.66452	5.18722	5.53223	0.625431	0.442473	0.379631	0.0940936	6.01482e-05
gene01747	1.32803	1.36187	1.76285	0.0588392	0.156101	0.204085	0.0941047	0.000773036
gene21313	1.80651	1.64384	1.49557	0.153407	0.0904423	0.221706	0.0941291	0.000105813
gene31548	0.0647166	0.1272	0.117609	0	0.0291601	0	0.0942089	0.0126254
gene04423	2.06728	1.30926	2.3042	0.351102	0.186296	0	0.0945998	0.00564353
gene05941	11.0265	10.1912	10.0192	1.15372	0.97592	0.82644	0.0946344	8.42444e-06
gene18459	1.38623	1.32104	2.38178	0.256838	0.113566	0.111356	0.0946658	0.044103
gene08990	6.39614	6.51861	7.69745	0.362102	1.0247	0.565181	0.0947006	0.000171395
gene26617	0.655204	0.889197	0.714419	0.0476907	0.0421747	0.124062	0.0947076	0.000814643
gene32406	6.42827	5.81965	6.07467	0.535957	0.631955	0.56802	0.0947427	0.000786338
gene08602	8.35813	8.6226	7.84397	0.572048	0.843139	0.936964	0.0947504	7.80056e-06
gene08853	11.1151	10.3978	9.62072	1.1093	1.03263	0.810028	0.0948158	2.86499e-05
gene30092	2.53966	2.54895	2.98522	0.330381	0.292168	0.143241	0.0948483	0.000102478
gene30968	13.9082	16.417	17.5465	1.17131	1.03583	2.33605	0.0949036	0.000232596
gene27311	3.03483	3.89379	3.58487	0.322143	0.34186	0.335208	0.0950408	0.00619346
gene06821	9.79841	9.02754	10.684	0.624052	0.827809	1.35284	0.0950426	7.11981e-05
gene38361	0.347346	0.549959	0.504984	0.0294962	0.0782538	0.025577	0.0950782	0.00267317
gene35413	1.3206	2.52354	1.75994	0.336432	0.0991732	0.0972434	0.0950822	0.00936591
gene25330	2.1917	2.1539	2.16218	0.106353	0.282155	0.230554	0.0951262	3.27486e-06
gene09738	0.385271	0.504833	0.910196	0	0.086798	0.0851091	0.095488	0.0282285
gene38507	4.10071	4.52487	3.70256	0.219933	0.233394	0.7247	0.0955559	0.000212866
gene29058	1.30001	1.17112	0.531562	0	0	0.287181	0.0956413	0.0241512
gene06301	16.6153	18.2431	17.5755	0.934148	2.16852	1.92382	0.0958632	1.27341e-05
gene11339	9.33326	10.3396	10.6907	0.691698	1.17241	1.04964	0.0959617	2.92691e-05
gene12150	8.26811	6.03129	5.94827	0.34744	0.768136	0.828508	0.0960152	0.00140545
gene13371	0.384937	0.819644	0.699544	0.0980654	0	0.0850354	0.09616	0.012579
gene35342	0.676202	0.959887	0.798757	0.0574223	0.152342	0.0248963	0.0963759	0.00126613
gene32332	58.9946	55.2352	50.823	5.72048	6.34654	3.87813	0.0966063	3.62866e-05
gene22176	1.02601	1.19503	1.24304	0.232339	0.102733	0	0.0967279	0.000376492
gene28171	0.345546	0.45278	0.251184	0	0	0.101778	0.0969768	0.00939648
gene38174	18.6702	19.5876	19.1372	1.97314	1.64887	1.94642	0.0970194	4.40604e-07
gene18472	0.661611	1.01142	0.641249	0.224733	0	0	0.0971072	0.00793204
gene10508	0.334791	0.511803	0.324487	0.11372	0	0	0.0971072	0.00793204
gene15553	0.87249	0.857439	0.884582	0.0701914	0.0620728	0.12173	0.0971479	2.62725e-06
gene06120	3.15453	2.18831	3.64195	0.378182	0.16722	0.327933	0.0972015	0.0220783
gene27352	4.81783	4.43182	5.37706	0.644681	0.35084	0.430017	0.0974613	0.000107146
gene25967	55.5753	52.8021	52.4342	5.76872	4.33353	5.59389	0.0976058	1.53976e-06
gene16280	1.55819	1.36116	1.24055	0.0756111	0.133731	0.196694	0.0976074	0.000225226
gene11935	14.9581	14.8849	14.9422	1.72559	1.44122	1.20536	0.0976251	9.12825e-05
gene30208	6.21877	4.3322	5.14998	0.481298	0.42563	0.626022	0.0976342	0.0123424
gene32566	2.88703	2.4169	1.98204	0	0.144538	0.566903	0.0976453	0.00215854
gene07283	9.93917	10.4097	9.15839	0.570607	1.38767	0.927732	0.0978068	3.40498e-05
gene02455	0.156948	0.123393	0.0456353	0.0319869	0	0	0.0981264	0.0474257
gene12501	0.972998	0.52498	0.582473	0	0.103156	0.101149	0.0982026	0.0124581
gene30993	46.3345	43.6592	44.2777	4.24414	4.92614	4.02524	0.098275	1.19331e-06
gene37103	6.17768	5.97771	5.14699	0.726371	0.428238	0.545877	0.0982805	9.16394e-05
gene08828	20.4006	18.1699	20.0014	2.07148	1.57019	2.117	0.0983178	1.55964e-05
gene05739	0.645912	0.740565	0.586906	0	0.194024	0	0.0983205	0.00165611
gene07978	4.75697	3.91476	4.59651	0.53204	0.261391	0.512609	0.0984335	0.000126893
gene28793	2.77071	2.06857	2.85718	0.0656612	0.522599	0.17081	0.0986259	0.00126098
gene32039	1.55673	2.03984	2.26323	0.158635	0.350717	0.0687786	0.0986605	0.00142714
gene16479	5.75314	4.4226	4.23782	0.39084	0.760396	0.271127	0.0986823	0.000974093
gene09550	1.36103	0.743084	0.824463	0.154103	0.0681394	0.0668135	0.0987018	0.0426165
gene18845	0.118973	0.175381	0.23783	0	0	0.052564	0.0987703	0.0142794
gene12919	7.0095	6.49495	5.75044	0.918369	0.541432	0.442414	0.0987912	0.00012425
gene32247	12.192	11.9151	11.8907	0.983567	0.915584	1.66087	0.0988954	1.90146e-06
gene08833	2.7687	3.33109	3.29337	0.256489	0.362916	0.311373	0.099091	0.000105808
gene13771	3.5727	3.74514	3.75131	0.283164	0.357732	0.456002	0.099095	1.72274e-06
gene11468	2.97891	1.70772	2.03009	0	0.503341	0.164516	0.099432	0.00789371
gene14684	10.3764	9.79412	6.3922	1.07531	0.633955	0.932429	0.099451	0.022433
gene37467	18.705	18.6965	19.3495	1.46622	2.48521	1.6952	0.0994984	1.43302e-06
gene16731	7.89929	8.11361	7.66853	0.727059	0.413335	1.21588	0.0994987	1.17495e-05
gene00679	11.2382	12.7086	12.4777	1.09814	1.10986	1.42835	0.0998324	2.01266e-05
gene15592	3.83808	5.68295	5.57993	0.625776	0.138349	0.746115	0.10001	0.00194288
gene13954	2.84515	2.60967	1.79243	0.386572	0.17093	0.167604	0.100052	0.00266063
gene26777	2.56416	2.19124	1.78289	0.454425	0.200933	0	0.100234	0.00168255
gene18424	673.614	645.27	633.443	60.0515	68.6169	67.0239	0.100235	1.12945e-06
gene37845	0.547241	0.756905	0.928198	0.0619614	0.0547948	0.107457	0.100439	0.023944
gene06098	39.4764	37.7986	38.1718	4.14846	3.70569	3.74259	0.100451	3.24297e-07
gene21581	2.06766	2.3432	2.11235	0.0569459	0.302157	0.296277	0.100469	7.63799e-05
gene16678	0.745095	0.732242	0.557553	0.0669946	0.118492	0.0193643	0.100669	0.000803272
gene18030	0.351048	0.632486	0.287081	0.0894319	0	0.0387745	0.100901	0.0251918
gene24649	2.36608	3.38876	3.43989	0.336432	0.446279	0.145865	0.10099	0.00157527
gene38435	4.60167	5.83021	4.82079	0.758551	0.243933	0.538169	0.101009	0.000356813
gene08674	1.13619	1.25777	1.25311	0.159698	0.0706132	0.138478	0.101119	2.2046e-05
gene22597	0.303069	0.248201	0.110153	0	0	0.0669501	0.101221	0.0323389
gene38426	9.30485	11.5274	15.2494	1.37918	1.67704	0.597966	0.101275	0.00359189
gene17869	0.830368	0.99091	0.754511	0.181321	0.0534498	0.0262049	0.101319	0.000798595
gene20412	0.30714	0.380097	0.223266	0	0.0922612	0	0.10133	0.0075937
gene16097	24.5765	25.6392	25.7705	2.87963	2.93241	1.89168	0.101383	1.4771e-06
gene04495	0.705159	1.01062	0.768889	0.134733	0.0397164	0.0778873	0.101558	0.00155514
gene24659	36.2176	31.4645	36.1484	3.35516	3.47866	3.71194	0.101567	0.00245695
gene13964	0.68824	0.40582	0.700411	0	0	0.182444	0.10167	0.00917004
gene08496	57.1248	52.9247	51.437	5.57906	4.93377	5.93311	0.101841	9.70838e-06
gene29389	5.85004	5.0883	5.13232	0.873645	0.318128	0.445625	0.101887	8.68357e-05
gene30649	0.294161	0.27532	0.213831	0.0428225	0	0.0371327	0.102073	0.00107113
gene07123	9.07353	15.0268	12.6418	1.28419	0.908525	1.55898	0.102109	0.0227739
gene18982	0.538985	0.431597	0.740062	0.122053	0	0.052918	0.102284	0.00619679
gene29956	0.481172	0.409822	0.489681	0.0980654	0.0433614	0	0.102433	0.000407633
gene16740	0.226838	0.148617	0.274821	0	0	0.0668135	0.102746	0.0106313
gene27627	0.252615	0.579267	0.275446	0	0.113824	0	0.102791	0.0415894
gene04404	0.222079	0.509246	0.24215	0	0.100065	0	0.102791	0.0415894
gene06995	171.862	138.074	142.262	15.7002	16.3636	14.4244	0.102805	0.00601123
gene38676	24.3216	25.4136	25.5323	2.41692	2.35111	2.9722	0.102836	8.17567e-07
gene14891	9.08861	10.2851	9.38843	1.06353	1.09727	0.806938	0.103182	2.05323e-05
gene18287	0.815105	1.06806	0.861839	0.151021	0.0667766	0.0654772	0.103196	0.000579275
gene11161	18.6733	15.9885	15.549	2.01361	1.55812	1.61511	0.103301	0.00359774
gene14410	1.80282	1.908	1.51212	0.353292	0.187458	0	0.103534	0.000565232
gene29510	5.94998	5.30822	7.1779	0.774024	0.912664	0.223726	0.103624	0.000720587
gene35758	1.38247	1.24217	1.63662	0.161003	0.0711904	0.209415	0.103633	0.000481364
gene00807	10.6063	9.54767	9.5277	0.615096	1.24332	1.21913	0.103685	2.73628e-05
gene22490	6.95118	4.82207	5.99417	0.625009	0.675545	0.541964	0.103702	0.0129203
gene28364	0.776502	1.23551	0.967633	0.113039	0	0.19604	0.10373	0.003545
gene05515	2.38789	2.96131	2.87234	0.347618	0.230559	0.276311	0.103933	0.000172327
gene15174	9.96978	7.98939	8.80446	1.09151	0.816763	0.873677	0.103945	0.00443222
gene14452	4.37049	3.57041	4.19676	0.494849	0.291742	0.476776	0.104087	0.000134679
gene22456	1.01786	1.06699	1.62779	0.207446	0	0.179883	0.104327	0.00578214
gene26360	0.475907	0.415731	0.538137	0.0538846	0.0953044	0	0.104344	0.000679342
gene30434	6.66281	6.81306	8.32869	0.444178	0.841722	0.990412	0.104396	0.00030536
gene31978	0.272762	0.536114	0.462644	0.0926507	0	0.0401701	0.104458	0.0102021
gene21216	0.479416	0.289936	0.268074	0.0751596	0.0332332	0	0.104483	0.0117798
gene22841	0.435032	0.475031	0.421643	0.0738849	0.0653391	0	0.104546	0.000149383
gene21363	3.09891	4.44875	5.00222	0.417954	0.451748	0.442958	0.104595	0.021993
gene31559	1.34728	2.20673	1.86079	0.205937	0.182118	0.178574	0.104645	0.0229362
gene04942	0.0848911	0.0556178	0.102848	0	0.0255002	0	0.104785	0.0109143
gene36897	4.09468	3.89423	4.08068	0.201899	0.654672	0.408503	0.104815	1.60061e-05
gene37687	0.256699	0.235453	0.447838	0.0523166	0.0462655	0	0.104876	0.0156805
gene32303	0.656079	0.698491	0.596144	0.0835702	0.0246347	0.0966216	0.105001	9.58283e-05
gene13803	1.44084	1.65198	1.45884	0.157313	0.139118	0.181881	0.105085	3.86779e-05
gene10470	254.588	282.446	276.827	26.968	30.288	28.2955	0.105118	0.00108083
gene12254	0.3788	0.4609	0.550712	0	0.146297	0	0.105219	0.00398037
gene11994	3.67308	2.92963	3.48265	0.488213	0.57566	0	0.105487	0.000462565
gene01116	8.35301	8.53727	6.71962	0.113492	0.802925	1.5746	0.105507	0.000598048
gene10042	10.0736	11.8607	9.58673	1.33895	0.920956	1.07504	0.105801	0.000180211
gene26926	33.8166	33.3948	35.6975	3.5186	3.45737	3.92282	0.105907	1.84318e-06
gene04332	56.3875	49.7137	51.1098	4.25632	5.64604	6.76644	0.106028	2.66409e-05
gene10895	4.61326	4.53368	3.87744	0.734536	0.519662	0.127388	0.106077	0.000188172
gene00758	3.63467	3.30312	3.32394	0.358435	0.316977	0.414413	0.106203	1.02868e-05
gene12629	0.890096	1.89527	1.8602	0	0.100265	0.393257	0.106235	0.0167352
gene08500	17.8336	18.3357	20.2796	1.88926	2.70501	1.4042	0.106264	3.6199e-05
gene33954	2.881	3.10529	2.70225	0.757629	0.0837499	0.0821203	0.106289	0.000517056
gene14971	0.678265	0.722112	0.739564	0	0.152807	0.0749168	0.106416	0.000181862
gene28915	4.79218	3.65787	3.95701	0.284468	0.628913	0.411117	0.106753	0.000476417
gene13326	2.93927	2.33112	2.02415	0.157642	0.348521	0.273391	0.106868	0.00138251
gene10865	2.10653	2.43552	1.8015	0.126271	0.223333	0.328481	0.106894	0.000601046
gene28521	4.37314	4.53646	3.70873	0.371362	0.656819	0.322019	0.107003	0.000163549
gene07139	6.14973	5.89442	5.46376	0.348152	0.821024	0.704417	0.107014	2.91413e-05
gene36965	57.6899	55.5935	58.45	5.74615	6.15648	6.51578	0.10725	5.32729e-07
gene36880	2.82416	3.3922	2.54172	0.342606	0.181787	0.415917	0.107365	0.000552665
gene16521	13.7814	13.8694	13.7015	1.73735	1.40837	1.29727	0.107442	1.0268e-07
gene36358	1.85645	1.50377	1.79114	0.103188	0.152088	0.298256	0.107454	0.000239806
gene06738	2.65831	3.04786	1.93237	0.677223	0	0.14681	0.107878	0.00417568
gene19976	0.101184	0.165731	0.147105	0	0	0.0447045	0.107977	0.00713836
gene28114	1.75232	2.04884	1.92048	0.137358	0.242942	0.238215	0.108101	5.14545e-05
gene00646	327.228	291.794	300.437	34.1307	32.9075	32.4767	0.108232	0.00148927
gene37353	3.5122	4.1284	4.12998	0.631592	0.18618	0.456393	0.10825	0.000135371
gene05351	0.972873	0.95609	0.808226	0.141626	0.0626226	0.0921062	0.10827	0.000141508
gene29148	1.76119	2.05133	2.20486	0.299117	0.352693	0	0.108321	0.00046353
gene27540	12.0663	12.3392	12.5767	0.975866	2.07119	0.959029	0.108324	1.00597e-05
gene06827	0.234248	0.115104	0.127709	0	0	0.051747	0.10847	0.0269558
gene15136	8.48346	7.44858	9.27114	1.23498	1.04013	0.458953	0.108481	0.00020313
gene38565	0.460933	0.345129	0.430792	0.134201	0	0	0.108502	0.0029014
gene08435	13.4534	15.1101	14.8245	1.84968	1.4433	1.41521	0.108514	1.69709e-05
gene22342	2.28988	2.82047	3.49556	0.280014	0.37144	0.283276	0.108615	0.0175246
gene36048	2.98792	3.42577	4.56114	0	0.26926	0.924074	0.108734	0.00387659
gene09387	18.489	22.4505	21.0467	2.15481	2.10102	2.49133	0.108849	0.00363114
gene30736	0.797097	1.33459	0.772565	0	0.159625	0.156519	0.108856	0.0106483
gene23049	69.0605	66.8786	71.2918	7.32894	7.43872	7.79949	0.108899	0.000369402
gene35847	17.4486	17.7476	16.608	1.17883	2.08496	2.38512	0.109043	6.53292e-06
gene30945	29.6144	31.5717	30.6444	3.31701	3.07695	3.6406	0.109273	1.29735e-06
gene24406	2.53273	2.18087	2.47232	0.0737405	0.456481	0.25577	0.109379	0.000161376
gene04683	0.221479	0.228023	0.321994	0	0.0285126	0.0559157	0.109435	0.00321424
gene11627	3.73706	3.3578	2.5613	0.108804	0.384879	0.566086	0.109751	0.00151443
gene04467	1.13709	1.35694	1.23986	0.0827662	0.21958	0.107653	0.109805	0.00012998
gene31560	3.84858	2.22129	2.46455	0.280129	0.495457	0.161939	0.109852	0.00800564
gene36813	0.679128	0.74157	0.932489	0.192236	0	0.0666774	0.110027	0.00181065
gene36083	8.36477	6.62802	7.79959	0.714046	0.710389	1.08355	0.110036	0.000211483
gene03053	0.472982	0.991621	0.825165	0	0.0852467	0.167176	0.110239	0.0133065
gene10458	0.686115	1.02164	0.952158	0.127122	0.0562092	0.110231	0.110365	0.00164804
gene00677	31.0249	31.5805	30.1597	4.4703	2.47674	3.31589	0.110633	2.66154e-06
gene08587	126.025	122.615	126.253	14.4787	13.871	13.1434	0.11068	9.23928e-08
gene05008	1.1504	0.897267	1.15482	0.111647	0.0493666	0.193624	0.110738	0.000559547
gene12900	8.34172	8.05587	6.65437	0.717569	0.878639	0.95727	0.110771	0.00511051
gene34457	0.749752	0.675417	0.817511	0	0	0.248438	0.110777	0.00197981
gene23950	9.96453	10.5666	9.63296	1.04682	1.48118	0.816953	0.110892	1.18005e-05
gene26289	10.4022	13.3444	13.431	1.33428	1.37661	1.4141	0.110954	0.00803901
gene38708	1.0589	1.40989	1.29117	0.17404	0.0923462	0.150916	0.110986	0.00046151
gene09833	0.142227	0.279548	0.155081	0	0.064085	0	0.111094	0.0247122
gene38675	24.0517	24.6796	22.4973	2.25269	2.62963	3.04727	0.111326	6.73586e-06
gene34207	15.8306	16.5505	16.7308	2.05937	1.92236	1.48812	0.111375	1.47978e-06
gene08091	3.99498	3.88385	4.54339	0.525289	0.290333	0.569367	0.111493	7.69572e-05
gene24056	18.0157	24.0282	20.287	2.29481	2.02939	2.62951	0.111561	0.00840178
gene28374	57.114	54.2739	56.3703	7.40051	6.21178	5.11201	0.111615	1.32067e-06
gene34006	0.631762	0.724341	0.947181	0.0804728	0.14233	0.0348902	0.111881	0.00229834
gene21365	0.665573	0.484512	0.698846	0.0753596	0.0666433	0.0653465	0.112146	0.0143326
gene02650	34.4086	31.6132	31.247	3.52677	3.61606	3.76731	0.112165	0.00114391
gene20863	10.6611	11.1623	12.6814	1.09159	1.60889	1.17192	0.112228	8.38812e-05
gene24016	4.67084	4.6027	4.52708	0.464361	0.650199	0.436217	0.11237	8.35643e-07
gene18061	7.07701	8.81867	8.47313	1.13124	0.875349	0.735699	0.112533	0.000188544
gene25464	0.523308	0.617137	0.532563	0	0.188634	0	0.112752	0.0020692
gene03130	4.04051	4.28366	4.59258	0.673754	0.198608	0.584232	0.112768	6.03322e-05
gene13457	27.3875	28.022	25.0149	2.71837	3.5258	2.82862	0.112811	1.50744e-05
gene02056	1.9651	2.01166	2.14269	0.25031	0.332038	0.108526	0.112898	2.77289e-05
gene07128	0.481172	0.42033	0.54409	0.163442	0	0	0.113063	0.00279325
gene16955	0.25296	0.364608	0.29421	0.103109	0	0	0.113086	0.00470935
gene15050	0.709775	0.697531	0.9803	0.144656	0	0.125435	0.113122	0.00235876
gene38412	1.18425	0.831303	0.737876	0.086199	0.076229	0.149491	0.113284	0.00411878
gene11697	0.505997	0.368347	0.449556	0	0.0506651	0.0993585	0.113319	0.00135187
gene13080	5.23492	5.98211	6.15051	0.992469	0.548548	0.430299	0.113506	9.89893e-05
gene22332	10.7392	10.5539	9.36781	1.09435	0.967777	1.42342	0.11368	3.61206e-05
gene30775	1.87388	2.58464	2.93939	0.402007	0.177755	0.261444	0.113709	0.00240395
gene36746	0.629303	0.927671	1.08645	0.160319	0.0708881	0.0695087	0.11376	0.00472251
gene35892	62.5348	64.1497	63.4774	7.64368	7.4464	6.55718	0.113836	6.60004e-08
gene13379	1.59929	1.22243	1.35631	0	0.240204	0.23553	0.113865	0.000814043
gene12862	16.4344	16.385	14.4281	1.69898	1.78866	1.89416	0.113907	0.00209854
gene04613	10.9285	11.0019	10.8505	1.3581	1.20102	1.17765	0.113992	1.7908e-08
gene20057	0.654469	0.500251	0.792909	0.222307	0	0	0.114142	0.00690403
gene12448	7.19545	6.7405	7.47869	0.643188	0.910073	0.892364	0.114203	1.07097e-05
gene09684	0.114059	0.186819	0.207279	0.0581147	0	0	0.114363	0.0119156
gene20908	9.8321	8.56269	8.97749	1.09966	1.08053	0.953552	0.114486	0.00187262
gene05854	9.88006	14.8587	12.242	1.83055	1.41647	0.992079	0.11463	0.00170352
gene35667	2.55065	2.40073	2.92479	0.292865	0.388487	0.222208	0.114721	0.000140878
gene03851	690.106	708.151	695.668	80.581	79.4728	80.5222	0.114892	6.9534e-05
gene12667	6.22175	5.94916	5.7043	0.856774	0.55563	0.643876	0.115035	7.08454e-06
gene37736	0.672961	0.661352	0.652249	0.228588	0	0	0.115067	0.0160225
gene11469	2.11313	1.4306	1.58727	0.215334	0.126952	0.248963	0.11523	0.00195182
gene21877	16.9814	20.2284	25.2492	2.75298	0.695589	3.7513	0.115274	0.00199955
gene18883	2.09479	2.57851	2.39947	0.194059	0.228818	0.392639	0.115304	0.000171594
gene23316	0.312924	0.246021	0.545928	0.127551	0	0	0.115444	0.0314801
gene03534	0.900151	0.566159	0.83755	0.0733822	0.097342	0.0954479	0.115533	0.0215213
gene01050	4.44603	4.5547	4.96537	0.494249	0.655625	0.464293	0.115578	1.68169e-05
gene07393	4.94514	4.52078	3.46931	0.468766	0.570002	0.457291	0.115658	0.0125431
gene11527	0.403817	0.264567	0.220156	0.102875	0	0	0.11578	0.0158187
gene17068	6.9381	7.89015	7.33963	0.833468	1.04206	0.697804	0.116084	2.41551e-05
gene15952	1.47545	2.30159	2.4515	0.286386	0.126631	0.310417	0.116148	0.00402663
gene06801	0.701709	1.37921	1.32622	0.143012	0.252942	0	0.116213	0.011941
gene26997	0.103685	0.101897	0.188427	0	0	0.0458096	0.116266	0.0230676
gene27534	22.5916	20.2663	22.0816	1.98339	2.44305	3.13259	0.116401	1.64666e-05
gene37536	1.38388	1.36001	1.73758	0.128201	0.283432	0.111167	0.116658	0.000593201
gene37500	4.105	3.89626	2.98399	0.482665	0.426839	0.37203	0.116659	0.0106284
gene05529	17.6617	16.8684	17.489	2.63966	1.69771	1.73404	0.116715	2.53941e-06
gene00329	2.39779	2.26915	2.55639	0.325788	0.144053	0.376667	0.117191	4.08004e-05
gene11649	2.79084	3.65693	3.90137	0.492221	0.483655	0.237122	0.117207	0.000930826
gene23653	4.65282	3.49998	2.88115	0.526816	0.310589	0.456818	0.117295	0.0232368
gene17933	75.8757	69.4688	70.792	8.38743	8.66392	8.31198	0.117349	0.000913018
gene12709	1.91227	1.01794	1.73758	0.121791	0.215408	0.211217	0.117489	0.0360879
gene30459	144.918	131.203	141.992	16.9659	14.3696	17.8198	0.117565	8.87363e-06
gene14869	0.360411	0.377806	0.366785	0	0.129916	0	0.11757	0.0162461
gene00220	0.221526	0.290273	0.442836	0.11287	0	0	0.118234	0.0204918
gene27747	128.07	128.286	120.854	15.4453	14.9294	14.2756	0.11837	0.000388258
gene11086	2.43273	1.9236	2.86602	0.25645	0.302385	0.296501	0.118429	0.0158595
gene10069	28.2024	28.4484	29.1259	3.16056	2.6975	4.30212	0.118449	1.36574e-06
gene38561	0.141144	0.231182	0.1539	0	0	0.0623593	0.118503	0.0115034
gene12323	2.60278	3.95309	4.12802	0.421958	0.42646	0.418162	0.11855	0.0227639
gene31287	0.87215	1.36502	1.30318	0.246873	0.0873277	0.0856285	0.118584	0.00316317
gene32322	3.1844	3.35797	3.0423	0.247237	0.273301	0.616361	0.118616	4.73126e-05
gene32449	10.9662	9.75068	10.6762	0.997758	1.37647	1.34969	0.118622	1.82535e-05
gene17369	17.2926	15.4663	16.4985	1.33322	1.9992	2.5132	0.118675	2.12111e-05
gene28063	8.85839	8.16722	8.56633	0.857762	1.22813	0.956303	0.118873	5.12781e-06
gene16706	3.92712	3.44019	3.27167	0.359716	0.516929	0.3899	0.119048	0.000102665
gene09165	1.0268	1.17726	1.72604	0.0653958	0.28916	0.113413	0.119073	0.00664034
gene07658	3.5768	3.31613	2.60004	0.412625	0.243266	0.477065	0.119347	0.000749284
gene25096	5.11273	4.38809	5.24031	0.5731	0.645036	0.54213	0.119412	0.00338682
gene14102	36.2554	27.9993	31.7767	4.42346	3.85673	3.18742	0.119415	0.00616639
gene37915	0.472312	0.41259	0.457776	0.160433	0	0	0.119487	0.00221001
gene23926	5.0523	4.38588	4.08578	0.547021	0.654486	0.418533	0.11979	0.000173569
gene20108	3.15958	3.09418	2.97369	0.338915	0.209801	0.558379	0.119978	1.95815e-05
gene04662	4.27813	3.4375	4.16602	0.493532	0.290966	0.641934	0.120053	0.000247972
gene21080	4.90371	4.64063	3.16852	0.555223	0.491004	0.48145	0.120168	0.0201738
gene36034	26.5061	24.5412	26.1279	2.31517	3.35983	3.60331	0.120224	6.10402e-06
gene31589	0.496948	0.542639	0.36124	0.168801	0	0	0.120501	0.00632337
gene25187	3.48123	3.42118	1.26528	0.760171	0.224083	0	0.120506	0.0348983
gene37916	0.975006	1.18633	1.215	0.283873	0	0.123078	0.120531	0.000896342
gene12754	7.60853	9.75297	8.41639	1.3484	0.894329	0.876927	0.121021	0.000302449
gene00240	0.554091	0.580835	0.483334	0	0	0.195844	0.121021	0.00267854
gene00285	0.811319	0.637859	0.943619	0	0.146226	0.143381	0.121033	0.00224892
gene23952	26.0148	25.1876	25.2528	3.49134	3.08752	2.67541	0.121042	3.77669e-07
gene20098	0.762914	0.576733	0.938512	0.119605	0.0528854	0.103713	0.121239	0.00329549
gene27803	2.67833	2.04721	2.27141	0.454881	0	0.394441	0.121385	0.000927565
gene28309	1.39325	1.47064	1.35037	0.236627	0.0697527	0.205186	0.121389	3.78714e-05
gene37285	0.197636	0.33666	0.344797	0	0.106862	0	0.121559	0.0124409
gene19790	54.8234	61.4465	57.9396	5.99067	5.66739	9.54373	0.121703	2.36754e-05
gene07767	19.9321	18.1287	23.3528	2.86748	2.74714	1.86486	0.121789	0.000327176
gene10976	2.60509	2.46533	1.89369	0.589924	0.130423	0.127885	0.1218	0.00156597
gene28642	6.75533	6.35985	7.42775	0.983408	0.818508	0.702258	0.1219	4.85371e-05
gene36866	0.852483	0.687407	1.00103	0.133647	0.118189	0.0579445	0.121916	0.00135174
gene03344	3.77807	3.71289	2.47171	0.615992	0	0.600913	0.122146	0.00346172
gene34327	6.85943	10.2721	7.73375	0.285303	1.63998	1.11328	0.122201	0.00267958
gene07694	1.77841	0.998704	0.923399	0	0.228948	0.224493	0.122535	0.01883
gene15496	9.88006	8.90049	9.20192	1.10119	0.556472	1.77334	0.122613	5.65584e-05
gene12541	9.93484	8.41762	10.697	0.761193	1.48093	1.32011	0.122627	0.0002712
gene14021	4.11883	5.39703	4.92029	0.440265	0.467211	0.865338	0.122804	0.000444958
gene00182	5.97838	5.92679	5.81345	0.801596	0.401699	0.973122	0.122832	7.95909e-06
gene23091	0.429337	0.625083	0.433462	0.0972236	0.0644838	0.0210764	0.122848	0.00310456
gene01170	1.21876	1.43728	1.15172	0.248389	0.21966	0	0.12292	0.00067136
gene11740	17.8482	18.6257	20.9762	2.28709	2.79306	1.9832	0.122948	6.51552e-05
gene16294	3.34679	3.7276	3.70333	0.492623	0.603201	0.230014	0.123017	4.48827e-05
gene20598	2.82859	2.73768	2.71038	0.327546	0.463458	0.22722	0.123024	6.18322e-06
gene11683	51.9571	55.0295	54.4363	6.37999	6.15497	7.32847	0.123052	1.24248e-06
gene25521	2.77512	2.77509	1.27407	0.446513	0.394868	0	0.123292	0.0185166
gene08315	2.48871	2.15872	2.59897	0.392911	0.28429	0.216812	0.123373	0.000117342
gene12871	45.155	40.232	40.7728	5.28747	5.60336	4.6986	0.123569	2.00721e-05
gene09145	4.62809	3.73383	4.17055	0.389764	0.585961	0.574559	0.123701	0.000161274
gene05715	0.806843	0.866931	0.938413	0.0328878	0.261755	0.028518	0.123713	0.000887652
gene09626	1.00469	0.692885	0.807205	0.215539	0.0476522	0.046725	0.12373	0.00239117
gene23869	0.673641	0.766549	0.902044	0.0361293	0.159753	0.0939865	0.123757	0.000814596
gene09161	5.65277	3.98529	4.19843	0.56351	0.609073	0.542929	0.123985	0.0162964
gene25904	0.692959	0.817207	0.503724	0	0.249788	0	0.124032	0.00888271
gene06901	2.25414	2.63721	2.53589	0.492221	0.193462	0.237122	0.124246	0.000125285
gene17596	0.817786	0.669732	1.08985	0.138891	0.0614132	0.120436	0.124445	0.0038663
gene11014	0.484317	0.79327	0.704117	0.246766	0	0	0.124522	0.00936661
gene15244	0.224094	0.205546	0.260637	0.0456716	0.0403891	0	0.124675	0.000746753
gene02194	0.424239	0.185298	0.411183	0	0.127436	0	0.124849	0.0281196
gene17209	0.570004	0.248965	0.552461	0	0.171222	0	0.124849	0.0281196
gene26913	17.1456	15.9112	16.4636	2.4099	2.00822	1.76821	0.124925	3.61948e-06
gene25576	0.524502	0.687272	1.2709	0	0.0787769	0.231732	0.125071	0.0376434
gene26813	2.69815	2.19889	2.48755	0.335303	0.41513	0.174451	0.125245	0.000181149
gene11626	5.3811	3.23654	3.78337	0.449466	0.715463	0.389745	0.125367	0.0278194
gene23746	2.1138	1.15408	1.45119	0.119668	0.264567	0.207535	0.125399	0.0374659
gene01308	0.508001	0.332825	0.59084	0	0	0.179554	0.125416	0.0125212
gene31648	9.94448	9.28008	9.89628	1.1966	1.38888	1.07003	0.125529	3.39541e-06
gene15999	0.0906243	0.178122	0.0988146	0.0461743	0	0	0.125623	0.0282532
gene37070	0.664578	0.761966	1.08696	0.169306	0	0.14681	0.125767	0.00610135
gene07319	58.6461	62.6444	67.229	7.97644	8.46464	7.34225	0.126158	0.00175009
gene06488	0.709775	1.02304	1.54784	0.289312	0	0.125435	0.126422	0.0208995
gene27738	10.2522	9.01182	8.72562	1.21884	1.11636	1.20788	0.126586	0.00316772
gene17437	3.55613	3.89256	2.42739	0.441925	0.234487	0.57481	0.126692	0.00318403
gene29616	0.372739	0.341888	0.32514	0	0	0.131745	0.126706	0.00277849
gene11696	0.348571	0.428198	0.886839	0.133201	0.0392649	0.0385009	0.126813	0.0469921
gene09753	4.98889	3.87794	3.34991	0.646247	0.4191	0.485662	0.126958	0.0164732
gene14535	1.17348	1.63375	1.33285	0.149476	0.181757	0.194423	0.126967	0.0117002
gene37880	96.8258	94.8948	90.9019	11.3536	12.7656	11.7672	0.126976	1.35376e-06
gene03405	2.77877	2.15156	3.85624	0	0	1.11609	0.127022	0.0146804
gene18293	2.81814	3.09535	2.47032	0.25339	0.373471	0.439445	0.127186	0.000207203
gene19854	2.87009	3.07699	2.31392	0.212705	0.470258	0.368886	0.127327	0.000557815
gene26490	10.1577	10.1737	10.3543	1.30874	1.26258	1.34118	0.127503	1.90941e-08
gene36542	7.80005	7.66549	7.08749	0.794845	0.702911	1.37847	0.127532	2.73588e-05
gene23986	180.097	167.497	166.19	23.0891	22.6532	19.8064	0.12758	5.13693e-06
gene11112	2.08755	1.67163	1.92214	0.189091	0.16722	0.368924	0.127653	0.000269292
gene36439	1.5655	1.28208	1.42249	0.199411	0	0.34583	0.127689	0.000658954
gene25126	2.54933	2.91098	2.43557	0.296895	0.196917	0.514893	0.127751	0.000179413
gene05479	3.62185	2.55748	3.48113	0.410085	0.398919	0.426716	0.127915	0.0137972
gene24004	9.1249	9.63747	9.83521	1.28255	0.921545	1.45968	0.128115	6.09745e-06
gene23931	6.65004	6.47308	3.72911	0.968081	0.85611	0.335781	0.128171	0.0071155
gene09667	2.28001	1.86724	1.96814	0.145212	0.513666	0.125918	0.128331	0.000554384
gene31379	1.72376	2.21687	1.57789	0.195173	0.287665	0.225654	0.128384	0.0129165
gene26991	2.1239	3.63338	2.65894	0.240479	0.318996	0.521316	0.128418	0.00555349
gene08350	0.592804	0.582577	0.861839	0	0	0.261909	0.128562	0.00944008
gene36182	3.28524	3.10899	2.85245	0.371972	0.57566	0.241911	0.128645	7.16765e-05
gene16732	5.49549	4.99418	5.15454	0.903234	0.718887	0.39161	0.12872	2.71534e-05
gene21613	1.73673	1.58034	2.03396	0	0.347795	0.341027	0.128727	0.000902699
gene01204	0.511332	0.376883	0.511082	0.0651325	0.115198	0	0.128872	0.00189389
gene01174	3.54847	4.03428	4.62783	0.638115	0.752412	0.184443	0.128984	0.000577721
gene14165	2.81071	1.84148	2.41463	0	0.460528	0.451567	0.129067	0.00303409
gene15877	0.508776	0.311111	0.345183	0	0.030566	0.119885	0.129135	0.00880428
gene20105	0.732569	0.916277	0.72616	0.0678643	0.180045	0.0588471	0.12916	0.000720405
gene36398	5.221	6.3467	6.26443	0.961507	0.680237	0.667001	0.129471	0.000159554
gene14463	2.41632	1.93489	1.17098	0	0.241944	0.474473	0.129734	0.0144571
gene17090	0.439083	0.452056	0.455967	0.0639196	0	0.110853	0.129739	0.00570301
gene28038	5.78241	8.27844	6.53852	1.52767	0.578988	0.567722	0.129828	0.00175476
gene31320	8.74797	10.5188	11.6707	2.09751	0.741962	1.18223	0.129994	0.000670476
gene20183	1.93474	2.59853	2.25023	0.197155	0.0871757	0.598356	0.130123	0.00134181
gene06943	1.06965	0.944556	0.980387	0.142174	0.08382	0.164378	0.130359	3.99168e-05
gene28704	4.97564	4.91743	5.08815	0.601562	0.531983	0.819707	0.13038	1.68869e-06
gene10304	0.410366	0.768167	0.468761	0.0597392	0	0.155405	0.130604	0.016294
gene27912	0.889206	0.77677	0.646379	0.302041	0	0	0.130621	0.00546804
gene18079	5.27718	4.826	5.35453	0.448132	0.891676	0.680031	0.130669	2.78836e-05
gene08346	0.917653	1.57819	0.667058	0	0.413477	0	0.130727	0.0396377
gene09651	0.605066	0.475703	0.615767	0.0616579	0	0.160396	0.130887	0.00162711
gene37822	0.05684	0.0558595	0.082636	0	0.0256111	0	0.131113	0.00985589
gene37950	41.5306	36.8593	39.0238	4.839	5.51233	5.04948	0.131167	0.00128677
gene06012	0.165034	0.270312	0.119966	0	0	0.0729145	0.131303	0.0338982
gene35135	2.98491	3.20232	3.11907	0.456256	0.403484	0.362663	0.131352	2.55079e-06
gene28885	18.5251	19.4831	18.4275	1.98711	2.41626	3.0154	0.131455	3.42966e-06
gene13698	1.72725	1.28456	1.83245	0.428135	0.126205	0.0824997	0.131463	0.00217633
gene34163	0.13522	0.0708732	0.15727	0	0	0.0477936	0.131531	0.0258737
gene12940	77.4114	72.0754	72.2513	9.52452	9.59681	10.0719	0.131657	0.000669637
gene16719	0.370407	0.336016	0.455663	0	0.102707	0.0503542	0.131712	0.00190765
gene04556	11.773	11.5699	10.8233	1.41141	1.5602	1.52984	0.131752	0.000658063
gene24660	0.585004	0.638791	0.2835	0.198711	0	0	0.131833	0.0276732
gene37930	8.58481	8.95476	8.62167	1.53476	1.05187	0.865045	0.131938	5.22768e-06
gene29747	38.0382	38.1912	37.5259	5.78912	4.0066	5.23818	0.13216	5.16817e-07
gene23683	5.65398	7.93156	5.3188	1.01675	0.659374	0.822874	0.132191	0.0204286
gene06389	0.427503	0.595181	0.427294	0	0.144469	0.0472192	0.1322	0.00395561
gene30421	1.16898	0.893524	1.133	0.198537	0.0351148	0.189373	0.132381	0.000804245
gene29935	2.49917	1.67831	2.27087	0.127336	0.450432	0.276042	0.132408	0.00205414
gene12142	0.0870746	0.114097	0.0949441	0	0.0392342	0	0.132496	0.00505496
gene37724	8.60966	8.34832	8.26124	1.49149	1.24139	0.608619	0.132498	1.34363e-05
gene00980	0.325764	0.597603	0.520968	0.132785	0.0587133	0	0.132586	0.00957571
gene29246	4.78463	4.58153	3.74557	0.750103	0.663344	0.325218	0.132604	0.000382583
gene09447	3.73885	3.53438	3.02845	0.272142	0.433197	0.660751	0.132609	0.000239776
gene25582	45.832	43.0799	42.3375	6.76709	5.78818	4.90598	0.133039	5.79659e-06
gene30650	0.855005	0.480146	0.651114	0.0829784	0.0733809	0.10793	0.133058	0.0328438
gene28350	141.892	123.964	125.445	18.0267	18.1713	16.014	0.133432	0.00227942
gene32187	1.34046	1.51054	0.857473	0.109277	0.338232	0.0473786	0.133448	0.00754467
gene13617	0.729335	1.14681	1.16637	0.148642	0	0.257784	0.133583	0.00546878
gene02540	4.98494	6.09058	6.0394	0.686457	0.890355	0.714297	0.133866	0.000174052
gene31273	79.3934	84.9907	84.7848	10.6891	12.835	9.8641	0.133998	3.82515e-06
gene25287	3.65532	4.15947	4.78981	0.833195	0.346741	0.509991	0.134072	0.000527664
gene36527	0.126957	0.124767	0.230718	0.0646862	0	0	0.134081	0.0275205
gene05424	6.17504	5.66395	6.39646	0.786566	1.11294	0.545644	0.134088	4.21333e-05
gene13798	2.40814	3.40198	3.0087	0.306745	0.610348	0.265987	0.134154	0.00118039
gene24412	1.21219	0.956267	1.18687	0.075628	0.178348	0.196738	0.134328	0.000418088
gene01363	9.15431	10.82	11.3305	1.4497	1.44924	1.31173	0.134505	0.0050775
gene17237	89.0579	81.4469	84.2922	12.3647	10.4188	11.5647	0.134806	5.63242e-06
gene13728	2.78732	3.55621	2.91482	0.199323	0.661009	0.388888	0.134929	0.0006131
gene16342	9.28013	9.05095	10.3488	0.967163	0.760265	2.14323	0.134961	0.000148045
gene22331	0.657141	0.676557	0.614169	0.0956634	0.0845987	0.0829526	0.13513	7.57697e-06
gene22950	4.60203	3.37282	3.1185	0.317938	0.492038	0.689234	0.135145	0.00244581
gene02245	12.9992	12.6314	13.6963	1.93489	1.31623	2.06499	0.135177	8.20102e-06
gene26112	74.8341	75.7783	74.2776	11.9994	9.07434	9.33537	0.135218	3.84866e-07
gene15274	4.43336	2.17844	4.25855	0.484041	0.428055	0.559635	0.135389	0.04915
gene37368	1.3776	2.09013	1.58116	0.295539	0.196017	0.192203	0.135428	0.0184884
gene21614	7.30381	5.04622	6.46765	0.541293	0.718028	1.29077	0.135516	0.00146963
gene15771	21.1321	20.4961	20.7453	2.58621	3.17391	2.70025	0.135641	2.54887e-07
gene34445	2.71853	2.18588	2.47018	0.0629602	0.501103	0.436758	0.135712	0.000496357
gene03794	1.50635	1.8542	2.09045	0.372125	0.246813	0.121005	0.135744	0.00104468
gene01054	8.70161	8.39015	9.90574	1.2269	1.18363	1.25732	0.135859	0.00345527
gene21535	9.72078	8.4273	8.42234	1.60093	0.884849	1.12792	0.136004	9.08209e-05
gene14337	11.2066	9.58975	9.14374	1.6314	0.824402	1.61672	0.136023	0.000224041
gene08964	0.0712809	0.0311339	0.0518153	0	0	0.0209953	0.136129	0.0305005
gene07002	0.15655	0.0683776	0.113799	0	0	0.0461107	0.136129	0.0305005
gene32324	0.125736	0.0549187	0.0913998	0	0	0.0370346	0.136129	0.0305005
gene29468	7.42298	7.02475	8.46415	1.08767	0.874421	1.1575	0.136156	0.000112682
gene27321	0.673826	0.602002	0.623402	0.0936336	0.138006	0.0270642	0.136215	0.000144646
gene02539	564.002	586.598	595.634	81.0796	78.5003	78.5727	0.136381	0.000316782
gene22698	8.24533	7.39388	7.09865	1.17349	0.871721	1.05827	0.13649	5.08312e-05
gene27578	5.87557	6.14503	5.52494	0.714089	0.728649	0.952627	0.136523	1.33182e-05
gene23106	0.370194	0.666981	0.941851	0.188619	0	0.0817784	0.136631	0.0306209
gene20503	0.53696	0.879495	0.585488	0.273588	0	0	0.136661	0.0148823
gene15806	0.0663784	0.108722	0.0723775	0.0338207	0	0	0.136661	0.0148823
gene22061	66.4636	63.7937	65.3387	9.36174	7.9212	9.47082	0.136781	4.29538e-07
gene30530	8.97327	8.04606	8.42731	0.967796	1.35757	1.15752	0.13687	1.49517e-05
gene35743	12.2801	8.21742	8.88848	1.39042	1.8444	0.788324	0.136907	0.00283596
gene36952	2.87554	3.91283	4.58254	0.676212	0.199333	0.684091	0.13716	0.00330668
gene30045	3.83278	2.8031	3.11008	0.544982	0.240974	0.551332	0.137215	0.000958381
gene02690	237.175	227.766	235.214	30.6276	32.8692	32.6659	0.137345	2.77614e-07
gene09329	1.09329	1.19381	1.1656	0.148545	0.197046	0.128808	0.137399	1.04606e-05
gene18679	25.7468	25.5083	26.0195	1.91975	5.65903	3.05191	0.13757	0.00213358
gene06415	17.3928	17.8643	16.7916	2.30777	2.61229	2.24127	0.137589	1.42793e-06
gene26836	1.24539	1.01992	2.03691	0.31727	0	0.275114	0.137693	0.0188344
gene22082	1.40064	1.76976	1.4545	0.101949	0.36063	0.176806	0.138249	0.000658589
gene25425	0.345618	0.362299	0.251236	0.0704387	0.0622916	0	0.138383	0.00258215
gene04095	46.0382	50.511	45.2262	6.00419	6.38967	7.23603	0.138458	1.73139e-05
gene22666	4.59812	5.50367	5.59218	0.991186	0.5578	0.625081	0.138529	0.000198251
gene28594	1.14588	1.43893	1.11062	0	0.344209	0.168756	0.138811	0.00180369
gene38573	45.1091	43.3976	44.4796	6.5832	5.72008	6.15719	0.138815	2.74405e-07
gene07773	7.26287	7.25287	6.93081	0.78249	1.09564	1.1026	0.138984	2.20937e-06
gene37666	10.854	8.91149	8.88871	1.40007	1.73338	0.849828	0.139012	0.000301054
gene12126	0.285139	0.268544	0.297954	0.0544808	0.0481794	0.0157473	0.139035	7.69192e-05
gene06119	2.91862	2.90811	3.18239	0.495691	0.328769	0.429829	0.139224	1.44058e-05
gene22465	625.47	615.974	612.813	92.6718	81.9022	84.0995	0.139503	4.78088e-08
gene15150	8.80285	10.1505	10.4943	1.91367	0.846166	1.34826	0.139505	0.000148963
gene01202	41.7245	42.6111	37.4595	6.48734	4.96173	5.54935	0.139566	2.95035e-05
gene03825	6.57408	6.26127	5.88502	0.930439	0.932532	0.753024	0.139741	1.33615e-05
gene26789	1.90069	2.41271	2.76329	0.564915	0.214104	0.209938	0.139749	0.00184041
gene22338	12.1537	11.2442	10.0662	1.1259	1.99135	1.56208	0.139831	0.000125492
gene19844	4.27257	5.30603	5.79442	0.84478	0.517202	0.788882	0.139912	0.000662403
gene00458	0.399823	0.471511	0.290638	0.162972	0	0	0.140255	0.0116516
gene37262	0.243218	0.159348	0.117866	0	0.0730597	0	0.140383	0.0279164
gene21163	10.7436	10.0649	12.4079	1.53476	1.44773	1.68573	0.14054	0.00495694
gene13055	2.60219	2.35434	1.93662	0.694493	0.0558333	0.218987	0.14062	0.00193307
gene16866	46.3392	47.2341	49.1844	6.56144	5.7074	7.83488	0.140824	2.52904e-06
gene23625	7.43069	6.69396	6.30175	0.946508	0.837032	1.09433	0.14089	6.63551e-05
gene25563	2.0178	1.26574	1.46677	0.174995	0.0773773	0.417294	0.140973	0.00526265
gene18153	2.17943	1.86246	1.79091	0.482803	0.256176	0.0837305	0.141049	0.000550942
gene32028	10.3145	9.71635	9.84788	1.20273	1.47981	1.54171	0.14138	2.14395e-06
gene01505	4.94003	3.08943	4.89681	0.228819	0.60706	0.992079	0.141414	0.00466486
gene22060	45.8381	46.7833	44.7323	7.08753	5.67084	6.67259	0.141467	6.99282e-07
gene23426	0.967369	0.697166	0.843837	0.0985774	0	0.256438	0.141532	0.00266615
gene14801	2.91529	2.95916	3.28323	0.418417	0.481028	0.399104	0.141799	2.48922e-05
gene04693	1.70887	1.70373	1.99833	0.302849	0.267821	0.196957	0.141866	0.00011089
gene07382	36.6292	40.2729	36.114	5.57747	3.0353	7.4406	0.142045	6.01655e-05
gene32646	0.183872	0.120467	0.26732	0	0	0.0812373	0.142108	0.0315955
gene23868	1.3396	0.948823	0.842188	0.221366	0.065254	0.159961	0.14265	0.00478088
gene04216	0.565542	1.11157	0.695711	0.221655	0.078407	0.0384406	0.142658	0.017517
gene14755	1.65368	1.85731	1.88899	0.240734	0.425781	0.104374	0.142758	0.000202653
gene20912	6.1696	5.26116	5.23225	0.89814	0.750133	0.735537	0.14306	0.000107801
gene02470	4.92786	6.99523	6.32847	0.948529	1.03619	0.628969	0.143203	0.00110661
gene18925	14.2784	12.549	15.2313	1.36037	2.61527	2.05151	0.143303	0.00015589
gene10517	40.9945	43.8133	45.837	6.61234	5.77874	6.34086	0.143381	1.26691e-05
gene14271	0.721758	0.788119	0.743266	0	0.216807	0.106294	0.1434	0.000605002
gene35792	2.16283	3.45012	3.48618	0.383301	0.423709	0.498558	0.143483	0.0263416
gene06185	0.245546	0.482621	0.356984	0.0834061	0	0.0723239	0.14351	0.0134082
gene22445	0.686115	0.584376	0.548624	0.139834	0	0.121254	0.143525	0.000989764
gene21379	1.51354	1.3015	2.13168	0.289188	0.170493	0.250764	0.14362	0.0277428
gene38019	25.5148	21.9043	26.8081	3.66096	3.63395	3.36888	0.143664	0.00462771
gene19863	1.18425	1.1084	2.09065	0.172398	0.457374	0	0.143675	0.0217243
gene36038	0.318483	0.333855	0.138907	0	0.0574011	0.0562842	0.143679	0.0259543
gene38714	0.100543	0.0988089	0.10963	0	0	0.0444215	0.143767	0.00437148
gene29430	0.155564	0.152881	0.169624	0	0	0.0687305	0.143767	0.00437148
gene38223	0.0683864	0.0597393	0.0331408	0.0232292	0	0	0.144042	0.0248046
gene30789	11.4636	9.67357	11.1996	2.61669	0.826443	1.21554	0.144068	0.000290941
gene29245	2.64645	1.20037	1.33183	0.207446	0	0.539648	0.144265	0.0388227
gene30137	30.5151	30.4548	26.8942	3.86682	4.41694	4.40085	0.144366	0.00187445
gene30827	55.8947	64.4518	59.6693	9.76427	7.77141	8.46688	0.144446	3.55874e-05
gene18075	4.13931	3.6011	3.99548	0.484041	0.672658	0.539648	0.144544	3.95861e-05
gene36238	0.557745	0.67863	0.839829	0.121791	0.143606	0.0352028	0.144783	0.00256244
gene23977	5.74257	6.13122	6.18426	1.21371	0.689999	0.71416	0.14497	1.98878e-05
gene25289	45.7982	54.9538	51.2465	7.34128	7.88335	6.82055	0.145036	0.00338923
gene28217	11.6901	12.399	12.7604	1.66852	2.23046	1.44682	0.145072	1.14757e-05
gene08576	1.77572	2.20102	2.23274	0.34234	0.389242	0.16963	0.145135	0.000396744
gene09118	56.0665	52.426	51.3566	9.23988	7.35405	6.61004	0.145162	9.66831e-06
gene38713	4.08016	3.70133	4.0415	0.59397	0.686891	0.435811	0.145198	1.81555e-05
gene31278	34.7112	31.3233	33.5976	5.5298	5.73334	3.22426	0.145409	2.45738e-05
gene03601	346.049	329.503	324.267	48.866	50.941	45.647	0.14548	1.87836e-06
gene27911	8.78977	7.90521	8.71287	1.13998	1.08014	1.48277	0.145738	1.98422e-05
gene06200	17.9424	15.0708	18.1928	3.2817	2.48754	1.70739	0.146011	0.000187297
gene26607	8.4776	8.15503	6.45597	1.02844	1.27328	1.07015	0.146041	0.00825457
gene28416	7.04122	7.24927	7.00731	0.939608	1.20863	0.962901	0.146078	7.63583e-07
gene19709	7.65143	7.78799	6.35652	1.11386	0.923462	1.14696	0.146095	0.00457834
gene01507	0.190981	0.187686	0.208241	0	0.0860523	0	0.14662	0.00473651
gene15526	109.056	96.0332	98.1303	15.7592	15.1025	13.6108	0.146668	0.00176678
gene14070	1.31769	0.99026	1.12688	0.157971	0.20955	0.136982	0.146879	0.000555124
gene06964	15.0223	15.5203	14.7	2.17111	2.18033	2.29745	0.146961	7.50014e-07
gene00780	0.465553	0.571902	0.380721	0	0.157327	0.0514219	0.147195	0.00502937
gene23535	5.78773	6.11879	5.83271	1.20638	0.592692	0.813623	0.147283	1.69346e-05
gene05152	1.5102	0.989432	1.17098	0	0.362916	0.177927	0.147344	0.00487849
gene27830	3.24528	1.59465	1.76929	0	0.974841	0	0.147497	0.0381028
gene13578	29.95	29.7197	30.1987	4.73502	3.77277	4.75631	0.147595	2.17925e-07
gene32312	4.9941	5.70496	4.46806	0.521961	1.03858	0.678911	0.147652	0.000380135
gene11484	2.881	2.80085	3.51293	0.284111	0.335	0.739083	0.147713	0.000613959
gene37781	0.670646	0.971271	0.641453	0.179844	0.0954254	0.0623791	0.147873	0.00428652
gene23122	3.20213	4.39757	4.83441	0.62751	0.776902	0.435306	0.147957	0.00208478
gene37401	0.858675	1.00013	0.797571	0.0972236	0.0429892	0.252916	0.147994	0.000970312
gene00310	44186.6	46165.7	44936.1	6868.82	6451.36	6720.08	0.14813	3.32571e-07
gene12686	5.56597	6.07772	4.78164	0.171875	1.36796	0.894226	0.148189	0.000810684
gene15885	5.7544	5.62206	6.60469	0.514375	0.636834	1.5165	0.148362	0.000318002
gene26768	1.25594	2.5861	2.02156	0.548501	0.24253	0.0792703	0.148424	0.0152594
gene05608	23.7232	21.4223	23.9386	3.55197	3.28179	3.4248	0.148494	0.00154402
gene14981	58.3266	57.2372	56.6136	8.10888	8.54415	8.97632	0.148854	1.03319e-07
gene25120	3.10582	4.00799	4.31011	0.863158	0.424068	0.415817	0.149077	0.00115473
gene02465	5.08117	4.99352	3.92444	0.862975	0.476976	0.748311	0.149171	0.000519465
gene13421	0.321245	0.210469	0.269444	0.0755439	0.0222688	0.0218355	0.149344	0.0034393
gene02689	19.3064	17.9429	17.397	3.14277	3.0572	1.96214	0.149362	2.23967e-05
gene16555	0.570491	0.311472	0.4147	0.193782	0	0	0.149447	0.0207258
gene14288	6.80408	8.33712	6.94706	1.27027	0.982926	1.05559	0.149798	0.000227774
gene24364	0.921648	0.603832	0.669962	0	0.166111	0.162879	0.149851	0.00502012
gene04793	4.51373	5.49203	4.15998	0.82136	1.0169	0.28489	0.149879	0.000907183
gene13844	1.46734	1.20169	1.06663	0.56072	0	0	0.1501	0.00870309
gene37135	0.37349	0.587276	0.434395	0.0761193	0.0673151	0.0660053	0.150119	0.0246815
gene35142	1.62546	2.28203	2.95394	0.236627	0.418516	0.376175	0.150306	0.0345386
gene36688	3.47675	2.55395	2.75707	0.429443	0.379772	0.512026	0.15035	0.0112611
gene37558	20.6291	17.7517	19.0243	2.40545	3.32958	2.90204	0.150458	4.92402e-05
gene11694	303.682	290.104	298.111	46.1426	43.5009	44.6212	0.150538	3.82399e-07
gene13096	0.278374	0.390817	0.520341	0	0.179186	0	0.150636	0.021529
gene32544	0.460442	0.985442	0.580152	0.0312802	0.138311	0.13562	0.150644	0.0243344
gene13216	0.622852	0.482266	0.329281	0.1154	0.0510264	0.0500336	0.150907	0.00973049
gene14721	4.84456	4.43161	4.58472	0.372584	1.23559	0.484618	0.150985	0.000188682
gene02612	25.152	23.2873	24.7428	4.60429	3.12167	3.3271	0.151035	9.26763e-06
gene37846	6.39405	6.51998	6.74476	1.12678	0.866478	0.977061	0.151093	1.64073e-06
gene30046	18.5731	17.4509	14.9664	2.05404	2.72469	2.92612	0.151104	0.000193526
gene30610	0.97672	0.93854	0.946659	0.199061	0.176037	0.0575371	0.151169	5.78385e-05
gene28460	5.58594	5.44306	6.05636	1.06126	0.831863	0.690188	0.1512	2.29625e-05
gene04477	3.82964	4.68953	4.50716	0.650417	0.636815	0.684852	0.151392	0.0048987
gene12198	7.38295	7.18903	7.48397	1.58751	0.854545	0.897768	0.151425	1.59819e-05
gene07391	6.55019	7.78658	7.65759	1.16981	0.791096	1.3724	0.151553	0.000130083
gene04031	5.90181	7.16944	5.40735	1.37823	0.60941	0.814844	0.151661	0.000801417
gene26905	2.85142	2.29927	2.35177	0.307331	0.370615	0.460311	0.151718	0.000306153
gene31962	202.668	186.309	182.772	27.429	29.3931	29.9404	0.151749	0.00123919
gene25480	1.61422	2.26625	1.92774	0.469981	0.207811	0.203767	0.151778	0.00138814
gene17456	1.97581	1.86646	1.63666	0.0936465	0.414076	0.324815	0.151953	0.000361168
gene17614	0.334099	0.273613	0.212505	0.106393	0	0.0184512	0.152208	0.0085032
gene28958	8.32089	7.91936	7.36785	1.1166	1.35775	1.11953	0.152231	2.04614e-05
gene04634	0.185251	0.485481	0.403987	0	0	0.163693	0.152312	0.0443907
gene08339	6.31075	5.20158	6.51114	1.65957	0.366904	0.71953	0.152357	0.00081629
gene28671	81.6139	82.9608	83.8539	12.2924	13.169	12.395	0.152383	6.18571e-08
gene37501	8.11431	9.42877	8.68071	1.40412	1.24171	1.35284	0.152482	0.00230855
gene02314	0.612897	0.40155	0.524148	0.0734774	0.0974683	0.0637145	0.152516	0.00219136
gene18688	0.953265	0.791093	1.01632	0.19428	0.11454	0.112311	0.152546	0.000418913
gene09113	10.8226	10.2207	11.4463	1.73872	1.53762	1.68001	0.152552	1.38792e-05
gene02041	16.0942	18.9881	17.0918	2.75476	2.54945	2.66649	0.152771	0.00317735
gene12105	1.10511	1.60049	1.43753	0.118541	0.0524149	0.462555	0.152907	0.0037698
gene30435	6.03285	6.10844	7.04319	0.869362	1.0983	0.969235	0.153087	8.226e-05
gene37723	5.91987	9.56251	9.12588	1.76815	0.827809	1.17246	0.153136	0.00417228
gene03356	0.562432	0.690913	0.919894	0.143283	0.190066	0	0.153388	0.00675825
gene14429	8.05211	8.48213	9.23891	1.28711	1.13824	1.53462	0.153647	3.77362e-05
gene09783	0.8832	0.896896	0.96302	0.225001	0.0795907	0.117063	0.153714	0.000102318
gene21349	23.0497	26.1198	26.374	3.47974	3.53885	4.60151	0.15382	4.63722e-05
gene31102	16.5453	17.7191	14.4171	1.62117	2.96289	2.90524	0.153843	0.00020566
gene32462	0.305569	0.250248	0.388716	0.0778457	0	0.0675023	0.153883	0.00480222
gene00291	11.0864	10.989	10.8245	1.37569	1.99076	1.69899	0.153965	1.1289e-06
gene17556	4.45815	4.679	5.09703	0.573384	0.62408	0.994397	0.153986	6.28145e-05
gene31724	7.52557	8.0445	6.19027	1.41267	0.71387	1.22496	0.154019	0.000484069
gene19853	53.2597	54.6166	56.2215	8.49491	7.23413	9.54876	0.154041	1.81668e-06
gene10423	33.1302	32.6001	34.4699	6.70057	3.93139	4.80464	0.154058	8.92471e-06
gene37957	0.588099	0.722442	0.480937	0.112367	0.0662466	0.0974364	0.15409	0.00208136
gene38341	49.1893	50.1001	53.1825	7.44202	7.73223	8.33417	0.154182	4.08413e-06
gene25130	1.36103	1.43663	1.73137	0.192628	0.238488	0.267254	0.154199	0.000374881
gene23412	3.56633	3.61607	3.64175	0.605698	0.688681	0.375156	0.154242	5.92767e-06
gene03153	0.416919	0.437042	0.424292	0.0849704	0.112714	0	0.154652	0.00047088
gene18252	229.651	213.922	225.404	35.7636	35.72	32.0333	0.154739	2.63576e-06
gene26018	77.0721	75.2662	77.3504	12.2414	11.8511	11.4529	0.154755	7.83121e-08
gene19896	3.45076	3.95643	4.02667	0.555223	0.613755	0.601813	0.154873	0.00292467
gene35983	22.9823	24.3197	23.1862	3.90326	3.4518	3.56925	0.154981	1.40904e-06
gene04655	17.3975	19.5248	18.3843	3.1189	2.32266	3.13152	0.15501	2.03209e-05
gene29662	3.03335	4.25861	4.40999	0.662371	0.195253	0.95727	0.155093	0.0025269
gene17104	1.03637	1.01849	1.06725	0.176015	0.155656	0.152628	0.155119	6.60325e-07
gene11703	0.17615	0.201963	0.128047	0	0.039685	0.0389128	0.155282	0.00489552
gene37399	0.045987	0.120517	0.100286	0	0.0414418	0	0.155335	0.0455586
gene28862	0.0408642	0.107091	0.0891148	0	0.0368253	0	0.155335	0.0455586
gene28273	0.219232	0.574534	0.478091	0	0.197564	0	0.155335	0.0455586
gene00661	8.95002	8.09756	8.55064	1.38976	1.38264	1.2051	0.155382	9.11609e-06
gene10300	4.90732	4.3404	3.92393	0.625085	0.663344	0.758842	0.15543	0.0051467
gene18032	26.0555	23.9273	23.3473	3.16261	3.96757	4.27303	0.155505	2.02406e-05
gene28952	14.4264	14.5814	15.2664	2.02771	2.47537	2.38898	0.155667	1.80848e-06
gene08753	8.55005	6.27777	7.50108	0.450658	1.72698	1.3026	0.155862	0.00114655
gene24987	1.5256	1.14231	1.10898	0	0.589205	0	0.156003	0.0110524
gene17190	17.8524	18.6124	16.419	2.92655	2.44816	2.88063	0.156104	2.30622e-05
gene24072	0.928319	1.33805	2.02443	0.0630654	0.278855	0.328115	0.156157	0.0216224
gene28569	1.30291	1.34141	1.35301	0.347731	0.139778	0.137058	0.156246	9.5035e-05
gene38242	0.719755	0.437876	0.635317	0.0523892	0.0463297	0.181713	0.156408	0.00593889
gene24578	8.01567	6.94378	6.21518	1.08909	1.2039	1.02308	0.156606	0.00716461
gene38198	0.65531	0.759596	0.476356	0.20547	0.0908525	0	0.15668	0.0064287
gene11688	0.421735	0.521913	0.204378	0.0955021	0.0844561	0	0.156754	0.0305724
gene35787	0.145803	0.159209	0.247303	0	0.0437975	0.0429453	0.157053	0.0113472
gene03582	6.25848	6.72457	6.18719	0.892859	0.902386	1.21664	0.157112	1.11402e-05
gene15754	23.4953	24.6688	31.9686	3.99038	4.34319	4.25868	0.157143	0.0134697
gene28741	3.76782	3.40489	2.92778	0.661984	0.35125	0.574026	0.157147	0.00040152
gene19349	0.285441	0.448827	0.290489	0.0581744	0.102892	0	0.157175	0.00936217
gene07983	0.403858	0.293993	0.32619	0	0.121314	0.0396511	0.157186	0.00400605
gene18929	3.47346	3.46301	4.33627	0.153893	0.884608	0.73395	0.157233	0.000972985
gene21184	113.847	109.771	111.139	20.6698	14.8979	17.0945	0.157315	1.39063e-06
gene19568	5.17688	5.18733	4.42725	1.24127	0.548849	0.538169	0.157407	0.000265585
gene11154	9.25022	10.9573	8.55312	1.88524	1.40044	1.24241	0.157441	0.000399702
gene23933	63.7185	61.6847	56.1693	8.84319	11.5698	8.19341	0.157548	3.31122e-05
gene03658	1.6841	1.47116	1.93832	0.429036	0.126471	0.24802	0.157753	0.000890328
gene18852	1.52641	1.591	1.46262	0.353513	0.0625249	0.306541	0.157767	0.000191047
gene28358	4.40439	4.8793	4.01658	0.73443	1.01031	0.353804	0.157782	0.000285625
gene17056	0.977668	0.971846	0.906734	0.240479	0.121522	0.0893684	0.158029	9.77515e-05
[truncated: 7,424 more rows]
