# Supplementary material for: N6-methyladenosine RNA modification regulates strawberry fruit ripening in an ABA-dependent manner
Source: Genome Biol. 2021 Jun 3;22:168. doi: 10.1186/s13059-021-02385-0 (PMC8173835; doi:10.1186/s13059-021-02385-0)
Supplement: Supplementary file 14 — Additional file 14: Table S13. Differentially expressed genes containing hypermethylated m6A peaks in strawberry fruit at RS1 stage compared to those at S6 stage. [file 13059_2021_2385_MOESM14_ESM.xlsx]

## Sheet: Table S13
Table S13. Differentially expressed genes containing hypermethylated m6A peaks in strawberry fruit at RS1 stage compared to those at S6 stage. S6, the growth stage 6; RS1, the ripening stage 1; FPKM, Fragments per kilobase of exon per million mapped fragments.
Gene ID	FPKM						Fold change (RS1/S6)	P value
	S6 Replicate 1	S6 Replicate 2	S6 Replicate 3	RS1 Replicate1	RS1 Replicate 2	RS1 Replicate 3
gene00924	13.0881	11.6076	17.3706	0.791813	1.03754	1.07922	0.0691424	0.0168676
gene16185	482.541	626.175	496.164	54.4159	60.567	58.772	0.108267	0.00899906
gene27321	4.07594	2.79376	4.14812	0.673826	0.602002	0.623402	0.172378	0.020109
gene30514	210.925	287.745	228.172	43.3007	48.5751	46.9898	0.191053	0.0134984
gene13142	44.5287	45.8634	47.7699	8.86445	9.25057	8.87459	0.195348	0.00052637
gene12923	78.6451	78.5892	78.2773	18.8994	17.5313	12.7861	0.208978	0.000853903
gene14875	92.5775	89.0351	93.4136	18.7151	19.9794	19.8886	0.213009	8.54489e-07
gene16569	95.2921	79.71	89.3638	17.9829	20.4849	18.7213	0.216326	0.000114806
gene37954	130.411	160.172	145.586	33.129	35.6195	36.7933	0.241974	0.00542789
gene22303	26.7479	30.8375	32.0291	7.93934	7.32951	6.82056	0.246494	0.000160019
gene06977	30.2652	34.0032	34.2335	9.80002	7.79258	8.15889	0.261431	7.02193e-05
gene08591	102.307	112.486	111.382	30.1723	27.8663	27.3806	0.261881	1.77465e-05
gene14692	211.308	224.241	219.999	57.1632	58.0266	62.3294	0.270795	2.69017e-06
gene16618	15.0131	21.6712	19.064	5.28644	5.15084	4.77887	0.272944	0.0194239
gene28704	14.135	20.2876	17.977	4.97564	4.91743	5.08815	0.285903	0.0200079
gene02673	22.9959	24.7584	23.6242	6.81384	7.03731	6.74171	0.288502	5.44621e-06
gene16571	135.218	131.265	131.182	37.0233	37.9735	40.2518	0.289813	5.52197e-07
gene38482	223.183	159.989	190.594	58.7778	56.9654	56.4469	0.300105	0.0179553
gene23367	41.8816	44.3697	49.1731	13.4551	14.0108	14.0805	0.306787	0.00436973
gene11666	34.5738	32.2214	37.4021	9.65305	12.0961	10.2189	0.306803	0.000134459
gene06287	11.7976	15.7166	13.1796	4.32059	5.20485	4.10319	0.334907	0.00165449
gene13270	452.208	600.575	480.86	174.509	193.905	184.224	0.360344	0.0175618
gene16545	52.8994	64.3159	48.3732	22.3388	20.3297	17.8179	0.365281	0.00205647
gene25654	107.05	107.053	107.276	42.6239	36.1578	39.3448	0.367561	0.000745217
gene32477	75.7318	56.4687	68.3058	25.6232	24.9129	24.8771	0.376113	0.017469
gene13326	6.05876	8.14082	5.14485	2.93927	2.33112	2.02415	0.377087	0.0122935
gene01439	72.9066	78.2543	75.8191	30.5444	28.0308	29.6578	0.388726	1.11656e-05
gene22619	91.0452	127.54	98.034	42.3223	40.5203	40.6762	0.390118	0.0286109
gene32103	111.361	135.585	115.508	44.2108	44.674	53.3948	0.392546	0.000804656
gene07964	178.592	243.833	194.596	73.4259	88.2578	83.8444	0.397925	0.00353458
gene38429	76.4724	59.5357	69.7219	29.9488	25.1023	26.8784	0.398238	0.00128885
gene18484	21.6377	29.3055	23.6376	11.0718	9.12402	9.62023	0.399782	0.00324988
gene17395	133.386	169.098	136.271	58.2218	59.9421	63.3921	0.413798	0.0160571
gene04364	9.85449	12.2891	11.8699	4.29418	5.17829	4.88584	0.422136	0.00118343
gene15771	44.8894	52.9549	49.8085	21.1321	20.4961	20.7453	0.422434	0.00648498
gene06720	39.7758	39.0741	42.5588	17.3016	17.4391	17.6325	0.431379	0.00198621
gene04326	291.711	319.688	293.788	135.309	127.19	128.677	0.43215	5.19259e-05
gene28524	81.5882	93.5599	78.0998	38.9826	36.5487	34.8717	0.435948	0.000594548
gene02502	17.8506	12.6572	15.8825	6.36658	6.85956	7.0419	0.436903	0.0271525
gene27325	39.6875	45.7079	36.391	17.4801	19.4192	16.5738	0.439074	0.00133705
gene31011	147.174	188.413	155.794	70.095	74.3217	72.3225	0.441083	0.0175515
gene14925	54.2982	76.3178	66.3602	26.8614	32.0418	28.5484	0.44397	0.00506755
gene28388	180.252	233.474	201.195	85.371	93.0223	95.4878	0.445392	0.00196618
gene20829	50.3439	67.312	52.8878	21.8538	28.0669	26.196	0.446318	0.00490899
gene04525	24.663	19.9708	21.9178	9.4789	10.4823	10.0064	0.450291	0.000934691
gene33423	29.2991	36.8056	29.2489	14.9084	13.8192	14.4095	0.452391	0.0188784
gene23153	73.5736	101.17	76.2852	36.8169	36.5028	40.9075	0.455037	0.00685665
gene19853	116.112	120.852	123.467	53.2597	54.6166	56.2215	0.455283	9.3398e-06
gene15690	81.5556	93.7956	93.9647	42.4749	40.8892	40.0438	0.458227	0.000308882
gene38316	27.4793	39.1686	28.2333	15.3825	14.0605	14.1576	0.459528	0.0439588
gene02203	39.7569	38.0666	40.2581	16.8085	18.2159	19.2462	0.459602	2.54736e-05
gene13186	141.182	171.257	147.658	69.5141	69.6083	73.0568	0.461162	0.011031
gene27367	26.7048	36.6594	32.3489	14.4575	14.7239	15.0877	0.462518	0.0267046
gene02629	11.0156	11.4397	11.6455	4.96208	5.59635	5.23019	0.462998	1.98495e-05
gene09357	59.3624	79.9439	67.8539	30.84	31.6325	34.5781	0.46848	0.00379407
gene38518	18.3317	26.4793	21.4364	11.464	10.0144	9.60148	0.469149	0.00862512
gene02692	216.255	209.934	216.066	103.599	103.59	103.012	0.482988	0.000315959
gene04524	28.5747	30.6245	33.0461	15.0575	16.5375	12.9893	0.483324	0.000653446
gene15372	60.5943	73.4009	67.1091	32.9182	32.8467	31.6715	0.484507	0.0105544
gene08272	52.8793	69.1979	59.4292	25.6168	31.8028	31.0565	0.487454	0.00376815
gene03202	300.693	385.943	339.23	176.595	164.138	163.42	0.491442	0.00224952
gene25834	49.9	59.21	59.8029	28.312	28.6251	26.5513	0.494269	0.000958907
gene25602	56.808	62.2016	63.2995	28.6627	29.7486	32.1814	0.496919	0.000172752
gene36207	37.8659	29.9106	32.1692	17.3673	16.266	16.6702	0.503309	0.0183538
gene11995	97.5706	120.477	97.3302	51.1682	55.0479	52.9219	0.504594	0.0192634
gene14652	44.8585	62.2829	45.001	26.8228	26.929	24.2673	0.512803	0.0478688
gene11425	29.7374	28.6397	29.7088	16.9341	13.622	14.6861	0.513616	0.000163532
gene22714	218.037	155.003	187.698	106.22	89.6929	92.4963	0.514338	0.00863467
gene20856	26.715	23.2967	26.3497	14.697	12.8984	11.8761	0.516905	0.000833053
gene08556	46.7676	62.2342	45.5965	26.0494	26.4341	28.902	0.526432	0.0109064
gene04654	109.351	101.51	105.157	53.7228	55.3246	57.3437	0.526526	3.70053e-05
gene08104	22.6282	24.3618	21.6301	12.7458	12.0756	11.3089	0.526526	0.000272896
gene24950	324.802	425.42	351.452	182.306	200.063	198.173	0.526964	0.00476263
gene29499	76.6851	75.2441	78.5402	44.9758	38.543	38.5954	0.52985	0.000102635
gene01346	42.5414	50.3633	44.241	23.5918	24.4124	24.8224	0.531016	0.0106853
gene19792	22.8622	28.435	26.2182	13.7197	13.9394	13.5634	0.531797	0.0171052
gene31499	235.289	310.999	259.208	150.701	139.241	138.628	0.532058	0.00519658
gene27718	101.53	137.185	105.241	62.3987	60.642	60.1667	0.532649	0.0413921
gene28289	34.3027	43.1315	38.8546	19.6362	18.9004	23.7017	0.535206	0.00365651
gene36294	26.5137	28.1896	28.6156	15.7061	12.7967	16.1009	0.535337	0.000457087
gene18862	143.313	181.687	160.069	85.8142	89.4786	84.3926	0.535357	0.0196006
gene14935	80.2923	70.6343	73.4199	40.6019	41.9904	38.9024	0.54155	0.000337011
gene05363	136.067	164.662	154.788	76.0075	84.6022	87.1344	0.543875	0.00155765
gene14090	515.021	652.223	562.207	292.029	328.279	322.975	0.545423	0.00330427
gene06602	47.4507	38.4107	43.0976	23.4603	23.8937	23.9385	0.552831	0.0176708
gene32494	22.5113	16.0945	17.6961	10.0648	11.0711	10.0079	0.553157	0.0128383
gene28100	101.002	134.75	116.085	65.7552	63.0572	66.9181	0.55631	0.0319497
gene22943	21.8187	25.8612	25.7052	12.2377	13.4314	15.1812	0.556658	0.00232871
gene26953	12.0843	16.2424	12.8167	6.92054	8.15586	7.85275	0.557299	0.0104172
gene18091	70.8694	98.2238	78.1596	45.3606	47.3382	45.3069	0.558156	0.0460757
gene25791	325.367	387.214	338.394	205.956	184.376	199.023	0.560769	0.00149781
gene03258	190.152	244.46	215.239	125.117	119.177	121.825	0.563389	0.0252853
gene17569	341.46	400.962	359.62	211.311	215.206	194.607	0.563612	0.00101805
gene11300	37.3889	43.1811	36.1276	20.5042	20.1279	25.1425	0.563633	0.00329169
gene28822	72.4825	87.916	71.2971	42.3206	43.3944	45.1733	0.564915	0.0222867
gene24852	352.475	446.309	414.978	213.247	233.341	242.106	0.567403	0.00373958
gene26361	26.073	21.515	24.1594	14.5073	12.9674	13.2506	0.567621	0.00180879
gene09265	93.7799	120.874	101.27	63.955	55.5948	60.563	0.570114	0.00581861
gene32645	156.094	207.795	170.993	98.2155	104.921	102.016	0.570505	0.0361703
gene00137	24.1228	22.5886	22.6643	14.0061	12.6468	13.1182	0.573271	0.000102473
gene05547	46.4699	61.5774	52.3839	30.8504	30.8747	30.7459	0.57639	0.0356348
gene09296	24.588	24.3545	24.5571	15.0498	13.3646	14.1033	0.578474	0.00183425
gene02576	64.4581	93.4529	82.7465	41.9093	50.1399	47.4629	0.579712	0.0186336
gene04028	110.183	130.309	125.959	72.5499	70.5231	71.1871	0.584689	0.0135649
gene20393	28.7674	34.4709	29.5346	20.54	16.6868	17.0639	0.585199	0.00408239
gene23921	30.9115	34.8603	32.119	19.8067	19.007	18.9289	0.589869	0.000369665
gene35743	17.1058	16.2543	16.4438	12.2801	8.21742	8.88848	0.590034	0.00607821
gene20494	19.5679	21.1148	21.0608	13.3435	11.8486	11.3244	0.591423	0.000439379
gene00359	56.4812	67.6245	61.0773	35.1545	38.3458	36.0488	0.591572	0.00170709
gene12585	63.6307	66.1514	64.9499	35.603	35.8422	44.1861	0.593796	0.000827043
gene06098	65.1479	60.3435	65.7099	39.4764	37.7986	38.1718	0.603797	0.000142479
gene24901	180.603	227.872	207.736	116.96	125.768	129.407	0.603909	0.00457721
gene14611	71.3553	67.3707	73.449	44.2818	41.6512	42.869	0.607056	0.000137402
gene05400	26.842	37.3336	29.5347	19.6493	17.6131	19.8263	0.609204	0.0193511
gene00773	37.7348	45.3026	40.4308	27.3278	22.8107	25.1179	0.609521	0.00333507
gene20050	244.918	296.455	270.321	156.716	173.688	166.111	0.611702	0.00257368
gene21519	37.7848	44.2135	41.2734	25.5634	25.0814	24.8677	0.61257	0.0125503
gene02372	35.7912	36.5313	36.3568	22.1545	21.8467	22.5903	0.612734	1.43541e-06
gene28433	51.0642	55.2328	54.5281	35.6206	33.4344	29.5922	0.613382	0.000686464
gene10496	23.3818	23.0991	23.8791	13.5053	14.3959	15.3492	0.614701	9.85109e-05
gene37496	127.582	144.242	130.576	82.2884	86.2333	81.3926	0.621059	0.000679518
gene15415	21.8964	27.189	28.3356	17.8766	15.5916	14.7165	0.622372	0.0113442
gene07058	37.1581	46.8008	38.2027	28.186	23.605	24.4085	0.623759	0.0104015
gene19829	282.724	222.754	238.795	146.194	160.012	158.365	0.624195	0.00721012
gene20961	215.432	262.584	242.607	146.065	154.765	149.708	0.625205	0.00292481
gene21349	34.5134	49.0319	37.1484	23.0497	26.1198	26.374	0.62591	0.0305652
gene16261	33.9441	27.0457	32.9165	19.5062	19.7045	20.0198	0.63074	0.0323341
gene16431	35.3377	46.325	34.8641	27.6263	23.2591	22.6158	0.630767	0.0242005
gene29911	17.8997	14.4637	16.5472	10.9883	10.9965	8.90922	0.631642	0.00784449
gene15937	96.9013	115.82	106.69	67.1052	65.6487	69.2204	0.632335	0.00214502
gene28688	117.29	96.1557	112.562	75.186	65.6327	66.5935	0.636217	0.00506511
gene25661	94.2502	116.933	100.309	63.5862	64.7855	70.0608	0.637038	0.00595221
gene16375	61.9641	68.6057	64.6153	42.9342	40.2164	42.3855	0.643164	0.000381355
gene38734	41.6599	45.918	46.8912	29.8519	28.1406	28.7408	0.645005	0.000697628
gene04229	34.7511	37.015	36.1827	22.3182	23.1357	24.2285	0.645515	0.000121502
gene13373	21.5455	18.0248	18.2672	12.6637	12.7297	12.1512	0.649138	0.00417447
gene12967	219.909	223.391	222.747	159.936	138.191	134.551	0.649621	0.00924075
gene03187	82.5806	71.832	80.7293	51.8313	52.6619	48.9462	0.65254	0.00147657
gene38221	373.361	277.388	345.321	240.212	207.595	204.163	0.654543	0.0202315
gene04162	18.1392	19.0517	18.533	12.069	14.0625	10.3492	0.65467	0.00438097
gene36266	31.1198	29.6589	28.7494	20.6459	18.984	18.9827	0.654684	0.000311353
gene00989	34.2586	32.778	32.3378	24.3243	20.844	20.0822	0.656613	0.00134991
gene08333	27.4253	25.6227	25.7285	16.3569	17.4953	17.9181	0.657179	0.000272302
gene36659	519.623	508.19	531.193	354.186	336.943	334.712	0.658009	3.97075e-05
gene18648	25.6365	30.1989	27.7208	18.1015	18.6828	18.5208	0.66189	0.0176777
gene14246	22.8472	27.7427	24.5661	12.4603	18.8557	18.5161	0.66305	0.0287296
gene16229	39.3915	36.4062	35.8848	22.4889	24.7739	27.1254	0.666068	0.00197684
gene37077	3.73404	3.80899	3.61626	4.8292	6.22412	5.69725	1.50104	0.0421819
gene13236	14.5196	11.3095	13.7477	19.2102	21.2971	18.934	1.50193	0.00561529
gene38106	38.3987	30.3492	35.1452	54.5595	49.3814	52.1599	1.50251	0.00330247
gene20956	10.4296	6.64931	7.56067	13.4884	11.1068	12.4304	1.50269	0.0361637
gene25474	62.8749	49.5674	59.6912	89.4567	85.7383	84.0353	1.50598	0.00255168
gene03622	13.6789	10.2133	9.2846	16.9131	17.4516	15.6406	1.50724	0.0176447
gene38350	21.0824	12.8831	16.1875	24.4633	25.2622	25.9105	1.5081	0.0246131
gene01428	12.4251	9.2333	9.94253	15.194	15.2548	17.222	1.50852	0.0103398
gene28231	19.5223	13.7711	18.0421	25.7933	25.0871	26.5781	1.50887	0.00804479
gene27505	22.2777	16.8216	19.7347	31.1319	27.6071	30.0559	1.50924	0.00615348
gene32284	12.497	11.0891	14.2894	21.1282	18.4471	17.5976	1.5095	0.0103359
gene24446	8.85622	6.01638	7.07467	10.7777	11.9265	10.4301	1.50972	0.0168114
gene29764	18.4909	13.2253	17.0691	25.9521	23.9327	23.8852	1.51214	0.00828427
gene00734	26.4985	18.2448	23.8496	33.0556	35.323	35.3863	1.51276	0.0100619
gene00318	9.14549	7.72169	6.8202	11.8121	12.3053	11.7863	1.51573	0.00429366
gene15551	19.9727	16.8545	18.2433	27.7661	28.643	27.1414	1.51715	0.000691277
gene00925	23.849	16.5159	21.0549	32.0194	30.4352	31.0004	1.52158	0.00813806
gene29566	39.0255	32.796	38.8325	53.6857	56.1006	58.6317	1.52202	0.00151599
gene38742	46.6466	35.053	34.8766	56.076	59.4992	61.8719	1.52216	0.00875579
gene25144	25.4424	19.7602	25.1057	36.2692	33.6744	37.1031	1.52253	0.00438608
gene17709	34.884	25.734	32.2833	49.308	45.6375	46.711	1.52481	0.00518144
gene06970	5.40978	3.62566	5.12014	6.76099	7.3088	7.51946	1.52514	0.0142717
gene29084	17.8873	12.6773	16.0852	25.6834	23.2183	22.2467	1.52516	0.0113173
gene25833	23.9378	18.183	20.179	31.5871	31.5547	31.9236	1.52593	0.022589
gene06497	11.6888	9.69917	12.0398	18.8434	16.433	15.9188	1.53152	0.00693883
gene30419	20.1084	13.4328	16.2896	25.1694	25.2701	25.9501	1.53298	0.0426051
gene04019	60.5241	50.7571	50.5146	84.4661	78.558	85.074	1.5334	0.00179542
gene28881	5.76109	6.48356	5.06442	8.40136	9.83952	8.32294	1.53468	0.00856845
gene21967	13.2109	9.07519	11.2042	17.4918	16.8672	17.043	1.53483	0.0350642
gene03625	17.0477	12.7231	14.0209	20.4691	23.7496	23.0256	1.53555	0.00852905
gene35733	33.2055	25.701	30.2174	42.6923	46.4437	47.7231	1.53561	0.00388665
gene26172	57.7481	47.8282	53.516	83.0007	81.1489	80.3111	1.5366	0.000673239
gene20016	12.0104	9.98646	11.6167	18.4622	15.5606	17.6422	1.53703	0.00479914
gene25549	29.8305	22.8018	23.5546	38.7958	38.9934	39.3345	1.53732	0.0251559
gene28104	3.93654	3.13421	3.32347	4.80545	6.08109	5.09619	1.53766	0.0149969
gene26949	1222.33	812.96	978.044	1554.51	1548.25	1532.55	1.53827	0.0447434
gene05584	22.6013	15.5309	18.1205	29.252	27.8215	29.4821	1.53869	0.00901609
gene05233	17.8712	12.2701	15.4343	23.6664	24.0602	22.4239	1.53921	0.00843934
gene30687	14.9076	8.74916	12.8518	17.9421	18.9034	19.3622	1.53957	0.0241398
gene20276	24.0013	18.1837	21.0798	32.8048	32.6846	31.9233	1.53976	0.00259913
gene21187	19.5753	13.5433	18.4209	26.683	25.4154	27.2722	1.54	0.00857451
gene17434	90.0339	66.1391	80.2612	121.166	118.668	124.337	1.54026	0.00394426
gene12293	8.67556	8.22472	7.50834	12.9191	12.3531	12.3946	1.54317	0.000330696
gene19735	12.3799	9.17687	11.0626	16.5582	16.2374	17.5477	1.54335	0.00425575
gene27210	17.8756	15.1879	19.7527	25.6861	28.8297	27.1588	1.54639	0.00390718
gene25951	16.9837	12.2796	14.5829	21.7741	23.3465	22.6857	1.54645	0.00507278
gene21431	28.994	23.4067	27.4731	40.883	41.7123	41.121	1.5489	0.0114313
gene29975	77.1164	49.9295	60.7324	97.1727	96.9246	96.7936	1.54912	0.0489901
gene10093	50.8199	45.6341	46.1988	73.2802	74.5838	73.1781	1.54951	0.000105456
gene04476	6.49671	3.65964	5.52206	8.87046	7.68145	7.7564	1.55043	0.0349207
gene09173	36.8209	25.5954	31.0189	49.0501	49.0246	46.9923	1.5526	0.00653249
gene13246	25.315	16.9655	26.114	34.5492	35.7823	35.8959	1.55316	0.0471332
gene29107	14.6435	11.397	13.5795	19.9057	20.2433	21.4071	1.55366	0.0023014
gene23530	16.3947	12.6856	13.7249	22.6979	22.1711	21.6993	1.55514	0.0022664
gene29658	197.182	156.21	162.004	257.731	272.78	271.232	1.55559	0.00220965
gene16845	28.9583	21.4548	25.0767	39.9996	38.6287	38.8571	1.55631	0.00316766
gene05490	37.8213	25.0358	28.4865	51.5023	41.7702	48.9385	1.55688	0.0242201
gene24619	4.42142	4.47416	4.73584	6.75831	6.67262	7.79183	1.5569	0.00245357
gene15271	5.66664	5.19833	4.49302	8.78366	8.32603	6.82651	1.55855	0.0138056
gene12895	33.9621	24.9639	25.8722	44.8029	43.253	44.1105	1.5586	0.0287873
gene24814	43.3728	33.4507	41.2142	62.7981	61.2109	60.1362	1.56005	0.00209553
gene23626	20.3133	15.2404	15.636	27.0761	26.9648	25.8345	1.56038	0.00467248
gene06976	11.1432	8.36884	9.47013	16.998	13.9978	14.2858	1.56239	0.0122086
gene37195	10.656	12.2462	12.6627	19.0048	18.7836	17.8015	1.56305	0.000731111
gene27754	16.9573	14.44	13.3805	22.424	24.3318	23.3137	1.56483	0.00213138
gene03935	66.8698	63.0013	72.4611	119.531	98.8301	98.2714	1.56491	0.00713075
gene30611	29.4422	20.9382	25.0791	38.4248	39.8704	39.8664	1.56589	0.00471362
gene16494	8.84393	7.75528	9.13439	12.0891	13.7136	14.5124	1.56663	0.00419382
gene22036	6.29892	6.55921	7.67881	10.6103	10.81	10.7707	1.56747	0.0104548
gene17227	26.8527	19.6528	23.546	36.348	37.5981	35.9372	1.56861	0.0034319
gene09450	20.826	22.8418	23.5662	34.7021	37.7585	33.0613	1.56947	0.00134501
gene38395	5.41849	3.50378	4.7383	6.87952	6.99229	7.59587	1.57151	0.0124831
gene18596	10.4789	6.75637	8.16972	12.8773	13.1495	13.907	1.57189	0.012704
gene30949	24.7501	17.5915	21.2726	32.1583	34.4947	33.3563	1.57212	0.00505686
gene10845	34.0761	29.652	30.04	50.3912	48.1681	49.016	1.57383	0.000323254
gene12755	31.0879	22.8863	29.6633	45.1747	42.9041	43.708	1.57569	0.00357715
gene18568	18.7542	12.6495	15.7047	23.6013	24.8041	25.8446	1.57615	0.00853368
gene06113	14.6364	10.4073	15.8091	20.3284	22.4123	21.689	1.57712	0.0109097
gene26484	9.4582	5.78252	6.91701	12.3305	11.4542	11.1721	1.57763	0.0201516
gene38179	8.57993	7.97533	6.52115	12.7184	12.9137	10.7788	1.57784	0.00829902
gene02354	18.118	13.2862	18.3639	23.9825	26.6782	27.9259	1.57905	0.00895952
gene17169	25.4396	21.8739	24.2049	35.1121	40.2204	37.5993	1.57906	0.00157954
gene01473	30.3335	20.355	24.0773	41.1524	38.3266	38.967	1.58423	0.00865882
gene15994	4.13619	3.9518	4.54516	7.95416	6.25355	5.83229	1.5863	0.0213012
gene16484	15.1361	12.019	13.5457	21.388	22.2085	20.9811	1.58664	0.00120022
gene01042	29.0778	21.8356	25.4206	41.4028	38.7272	41.0238	1.58715	0.00267698
gene17326	26.7005	18.3867	21.7249	36.8029	34.1093	35.1476	1.58743	0.00673772
gene11966	22.6515	23.9966	23.4832	38.3198	36.3092	36.7826	1.58861	4.47573e-05
gene22361	9.30728	6.32168	8.20761	11.3199	13.5968	12.9699	1.58943	0.0132824
gene01597	64.7244	51.3013	52.2853	92.1149	86.5771	88.9027	1.58988	0.00199145
gene03047	29.7848	18.9698	26.2204	40.7031	38.7587	39.7538	1.59007	0.0103063
gene38032	7.65565	4.9459	6.17414	9.69539	10.6624	9.50187	1.59034	0.0127703
gene30143	12.3001	8.30659	10.1242	16.3809	16.478	16.1482	1.59472	0.0332856
gene37411	140.468	141.14	155.101	238.152	231.627	226.704	1.59484	0.000117938
gene05735	17.0413	12.6509	15.9275	25.0471	23.4216	24.3787	1.59684	0.00291511
gene37237	61.9612	61.3787	67.9563	105.83	99.4388	100.444	1.59811	0.000190629
gene03046	29.5763	29.6713	33.6063	51.5124	49.2453	47.7295	1.59915	0.0004232
gene37456	44.5182	32.1346	31.999	58.4869	56.8072	58.7025	1.60141	0.0322138
gene30446	24.3486	21.7088	24.6196	38.9266	39.6303	34.677	1.60213	0.00141458
gene38386	17.0865	10.8059	14.64	22.8355	22.72	22.6024	1.6025	0.0426943
gene12858	8.12445	5.54968	7.00051	10.8272	11.5432	10.7682	1.60286	0.00613999
gene05829	38.2865	25.921	32.9744	52.5786	50.1659	53.2245	1.60492	0.00610535
gene17739	19.1887	14.7051	13.9236	24.7385	25.5556	26.5143	1.60628	0.00492035
gene27194	33.4641	24.4037	31.9698	50.1501	45.6244	48.5805	1.60684	0.00423948
gene06599	29.7575	23.3481	28.9397	41.3493	45.9876	44.6033	1.60814	0.00241597
gene14609	31.3323	24.5715	26.0401	43.6663	44.2939	43.8198	1.60817	0.014334
gene36615	15.1632	10.6219	13.8174	20.9011	21.7872	21.0452	1.60933	0.00425282
gene37031	22.2845	14.4314	18.9213	28.8755	30.3396	30.4015	1.61073	0.00825704
gene29218	26.7947	17.4589	23.4077	37.3645	35.568	36.0695	1.61099	0.00772927
gene08991	14.6009	9.92933	11.3707	18.9379	19.1075	19.9505	1.61544	0.00651365
gene03518	5.38509	3.28652	4.07271	7.86908	5.58518	7.15021	1.61676	0.0451418
gene29369	8.22815	5.16876	6.74833	11.283	10.8017	10.4887	1.61693	0.0105186
gene02618	15.1886	9.94018	12.0626	19.0072	20.0715	21.0683	1.61723	0.00947457
gene37114	14.2294	13.142	14.4275	25.1133	20.727	21.7641	1.61737	0.00339787
gene14534	30.812	21.1982	26.4974	43.6184	41.6869	41.7143	1.61793	0.00477649
gene31544	54.2119	40.6204	50.037	76.7838	78.2991	79.322	1.61804	0.00186944
gene01622	34.3285	24.0382	32.0702	49.3675	49	48.1078	1.61964	0.0254369
gene10994	12.5539	10.7137	11.7875	20.3964	17.5711	18.8183	1.6199	0.00176092
gene20484	5.16151	3.13349	3.61864	5.68159	7.03839	6.60086	1.62174	0.0277897
gene37570	10.5116	8.98752	10.5193	16.7211	15.5594	16.412	1.62209	0.000541383
gene13873	36.0554	28.7733	29.9589	52.4878	48.9855	52.2878	1.62216	0.00146933
gene31788	26.3421	20.56	23.3237	38.1128	37.9547	37.9137	1.62307	0.0127662
gene15362	24.0862	15.8868	22.0978	34.4939	33.9212	32.4082	1.62432	0.00711774
gene01495	221.693	167.897	206.564	331.9	322.889	314.627	1.62612	0.00176376
gene05389	12.3512	7.44313	10.0302	16.5792	16.1861	15.7351	1.62619	0.0123688
gene35898	3.77333	2.36143	3.12595	5.02071	4.9341	5.10949	1.62669	0.0399095
gene17249	7.97354	4.99033	6.22642	10.5229	9.7854	10.9119	1.62688	0.0123586
gene13331	39.1947	28.7654	35.8339	55.3023	56.8029	56.761	1.62694	0.00222974
gene01497	12.4072	8.55341	10.7568	16.8174	18.0984	16.7073	1.6276	0.00526236
gene16406	5.68598	4.20362	4.97285	8.55792	7.95236	7.70797	1.62949	0.00329327
gene31494	12.0408	8.10624	9.4662	15.9196	15.5198	16.8492	1.63064	0.00695089
gene31427	11.8748	12.1601	9.72196	21.3121	18.0444	15.7305	1.63187	0.0165923
gene22823	17.5343	17.6918	16.9734	31.4082	27.931	25.8578	1.63214	0.0194723
gene37045	12.5896	8.26115	11.138	17.3076	18.0399	16.8838	1.6328	0.00685067
gene29176	23.0995	18.1846	19.999	32.025	34.5417	33.5572	1.63379	0.00130091
gene03098	10.2215	6.7833	7.81671	14.1018	13.7718	12.6967	1.63448	0.00891795
gene28192	9.08033	5.56117	7.88177	13.1767	11.8135	11.824	1.63449	0.013436
gene37545	16.692	10.2506	14.9776	22.6392	22.1331	23.8393	1.63672	0.0110937
gene37996	25.5414	20.711	23.5226	37.2528	38.6208	38.3445	1.63695	0.000533418
gene35376	4.34241	3.08498	3.34617	5.56734	6.12631	5.94224	1.63696	0.00537522
gene01517	33.3957	21.3967	25.776	44.1657	43.206	44.5851	1.63783	0.0378528
gene24126	11.635	8.65833	9.88516	16.1332	16.9559	16.4185	1.64049	0.0019877
gene17720	6.564	5.0584	8.24192	11.3067	10.7559	10.5408	1.64131	0.0109684
gene23860	22.2638	18.0983	20.7203	34.0169	32.5074	33.7575	1.64174	0.000554476
gene26233	33.8171	24.9295	24.2566	45.8803	43.7695	46.6917	1.6426	0.00514533
gene18025	47.9466	30.7322	39.8019	64.6793	65.834	64.4193	1.64527	0.0351517
gene30388	7.95328	6.55681	7.60956	11.1309	12.6151	12.6546	1.64562	0.00189475
gene38150	53.9602	46.6799	51.2039	78.646	87.9373	83.3535	1.64601	0.000668781
gene29767	20.7433	13.5538	16.2425	29.0765	27.774	26.34	1.64605	0.00830269
gene03043	57.836	57.1046	56.1665	96.5655	94.7554	90.5101	1.6471	3.79281e-05
gene37367	44.1175	32.218	36.8046	65.7255	61.2462	59.6644	1.6496	0.00331576
gene17096	3.64575	3.25406	3.46881	5.77139	5.53678	5.80602	1.65057	9.12516e-05
gene20759	14.9661	10.1235	13.504	24.5741	19.1432	20.0227	1.65157	0.0192524
gene24345	59.1105	40.6705	44.3602	79.0813	80.4348	79.0574	1.65514	0.0298785
gene32086	22.4047	18.6095	22.0978	34.3922	34.2177	35.8854	1.65571	0.000483914
gene22295	6.43297	4.89779	6.15878	9.29814	9.69719	9.96605	1.65593	0.00170484
gene20618	19.1922	13.1907	15.4296	25.5245	28.1799	25.6484	1.65967	0.00575717
gene09315	15.2207	9.25019	12.9952	21.1796	20.7274	20.2825	1.65989	0.0393297
gene19729	18.2752	12.6324	14.3513	24.8	24.8515	25.4846	1.66014	0.0253099
gene37497	17.781	14.4542	17.0105	26.3024	28.5318	26.9604	1.66095	0.000838272
gene02567	14.6009	11.7546	10.2441	20.3218	20.1144	20.3582	1.66107	0.0238417
gene11968	24.3268	22.3272	23.7412	38.6095	41.0081	37.3492	1.66157	0.000224241
gene06639	14.5234	10.7304	12.8141	20.8005	22.2173	20.2424	1.66177	0.00251324
gene12473	9.90611	6.7408	9.56532	14.0321	14.6102	14.9194	1.66188	0.00505517
gene11031	75.1563	51.4813	63.8174	106.222	107.364	103.566	1.66523	0.00366377
gene11651	13.5181	12.1568	11.1743	20.3347	20.8879	20.14	1.66523	0.000335469
gene02112	10.0869	6.94221	9.01919	14.3327	14.4321	14.6491	1.66667	0.0235512
gene21694	19.3842	12.8642	14.9073	26.0717	25.8676	26.6669	1.66695	0.0304814
gene36781	10.1773	7.47929	8.93845	15.1041	13.8878	15.4275	1.67022	0.00283954
gene24033	25.9783	18.5761	22.8566	35.3562	37.9468	39.3955	1.67181	0.00351791
gene03188	13.5118	9.7247	12.7948	21.6954	20.4202	18.2141	1.67437	0.00631108
gene26217	22.3066	16.6179	20.4302	33.3139	31.9707	34.1077	1.67455	0.00171461
gene10579	22.2971	15.522	19.063	32.7835	31.5656	30.9558	1.67548	0.00322069
gene26827	8.4668	6.0917	6.55497	11.696	12.1454	11.5584	1.67665	0.00312403
gene18326	12.3853	9.28168	10.7913	17.5741	18.8197	18.0366	1.67693	0.00162916
gene28333	6.86591	5.7694	6.1575	10.8507	10.447	10.2698	1.67976	0.00030574
gene27440	17.2236	15.0517	14.634	25.4296	27.7347	25.6709	1.68058	0.000607874
gene16490	11.756	8.39439	10.7128	17.6929	17.4392	16.7482	1.68097	0.00246537
gene12076	5.56062	5.28421	5.80403	9.75525	9.36101	8.88198	1.68169	0.000209644
gene25799	27.1868	21.3412	23.2733	40.0744	38.7409	41.9563	1.68203	0.00112728
gene19615	30.8866	21.7269	25.4579	45.4126	42.6038	43.395	1.68322	0.00309999
gene06562	18.8579	13.0133	14.7024	25.8279	26.0761	26.6126	1.68586	0.0239205
gene05994	201.489	167.872	177.185	311.222	300.277	309.942	1.68593	0.000296217
gene16757	12.1938	9.88675	12.8641	18.8152	21.0882	19.0596	1.68733	0.00226791
gene06486	14.3716	11.0232	13.1495	20.7289	22.2441	22.0789	1.68772	0.00125752
gene05711	7.83453	5.86177	7.17122	12.1277	11.8542	11.2694	1.68929	0.00162359
gene12863	25.8813	21.2559	23.0862	39.851	40.1597	38.6245	1.6894	0.000345925
gene29310	50.2454	38.6984	43.4772	71.9243	76.4725	75.3154	1.6894	0.00109279
gene24190	71.42	55.666	68.3743	113.249	108.784	108.317	1.69011	0.000895772
gene00942	14.0227	9.46815	13.5149	21.6953	20.77	20.0974	1.69062	0.00490218
gene35352	18.187	12.7705	14.2639	24.7782	25.5936	26.3196	1.69591	0.0033196
gene28777	14.4884	10.2026	12.6433	20.7644	21.5399	21.0132	1.69596	0.0023609
gene38431	14.6138	11.2316	13.4163	21.695	21.6419	23.2803	1.69675	0.00126652
gene01914	14.1507	9.19994	11.0538	19.264	19.5008	19.6386	1.69756	0.0304657
gene01558	9.08378	5.78487	6.77848	12.2278	12.2178	12.3235	1.69857	0.0354448
gene09110	31.9512	23.0894	29.5084	44.8713	48.1928	50.6695	1.7	0.00324374
gene29819	20.4873	20.1652	19.9693	33.6058	37.6543	31.9733	1.70291	0.0133007
gene11992	75.7494	51.6351	66.0248	109.312	108.676	111.5	1.70358	0.0216965
gene21798	12.8478	8.26214	10.593	17.0885	18.2426	18.6877	1.7039	0.00614138
gene23539	32.7632	21.8909	24.631	42.1438	48.8224	44.3042	1.70612	0.00806835
gene30813	16.2052	16.3289	19.6629	29.8324	29.6472	29.629	1.70715	0.00820314
gene09355	19.5364	12.475	16.3102	26.9695	27.7485	27.7833	1.70734	0.0288867
gene30893	11.943	7.25247	9.96377	18.2964	16.7821	14.7811	1.70991	0.0153153
gene00954	4.60051	5.475	4.27176	8.48931	8.06261	7.98885	1.71048	0.000969778
gene31931	12.1197	8.80173	11.3499	18.4118	19.0407	17.8314	1.71309	0.00194647
gene11299	4.32747	3.20448	4.20895	6.85058	6.88201	6.39075	1.71395	0.00200925
gene22430	39.2392	28.8979	33.3431	57.4161	59.5205	57.1642	1.71561	0.00142808
gene24195	28.3893	20.1784	25.844	42.1823	42.626	42.9138	1.71643	0.0175296
gene27826	5.57426	3.40576	4.26192	7.68187	7.49128	7.55999	1.71675	0.0366069
gene12538	30.1642	21.9004	24.3643	43.9553	43.2814	43.976	1.71679	0.0168464
gene35401	86.8709	70.1466	80.5151	142.136	131.609	134.06	1.71684	0.000619219
gene17968	14.7763	10.225	12.361	22.2252	21.3252	20.5979	1.71693	0.00307125
gene07693	40.82	27.5396	31.3401	57.5947	57.3745	56.2356	1.71721	0.0252672
gene25371	11.3154	6.62321	8.01975	15.3812	15.1967	14.0907	1.72078	0.0125801
gene31550	11.3697	9.52834	9.91039	16.6279	18.2544	18.2173	1.72354	0.000664633
gene17748	78.989	58.2596	68.1687	113.749	119.548	120.811	1.72385	0.00147004
gene05978	21.2267	16.5417	20.7052	33.8268	32.5584	34.4685	1.72478	0.000876219
gene06551	8.4841	5.73134	6.48785	11.5693	11.8161	12.3333	1.72526	0.00418332
gene25809	8.59653	5.44054	7.84836	12.5664	13.258	11.9652	1.7267	0.00659067
gene13257	57.1177	38.2943	45.2749	78.6918	82.4256	81.8683	1.72714	0.00371578
gene19625	8.42266	6.2715	7.19964	12.8611	12.4378	12.5171	1.72724	0.00112942
gene03194	23.0845	18.8617	24.4462	37.2255	38.7083	38.7844	1.72788	0.000784202
gene08098	9.86915	5.63576	7.57272	12.8278	13.7906	13.2916	1.72938	0.0110599
gene37806	19.333	13.3258	16.1058	28.32	27.5819	28.5641	1.73212	0.00249876
gene03446	36.7089	32.5054	32.437	60.7943	59.7716	55.5446	1.7325	0.000315503
gene19002	11.3029	6.93459	9.41841	15.0451	15.8642	17.0562	1.73437	0.00828446
gene12112	38.8151	26.3466	32.3401	57.6057	55.1889	56.3362	1.73464	0.00287254
gene01395	9.9929	6.39824	6.95023	11.9338	14.319	14.2732	1.73623	0.0138109
gene23163	11.7673	8.16477	10.4526	17.7346	17.5976	17.4262	1.73635	0.0187473
gene35715	54.6419	36.514	42.8866	76.2994	80.6863	75.9318	1.73764	0.00396514
gene07233	11.4677	6.92809	9.1927	16.1969	15.3992	16.4349	1.74098	0.00719381
gene15044	15.4078	11.2204	13.5162	22.5382	24.3643	23.046	1.74242	0.00170419
gene21596	13.7287	10.9766	13.0624	21.6068	22.738	21.4929	1.74322	0.000524801
gene12861	10.1605	7.22152	8.99603	15.2468	14.7093	16.0523	1.74419	0.00223279
gene24823	44.7397	30.5346	36.4871	65.2383	64.9892	64.7451	1.74454	0.0212381
gene13849	75.1503	65.9824	76.3773	127.387	122.57	129.611	1.74506	0.000154741
gene09377	5.80575	4.81185	4.34027	8.9856	8.70963	8.4108	1.7453	0.00130445
gene10247	21.0033	13.8281	16.5964	32.2442	29.262	28.4411	1.749	0.00577612
gene04127	45.3186	30.5135	36.5932	62.8873	66.5651	67.2847	1.74994	0.00337034
gene12682	13.0231	9.83055	14.7277	21.8237	21.8235	22.1583	1.75101	0.0219461
gene11164	3.275	3.077	2.70605	5.21858	5.51404	5.15095	1.75353	0.000344436
gene00979	6.57164	5.31814	4.96643	9.76414	9.49347	10.3063	1.75389	0.00145285
gene05457	47.4756	38.7247	51.8542	85.6061	76.6258	80.1835	1.75594	0.00172066
gene28351	52.113	40.2124	48.1904	86.5966	81.1019	79.1327	1.75661	0.00103494
gene08375	22.518	16.179	19.3785	33.5188	34.1954	34.3726	1.75783	0.013812
gene08540	165.064	117.527	127.727	238.834	243.915	238.571	1.75795	0.0177219
gene13237	15.0038	10.4779	13.8791	23.0095	23.4231	22.8858	1.7611	0.016951
gene02281	45.0222	32.0033	41.2254	71.2408	67.2838	69.9924	1.76334	0.00173305
gene02386	58.5574	43.6103	51.7381	89.5369	92.883	89.0604	1.76394	0.000944709
gene30070	18.6604	12.5043	15.7692	28.0902	27.9737	26.7649	1.76479	0.00281621
gene36726	12.7398	9.98188	10.5858	19.9168	19.5732	19.3038	1.76518	0.00057771
gene37146	12.5559	8.3095	9.90684	16.6526	20.2244	17.4704	1.76612	0.00876321
gene01107	15.2543	10.4895	12.7249	20.7902	24.0059	23.1864	1.76721	0.00425101
gene32556	6.84808	5.46554	5.71419	10.0019	11.5205	10.3665	1.76887	0.00178472
gene10055	18.9274	15.3602	15.7028	30.2142	28.6531	29.6329	1.77034	0.000467594
gene27405	37.8065	27.5904	32.1165	57.4743	57.5373	57.9753	1.77398	0.0133294
gene00970	81.0289	69.211	71.8666	137.886	124.956	131.449	1.77523	0.000374993
gene16399	4.49958	3.21292	3.87826	7.57346	6.7325	6.32764	1.78018	0.00447018
gene01760	23.643	22.5433	22.9999	39.6098	42.0879	41.4815	1.7804	2.44245e-05
gene13121	22.0224	15.0142	19.5115	33.5569	32.3539	34.8198	1.78133	0.00246137
gene08042	32.5611	21.1126	24.3873	45.6582	46.2865	47.1292	1.78161	0.0253814
gene31712	26.0231	15.769	21.0121	36.566	37.653	37.8359	1.7842	0.0291677
gene08114	34.8962	21.9076	32.6893	55.5241	51.2844	52.9709	1.78538	0.00505238
gene06997	10.3324	5.66315	7.28756	13.5956	13.3463	14.6443	1.78611	0.0128379
gene31441	13.639	9.32025	10.7302	19.9985	21.0313	19.3415	1.79199	0.00285104
gene26102	18.4913	12.6833	15.7088	29.0922	27.3681	27.5745	1.79242	0.00216377
gene01902	40.389	34.0274	35.4859	66.7417	66.6394	63.7874	1.79403	0.000173971
gene28086	7.07848	5.81479	7.71837	11.6766	11.7675	13.5428	1.79447	0.00271461
gene19855	10.2153	8.32085	9.89233	18.6509	15.6451	16.7707	1.79632	0.00201501
gene30213	27.6634	20.2471	24.9897	42.4886	43.4055	45.1017	1.79692	0.00108871
gene09774	14.6618	10.1392	12.1122	20.26	23.4264	22.743	1.79961	0.00375197
gene36425	56.992	49.6805	55.7784	98.9268	98.8176	94.7815	1.8007	8.06532e-05
gene04304	53.0282	42.2019	46.7172	89.2574	83.771	82.5866	1.80077	0.000541227
gene03133	10.1218	7.32457	8.14896	15.9793	14.1607	15.9995	1.80265	0.00265441
gene11689	24.7343	14.9196	18.6659	34.1538	35.4227	35.6468	1.80425	0.0057052
gene08559	33.4459	24.3141	31.7125	53.6953	53.5652	54.4316	1.80717	0.0126524
gene06436	38.5205	26.6812	32.9783	60.3937	58.4058	58.8696	1.80963	0.0015839
gene10337	12.9089	8.06609	9.56714	18.556	19.3545	17.3948	1.81079	0.00584917
gene07515	4.47294	2.83118	3.49766	6.0703	6.80941	6.68668	1.8114	0.00523966
gene20330	17.5013	10.7591	14.3317	26.905	25.2726	25.1016	1.81441	0.00469864
gene07881	7.66283	5.21967	5.70804	11.3724	12.1959	10.1813	1.81542	0.00596964
gene07782	7.70951	5.11101	6.49824	11.0832	11.9708	12.0205	1.81557	0.00291812
gene14930	5.66343	3.89018	4.70144	8.25846	9.22473	8.39794	1.81558	0.00286187
gene12161	20.0181	12.0744	16.4195	29.3804	29.836	29.0907	1.82031	0.0277829
gene05956	20.1752	14.4451	14.7091	29.3578	31.4191	29.0205	1.82036	0.0025776
gene09543	17.0578	12.7075	15.7474	27.8907	27.638	27.4624	1.82347	0.00994623
gene03624	29.5956	20.9477	26.4686	49.3124	45.3951	45.9577	1.82654	0.00164456
gene04794	31.3499	20.5493	25.1193	46.8489	46.1703	47.786	1.8282	0.019137
gene37199	92.5714	71.2932	77.7187	144.781	147.483	149.689	1.8294	0.000493555
gene11207	11.7185	9.95406	10.6939	18.1544	20.4675	20.6035	1.82984	0.000692736
gene13195	61.3811	55.9022	65.851	110.682	113.199	112.935	1.83918	6.76954e-05
gene32040	5.36817	3.48468	3.83073	7.77379	8.09838	7.47604	1.84082	0.00421907
gene26022	5.86719	4.16497	5.38656	8.67696	10.0486	9.68325	1.84249	0.00266591
gene31803	50.0558	34.1635	41.5803	79.6155	78.4589	73.942	1.84433	0.00195574
gene14851	15.3516	10.6626	12.044	23.0232	23.9528	23.3063	1.84671	0.00162875
gene29586	19.4191	14.0272	16.5003	27.9311	32.2402	32.2272	1.84994	0.00260857
gene36261	9.37671	5.45016	7.47349	13.4723	14.1649	13.8513	1.86044	0.00513706
gene16888	17.5304	9.15466	12.7213	24.4171	24.7693	24.2076	1.86249	0.0423876
gene03214	12.9713	10.0631	12.4239	21.9228	22.0144	22.1169	1.86287	0.00738527
gene08194	5.80666	5.3591	6.25774	10.1302	10.5085	11.8639	1.86545	0.00101987
gene10718	12.2938	8.63212	11.6095	20.6537	20.154	20.0269	1.8698	0.00116484
gene06545	11.0219	7.60051	8.96785	16.4494	17.2273	18.0027	1.8731	0.00181377
gene05640	41.1004	33.6956	36.0642	71.5702	65.9544	70.1558	1.87335	0.000305331
gene03889	12.806	8.27323	8.81922	18.7375	18.1391	19.1573	1.87414	0.00395039
gene07016	394.375	433.726	426.563	802.176	777.286	776.697	1.87792	1.53723e-05
gene16821	9.28694	6.44278	8.20805	13.5346	15.6806	15.8024	1.88061	0.00317559
gene13388	7.1297	4.13588	6.34052	10.9747	11.4821	10.6988	1.88319	0.00497658
gene09844	25.4602	19.9489	25.1775	44.5604	44.9808	43.6288	1.88662	0.000342004
gene32258	80.6912	61.4399	74.5869	139.492	133.153	136.271	1.88685	0.000426682
gene28754	92.5094	82.744	93.9025	175.625	166.062	166.226	1.88706	7.2744e-05
gene13846	22.7115	14.6923	18.4929	35.4263	36.957	33.2074	1.88903	0.00293501
gene04143	11.9911	7.55493	9.4386	17.551	18.4098	18.794	1.8891	0.00301672
gene22374	14.0069	8.16461	11.5592	22.6261	20.2346	20.9703	1.89237	0.00544859
gene31200	24.1161	16.5038	21.8236	40.6072	39.1316	38.4332	1.89246	0.00137205
gene19841	21.0102	14.1148	16.9427	31.4982	33.1463	33.9834	1.89423	0.00188627
gene15105	18.2467	15.0558	18.1482	34.258	31.9827	31.3699	1.89717	0.000355157
gene01635	7.5798	4.255	5.72872	11.0539	10.9912	11.2939	1.8982	0.0308849
gene11368	9.63414	6.39303	6.98291	14.4628	14.537	14.8012	1.90356	0.0191755
gene14772	11.8618	8.81818	10.7233	19.2582	20.9724	19.6149	1.90572	0.000774009
gene03324	33.6721	23.4909	29.6229	54.3411	55.6616	55.6516	1.90877	0.0111109
gene03933	6.90885	6.11879	5.60535	11.8908	11.2066	12.4801	1.90939	0.000433702
gene04773	14.0528	10.503	12.628	24.4628	22.8923	23.6709	1.91013	0.000559209
gene12553	14.1714	8.77175	10.9776	20.6059	21.5271	22.6633	1.91023	0.00356994
gene30353	18.8947	12.4184	16.5996	29.6636	31.1876	30.6826	1.91043	0.00172184
gene07075	5.06655	3.77976	3.95725	7.90086	7.88221	8.68017	1.91066	0.00127331
gene22028	7.6946	11.8281	8.94809	16.3681	19.2031	19.0003	1.91676	0.0046863
gene15036	155.922	144.827	152.589	295.986	285.435	288.482	1.91889	6.81987e-06
gene17856	21.6984	13.0817	15.8631	29.2068	33.0576	34.9499	1.9196	0.00703143
gene23310	46.1351	37.6441	43.2887	79.1528	81.3733	83.4906	1.92037	0.000152569
gene07234	7.59062	5.52046	7.62346	14.3945	12.9571	12.5564	1.92471	0.00200678
gene09928	14.0426	11.3945	14.4408	26.3562	23.7224	26.6876	1.92503	0.000781806
gene28703	12.8836	10.3684	11.5048	24.0106	21.399	21.6462	1.92928	0.00062217
gene37759	21.7412	13.4747	15.8848	33.4734	33.0619	32.1109	1.93043	0.00311197
gene29752	18.0115	11.0852	13.7656	27.6574	27.2119	28.0174	1.93379	0.0209206
gene08628	22.5376	20.632	29.4165	49.4003	45.851	45.1368	1.93409	0.00161252
gene06793	10.5715	6.89586	8.03835	16.2538	17.6335	15.6517	1.94227	0.00290654
gene22431	11.1382	7.57934	9.80957	18.3104	18.461	18.7574	1.94653	0.0120316
gene05177	9.87859	8.91459	11.3288	21.2825	18.5999	18.8301	1.94916	0.00100631
gene14782	119.917	87.0948	100.379	203.252	200.305	196.442	1.95191	0.000557624
gene28098	9.18294	6.44205	7.81755	16.0098	14.7186	15.0374	1.95225	0.00107824
gene31122	51.8869	35.3924	45.4221	90.0786	83.4405	86.1347	1.95668	0.00121444
gene23169	27.0971	17.9759	22.4526	45.5125	42.703	44.3293	1.96288	0.00141357
gene01972	5.57524	4.76891	5.41518	11.3081	10.6613	8.97192	1.96337	0.00237694
gene03621	31.4597	21.8549	28.3971	53.9844	54.9838	52.1477	1.97176	0.000856031
gene28380	4.99176	3.57282	3.70156	7.9092	8.27713	8.03374	1.97455	0.00102485
gene02645	36.1027	32.4756	36.553	68.9208	69.117	69.8861	1.97776	1.3238e-05
gene11157	16.4323	11.8446	13.1194	27.4492	25.8063	28.722	1.98031	0.00108976
gene23883	10.8689	7.54641	9.27726	18.306	18.2436	18.5735	1.99054	0.0101942
gene01828	100.471	86.3015	91.8585	184.174	183.244	189.155	1.99752	3.32295e-05
gene09143	14.2309	9.56619	11.8997	22.8645	23.3107	25.1929	1.99929	0.00145575
gene21436	8.57397	7.34218	8.39868	15.2508	17.1535	16.2195	1.99976	0.000269069
gene29558	6.89771	5.48905	6.4048	13.4683	11.1512	12.9821	2.00099	0.00155215
gene21129	11.9451	8.07757	9.66141	19.5404	19.4123	20.4718	2.0019	0.00106735
gene27354	1.18559	1.09741	1.71296	3.0238	2.90332	2.08436	2.0049	0.0190935
gene09448	10.7742	8.54812	9.67698	19.7076	19.0155	19.457	2.00626	0.000133786
gene36925	13.9219	9.45483	10.3316	21.9995	22.9567	22.6981	2.00705	0.00125987
gene24918	16.4043	11.4106	13.0382	26.6963	27.5998	27.8763	2.01142	0.000807548
gene19322	6.8595	5.25062	5.57671	11.1265	11.2477	13.2022	2.01147	0.00201318
gene26562	33.6167	22.8596	27.0259	56.2422	55.8251	56.0595	2.01344	0.0120064
gene38255	9.21685	6.82964	7.04136	15.233	15.7218	15.6592	2.01898	0.000545518
gene20590	29.8135	18.7094	23.9832	47.3304	48.6811	51.2272	2.03071	0.00185545
gene27750	20.4714	12.7644	16.7313	33.8955	34.2378	33.4618	2.03324	0.0155545
gene06934	11.509	6.80195	8.82461	17.7206	18.9356	18.5429	2.0342	0.00267475
gene06290	249.597	205.29	233.424	454.027	485.173	462.305	2.03615	0.000117934
gene17904	15.2282	10.1407	12.4578	24.8323	26.8068	25.5356	2.04021	0.00115004
gene19949	12.0568	6.89297	9.55972	19.0163	20.826	18.4651	2.04519	0.00385906
gene06705	26.5761	16.7416	19.8272	41.9089	44.3323	43.2514	2.05072	0.0017757
gene30351	7.12424	4.91714	6.07028	12.9492	12.395	11.9564	2.05948	0.000792052
gene23984	12.3824	8.97422	10.7215	21.874	21.93	22.5197	2.06757	0.000343114
gene29150	38.7732	25.1002	29.9765	66.0722	63.4244	64.9386	2.07177	0.00118809
gene35814	5.44577	3.65591	4.69433	9.83667	9.24458	9.65444	2.0829	0.000811005
gene18151	49.4786	35.8138	37.4962	84.7584	87.7884	83.7528	2.08732	0.000571543
gene17116	6.54501	3.91495	4.59716	9.76434	12.1281	9.78914	2.1041	0.00756607
gene12590	31.1756	21.4325	24.4212	52.7184	55.5172	54.0217	2.10644	0.000687539
gene29179	9.3253	6.13794	7.88135	15.6283	16.9662	16.786	2.11528	0.00101676
gene14073	7.29251	7.81084	8.06611	16.2343	17.2306	15.5773	2.11667	8.45663e-05
gene35472	13.6039	9.62768	12.0246	23.0807	25.9856	25.7746	2.12277	0.000890489
gene22248	2.49506	2.2112	2.24769	4.69562	4.87271	5.20017	2.12376	0.000112362
gene14205	30.8233	24.4874	28.7034	67.0603	56.1152	56.8836	2.1432	0.00130728
gene02490	9.40451	9.21375	11.2529	21.4294	21.4661	21.2344	2.14688	0.00293245
gene11582	18.5223	13.416	15.2023	35.3757	34.0405	33.8103	2.18975	0.000287479
gene25685	6.27847	4.95662	4.79084	13.1373	11.7018	10.5691	2.20944	0.00182958
gene19917	134.859	102.957	107.823	236.739	266.844	262.497	2.21642	0.000509562
gene15465	16.2899	10.8844	13.5945	31.8772	31.0219	29.6426	2.26992	0.000519115
gene01680	33.9481	24.0696	25.191	62.2717	63.5727	63.1869	2.27177	0.00705925
gene13191	114.179	93.2548	101.518	232.653	241.299	233.268	2.2891	3.809e-05
gene10105	31.015	21.5217	26.5134	61.5804	59.349	61.3187	2.30548	0.000263139
gene38128	97.2462	87.5484	97.3238	218.991	213.416	218.46	2.30707	4.89661e-06
gene06752	41.8498	25.5901	33.3996	75.6003	81.039	81.0294	2.3569	0.000821334
gene13718	9.87262	8.40208	8.51966	20.5809	20.9403	21.896	2.36681	3.76806e-05
gene13800	16.1515	16.7555	16.4694	36.0371	40.0143	40.8721	2.36801	0.00393699
gene20865	17.6268	14.5176	15.0675	40.66	37.3469	34.5309	2.38367	0.000414894
gene16867	7.58307	4.44833	5.49815	13.9257	13.7858	14.3129	2.39734	0.00094591
gene12700	28.6033	17.3903	21.5498	54.686	53.6834	54.0512	2.40468	0.0100842
gene14353	15.9701	13.5662	13.0991	34.1952	35.2545	37.8322	2.51626	0.000103685
gene12896	9.38352	6.40899	7.16837	17.89	19.1047	21.5256	2.5487	0.00104384
gene38028	7.99363	7.5007	5.77739	18.1601	18.8931	17.3137	2.55583	0.000170056
gene32297	5.02709	5.98266	6.73847	14.6774	15.1498	15.9903	2.58153	0.000117133
gene30890	3.90074	2.12215	4.13559	8.99791	7.97576	9.33017	2.58935	0.00204844
gene32150	92.5469	87.2577	89.5614	234.185	233.965	233.674	2.60546	9.84683e-05
gene05107	19.5504	13.1446	16.3537	43.5486	41.8555	42.4123	2.60591	0.000163983
gene30889	3.74061	2.9271	2.82775	8.09143	8.13121	8.57947	2.612	0.000100642
gene27697	35.756	31.8236	29.8045	87.2636	85.8573	91.3037	2.71527	2.01619e-05
gene10354	17.7469	16.3717	18.1321	44.7572	51.6055	46.7206	2.7384	0.00013576
gene26342	37.9302	47.5486	41.5555	122.932	115.327	111.505	2.75331	7.0736e-05
gene32084	26.3889	23.4291	21.0231	73.3545	60.6037	61.6374	2.76105	0.000682861
gene21537	275.456	225.897	233.289	665.511	700.237	676.147	2.77944	1.94333e-05
gene08095	43.4298	33.1059	43.0666	110.902	104.649	117.195	2.7821	0.000137516
gene18789	39.9348	26.9502	35.4201	99.2089	99.1178	100.547	2.9214	0.00299508
gene10344	9.23858	6.66662	6.83683	24.6537	21.3311	23.414	3.05157	0.000260461
gene38667	8.64573	5.75648	6.34173	19.8063	21.0349	22.714	3.0638	0.000305263
gene12397	8.31764	7.58197	7.5772	23.6904	25.5015	23.445	3.09399	1.90292e-05
gene17422	3.14681	3.02478	3.16682	9.48409	9.03805	10.3935	3.09641	0.00338283
gene32629	32.313	26.5971	29.0843	95.6444	86.6159	90.6602	3.10157	3.73149e-05
gene08096	45.3587	31.2702	37.3626	114.319	114.241	131.959	3.16268	0.000330273
gene08617	536.306	392.392	478.975	1413.65	1546.58	1501.33	3.16946	5.85858e-05
gene08092	6.96724	5.06224	5.26839	20.8544	17.1145	18.2926	3.25251	0.00049693
gene30616	82.6189	59.7246	70.4318	250.97	227.977	235.769	3.35902	5.9804e-05
gene02383	48.5873	39.7903	46.5676	150.51	152.506	152.447	3.37516	2.58435e-06
gene27214	3.20552	2.24978	2.18971	9.27069	7.9919	9.00901	3.43644	0.000261868
gene07261	57.6995	50.223	58.0875	203.776	180.671	191.239	3.46778	4.4321e-05
gene25223	18.0762	13.6632	13.9451	55.0316	53.1084	50.9134	3.48157	3.44575e-05
gene02223	20.76	14.2354	20.0346	69.7773	69.0926	70.6017	3.8065	1.67501e-05
gene13452	3.45478	3.78901	4.44726	14.3161	17.0199	15.5515	4.01055	0.000148271
gene27200	8.93394	7.63717	8.56022	33.0165	33.4258	34.643	4.02228	2.17926e-06
gene22612	30.0214	33.978	37.3085	133.119	138.496	136.108	4.02458	2.57951e-06
gene12932	16.9486	10.5219	14.4436	56.6449	57.121	59.0863	4.12397	2.68176e-05
gene22352	5.81854	4.23741	5.61878	22.0652	23.3396	21.4735	4.26663	2.11397e-05
gene25060	26.7886	30.5241	29.7592	117.41	130.681	126.054	4.29697	1.9069e-05
gene08093	12.2755	8.10713	11.4872	57.5773	52.2032	56.8143	5.22735	2.88211e-05
gene31205	32.6925	22.1324	28.0233	152.863	157.263	154.296	5.6057	2.76809e-06
gene20387	31.684	20.7153	25.1839	153.49	141.232	159.794	5.85844	3.75731e-05
gene38694	2.1469	2.63241	2.5379	15.7573	18.4712	20.6626	7.50165	0.00739999
gene06193	6.62846	7.62252	7.01539	56.5038	55.0367	59.0714	8.02262	2.11406e-06
gene29766	2.8369	4.85691	4.97224	33.2684	35.1142	34.879	8.15262	4.78946e-06
gene21618	1.11389	0.301279	0.770788	6.79288	7.64062	7.90932	10.2211	8.16975e-05
gene35182	7.87331	11.2165	9.29564	109.377	113.502	105.299	11.5615	2.56674e-06
gene34008	59.6117	52.604	53.2461	1544.83	1524.22	1539	27.8496	2.26695e-09
gene34011	13.8381	11.886	13.1092	487.463	489.257	498.701	37.9937	1.77483e-08
gene29559	0.0840374	0	0	2.59418	2.05916	2.35719	83.4216	0.000125359
