# Supplementary material for: N6-methyladenosine RNA modification regulates strawberry fruit ripening in an ABA-dependent manner
Source: Genome Biol. 2021 Jun 3;22:168. doi: 10.1186/s13059-021-02385-0 (PMC8173835; doi:10.1186/s13059-021-02385-0)
Supplement: Supplementary file 15 — Additional file 15: Table S14. Differentially expressed genes containing hypomethylated m6A peaks in strawberry fruit at RS1 stage compared to those at S6 stage. [file 13059_2021_2385_MOESM15_ESM.xlsx]

## Sheet: Table S14
Table S14. Differentially expressed genes containing hypomethylated m6A peaks in strawberry fruit at RS1 stage compared to those at S6 stage. S6, the growth stage 6; RS1, the ripening stage 1; FPKM, Fragments per kilobase of exon per million mapped fragments.
Gene ID	FPKM						Fold change (RS1/S6)	P value
	S6 Replicate 1	S6 Replicate 2	S6 Replicate 3	RS1 Replicate1	RS1 Replicate 2	RS1 Replicate 3
gene04736	3.19578	5.59302	3.39841	0.892777	1.16983	0.648975	0.222494	0.015626
gene12391	6.4375	10.6767	9.57857	2.35799	2.87666	2.60065	0.293536	0.0368991
gene35732	4.98413	6.28886	5.77068	1.35463	2.00857	2.43584	0.340246	0.0016017
gene29227	83.9601	100.127	84.1072	34.1923	33.9747	35.8182	0.387724	0.00885473
gene15377	3.1636	2.97233	4.59431	1.72978	1.45709	1.07778	0.397442	0.016813
gene00830	26.8944	30.1293	27.0899	13.4842	10.9203	10.1422	0.410714	0.00034261
gene29389	11.2562	13.9013	12.9731	5.85004	5.0883	5.13232	0.421463	0.000828715
gene12010	5.47498	5.38487	5.94115	2.6861	2.42858	2.14783	0.432266	0.000164519
gene22236	9.52828	7.92661	10.2101	4.00889	4.28154	3.91213	0.441084	0.00167728
gene25328	4.4799	3.57865	4.52523	1.96727	2.12428	1.50949	0.445099	0.00292354
gene35821	2.94481	1.95604	2.47609	1.38227	1.17197	0.768373	0.450405	0.0160923
gene23153	73.5736	101.17	76.2852	36.8169	36.5028	40.9075	0.455037	0.00685665
gene09802	15.0028	13.391	12.419	4.45315	6.30192	7.89846	0.457051	0.00510009
gene25796	301.268	391.507	310.233	148.893	169.692	147.499	0.464686	0.00376769
gene13417	1.41979	1.37286	1.43532	0.632137	0.759283	0.689267	0.492124	6.49521e-05
gene37886	21.4374	27.8193	23.9773	11.6431	13.7484	11.0223	0.497225	0.00377651
gene10127	13.374	19.7793	15.1957	7.55393	7.57512	8.96504	0.498337	0.0145995
gene37969	395.275	553.97	407.019	243.914	213.157	219.107	0.498559	0.0119995
gene03565	16.8188	20.9803	20.1477	10.4655	8.19644	11.2802	0.516716	0.00402159
gene24632	390.791	519.5	450.661	241.039	233.533	232.641	0.519646	0.0273862
gene32033	15.7473	19.2259	17.1651	8.04738	9.31585	9.85227	0.521987	0.00190263
gene19773	78.4851	94.2615	88.2742	47.9823	43.0674	45.9182	0.524739	0.00760946
gene27138	7.50293	9.49222	12.0266	4.41393	5.46824	5.48372	0.529461	0.0283906
gene28289	34.3027	43.1315	38.8546	19.6362	18.9004	23.7017	0.535206	0.00365651
gene06503	33.3308	40.3167	34.3126	18.381	20.2599	19.6492	0.539921	0.0018245
gene25159	6.87402	5.73709	6.39884	3.81573	3.42584	3.31305	0.555215	0.00148537
gene00551	11.3099	15.0806	13.9161	6.25706	7.8764	8.27905	0.556051	0.0168451
gene02499	2.07612	1.4184	1.9022	1.04988	0.777567	1.22772	0.566117	0.0298592
gene25539	432.736	578.88	515.135	277.294	292.18	297.199	0.567658	0.0328719
gene37268	8.89005	7.98891	9.66696	3.66194	5.64513	5.9502	0.57475	0.0121952
gene07900	36.7327	39.6544	38.1456	21.5212	23.182	21.8098	0.580734	8.4572e-05
gene36524	4.17404	5.38141	3.68778	2.65487	2.74436	2.31585	0.582568	0.0239491
gene15005	40.6647	54.5519	50.5369	27.8357	28.3617	30.0723	0.591887	0.00902067
gene02276	3.00086	2.32674	2.59565	1.83542	1.23787	1.68737	0.600846	0.0165982
gene31945	36.4322	49.319	46.7964	25.3353	28.6431	26.1651	0.604639	0.0126873
gene07868	56.5364	69.5259	62.1779	38.3664	39.1058	37.2653	0.609528	0.0209936
gene21146	44.1277	57.9666	48.4699	31.5679	29.546	31.1427	0.612739	0.0388529
gene14580	2.46529	2.03116	2.88694	1.20082	1.72098	1.63668	0.617397	0.0331476
gene25774	33.0482	35.1259	37.4079	20.9042	22.9148	21.6378	0.619961	0.000650929
gene14910	12.2684	13.103	16.1626	8.36618	8.66232	8.90509	0.624393	0.0459649
gene09671	9.50932	11.512	10.1398	6.03445	6.50426	6.93358	0.62489	0.00380247
gene08973	49.0105	53.3141	56.2861	30.4585	31.4223	37.3419	0.625573	0.00278444
gene14579	10.9258	10.598	13.4572	7.81875	6.86892	7.23366	0.626663	0.00997446
gene01662	4.34026	3.59607	3.86824	2.15257	2.73511	2.51306	0.626938	0.00599632
gene14766	9.47477	11.8965	12.075	6.39865	7.64058	7.202	0.635085	0.011238
gene35423	26.5626	29.7996	29.7272	17.1413	18.7758	19.1772	0.639967	0.00111817
gene12967	219.909	223.391	222.747	159.936	138.191	134.551	0.649621	0.00924075
gene27546	12.6958	15.3061	11.7645	8.19212	9.27452	8.52755	0.653672	0.0143039
gene19802	209.495	262.093	231.473	143.952	156.451	159.551	0.654217	0.00712453
gene01737	5.18042	6.45872	6.10258	4.10042	4.02969	3.61938	0.662252	0.00816269
gene15709	103.893	138.179	131.656	76.1789	88.4523	84.1475	0.665668	0.019964
gene18142	38.8811	35.3108	37.826	55.2985	57.1332	55.7935	1.50177	9.58284e-05
gene27818	33.2863	26.0143	32.0724	49.4361	43.0601	44.8614	1.50326	0.00647744
gene30585	23.0416	23.7508	21.7507	31.8804	35.7055	35.6229	1.50575	0.00114596
gene08460	36.6642	29.8545	32.4192	52.1714	49.2343	47.7742	1.50782	0.0021143
gene38111	8.75118	6.7715	7.53497	12.3259	10.5474	12.0327	1.51386	0.00773486
gene31482	69.9468	84.9637	70.173	106.632	119.417	115.481	1.51735	0.00340623
gene00268	15.9207	15.0895	18.4135	24.2222	24.064	26.8228	1.51969	0.00321397
gene05912	17.6388	16.3979	15.76	26.8595	24.4768	24.3742	1.52039	0.000919725
gene30145	16.4333	11.2681	14.1736	19.4815	21.6712	22.5257	1.52068	0.0141789
gene16233	14.0092	9.33183	13.7842	19.0171	19.4887	17.9917	1.52181	0.0151984
gene29566	39.0255	32.796	38.8325	53.6857	56.1006	58.6317	1.52202	0.00151599
gene07129	0.479643	0.726493	0.705291	1.08717	0.881871	0.940817	1.52235	0.0289925
gene25144	25.4424	19.7602	25.1057	36.2692	33.6744	37.1031	1.52253	0.00892546
gene24917	86.1608	68.5339	75.2389	120.205	116.299	113.971	1.52425	0.00180297
gene07209	18.6404	14.0591	18.5265	25.9375	25.8133	26.3347	1.52433	0.0261638
gene00775	37.0985	29.1866	32.1788	48.185	50.9045	51.2147	1.52649	0.00229556
gene22889	40.4512	28.1998	34.2901	54.3835	49.1073	53.8435	1.52839	0.00978732
gene04933	20.2576	16.5403	14.7833	27.0871	25.396	26.3667	1.52865	0.00573138
gene30154	112.937	103.425	107.289	166.795	161.353	167.035	1.52999	6.72647e-05
gene04751	43.6396	35.4262	39.7218	62.4509	62.4448	56.8532	1.53003	0.00273676
gene07372	80.1134	72.0311	76.8619	114.328	116.449	119.962	1.53157	0.000144398
gene23371	47.7235	40.5138	40.8666	66.8132	65.6451	65.3862	1.53244	0.000658647
gene15239	8.24904	6.85075	8.04632	11.2384	12.741	11.4986	1.53278	0.00296194
gene35733	33.2055	25.701	30.2174	42.6923	46.4437	47.7231	1.53561	0.00388665
gene23368	35.2644	27.6103	31.7163	47.5542	47.9033	50.6185	1.54429	0.0020694
gene16198	23.1888	24.7584	25.3946	36.8093	36.0361	40.7271	1.54854	0.00109056
gene21902	25.6536	19.3964	22.0514	34.0186	35.0419	34.8565	1.54866	0.00262787
gene10093	50.8199	45.6341	46.1988	73.2802	74.5838	73.1781	1.54951	0.000105456
gene29289	3.83679	3.30164	2.80814	5.60659	4.86706	4.94158	1.5498	0.00857085
gene03163	4.76416	3.73374	4.68035	6.94404	6.74893	6.75262	1.55146	0.0019758
gene00972	32.6623	32.813	33.4583	51.4708	51.4408	50.7409	1.55309	7.38222e-07
gene27225	99.5984	88.1716	100.397	146.655	150.012	151.377	1.5548	0.00247105
gene31186	35.6312	26.8928	30.9456	47.1911	49.4375	48.757	1.55543	0.00268779
gene24619	4.42142	4.47416	4.73584	6.75831	6.67262	7.79183	1.5569	0.00245357
gene29879	36.7619	25.3881	34.7928	50.051	49.4238	52.2153	1.56474	0.0072038
gene23103	27.3332	20.5685	26.9811	37.6582	40.5813	39.0037	1.56569	0.00389386
gene30611	29.4422	20.9382	25.0791	38.4248	39.8704	39.8664	1.56589	0.00471362
gene17227	26.8527	19.6528	23.546	36.348	37.5981	35.9372	1.56861	0.0034319
gene18596	10.4789	6.75637	8.16972	12.8773	13.1495	13.907	1.57189	0.012704
gene28844	14.8414	11.5898	12.3441	20.9076	19.6908	20.3792	1.57259	0.00208953
gene24967	81.286	69.7095	70.5944	114.567	117.906	116.052	1.57284	0.000386984
gene12755	31.0879	22.8863	29.6633	45.1747	42.9041	43.708	1.57569	0.00357715
gene05331	30.1148	25.9478	26.1616	43.4262	41.5146	44.7346	1.5771	0.000655692
gene36474	2.21965	1.89009	1.83883	2.54448	3.28202	3.55888	1.57775	0.0244359
gene09275	34.4829	22.1062	26.4637	45.7507	44.5003	41.2728	1.58362	0.0138817
gene37128	20.0392	13.6104	16.563	25.4145	26.6096	27.6458	1.58665	0.00752751
gene00583	119.951	93.0519	105.883	171.023	165.498	169.938	1.58821	0.00141218
gene19897	12.823	10.4473	11.6041	18.3514	17.5837	19.4823	1.58905	0.00147124
gene21490	12.4431	7.56574	8.65341	15.0959	14.8179	15.6596	1.59001	0.0197595
gene25803	11.9704	7.69306	8.78286	15.2858	14.9382	15.025	1.59068	0.0478493
gene23456	266.584	237.263	263.675	416.387	396.133	410.252	1.59314	0.000165107
gene11328	34.1194	24.5635	31.4615	46.9484	50.4185	46.2608	1.59331	0.00466632
gene21511	11.2122	7.48538	9.97422	15.612	15.1742	14.9086	1.59372	0.00703344
gene06421	21.5113	16.1896	19.2239	29.558	30.3382	30.8557	1.59424	0.00207186
gene06519	43.4062	30.1717	42.1047	62.5039	58.9983	63.0859	1.59564	0.00643017
gene13528	21.4662	15.8399	18.6761	28.3597	30.5721	30.4392	1.59642	0.0033028
gene37237	61.9612	61.3787	67.9563	105.83	99.4388	100.444	1.59811	0.000190629
gene22202	76.8169	65.4815	63.4975	108.657	111.956	108.509	1.59926	0.000667973
gene12373	14.299	10.8519	11.8195	20.1778	19.6961	19.2983	1.60053	0.00219448
gene30446	24.3486	21.7088	24.6196	38.9266	39.6303	34.677	1.60213	0.00141458
gene16149	13.9661	10.3102	10.9788	18.7098	19.1133	18.6604	1.60214	0.0228217
gene04283	11.059	8.90086	9.15374	14.7999	15.9866	15.8616	1.60228	0.0016823
gene26842	9.08668	6.22538	7.20831	11.9664	11.8389	12.3181	1.60403	0.00598513
gene31598	19.327	15.2471	16.2672	27.567	26.3942	27.6243	1.60471	0.00135838
gene38093	22.0403	15.3431	18.6292	30.36	30.2108	29.4102	1.60644	0.0256999
gene19068	0.172144	0.136577	0.245684	0.306576	0.312446	0.272379	1.60785	0.0311143
gene35824	7.54098	4.53974	6.57008	9.77103	10.3718	9.87676	1.60956	0.0137517
gene27806	21.9945	22.2229	21.5233	36.2319	35.0463	34.612	1.61072	1.41805e-05
gene06349	32.9679	24.0043	32.2502	47.345	47.6825	48.8226	1.61226	0.0218988
gene27971	19.4071	15.7091	16.7084	26.6799	28.9394	28.1079	1.61559	0.00116891
gene05736	12.0983	11.0842	10.8259	16.4731	18.8964	19.64	1.61753	0.00246524
gene31544	54.2119	40.6204	50.037	76.7838	78.2991	79.322	1.61804	0.00186944
gene01622	34.3285	24.0382	32.0702	49.3675	49	48.1078	1.61964	0.0254369
gene26198	8.68486	6.43449	9.27602	12.6871	12.551	14.2929	1.62043	0.00807163
gene23545	13.409	9.63308	11.3061	19.0914	18.8044	17.8766	1.62374	0.00344614
gene32166	139.457	123.053	126.814	205.819	218.151	208.587	1.62476	0.000198758
gene14653	14.573	9.1933	11.7401	19.6075	18.8552	19.2443	1.62526	0.0390911
gene16658	25.047	19.3349	24.1345	35.884	39.0595	36.6355	1.6285	0.00204934
gene36410	7.87027	5.13071	6.23152	10.5204	10.2605	10.5767	1.63045	0.0349839
gene29176	23.0995	18.1846	19.999	32.025	34.5417	33.5572	1.63379	0.00130091
gene28213	16.3076	12.0632	13.6672	20.0788	24.4511	24.2505	1.63615	0.00915094
gene06000	6.07951	4.59309	4.32209	7.74527	7.83748	8.99059	1.6388	0.00921759
gene06348	22.238	14.7103	19.1001	30.6022	29.8987	31.3707	1.63915	0.00581098
gene26233	33.8171	24.9295	24.2566	45.8803	43.7695	46.6917	1.6426	0.00514533
gene07710	39.4473	34.1584	35.3042	58.4887	59.1716	61.32	1.64338	0.000212005
gene24953	36.6855	29.3452	32.358	53.27	54.7559	53.8541	1.64531	0.000623169
gene36507	21.7641	17.2833	18.7665	32.0627	31.2762	31.801	1.64562	0.0007442
gene12445	40.3295	23.5652	34.3418	54.0427	54.0074	53.7568	1.64711	0.0495789
gene29713	10.4838	10.8492	11.5763	18.0256	18.9283	17.3397	1.64979	0.000221003
gene32517	77.0762	53.0645	61.3318	105.59	107.043	104.093	1.65416	0.0258682
gene16296	23.2881	16.2967	20.6918	33.4142	32.9961	33.423	1.65625	0.0226799
gene35379	29.4872	28.0941	28.9481	47.9107	49.4541	46.0071	1.65691	6.11334e-05
gene19729	18.2752	12.6324	14.3513	24.8	24.8515	25.4846	1.66014	0.0253099
gene11228	104.461	100.444	113.406	176.382	173.902	178.986	1.66274	6.7968e-05
gene23560	43.5483	32.2018	40.3651	62.9617	65.3301	64.9808	1.66449	0.00174638
gene26462	14.6703	12.4792	12.0876	20.5901	20.6663	24.0608	1.66468	0.00340786
gene29705	39.6045	39.4301	34.0901	61.3845	62.5132	64.6379	1.66662	0.000251959
gene28482	4.90991	3.90141	4.20161	7.69559	7.2077	6.83432	1.67046	0.00171651
gene18080	97.7198	96.7671	90.6075	148.201	157.496	170.952	1.6719	0.000788275
gene06373	40.084	35.5607	37.3821	60.8064	63.7516	64.615	1.6737	0.000130818
gene18326	12.3853	9.28168	10.7913	17.5741	18.8197	18.0366	1.67693	0.00162916
gene02491	38.1393	30.512	36.5995	56.6282	60.1248	59.7993	1.67744	0.00322567
gene02440	18.2795	13.8995	15.5113	25.639	27.4917	26.9587	1.67937	0.00148942
gene25799	27.1868	21.3412	23.2733	40.0744	38.7409	41.9563	1.68203	0.00112728
gene35794	213.862	163.64	196.946	323.746	319.022	325.296	1.68521	0.0114035
gene20265	3.45327	2.98064	2.49133	4.86594	4.87056	5.30571	1.68535	0.00288897
gene06562	18.8579	13.0133	14.7024	25.8279	26.0761	26.6126	1.68586	0.0239205
gene12863	25.8813	21.2559	23.0862	39.851	40.1597	38.6245	1.6894	0.000345925
gene29310	50.2454	38.6984	43.4772	71.9243	76.4725	75.3154	1.6894	0.00109279
gene00942	14.0227	9.46815	13.5149	21.6953	20.77	20.0974	1.69062	0.0194836
gene24213	13.6241	9.46692	12.4828	20.6161	20.0411	19.5205	1.69163	0.00304651
gene14522	26.802	18.3124	22.9511	40.6192	37.1837	37.3916	1.69241	0.00431183
gene01914	14.1507	9.19994	11.0538	19.264	19.5008	19.6386	1.69756	0.0304657
gene31032	14.2211	13.4984	16.8178	25.4977	24.8563	25.4417	1.70185	0.000534458
gene24276	29.6367	21.2003	26.9258	44.2697	43.6517	44.4616	1.7024	0.0173831
gene38585	13.2008	11.2573	12.9613	21.7421	19.8606	22.1039	1.7025	0.000696306
gene28449	16.4941	13.0143	16.0098	25.6446	26.7179	25.1596	1.7031	0.000833698
gene36582	4.63913	5.04247	4.64939	8.3721	8.08333	7.95429	1.70328	4.99574e-05
gene11992	75.7494	51.6351	66.0248	109.312	108.676	111.5	1.70358	0.0216965
gene21798	12.8478	8.26214	10.593	17.0885	18.2426	18.6877	1.7039	0.00614138
gene38739	26.7882	18.1214	22.4149	38.014	38.6444	38.3854	1.7088	0.023359
gene04947	10.2697	9.74199	11.0458	17.406	18.987	16.699	1.70948	0.000692111
gene02275	9.87628	6.01756	7.08992	12.6738	13.3868	13.3727	1.7157	0.00950891
gene25696	1.90087	1.62595	1.6108	2.57424	3.16518	3.07604	1.71587	0.00404904
gene27826	5.57426	3.40576	4.26192	7.68187	7.49128	7.55999	1.71675	0.0366069
gene24353	46.4585	38.1105	41.6702	74.9602	71.296	70.8791	1.72003	0.000382533
gene07864	58.7307	42.8208	55.1231	93.039	87.1906	89.2979	1.7203	0.00940797
gene25197	23.6079	18.8595	20.5258	36.0193	38.3319	34.1223	1.72199	0.00120389
gene23718	7.89951	4.9339	7.19629	11.1084	12.1152	11.4112	1.72918	0.0230356
gene18645	23.3542	22.1965	20.9969	37.5593	38.7093	38.8549	1.72994	0.000143516
gene09020	482.584	512.212	523.066	878.449	887.021	864.48	1.73267	1.13074e-05
gene31506	93.3714	71.3121	73.9616	132.397	144.208	138.429	1.73912	0.00161493
gene30241	3.82601	3.1778	4.3608	6.57724	6.7583	6.43215	1.73941	0.00139227
gene23000	20.411	13.637	18.0576	27.9272	30.257	32.4696	1.73981	0.00569301
gene29249	31.3108	22.0953	27.2462	47.2313	46.2227	46.9847	1.74129	0.0164427
gene27287	9.02004	6.80962	8.39323	13.54	14.4655	14.2664	1.74512	0.00109393
gene00092	19.9548	13.9124	16.7755	29.807	29.4606	29.1102	1.74513	0.0176509
gene01345	33.6453	32.0435	33.7641	60.5482	55.6728	57.9564	1.75136	7.98515e-05
gene32355	13.2203	10.2379	10.8032	18.7755	20.0261	21.2639	1.75315	0.00178243
gene08467	21.5682	16.002	17.2306	32.4363	31.0152	33.1038	1.76193	0.00149744
gene25302	11.8956	9.90337	11.572	20.2668	20.1246	18.4154	1.76221	0.000586466
gene04544	6.03306	4.50828	4.30519	8.37066	9.76783	8.05249	1.76411	0.00755707
gene24141	4.45456	2.73616	4.20419	6.39778	7.23751	6.54192	1.77072	0.00794673
gene27405	37.8065	27.5904	32.1165	57.4743	57.5373	57.9753	1.77398	0.0133294
gene22813	20.135	20.1448	21.9751	37.7338	37.5435	35.3089	1.77635	8.34834e-05
gene07211	28.394	22.2997	22.2344	41.1701	44.2015	44.3642	1.77896	0.00116982
gene11092	54.3359	43.3335	53.8473	89.0881	91.5218	89.4862	1.78262	0.00628726
gene31712	26.0231	15.769	21.0121	36.566	37.653	37.8359	1.7842	0.0291677
gene20460	32.0105	22.862	26.6933	47.0373	46.581	51.9799	1.78504	0.0025233
gene14393	11.9481	8.00911	10.127	17.2098	18.2659	18.6401	1.79881	0.00275035
gene09912	18.6434	12.5322	14.2389	27.4179	27.066	27.3421	1.80176	0.0214596
gene08763	13.0875	9.86754	10.8281	19.9782	20.4029	20.5092	1.80238	0.000733558
gene26398	9.80574	6.19594	8.2054	14.2209	14.8576	14.6654	1.80707	0.00357392
gene18305	10.918	6.41164	8.00865	14.7273	15.1736	16.0953	1.81529	0.00753012
gene36920	17.3219	12.3104	13.2781	25.8346	25.3771	26.8884	1.82007	0.00183704
gene02137	27.8035	18.7144	24.8993	45.1295	42.5733	42.3507	1.82104	0.0117111
gene29089	9.63589	8.15578	9.24727	16.7663	16.0248	16.5968	1.82655	0.000115045
gene04794	31.3499	20.5493	25.1193	46.8489	46.1703	47.786	1.8282	0.019137
gene37199	92.5714	71.2932	77.7187	144.781	147.483	149.689	1.8294	0.000493555
gene16465	14.5151	10.8185	13.1016	25.5141	22.0715	22.7395	1.82971	0.0021293
gene37951	7.4443	5.73844	6.19763	11.952	11.7568	11.7546	1.82987	0.00810204
gene35615	17.6414	11.1851	14.1992	25.243	26.5365	26.9653	1.83018	0.00354356
gene21539	21.5104	13.6851	15.2533	29.9561	32.7279	29.7152	1.83154	0.00560441
gene24638	55.5337	39.1743	44.8308	84.723	86.2441	85.3126	1.83662	0.0142565
gene38322	19.8421	15.1059	16.2416	33.4318	30.4529	30.1364	1.83673	0.00128853
gene11982	6.77613	5.30538	7.63493	9.10377	13.4548	13.6971	1.83885	0.028265
gene30888	19.6156	17.0708	17.5544	35.3251	32.8824	32.3714	1.8543	0.000209902
gene29829	5.68625	5.09572	4.43252	9.72009	8.6065	9.93338	1.85744	0.00136601
gene09946	126.953	87.0636	111.992	210.689	196.496	198.892	1.85909	0.00168376
gene36261	9.37671	5.45016	7.47349	13.4723	14.1649	13.8513	1.86044	0.00513706
gene17930	7.07772	4.83237	6.38544	11.5838	10.9453	11.5599	1.86324	0.00163732
gene05640	41.1004	33.6956	36.0642	71.5702	65.9544	70.1558	1.87335	0.000305331
gene24751	13.0347	7.59185	8.95997	16.5578	19.2689	19.8776	1.88276	0.0106757
gene09844	25.4602	19.9489	25.1775	44.5604	44.9808	43.6288	1.88662	0.00540053
gene32258	80.6912	61.4399	74.5869	139.492	133.153	136.271	1.88685	0.000426682
gene04143	11.9911	7.55493	9.4386	17.551	18.4098	18.794	1.8891	0.0158399
gene31200	24.1161	16.5038	21.8236	40.6072	39.1316	38.4332	1.89246	0.00137205
gene35913	1.56828	1.39979	2.07246	3.82743	2.71092	3.00781	1.89388	0.0183287
gene18168	24.446	15.8065	20.0181	37.9886	38.2106	38.9186	1.91001	0.0171184
gene02564	35.3224	29.1089	30.4139	60.3585	60.0447	61.1982	1.91471	0.00335003
gene23846	12.1048	7.69446	9.34145	19.0487	18.7015	18.0939	1.91636	0.00249654
gene38421	28.6064	20.1018	24.5894	48.9528	47.4963	44.0658	1.91705	0.00141775
gene17856	21.6984	13.0817	15.8631	29.2068	33.0576	34.9499	1.9196	0.0101126
gene16908	32.6657	27.9814	28.2455	54.2542	59.3635	57.0972	1.92046	0.000210347
gene22912	33.036	28.4446	28.2353	56.3621	59.0162	57.7183	1.92938	9.05938e-05
gene37293	7.71514	4.6433	6.58566	12.7194	12.7057	11.3957	1.94366	0.00396251
gene28759	6.19893	4.59029	5.53109	11.5141	10.5011	9.96295	1.95941	0.0013171
gene27696	7.58171	5.45295	6.52374	12.6414	12.7695	13.2007	1.97417	0.000569829
gene12018	9.42295	10.049	11.2361	20.414	21.5611	18.9055	1.98256	0.000423263
gene09894	7.50434	5.7236	6.94289	12.9955	14.6418	12.4882	1.98928	0.00135148
gene36895	26.7479	23.0961	25.8456	47.9889	51.2992	51.4538	1.99158	9.20053e-05
gene06508	6.12345	4.09406	4.61518	9.87068	9.72271	9.96607	1.99286	0.0140744
gene20590	29.8135	18.7094	23.9832	47.3304	48.6811	51.2272	2.03071	0.00185545
gene30932	19.3356	12.3141	15.5668	31.4815	32.5282	32.9137	2.05274	0.0013294
gene32474	9.23858	5.4009	7.78782	13.7206	15.5831	16.7582	2.05383	0.00524356
gene15440	10.2923	6.50511	8.96726	16.8683	17.9609	18.3086	2.06243	0.00156224
gene30707	7.05619	6.49339	7.37731	13.6868	15.0942	14.6228	2.07407	0.000104682
gene18151	49.4786	35.8138	37.4962	84.7584	87.7884	83.7528	2.08732	0.0059673
gene31360	3.15599	2.61666	2.49049	5.80704	5.8174	5.65414	2.09104	0.000140609
gene12400	47.3959	34.2521	37.6297	85.1736	83.515	80.8468	2.09206	0.000466153
gene08684	6.6278	4.57765	6.27798	12.3657	12.6817	11.6702	2.10014	0.000789446
gene29179	9.3253	6.13794	7.88135	15.6283	16.9662	16.786	2.11528	0.00101676
gene26732	27.3715	22.5353	24.1348	54.2796	51.1637	51.3193	2.11722	9.40953e-05
gene12591	4.01734	2.36363	3.34994	6.85983	6.53082	7.28501	2.12474	0.00229527
gene25325	6.23548	4.33724	6.79976	12.7783	12.5357	11.8444	2.13892	0.00115629
gene36786	24.5343	19.5584	22.6455	46.9342	47.2317	48.757	2.14155	8.25482e-05
gene08974	19.4535	16.7228	15.8007	37.2669	36.2266	39.1229	2.16666	0.000128497
gene03306	45.4177	40.4332	41.2373	92.2611	90.6238	93.3448	2.17353	9.79427e-05
gene10913	33.9762	24.604	29.4082	60.5634	66.0547	65.2663	2.18079	0.000415097
gene05462	65.9039	57.5191	59.3828	132.455	134.432	132.161	2.18291	1.0701e-05
gene23186	7.88734	6.0645	6.9163	14.9699	15.3747	15.6194	2.20259	0.00161925
gene17864	13.1709	11.6879	13.0388	27.1173	29.8277	27.9473	2.24004	7.32301e-05
gene37518	14.7453	9.62791	10.9224	27.1708	26.5578	25.3666	2.24094	0.000849289
gene18041	50.6141	38.0151	45.5268	100.426	101.521	104.116	2.2814	0.00216409
gene11964	13.5988	10.1766	13.2495	26.6155	28.108	29.8794	2.28503	0.000385707
gene15532	22.7195	17.0976	19.0737	41.1361	47.2746	46.5695	2.29204	0.000568708
gene16243	87.2491	79.1142	76.1628	182.75	188.705	188.527	2.30896	1.04101e-05
gene31264	10.0939	9.23188	9.98935	24.0056	21.6891	22.5587	2.32827	5.81993e-05
gene11912	76.0047	47.9795	61.9969	139.96	143.192	151.561	2.3374	0.000706744
gene21116	10.5371	7.65662	9.97746	20.3295	22.7766	23.1724	2.35271	0.000531678
gene27507	5.64848	3.18209	4.65882	10.5357	10.8414	10.5143	2.36419	0.0119983
gene19013	28.6626	24.9708	27.3193	62.2205	65.5204	63.9447	2.36787	1.37359e-05
gene06841	127.725	91.2872	108.797	259.535	256.876	262.468	2.37601	0.00412517
gene08793	0.291434	0.213435	0.27729	0.718647	0.627777	0.522397	2.38931	0.0041727
gene21027	15.2823	12.5912	14.2864	33.9416	34.0003	34.4957	2.42974	1.5294e-05
gene37271	14.9422	14.0325	14.3138	35.602	36.4506	33.2489	2.43255	3.16836e-05
gene31484	47.0638	41.2034	42.4994	107.034	107.171	105.045	2.44137	5.04435e-06
gene12325	50.2874	34.7976	42.1037	103.845	104.668	104.595	2.46175	0.00504881
gene05647	7.08075	4.33373	5.24532	12.9105	13.8484	14.5793	2.48132	0.00224625
gene38135	10.2958	8.90545	9.29118	22.1167	23.6135	25.3293	2.49398	0.000152737
gene14353	15.9701	13.5662	13.0991	34.1952	35.2545	37.8322	2.51626	0.000131514
gene14616	22.9309	15.2992	17.933	46.8869	46.7941	49.1074	2.54238	0.0029512
gene30815	85.6855	68.6397	73.2548	192.505	198.178	194.471	2.5712	2.41207e-05
gene21838	8.90973	6.97792	7.97865	21.1179	19.263	21.3443	2.58629	0.000127571
gene10646	39.0521	24.9485	30.1373	76.7889	82.0632	86.5647	2.60699	0.000541391
gene12546	14.5371	12.2427	11.5264	32.2087	36.1794	32.8743	2.6435	0.000162461
gene16092	152.637	154.202	163.625	438.763	422.158	405.597	2.69206	1.28243e-05
gene10354	17.7469	16.3717	18.1321	44.7572	51.6055	46.7206	2.7384	0.00013576
gene32240	37.1389	33.1029	40.9814	101.271	101.352	104.671	2.76285	1.34538e-05
gene21537	275.456	225.897	233.289	665.511	700.237	676.147	2.77944	1.94333e-05
gene12969	229.023	155.274	190.976	525.12	539.88	541.109	2.79191	0.00249828
gene32238	17.0161	14.7214	18.7873	47.0253	47.0724	49.12	2.8346	2.25329e-05
gene31590	32.7919	29.4601	31.5063	86.8746	85.6761	93.3942	2.83649	2.44263e-05
gene07201	120.518	86.6167	102.041	290.246	300.114	301.327	2.88407	4.86194e-05
gene26082	4.10379	2.9761	2.56241	9.66859	8.37954	11.7322	3.08851	0.00340563
gene37270	7.6646	4.77794	5.1222	18.6334	18.454	18.4275	3.16059	0.00496138
gene30234	37.1736	24.1591	30.1844	94.2079	96.4504	101.324	3.19047	0.000100777
gene31265	28.2883	23.3997	23.8175	79.5727	81.3411	80.104	3.19206	4.77075e-06
gene32209	2.45481	3.5854	3.18501	10.2672	10.8929	9.34129	3.30631	0.00022257
gene32426	10.9302	7.44188	9.53927	30.986	33.2051	29.616	3.36089	0.000112677
gene31477	60.5498	49.4497	53.5752	189.992	183.124	187.453	3.42699	4.09802e-06
gene25061	124.362	136.76	134.527	478.391	462.814	468.791	3.56375	7.94532e-07
gene12921	17.6446	12.9113	15.1718	56.9377	57.9378	57.3633	3.76662	7.17817e-06
gene06186	15.3488	16.6938	16.0546	60.8251	60.4875	61.585	3.80266	9.65254e-08
gene15737	3.35013	3.54395	3.68338	14.496	13.7247	14.4247	4.03172	0.000102712
gene12932	16.9486	10.5219	14.4436	56.6449	57.121	59.0863	4.12397	2.68176e-05
gene18497	0.389263	0.0579069	0.277778	0.866559	0.870535	1.5538	4.53949	0.0261803
gene15845	25.9455	19.2585	20.6779	104.64	103.98	105.614	4.76965	2.42138e-06
gene31205	32.6925	22.1324	28.0233	152.863	157.263	154.296	5.6057	2.76809e-06
gene37053	20.7026	19.2926	18.162	109.484	111.253	117.32	5.81281	2.99953e-06
gene31093	20.9606	14.7414	17.0848	103.825	101.476	103.993	5.85933	1.74378e-06
gene06226	43.0891	36.8307	38.7328	224.845	241.29	250.97	6.04374	1.42203e-05
gene05463	28.9436	20.0021	23.6265	170.352	162.103	169.554	6.91738	2.64772e-06
gene01341	19.773	22.0846	22.2229	162.661	171.578	171.26	7.8885	1.0712e-06
gene19499	23.5594	17.5973	22.7405	221.013	208.869	210.394	10.0204	1.43289e-06
gene19498	47.4302	41.2252	40.7928	673.544	683.634	692.811	15.8364	4.51331e-08
gene24860	0.398267	0.266609	0.473673	8.95471	8.73247	8.89394	23.3465	7.52634e-08
