# Supplementary material for: N6-methyladenosine RNA modification regulates strawberry fruit ripening in an ABA-dependent manner
Source: Genome Biol. 2021 Jun 3;22:168. doi: 10.1186/s13059-021-02385-0 (PMC8173835; doi:10.1186/s13059-021-02385-0)
Supplement: Supplementary file 16 — Additional file 16: Table S15. Differentially expressed genes containing hypermethylated m6A peaks in strawberry fruit at RS3 stage compared to those at RS1 stage. [file 13059_2021_2385_MOESM16_ESM.xlsx]

## Sheet: Table S15
Table S15. Differentially expressed genes containing hypermethylated m6A peaks in strawberry fruit at RS3 stage compared to those at RS1 stage. RS1, the ripening stage 1; RS3, the ripening stage 3; FPKM, Fragments per kilobase of exon per million mapped fragments.
Gene ID	FPKM						Fold change (RS3/S1)	P value
	RS1 Replicate 1	RS1 Replicate 2	RS1 Replicate 3	RS3 Replicate1	RS3 Replicate2	RS3 Replicate3
gene38481	0.0738052	0.0483547	0.107301	0	0	0	0	0.010981
gene00119	38.7602	44.6269	44.1278	0.871273	0	0	0.00683271	0.00160042
gene38480	4.64536	3.70751	4.7889	0	0	0.149264	0.011358	0.00527688
gene19829	146.194	160.012	158.365	3.87045	3.81027	4.30605	0.0258018	0.000821947
gene26104	434.28	457.223	467.515	30.8382	31.9865	29.8646	0.0682032	0.000517577
gene35317	9.08094	7.77405	8.53741	0.740297	0.872897	0.534945	0.0845977	3.84869e-05
gene10470	254.588	282.446	276.827	26.968	30.288	28.2955	0.105118	0.00108083
gene35892	62.5348	64.1497	63.4774	7.64368	7.4464	6.55718	0.113836	6.60004e-08
gene27747	128.07	128.286	120.854	15.4453	14.9294	14.2756	0.11837	0.000388258
gene19790	54.8234	61.4465	57.9396	5.99067	5.66739	9.54373	0.121703	2.36754e-05
gene37930	8.58481	8.95476	8.62167	1.53476	1.05187	0.865045	0.131938	5.22768e-06
gene01054	8.70161	8.39015	9.90574	1.2269	1.18363	1.25732	0.135859	0.00345527
gene22465	625.47	615.974	612.813	92.6718	81.9022	84.0995	0.139503	4.78088e-08
gene10517	40.9945	43.8133	45.837	6.61234	5.77874	6.34086	0.143381	1.26691e-05
gene37558	20.6291	17.7517	19.0243	2.40545	3.32958	2.90204	0.150458	4.92402e-05
gene18252	229.651	213.922	225.404	35.7636	35.72	32.0333	0.154739	2.63576e-06
gene18032	26.0555	23.9273	23.3473	3.16261	3.96757	4.27303	0.155505	2.02406e-05
gene21184	113.847	109.771	111.139	20.6698	14.8979	17.0945	0.157315	1.39063e-06
gene28706	71.7922	71.4295	73.2819	12.2751	11.9292	11.3556	0.164246	7.00208e-08
gene08285	30.889	28.7713	31.7418	4.74046	5.14239	5.42599	0.167489	9.64959e-06
gene00960	15.0663	14.3225	12.992	2.55882	2.12975	2.54513	0.170684	4.70391e-05
gene22775	37.3111	39.4881	38.265	6.84645	6.46604	6.39786	0.171299	1.01658e-06
gene12216	273.917	283.103	294.503	51.7626	51.436	50.9781	0.18106	0.000645028
gene06286	86.6664	83.5164	90.6287	14.3364	18.0017	15.797	0.184559	6.79831e-06
gene38118	7.98486	8.2278	8.03886	1.56623	1.58777	1.55688	0.194251	0.000102604
gene09493	49.386	50.5193	45.4602	9.13219	9.52845	9.91274	0.196562	0.00126647
gene27980	11.4568	10.9738	12.273	2.52611	2.05281	2.60488	0.207005	2.51517e-05
gene04665	144.268	158.256	145.947	33.7476	31.523	29.4465	0.2112	1.35315e-05
gene01870	201.233	196.375	199.392	42.6179	43.7334	40.973	0.213274	6.99556e-08
gene38489	43.5371	45.6728	42.6674	9.40761	9.45398	9.36272	0.214019	0.000660784
gene37879	17.7049	16.5148	16.4038	3.91414	3.8941	3.18194	0.217097	1.04548e-05
gene10484	24.3935	25.8409	26.3441	5.92385	5.93496	5.10423	0.221512	6.65894e-06
gene01872	122.35	113.441	107.256	28.4862	24.3103	23.366	0.222018	4.41635e-05
gene24493	30.3025	30.3108	31.0015	7.15851	6.48038	7.08888	0.226249	1.92425e-07
gene30942	18.3142	17.411	18.8323	4.08358	4.75165	4.50389	0.244497	7.40404e-06
gene11297	36.9743	37.9773	40.5807	9.28025	9.3148	10.4211	0.251152	1.44057e-05
gene34573	1.34857	1.62757	1.28987	0.289312	0.191887	0.627177	0.259815	0.00331667
gene20619	160.872	153.096	153.278	40.4104	40.7855	40.9999	0.261524	0.000470513
gene35490	21.7905	25.2029	25.3925	6.81735	6.11497	6.29156	0.265575	0.000118118
gene11182	33.3023	32.7278	35.1266	10.3207	8.43087	8.26682	0.267095	1.45856e-05
gene38471	17.033	14.8893	14.7845	4.35097	3.76497	4.50308	0.270175	0.000120528
gene07003	2.49823	2.30756	2.76867	0.751208	0.442881	0.904715	0.27709	0.000664681
gene28391	50.868	52.0227	51.8843	14.9484	14.9294	15.0258	0.290121	8.9629e-05
gene38229	9.77456	9.75842	9.33839	2.46642	3.77506	2.1387	0.290259	0.000193782
gene24265	122.816	121.215	125.232	36.1287	35.301	36.1445	0.291322	2.14979e-07
gene09476	56.2581	58.6275	52.74	14.1002	15.7507	19.1445	0.292291	6.31909e-05
gene11665	235.589	230.658	235.142	69.9511	71.5722	65.9504	0.295804	2.26445e-07
gene31942	2.26	2.35562	2.50158	0.732771	0.879451	0.544635	0.303049	0.000159104
gene20076	7.45978	6.13146	8.18326	2.41873	1.8334	2.39697	0.305362	0.00132712
gene29320	129.313	122.809	126.242	38.8606	38.1975	39.8197	0.308903	1.4573e-06
gene14468	342.37	345.457	350.786	115.148	110.899	108.291	0.321908	1.98698e-07
gene20810	31.9351	30.4875	29.0026	9.97412	11.362	8.28238	0.323964	7.41229e-05
gene12932	56.6449	57.121	59.0863	18.7699	18.6872	20.5462	0.335566	2.38515e-06
gene27438	6.60829	6.82476	6.98717	2.27547	2.24722	2.34372	0.336256	2.37324e-06
gene12078	87.3605	78.4435	78.2459	27.0247	28.9951	26.8801	0.339684	6.36378e-05
gene23454	40.6969	47.5925	50.896	15.0129	16.0369	16.3693	0.34069	0.00856505
gene27058	14.6033	15.436	14.6768	5.45241	4.95496	4.88467	0.341981	6.7995e-06
gene05422	50.1302	48.5104	53.4461	15.8536	17.8625	18.3296	0.342211	3.44712e-05
gene17737	4.08287	5.42031	5.42815	1.80655	1.50078	1.80387	0.342314	0.00203584
gene09507	86.1056	86.9798	86.3945	29.5292	29.6951	30.1415	0.344403	5.75085e-09
gene24094	26.9456	29.8877	30.197	9.75492	9.37215	10.8607	0.344567	7.26329e-05
gene38169	67.7148	65.3386	70.5953	23.9058	24.6489	22.7662	0.350215	1.06977e-05
gene26124	22.6082	19.1938	19.3406	7.07446	7.33713	7.16224	0.352844	0.00685314
gene04511	6.30865	5.91438	6.68878	2.59278	2.07303	2.03269	0.354197	0.000143881
gene27856	15.0611	13.4691	13.1378	5.75536	4.47892	5.12373	0.36858	0.000231815
gene20851	66.2898	65.6235	69.5008	25.61	25.219	23.9237	0.37114	5.37388e-06
gene04394	28.1624	23.659	23.4104	10.0444	9.29196	9.9139	0.388801	0.00881904
gene14899	62.3224	64.9012	69.0038	24.7197	25.2345	28.81	0.401393	7.37681e-05
gene05003	10.1479	9.10277	9.48082	4.33768	3.13015	4.1826	0.405493	0.000306214
gene36990	60.3032	58.9137	60.2779	25.3171	25.4798	24.8202	0.421277	2.60624e-07
gene24345	79.0813	80.4348	79.0574	36.9184	37.1508	36.7565	0.464535	8.84889e-08
gene12854	32.2814	32.2352	32.399	15.3731	14.628	15.8426	0.473027	0.000344528
gene30644	7.22114	7.70542	7.48616	3.26011	3.40473	4.03848	0.477556	0.000147251
gene38485	8.51729	8.71913	10.6027	4.99062	4.4134	4.04529	0.483108	0.00262096
gene18212	302.37	304.376	309.512	162.761	152.451	154.245	0.512363	2.60129e-06
gene08299	7.70621	6.415	8.69923	4.15738	3.18632	4.72654	0.528922	0.01098
gene11599	9.23203	9.84084	9.05442	5.67447	4.39088	5.14711	0.540844	0.000622953
gene21227	20.2235	18.4195	18.2335	11.8218	9.46551	9.55838	0.542327	0.000963906
gene21451	23.4651	25.722	25.6567	15.7644	12.5938	13.0954	0.553869	0.000832091
gene04675	7.12877	6.73573	7.4029	4.34876	3.80207	3.9852	0.57064	0.000267741
gene17601	39.5048	36.9652	36.0948	23.0181	20.6248	21.1028	0.575186	0.000223019
gene27713	15.5173	16.4813	14.3607	8.42874	8.37787	10.1478	0.581423	0.00156555
gene27354	3.0238	2.90332	2.08436	1.22191	1.64436	1.93483	0.599277	0.0411965
gene01632	10.9192	12.5582	12.208	6.34964	6.57783	8.59979	0.603249	0.00563634
gene22540	40.2041	42.6831	40.804	24.6723	25.8953	24.4625	0.606592	4.87544e-05
gene22336	25.1731	26.5514	26.8514	16.141	17.2604	16.038	0.629191	0.000115641
gene35485	28.0846	30.7583	33.5175	19.6488	18.3205	20.8037	0.636345	0.00290415
gene00676	21.7178	22.6783	22.4108	13.7651	14.8752	14.6372	0.647801	5.95018e-05
gene08683	5.92878	5.73575	5.23612	4.51707	2.99596	3.62312	0.658918	0.0169057
gene31943	1.65027	2.16241	1.90527	3.46226	4.28653	4.03157	2.06024	0.00208871
gene07669	0.187201	0.398606	0.544319	3.0999	4.89226	3.39103	10.0725	0.00376654
gene03025	1.29382	0.693545	1.2825	19.8964	19.821	23.9044	19.457	0.00382648
gene32700	0.0766557	0.301333	0	10.8579	8.84214	10.9731	81.1481	0.00413117
