# Supplementary material for: N6-methyladenosine RNA modification regulates strawberry fruit ripening in an ABA-dependent manner
Source: Genome Biol. 2021 Jun 3;22:168. doi: 10.1186/s13059-021-02385-0 (PMC8173835; doi:10.1186/s13059-021-02385-0)
Supplement: Supplementary file 17 — Additional file 17: Table S16. Differentially expressed genes containing hypomethylated m6A peaks in strawberry fruit at RS3 stage compared to those at RS1 stage. [file 13059_2021_2385_MOESM17_ESM.xlsx]

## Sheet: Table S16
Table S16. Differentially expressed genes containing hypomethylated m6A peaks in strawberry fruit at RS3 stage compared to those at RS1 stage. RS1, the ripening stage 1; RS3, the ripening stage 3; FPKM, Fragments per kilobase of exon per million mapped fragments.
Gene ID	FPKM						Fold change (RS3/S1)	P value
	RS1 Replicate 1	RS1 Replicate 2	RS1 Replicate 3	RS3 Replicate1	RS3 Replicate2	RS3 Replicate3
gene37201	5.01196	5.06232	3.94689	0.0532013	0	0.0461324	0.00708455	0.00600255
gene20593	27.6908	25.4714	25.9663	1.46732	1.44733	1.27235	0.0529139	0.000660822
gene12754	7.60853	9.75297	8.41639	1.3484	0.894329	0.876927	0.121021	0.000302449
gene36205	1.2524	1.77782	1.44146	0.106353	0.376206	0.368886	0.190408	0.00244215
gene23406	10.4414	11.144	10.6506	2.14518	2.20059	2.38099	0.208672	2.6819e-06
gene01657	3.52816	4.17509	3.51898	1.08695	1.01052	0.918357	0.268737	0.00025184
gene13398	54.2031	56.2542	55.5393	16.4804	14.6626	16.1095	0.284659	1.0904e-06
gene24316	10.0828	10.0661	8.46366	3.18024	3.35325	4.24259	0.37662	0.000702014
gene31033	18.9524	19.6152	22.9614	11.2892	9.48844	10.6792	0.511252	0.00174961
gene01628	6.26736	6.53253	5.59128	3.09654	2.86674	3.81787	0.53184	0.00201265
gene02602	9.92417	9.5279	8.79559	5.63994	5.43477	4.45209	0.549667	0.00100891
gene14320	89.764	88.2155	88.1983	132.603	136.159	131.859	1.50509	6.08627e-06
gene19596	28.5862	29.441	30.5007	52.4122	53.2782	49.084	1.74831	9.25889e-05
gene12201	69.3279	63.7238	63.8945	122.151	121.799	117.954	1.83758	1.75001e-05
gene01020	47.2814	45.743	44.208	85.0194	83.2459	87.4925	1.86368	1.29404e-05
gene35691	12.9042	12.0081	14.1499	28.5727	25.6621	27.9071	2.10285	0.000183244
gene06581	5.2415	5.62242	5.2296	12.0439	11.7623	11.034	2.16486	4.43969e-05
gene27472	2.94419	2.72437	2.78003	5.62925	6.37313	6.41005	2.17935	0.000225544
gene25225	3.28751	3.70465	3.84749	8.24114	8.08785	7.75618	2.22195	3.68392e-05
gene36451	81.6826	86.9145	84.2372	192.173	193.788	192.013	2.28598	2.94175e-07
gene21878	5.09828	5.16939	5.41198	11.8749	12.1788	12.5496	2.33445	5.58264e-06
gene27804	5.64166	5.7713	4.89245	14.3221	12.398	12.6815	2.41647	0.000307559
gene31208	56.9789	59.3612	59.7406	143.149	136.98	145.609	2.41785	6.6812e-06
gene24822	2.13599	2.22872	2.64532	6.69113	4.70525	6.29141	2.52321	0.00473335
gene03933	11.8908	11.2066	12.4801	31.5562	29.6827	32.7012	2.64043	3.40943e-05
gene38631	26.701	27.9898	26.1802	72.3887	74.0884	70.0131	2.67698	4.06139e-06
gene25497	148.436	150.635	144.779	402.131	396.677	397.724	2.6958	4.9319e-08
gene13840	300.398	306.246	303.711	835.973	817.921	819.141	2.71656	1.10241e-07
gene29595	37.4791	35.6244	38.8089	102.996	103.913	107.348	2.80807	1.96237e-06
gene22147	29.8543	32.2888	29.2034	86.1698	87.3062	84.956	2.82914	1.11993e-06
gene21027	33.9416	34.0003	34.4957	100.53	95.7627	95.469	2.84819	0.00059508
gene12064	16.7884	17.447	18.0251	48.3246	50.9954	49.79	2.85321	2.88157e-06
gene17004	66.529	70.9714	72.4997	222.889	225.787	220.069	3.18449	3.85418e-07
gene31264	24.0056	21.6891	22.5587	77.9478	74.0987	79.6186	3.39419	6.61922e-06
gene03029	73.1206	73.8654	75.3219	245.565	262.636	247.461	3.39917	0.000795559
gene26251	16.7037	19.1423	16.8757	58.1041	62.8646	59.59	3.42475	1.21363e-05
gene18203	3.17982	2.926	3.03867	10.1214	10.5928	10.6708	3.43213	2.40115e-06
gene01135	18.3657	20.3363	20.3732	69.0608	69.6499	70.8726	3.54774	4.96087e-07
gene00122	14.8724	14.7015	14.7361	52.2251	52.246	53.6068	3.56754	0.000121053
gene16978	12.1869	11.64	12.5946	43.391	45.319	43.7236	3.63614	1.05712e-06
gene37061	6.4048	5.73082	5.56031	22.8247	19.69	22.5732	3.67812	0.000108748
gene16656	43.8554	46.2127	43.5395	164.45	167.38	170.804	3.76201	4.36082e-07
gene23198	67.0408	64.7196	68.2863	254.834	250.9	247.384	3.76471	1.69927e-07
gene21116	20.3295	22.7766	23.1724	90.0975	81.4111	83.9724	3.85466	2.06844e-05
gene01839	73.324	77.4008	77.7332	298.198	319.788	321.799	4.1136	6.57863e-06
gene31032	25.4977	24.8563	25.4417	104.837	107.557	107.156	4.21593	7.96397e-08
gene26733	4.20717	3.64556	4.01192	17.3333	16.4292	17.1488	4.291	2.21641e-06
gene11172	7.37274	7.87092	7.89551	33.8421	32.449	33.3591	4.30656	5.4259e-07
gene05154	44.6025	44.7492	47.7549	197.985	192.812	199.74	4.30715	3.32248e-07
gene22398	30.4522	31.1414	32.0495	136.607	136.258	132.436	4.32814	2.0541e-07
gene28010	10.8681	12.2449	13.5261	54.1157	51.6406	54.5644	4.37568	4.1382e-06
gene15784	20.0754	18.1069	20.5277	82.7159	85.3301	91.6524	4.42341	1.69617e-05
gene01734	10.4723	11.4036	8.29499	47.5435	42.2398	45.6937	4.49032	4.13717e-05
gene09885	46.3053	42.7216	50.4244	218.237	215.407	211.935	4.62943	5.05884e-07
gene05541	7.9444	5.66963	5.6718	30.2138	31.5133	29.3958	4.72486	1.64427e-05
gene18623	76.185	77.8456	77.7932	373.765	367.729	356.537	4.73649	0.000263888
gene30622	70.8222	68.0403	66.5443	338.914	333.047	342.143	4.93705	8.51413e-08
gene22252	21.2101	18.0527	19.9394	99.0043	100.445	97.8311	5.02145	3.01436e-07
gene30680	7.78545	8.02006	8.22211	42.4122	39.2717	43.6563	5.2165	0.001364
gene35752	21.1333	21.128	21.8472	115.166	111.203	111.85	5.27572	2.1021e-07
gene11228	176.382	173.902	178.986	976.423	958.431	948.03	5.4469	7.96357e-08
gene18789	99.2089	99.1178	100.547	551.746	550.525	556.515	5.55012	1.79381e-09
gene26175	22.1722	21.1664	21.7404	128.146	127.378	130.199	5.92698	2.89871e-08
gene11513	2.80474	2.40472	2.56739	15.7725	15.0091	16.6141	6.09446	1.01934e-05
gene10726	7.41005	6.95173	7.33372	46.4052	45.3328	44.297	6.2702	4.32798e-07
gene04127	62.8873	66.5651	67.2847	405.966	408.959	434.305	6.34974	0.000510118
gene18167	56.0212	56.8342	61.6441	377.386	365.591	377.605	6.42169	2.14797e-07
gene11663	23.4718	27.402	26.1671	161.713	166.369	167.222	6.4291	2.90134e-07
gene13306	0.358435	0.375735	0.521105	3.06814	2.55177	2.85051	6.74785	0.000109472
gene22616	31.9483	33.105	33.6696	239.744	248.515	249.113	7.46911	2.59223e-07
gene02556	18.3571	19.0309	19.2051	146.057	139.219	148.564	7.66594	0.000446257
gene01840	0	0.0567151	0	0.264639	0.23403	0.0764921	10.1412	0.0478168
gene38130	3.72607	3.55836	3.99396	48.717	51.0499	49.8892	13.2693	2.91913e-07
gene12192	0.964431	1.00045	1.81108	35.0525	34.185	33.0227	27.0819	9.18333e-07
gene04128	18.9506	20.5214	21.9124	1030.9	1043.77	1032.13	50.6122	1.73808e-09
gene09243	1.61909	1.43205	1.47118	96.0241	99.5813	98.7166	65.082	0.000118025
gene00414	0	0.0951924	0.105617	332.542	334.538	343.563	5032.83	0.000101166
