# Supplementary material for: N6-methyladenosine RNA modification regulates strawberry fruit ripening in an ABA-dependent manner
Source: Genome Biol. 2021 Jun 3;22:168. doi: 10.1186/s13059-021-02385-0 (PMC8173835; doi:10.1186/s13059-021-02385-0)
Supplement: Supplementary file 18 — Additional file 18: Table S17. A summary of primer informations. [file 13059_2021_2385_MOESM18_ESM.xlsx]

## Sheet: Table S17
Table S17. A summary of primer informations. The underlined letters indicate restriction enzyme sites.
Purpose	Gene ID	Primer name	Primer sequence (5'-3')
For yeast two-hybrid (Y2H) analysis	gene31441	BD-MTB-F	GCCATGGAGGCCGAATTCATGGATTCGCCTGAACGTAG
		BD-MTB-R	ACGGATCCCCGGGAATTCCAACAAATTCATGTGCCTGTGAG
	gene01911	AD-MTA-F	ATGGAGGCCAGTGAATTCATGGAGGAGACCCAATCTGG
		AD-MTA-R	CCCACCCGGGTGGAATTCTCCGGCCATCTCAACATCG
For split luciferase complementation imaging (LCI) assay	gene01911	MTA-nLUC-F	CACGGGGGACGAGCTCGGTACCATGGAGGAGACCCAATCTGG
		MTA-nLUC-R	GACGCGTACGAGATCTGGTCGACTCCGGCCATCTCAACATCG
	gene31441	cLUC-MTB-F	GTACGCGTCCCGGGGCGGTACCATGAAGAGTGATAGGGCGGG
		cLUC-MTB-R	GAACGAAAGCTCTGCAGGTCGACCAACAAATTCATGTGCCTG
	gene31441	cLUC-MTBD-F	GTACGCGTCCCGGGGCGGTACCTTTGATGTGATTCTTGTTGATCC
		cLUC-MTBD-R	GAACGAAAGCTCTGCAGGTCGACTCCATTACCAACAGTCAGCC
For subcellular localization observation	gene01911	MTA-mCherry-F1	GGTACCCGGGGATCCTCTAGAATGGAGGAGACCCAATCTGG
		MTA-mCherry-R1	GCCCTTGCTCACCATTCCGGCCATCTCAACATCGG
		MTA-mCherry-F2	ATGGTGAGCAAGGGCGAGG
		MTA-mCherry-R2	CAGGGCATGCCTGCAGGTCGACCTACTTGTACAGCTCGTCCA
	gene31441	MTB-eGFP-F	GGTACCCGGGGATCCTCTAGAATGGATTCGCCTGAACGTAG
		MTB-eGFP-R	GCCCTTGCTCACCATTCTAGACAACAAATTCATGTGCCTGTGAG
For RNA interference (RNAi) assay	gene01911	RNAi-MTA-F	ATGGAGGAGACCCAATCTGGC
		RNAi-MTA-R	GTCCTCGTCCATTGAATCGGG
	gene31441	RNAi-MTB-F	ATGGATTCGCCTGAACGTAG
		RNAi-MTB-R	TCCCCATCCTGATACCAGT
For gene overexpression (OE) assay	gene01911	OE-MTA-F	GGTACCCGGGGATCCTCTAGAATGGAGGAGACCCAATCTGG
		OE-MTA-R	GCCCTTGCTCACCATTCTAGATCCGGCCATCTCAACATCG
	gene31441	OE-MTB-F	GGTACCCGGGGATCCTCTAGAATGGATTCGCCTGAACGTAG
		OE-MTB-R	GCCCTTGCTCACCATTCTAGACAACAAATTCATGTGCCTGTGAG
For m6A site mutation	gene30616	NCED5-F1	GGTACCCCCGGGGGATCCATGGCTACTGCTTCGAATAGTTG
		NCED5-R1	GAGCAGTGACGGCTCTATTTCTGTTC
		NCED5-F2	GAACAGAAATAGAGCCGTCACTGCTC
		NCED5-R2	GTAGTCGACTCTAGAGAGCTCTGCCTGGTTTTTCAAGGCC
	gene02502	ABAR-F1	CCCACGCGTTACGTAACTAGTATGGCTTCTCTAGTCTCCTCAC
		ABAR-R1	CTTTGAGTGCTGTCTTTGAGGAGGC
		ABAR-F2	GCCTCCTCAAAGACAGCACTCAAAG
		ABAR-R2	GACTCTAGAGAGCTCACTAGTTCGATCAATTCCCTCGATTTTG
	gene09110	AREB1-F1	GGTACCCCCGGGGGATCCATGGGTGCCAATATGAATTTCA
		AREB1-R1	CGACGTATCAGCCCCATTACTCTTC
		AREB1-F2	GAAGAGTAATGGGGCTGATACGTCG
		AREB1-R2	GTAGTCGACTCTAGAGAGCTCCCATGGACCGGTCTGTGT
For m6A-IP-qPCR analysis	gene30261	IPq-30261-F	GCTTCACCACAACAGCATATGC
		IPq-30261-R	CCTTGGGGGTGGAGCTTGTTG
	gene12932	IPq-12932-F	GCCCACCCAAACTAACCACC
		IPq-12932-R	CTCGCGGATCTGAAAAGCGTG
	gene36261	IPq-36261-F	GGAAGAAGCTGTGGACAACC
		IPq-36261-R	CTTCATGTCGTCCTCATTCAC
	gene02376	IPq-02376-F	CCGTTATATCAGCTACGGTGC
		IPq-02376-R	CTGCCTGTTGCAGTTGTAGTAAG
	gene03111	IPq-02376-F	CCTGGTGCGATGGTTCTCG
		IPq-02376-R	CCAAATCCAGGTTGGAAGCG
	gene37028	IPq-37028-F	GATGTGAATGACCAGTTCCAGAATG
		IPq-37028-R	GTAAAGCAGCTGCTGATCCC
	gene30616	IPq-NCED5-F	CCTCCTCCACATCTTCTTCTTC
		IPq-NCED5-R	GTTAAGAACTGAAGGAGACTGG
	gene02502	IPq-ABAR-F	GGCTTCTCTAGTCTCCTCACCTTT
		IPq-ABAR-R	CCGTTCCCCATTGCGCAT
	gene09110	IPq-AREB1-F	CAATGGTTTTAGGGGAAGGAAAGG
		IPq-AREB1-R	GATCTGGCAGCCGACTCTCTG
	gene37199	IPq-EF1A-F	CACCTTCCTCCATCTTATCATC
		IPq-EF1A-R	ATAATGGGGATGTAAATCCA
	gene08042	IPq-EIF2-F	GAAGAAGGAAGTGAAAGGCAAAGC
		IPq-EIF2-R	TGTCGCCTAGCAAGGGCC
	gene05257	IPq-EIF2B-F	TTTGGGAGGGCGGCGTCG
		IPq-EIF2B-R	AACGCATTAATGTGGTGGAGATC
	gene31544	IPq-EIF3A-F	CAATGGTCTACCCTCCTCC
		IPq-EIF3A-R	ACGTTCTTGTTCTTCCTTC
	gene12112	IPq-EIF3C-F	CTGATATTGTACCTTCAGGTTCTG
		IPq-EIF3C-R	CTTGCTCATCTGCTTCTGCC
For quantatitive RT-PCR analysis	gene01911	q-MTA-F	GGTCGATGGCGGAGGAGAAC
		q-MTA-R	GTCTTGTTTGCTCTCCGGCAAC
	gene31441	q-MTB-F	GGTTCAACCCAGAAGCCTGAAGAC
		q-MTB-R	GTTCCGGATGTAAGCCTCGGT
	gene30616	q-NCED5-F	CCTCCTCCACATCTTCTTCTTC
		q-NCED5-R	GTTAAGAACTGAAGGAGACTGG
	gene02502	q-ABAR-F	GGCTTCTCTAGTCTCCTCACCTTT
		q-ABAR-R	CCGTTCCCCATTGCGCAT
	gene09110	q-AREB1-F	CAATGGTTTTAGGGGAAGGAAAGG
		q-AREB1-R	GATCTGGCAGCCGACTCTCTG
	gene10475	q-PYR1-F	AAACCTTGTTCCGCTCCT
		q-PYR1-R	CAATGGCAATCTCCCTCC
	gene07500	q-ABI1-F	CAAGAGCCATTCTTTGTCGT
		q-ABI1-R	TGGAATAATCCAGGGTTTCA
	gene31902	q-SnRK2.6-F	GCTACACTCGCAACCAAAATC
		q-SnRK2.6-R	ACCCCACAAGACCAGACATC
	gene15841	q-WRKY40-F	CCAACCATCACTCTTGACTTGAC
		q-WRKY40-R	CTTTCGAACTTCTGGTGTTTCAG
	gene30280	q-ABI5-F	GGAGCTGGCAATGGTCG
		q-ABI5-R	AGGCCCGCCTTTCCTT
	gene37199	q-EF1A-F	CACCTTCCTCCATCTTATCATC
		q-EF1A-R	ATAATGGGGATGTAAATCCA
	gene08042	q-EIF2-F	GAAGAAGGAAGTGAAAGGCAAAGC
		q-EIF2-R	TGTCGCCTAGCAAGGGCC
	gene05257	q-EIF2B-F	TTTGGGAGGGCGGCGTCG
		q-EIF2B-R	AACGCATTAATGTGGTGGAGATC
	gene31544	q-EIF3A-F	CAATGGTCTACCCTCCTCC
		q-EIF3A-R	ACGTTCTTGTTCTTCCTTC
	gene12112	q-EIF3C-F	CTGATATTGTACCTTCAGGTTCTG
		q-EIF3C-R	CTTGCTCATCTGCTTCTGCC
	gene26825	q-CHS-F	CATACCCCGACTACTACTTTCGT
		q-CHS-R	CGCACATACTGGGATTCTCTT
	gene15174	q-DFR-F	ACCCTGAGAACGAAGTGATAAAG
		q-DFR-R	TAAACACCACCCTCCGAACT
	gene17555	q-PL1-F	TGACTCCCTTGCTGCTTCTT
		q-PL1-R	TCTACTGCGTGCTCATTCCA
	gene21638	q-PG1-F	GCAAGTAGAGTCGCACAGTTTT
		q-PG1-R	TCAGTATTAGGCTTCCCACCA
	gene31122	q-SPS-F	GAATGTCCCTATGTTATTTACTGG
		q-SPS-R	TCCTGTCTGGTGCTGGTTAT
	gene26850	q-SUT1-F	GAGTGTTTGTGTTTGGGTTTTG
		q-SUT1-R	CGATGGTCCTTTCCAGTGA
	gene22626	q-S-ACTIN-F	GCCAACCGTGAGAAGATG
		q-S-ACTIN-R	TCCAGAGTCAAGAACAATACCAG
	Niben101Scf03410g03002	q-N-ACTIN-F	CATTCCAGCAGATGTGGATCTCA
		q-N-ACTIN-R	CTGTGGACAATGGAAGGACC
	gene07104	q-S-GADPH2-F	CCCAAGTAAGGATGCCCCCATGTTCG
		q-S-GADPH2-R	TTGGCAAGGGGAGCAAGACAGTTGGTAG
	Niben101Scf07323Ctg018	q-N-GADPH2-F	CTCCATCACAGCCACCCAGA
		q-N-GADPH2-R	CGGCTCCAGTACTGCTGGGA
For SELECT assay	gene30616	NCED5-control-Up	tagccagtaccgtagtgcgtgGGAGACTGGAGAGCCGAGTGA
		NCED5-control-Down	5phos/CAGTGACGGTTCTATTTCTGcagaggctgagtcgctgcat
		NCED5-m6A145-Up	tagccagtaccgtagtgcgtgCTGGAGAGCCGAGTGAGCAG
		NCED5-m6A145-Down	5phos/GACGGTTCTATTTCTGTTCAAGcagaggctgagtcgctgcat
	gene02502	ABAR-control-Up	tagccagtaccgtagtgcgtgTTACTTTGAGTGTTGTCTTTG
		ABAR-control-Down	5phos/GGAGGCTTGGTTGGTCTTTCcagaggctgagtcgctgcat
		ABAR-m6A133-Up	tagccagtaccgtagtgcgtgGCGCATTTTACTTTGAGTG
		ABAR-m6A133-Down	5phos/TGTCTTTGAGGAGGCTTGGTTGcagaggctgagtcgctgcat
	gene09110	AREB1-control-Up	tagccagtaccgtagtgcgtgCATAAGGCATTGGTGAAACC
		AREB1-control-Down	5phos/ACGACGTATCAGTCCCATTACcagaggctgagtcgctgcat
		AREB1-m6A1018-Up	tagccagtaccgtagtgcgtgGAAACCGACGACGTATCAG
		AREB1-m6A1018-Down	5phos/CCCATTACTCTTCCCATTTCCcagaggctgagtcgctgcat
	-	SELECT-RT-F	ATGCAGCGACTCAGCCTCTG
		SELECT-RT-R	TAGCCAGTACCGTAGTGCGTG
