# Supplementary material for: N6-methyladenosine RNA modification regulates strawberry fruit ripening in an ABA-dependent manner
Source: Genome Biol. 2021 Jun 3;22:168. doi: 10.1186/s13059-021-02385-0 (PMC8173835; doi:10.1186/s13059-021-02385-0)
Supplement: Supplementary file 19 — Additional file 19: Table S18. Confident m6A peaks identified by three independent m6A-seq experiments in strawberry fruits at the control group. [file 13059_2021_2385_MOESM19_ESM.xlsx]

## Sheet: Table S18
Table S18. Confident m6A peaks identified by three independent m6A-seq experiments in strawberry fruits at the control group.
Chromosome	Peak Start	Peak End	Overlaped gene ID	Overlap_Begin	Overlap_Center	Overlap_End
Fvb3	20899754	20900284	gene15367	Intron4	Intron4	Exon5
Fvb7	11188917	11189429	gene38256	Exon1	Exon1	Exon1
Fvb1	23302013	23302543	gene35581	Exon1	Exon2	LastIntron
Fvb3	8778893	8779702	gene02356	Intron10	Exon12	Intron14
Fvb1	10581003	10581554	gene01549	LastIntron	UTR3	UTR3
Fvb3	4550367	4550897	gene29657	UTR5	Intron1	Intron2
Fvb6	7315330	7315860	gene18792	Intron12	Intron12	Exon13
Fvb2	12720160	12720687	gene21849	UTR5	Intron2	Intron3
Fvb4	26700215	26700745	gene03676	LastExon	UTR3	UTR3
Fvb3	17519193	17519879	gene25302	LastExon	Intergenic	Intergenic
Fvb5	16032759	16033216	gene02206	Exon2	Intron2	Intron2
Fvb7	15748489	15748966	gene23284	Intron1	UTR5	UTR5
Fvb2	24376331	24376861	gene02599	Intron30	Intron31	Intron32
Fvb6	21496131	21496661	gene15905	Exon1	LastExon	Intergenic
Fvb4	20353253	20354079	gene06891	LastExon	UTR3	Intergenic
Fvb2	16074490	16075018	.	.	.	.
Fvb1	18961535	18962065	gene21124	Exon3	Intron3	LastIntron
Fvb5	13385198	13385727	gene10841	LastExon	LastExon	LastExon
Fvb3	24342912	24343864	gene14156	LastExon	LastExon	Intergenic
Fvb3	24342912	24343864	gene14157	UTR3	Intergenic	Intergenic
Fvb1	5071251	5071649	gene12966	LastIntron	LastExon	LastExon
Fvb3	5419804	5420333	gene02414	Intron1	Exon2	Exon3
Fvb1	1412711	1413240	gene31116	Exon2	Intron3	Exon4
Fvb2	20061206	20061734	gene24910	LastExon	UTR3	UTR3
Fvb7	12539626	12540227	gene38351	UTR5	Exon1	Exon1
Fvb4	30630649	30631176	gene06200	Intergenic	Exon1	LastExon
Fvb4	14278698	14279229	gene22397	Exon26	LastExon	UTR3
Fvb3	13479088	13479895	gene03509	LastExon	UTR3	Intergenic
Fvb7	13774292	13774566	gene38427	LastIntron	LastIntron	LastExon
Fvb2	18319068	18319841	gene20271	LastExon	UTR3	Intergenic
Fvb2	18319068	18319841	gene20272	UTR3	UTR3	Intergenic
Fvb6	9287466	9288205	gene18151	LastExon	UTR3	Intergenic
Fvb3	2784860	2785681	gene36124	Exon8	Exon9	Exon10
Fvb3	29278814	29279343	gene01442	LastExon	Intergenic	Intergenic
Fvb5	14975221	14975749	gene13687	Intergenic	UTR5	LastExon
Fvb6	9339701	9340225	gene18108	Intron5	Intron6	LastIntron
Fvb1	3641996	3642912	gene11389	LastExon	Intergenic	Intergenic
Fvb1	3641996	3642912	gene11388	LastExon	Intergenic	Intergenic
Fvb6	112163	112693	gene21533	UTR5	Exon1	Intron1
Fvb6	1175325	1175852	gene16641	Intron9	Intron10	LastExon
Fvb4	27468256	27469315	gene03873	Intergenic	UTR5	LastExon
Fvb5	22950602	22951312	gene25001	Exon12	UTR3	Intergenic
Fvb4	25363038	25363568	gene07211	UTR5	UTR5	Intron2
Fvb7	839272	840015	gene26990	Intron4	Intron4	Exon5
Fvb6	16624692	16627183	gene18083	UTR3	Intergenic	Intergenic
Fvb6	16624692	16627183	gene18082	UTR3	Intergenic	Intergenic
Fvb7	21647756	21648283	gene13179	Exon4	Exon4	LastIntron
Fvb2	3611740	3612524	gene27538	UTR3	UTR3	Intergenic
Fvb7	21563739	21564263	gene13197	UTR5	UTR5	LastExon
Fvb6	21399810	21400672	gene15891	Intron15	Intron16	Intron18
Fvb4	27714900	27715427	gene04473	Intron6	Exon7	Exon8
Fvb6	20104713	20105984	gene17734	LastIntron	LastExon	Intergenic
Fvb3	21963280	21964348	gene14678	LastExon	UTR3	Intergenic
Fvb6	19663213	19663740	gene34947	Intron1	Intron2	Exon4
Fvb4	28651228	28651758	gene04639	Intergenic	Intergenic	UTR5
Fvb1	7598720	7599583	gene29566	UTR3	Intergenic	Intergenic
Fvb7	17630133	17630661	gene26338	LastExon	LastExon	LastExon
Fvb2	16899558	16900087	gene08066	UTR3	Intergenic	Intergenic
Fvb6	30653416	30654617	gene28758	Intron1	UTR3	Intergenic
Fvb1	14215761	14216290	gene24466	UTR5	Exon1	Exon1
Fvb5	22518275	22518804	gene25690	LastExon	Intergenic	Intergenic
Fvb5	223585	224500	gene32253	LastExon	Intergenic	Intergenic
Fvb5	223585	224500	gene32252	Exon6	Intergenic	Intergenic
Fvb7	19429778	19430307	.	.	.	.
Fvb3	30745938	30746468	gene14186	Exon9	LastIntron	UTR3
Fvb3	30745938	30746468	gene35133	UTR3	Intergenic	Intergenic
Fvb6	1293674	1294203	gene16623	Intergenic	Intron1	Intron1
Fvb4	16658994	16659523	gene06103	Exon4	Exon5	Exon6
Fvb4	13321180	13321756	.	.	.	.
Fvb6	26429973	26430575	gene07339	LastIntron	LastExon	Intergenic
Fvb7	1857253	1857707	gene38112	Exon2	Intron2	Intron2
Fvb3	27435629	27436156	gene28155	LastIntron	UTR3	UTR3
Fvb6	7393828	7394659	gene18779	LastExon	Intergenic	Intergenic
Fvb5	132034	132563	gene32235	LastIntron	LastExon	LastExon
Fvb1	6552698	6553228	gene14888	LastIntron	LastExon	Intergenic
Fvb4	32116654	32117182	gene36957	Intron1	Intron1	Exon2
Fvb2	28790536	28791065	gene15000	Intron5	Intron6	Exon7
Fvb1	5842589	5843118	gene14513	Intron4	LastIntron	UTR3
Fvb3	24504959	24505488	gene13945	LastExon	LastExon	UTR3
Fvb1	19759485	19760014	.	.	.	.
Fvb2	23658875	23659553	gene15426	Exon6	Intron7	Exon9
Fvb6	27492101	27492631	gene05389	LastExon	LastExon	LastExon
Fvb4	9256954	9257483	gene21687	Intron4	Exon5	Exon7
Fvb6	33550533	33550807	gene10276	Intron1	Intron1	Intron1
Fvb2	20433309	20433836	gene35857	Exon1	Intron1	Intron2
Fvb5	18671359	18672666	gene29212	Intergenic	Intergenic	Exon2
Fvb3	5594845	5595557	gene36184	Intergenic	Intergenic	UTR5
Fvb3	5594845	5595557	gene00122	UTR3	UTR3	Intergenic
Fvb1	10911705	10912233	gene05755	LastExon	UTR3	UTR3
Fvb4	28574520	28575047	gene04620	Exon2	Intron2	Exon4
Fvb5	644924	645454	.	.	.	.
Fvb6	7579120	7579649	gene18747	Exon2	Exon2	LastIntron
Fvb4	27285613	27286066	gene36841	Intron4	Exon5	Intron6
FvbUn	1229869	1230478	gene22058	UTR3	UTR3	UTR3
Fvb6	27493061	27493934	gene05389	UTR3	UTR3	Intergenic
Fvb6	27493061	27493934	gene05390	LastExon	Intergenic	Intergenic
Fvb1	5544546	5545643	gene13038	Exon9	Intron10	Intron13
Fvb6	37429990	37430518	gene27951	Intron1	Exon2	Exon3
Fvb6	12683911	12684392	gene21881	Exon4	Intron4	Exon5
Fvb4	13852121	13852395	gene22462	Intron2	Intron3	Exon4
Fvb4	30522839	30523368	gene06181	Exon15	Exon16	Exon17
Fvb4	15293614	15294813	gene06582	LastIntron	UTR3	Intergenic
Fvb7	7450808	7451337	gene03214	Exon1	Exon1	Exon1
Fvb5	17544566	17545094	gene29307	UTR5	Exon1	LastIntron
Fvb3	18673020	18674192	gene27171	Intergenic	LastExon	LastExon
Fvb3	17233338	17233867	gene23505	Exon1	Exon1	Exon1
Fvb7	6023943	6024471	gene23551	Exon12	Exon13	LastExon
Fvb7	20511140	20511976	gene38627	UTR3	UTR3	Intergenic
Fvb5	8640590	8641120	gene26006	Exon3	LastIntron	LastExon
Fvb7	20891760	20892521	gene13331	UTR3	UTR3	Intergenic
Fvb5	2849099	2849628	gene32140	Exon3	Exon3	Intron3
Fvb3	20864363	20864892	gene15372	Intron3	Intron4	Intron5
Fvb4	26495503	26496033	gene03638	UTR5	Exon1	Intron1
Fvb6	15141045	15142104	gene15535	LastExon	Intergenic	Intergenic
Fvb1	8721224	8721834	gene24163	LastExon	UTR3	Intergenic
Fvb2	4604767	4605295	gene08033	Intron6	Intron7	Intron7
Fvb7	18713418	18713947	gene21026	LastExon	LastExon	LastExon
Fvb4	14267947	14268473	gene22397	Exon6	Intron6	Intron6
Fvb2	14264915	14265572	gene17329	LastExon	LastExon	Intergenic
Fvb3	29612994	29613471	gene01503	LastIntron	UTR3	UTR3
Fvb2	27083315	27083843	gene08599	UTR5	UTR5	Exon1
Fvb4	20561730	20562259	gene06808	Intergenic	UTR5	Intron1
Fvb3	11537074	11537600	gene03310	UTR5	Exon1	Intron1
Fvb2	27307529	27308059	gene08546	UTR5	Intron1	UTR5
Fvb7	5726780	5727425	gene23597	LastExon	LastExon	LastExon
Fvb4	32143650	32144180	gene00827	Intron6	Exon7	LastExon
Fvb4	28445184	28445714	gene36875	UTR5	Exon2	Exon3
Fvb7	4362120	4362650	gene00268	Intron10	Intron10	Intron10
Fvb1	10080590	10081118	gene23871	Intron8	UTR3	UTR3
Fvb3	20548904	20549433	gene07667	UTR5	UTR5	Intron1
Fvb6	22529929	22530707	gene15716	UTR5	UTR5	LastExon
Fvb4	31380727	31381573	gene36934	LastIntron	LastExon	UTR3
Fvb6	13217836	13218365	gene21967	Intron16	Exon17	Intron18
Fvb5	2381967	2382799	gene37030	LastExon	LastExon	UTR3
Fvb7	146971	147248	gene26774	Intergenic	LastExon	LastExon
Fvb1	13632629	13633158	gene31636	Intron5	Exon6	Exon7
Fvb7	22752872	22753402	gene38703	Exon5	LastExon	UTR3
Fvb6	5771150	5771680	gene13563	LastIntron	LastIntron	LastIntron
Fvb7	92253	93216	.	.	.	.
Fvb4	17049183	17049711	gene36675	LastIntron	UTR3	Intergenic
Fvb6	38513605	38514424	gene38071	UTR3	Intergenic	Intergenic
Fvb6	507769	508421	gene16768	Exon16	LastExon	UTR3
Fvb4	746672	747591	gene29979	UTR3	UTR3	Intergenic
Fvb4	746672	747591	gene36539	LastExon	Intergenic	Intergenic
Fvb6	29830741	29831269	gene37825	LastExon	LastExon	LastExon
Fvb5	1420137	1420573	gene37010	UTR3	UTR3	UTR3
Fvb6	7870414	7870943	gene18370	Exon2	UTR3	UTR3
Fvb2	18000238	18001255	gene08391	Exon10	UTR3	Intergenic
Fvb2	18000238	18001255	gene08390	LastExon	Intergenic	Intergenic
Fvb4	21836613	21837143	gene05033	LastIntron	LastExon	UTR3
Fvb3	25417972	25418500	gene07851	Intergenic	Intergenic	LastExon
Fvb3	31200990	31201727	gene24400	Exon5	Exon5	Exon5
Fvb4	15655205	15655877	gene06519	Intergenic	UTR5	Exon2
Fvb3	8260531	8261152	gene36244	UTR5	Intron1	Exon3
Fvb6	12028239	12029126	gene09812	LastIntron	LastExon	UTR3
Fvb7	3276113	3276404	gene29359	LastIntron	LastIntron	LastExon
Fvb3	22123718	22124246	gene14664	Exon1	Exon1	Exon1
Fvb7	6753534	6754064	gene09269	LastIntron	LastExon	LastExon
Fvb3	27844111	27844640	gene36440	Intergenic	Intergenic	UTR5
Fvb2	11688262	11689052	gene31186	Intron5	Intron7	Intron7
Fvb1	1816467	1816995	gene35279	Intron36	Intron36	Intron37
Fvb1	13515410	13516208	gene31682	Exon1	Exon1	Intron1
Fvb4	27872264	27872839	gene04496	Intron10	Intron11	Intron11
Fvb6	20671126	20671654	gene17822	UTR5	Intron2	Exon3
Fvb7	11460590	11460973	gene18890	UTR5	UTR5	UTR5
Fvb6	21151280	21151937	gene15786	UTR3	UTR3	Intergenic
Fvb6	21151280	21151937	gene15785	UTR3	Intergenic	Intergenic
Fvb5	29135833	29137609	gene37460	Intergenic	Exon1	LastIntron
Fvb2	9149478	9150007	gene32656	LastExon	LastExon	LastExon
Fvb5	26951739	26952171	gene11965	LastExon	LastExon	UTR3
Fvb7	11182349	11182879	gene38255	Exon2	Exon2	Exon2
Fvb1	22360275	22360899	gene25470	Intron11	UTR3	Intergenic
Fvb1	22360275	22360899	gene25469	UTR3	Intergenic	Intergenic
Fvb7	2964697	2965227	gene14326	Intron3	Exon4	Intron4
Fvb1	2442082	2443983	gene30893	UTR5	Intron1	Exon4
Fvb7	20491247	20491777	gene13406	LastIntron	LastExon	LastExon
Fvb7	3721694	3722222	gene29491	Exon1	Exon2	LastIntron
Fvb2	10483448	10483977	gene01663	Exon3	Exon4	Intron4
Fvb5	17619795	17620325	gene29296	Intron10	Intron10	Intron11
Fvb1	11519704	11520267	gene05592	LastIntron	UTR3	Intergenic
Fvb3	26392106	26392635	gene07939	Intergenic	Intergenic	Exon1
Fvb6	17307000	17308046	gene18259	LastIntron	UTR3	Intergenic
Fvb5	26134948	26135496	gene12097	Exon11	Intron11	Intron11
Fvb6	6865127	6865654	gene18873	Exon1	Intron1	Exon3
Fvb6	36992314	36993136	gene28449	LastIntron	LastExon	UTR3
Fvb3	21490162	21490692	gene14821	Intron1	Exon2	Intron3
Fvb6	3235055	3235583	gene22557	Intergenic	Intergenic	Intron1
Fvb7	1747435	1747964	.	.	.	.
Fvb1	10466286	10466814	gene24001	Exon2	Exon2	Exon2
Fvb3	7150936	7151465	gene20058	Intron8	Exon9	Intron10
Fvb2	11878577	11879107	.	.	.	.
Fvb1	19675484	19676011	.	.	.	.
Fvb7	17957029	17957556	gene20875	Exon2	Intron2	Exon3
Fvb6	28106770	28107482	gene05491	UTR3	UTR3	Intergenic
Fvb2	4207583	4208334	gene08127	Intergenic	Exon1	Intron1
Fvb7	19599732	19600503	gene21431	Intergenic	UTR5	Intron1
Fvb6	30875480	30876007	gene28794	Exon2	LastExon	LastExon
Fvb2	27451092	27451620	gene08515	UTR5	Exon1	Intron1
Fvb2	17629445	17629903	gene08332	UTR3	UTR3	UTR3
Fvb4	30424629	30425314	gene06266	LastExon	LastExon	Intergenic
Fvb6	34096021	34096550	gene04162	Exon3	Exon4	Exon5
Fvb6	24200535	24201688	gene05886	UTR5	UTR5	LastExon
Fvb7	4809324	4809852	gene00377	UTR5	Exon2	Intron2
Fvb6	34375568	34376098	gene04218	Exon8	Exon8	Exon8
Fvb2	25599040	25599568	gene35970	Intergenic	UTR3	Intergenic
Fvb6	9570441	9570715	gene30099	LastExon	LastExon	UTR3
Fvb3	21438414	21438944	gene14827	Exon17	Exon18	LastIntron
Fvb3	1052508	1053158	gene19616	LastExon	Intergenic	Intergenic
Fvb1	19599542	19600072	gene10184	Intron3	Exon4	Exon5
Fvb5	14469992	14470520	gene13502	Exon1	Exon1	Intron1
Fvb7	10224101	10224629	gene38202	Intron1	Intron1	Intron1
Fvb6	8157783	8158313	gene18436	UTR5	UTR5	Exon1
Fvb4	28716220	28716914	gene04656	LastExon	LastExon	Intergenic
Fvb4	28716220	28716914	gene04657	Intergenic	Intergenic	UTR5
Fvb1	10543699	10544227	gene23986	Intergenic	LastExon	LastExon
Fvb6	22544060	22544590	gene15719	Intron1	Intron2	Intron3
Fvb5	15821435	15822089	gene14040	Intron5	LastIntron	UTR3
Fvb7	11831638	11832180	gene38305	LastExon	UTR3	Intergenic
Fvb7	13876466	13876995	gene19145	LastExon	LastExon	LastExon
Fvb5	9038876	9039406	gene09567	Exon3	Exon4	Intron4
Fvb6	1042821	1043619	gene16662	LastIntron	UTR3	Intergenic
Fvb3	5445076	5445606	gene02422	Exon1	LastIntron	LastIntron
Fvb3	11575760	11576449	gene03167	Intron11	UTR3	UTR3
Fvb2	27596642	27598289	gene08488	LastExon	Intergenic	Intergenic
Fvb2	27596642	27598289	gene36011	LastIntron	LastIntron	Intergenic
Fvb3	18895133	18895662	gene27242	Exon1	Intron1	Exon2
Fvb3	29331720	29332698	gene36456	Exon10	LastExon	Intergenic
Fvb6	26959740	26961162	gene07403	Intergenic	UTR3	Intergenic
Fvb6	26959740	26961162	gene07404	LastExon	Intergenic	Intergenic
Fvb7	22813226	22813755	gene12771	UTR5	UTR5	UTR5
Fvb7	5518243	5518772	gene23628	Exon1	Exon1	Exon1
Fvb5	8088098	8088627	gene25803	Exon45	Intron45	Intron45
Fvb5	26474265	26474982	gene12046	LastExon	UTR3	Intergenic
Fvb2	21050145	21050674	gene11169	Intron23	Exon24	Intron24
Fvb1	21257741	21258270	gene35560	Intergenic	UTR5	UTR5
Fvb2	28483877	28484406	gene36034	Exon1	Exon2	Intron2
Fvb3	12735936	12736421	gene03347	Exon5	LastExon	Intergenic
Fvb4	155227	155752	gene29870	Intron8	LastIntron	LastExon
Fvb3	2681309	2681839	.	.	.	.
Fvb7	20086237	20086908	gene21225	Intergenic	UTR5	Exon1
Fvb4	29133327	29133857	gene04739	UTR5	Exon2	Intron2
Fvb3	16901731	16902258	gene21567	UTR3	UTR3	UTR3
Fvb3	31850054	31851273	gene36511	LastExon	UTR3	Intergenic
Fvb3	31116069	31117539	gene24411	Intron2	Exon5	Exon8
Fvb6	608054	608583	gene16741	Intergenic	Intergenic	UTR5
Fvb2	17646613	17647593	gene35791	Intron1	Intron1	Intron1
Fvb5	1099364	1099894	gene32418	LastExon	UTR3	UTR3
Fvb6	32202601	32203130	gene01227	LastExon	UTR3	Intergenic
Fvb1	13226062	13226589	gene12397	LastExon	UTR3	UTR3
Fvb5	3169856	3170544	gene32205	Intron1	LastExon	Intergenic
Fvb6	26321304	26321833	gene37783	UTR5	UTR5	UTR5
Fvb6	24016742	24017271	gene05851	Exon1	Exon1	Exon1
Fvb5	20643728	20644654	gene11817	Intron1	Intron1	Intron2
Fvb6	30209454	30209983	gene37830	Exon1	Exon1	Exon1
Fvb1	13180144	13180672	gene12386	Exon11	Intron11	Intron11
Fvb1	4794667	4795196	gene12915	Intergenic	Exon1	Exon2
Fvb3	9985998	9986790	gene10429	LastIntron	UTR3	UTR3
Fvb1	5925436	5925966	gene14534	Exon2	Intron2	Exon3
Fvb1	14809749	14810278	gene35487	Exon1	Intron1	Intron1
Fvb3	29115725	29116460	gene01197	UTR5	UTR5	Intron1
Fvb5	26257404	26257933	gene12077	Intron8	Intron9	Exon11
Fvb7	23459374	23459903	gene12577	Exon1	Exon1	Exon1
Fvb2	332985	333512	gene26277	Intron1	Exon2	Exon2
Fvb2	16440336	16441840	gene08197	Intergenic	UTR5	Exon3
Fvb7	13978460	13979747	gene38439	UTR3	UTR3	Intergenic
Fvb4	24756312	24756842	gene07113	Intron1	Intron1	Exon2
Fvb1	11718362	11718887	gene05618	Exon4	Intron5	Intron5
Fvb4	16310520	16311254	.	.	.	.
Fvb3	29357465	29357994	gene01456	Intron2	Intron3	Intron3
Fvb1	22546078	22546607	gene25492	Intron13	Intron14	Exon15
Fvb4	21749412	21749942	gene05019	Exon3	Intron3	Exon4
Fvb6	17362533	17363062	gene18271	Intron5	Intron5	Exon6
Fvb5	29141510	29143529	.	.	.	.
Fvb3	4919692	4920220	gene29764	Exon1	Exon1	Exon1
Fvb7	6113021	6113551	gene09190	UTR5	UTR5	Exon1
Fvb6	17524909	17525458	gene18302	LastExon	UTR3	UTR3
Fvb2	10208326	10208855	gene01635	Exon3	Exon3	Exon3
Fvb2	11043595	11044466	gene35706	LastIntron	LastExon	Intergenic
Fvb1	1732623	1733159	gene31049	Intron4	Exon6	Intron7
Fvb4	23670119	23670649	gene22758	Intron3	Intron4	Exon5
Fvb6	38013876	38014801	gene26384	LastIntron	Intergenic	Intergenic
Fvb2	23662698	23663425	gene15427	UTR3	UTR3	Intergenic
Fvb2	23662698	23663425	gene15426	LastExon	Intergenic	Intergenic
Fvb5	3510837	3511366	gene09847	LastExon	LastExon	LastExon
Fvb2	17742572	17743100	gene35793	Exon8	Exon9	Exon9
Fvb6	20028190	20028716	.	.	.	.
Fvb2	17812993	17813522	gene08362	Exon3	Exon4	Intron4
Fvb5	25561051	25561581	gene12172	UTR5	UTR5	Exon1
Fvb5	12782535	12783423	gene10663	Exon11	LastExon	UTR3
Fvb3	4529053	4529583	gene29663	Exon6	Exon6	Exon6
Fvb2	20180920	20181417	gene10563	LastExon	LastExon	Intergenic
Fvb2	15354618	15355182	gene17409	LastExon	LastExon	Intergenic
Fvb2	15354618	15355182	gene35761	Intergenic	Intergenic	UTR5
Fvb6	20243746	20244276	gene17756	Exon13	Intron13	Exon14
Fvb4	22267901	22268430	gene05110	Intron7	Intron8	Exon10
Fvb2	9241696	9242226	gene32523	Exon3	Exon4	LastIntron
Fvb2	19160501	19161031	gene27845	Intron3	Intron4	Intron5
Fvb3	30969040	30969570	gene24439	Intron6	Exon7	Exon8
Fvb7	18521270	18521800	gene20987	LastIntron	UTR3	UTR3
Fvb7	22596255	22596783	gene12818	LastExon	LastExon	UTR3
Fvb7	19486111	19486641	gene21399	Intron9	Intron10	Exon11
Fvb7	23440743	23441301	gene12582	Intergenic	UTR5	UTR5
Fvb3	648341	648901	.	.	.	.
Fvb1	6759058	6759588	gene14930	Exon1	Intron1	Intron2
Fvb7	9590362	9590891	gene04928	Exon5	LastIntron	LastIntron
Fvb6	14326490	14327018	gene15627	Exon1	Exon1	Exon1
Fvb2	28738380	28738909	gene15012	Intron3	Exon4	Exon4
Fvb5	12431683	12432212	gene10536	LastExon	LastExon	LastExon
Fvb5	10279678	10280500	gene09340	LastExon	LastExon	Intergenic
Fvb7	15331982	15332511	gene23463	Exon1	Exon1	Exon1
Fvb6	20442240	20443355	gene17786	UTR5	Intron1	Intron3
Fvb2	28855520	28856047	gene14989	Intergenic	UTR5	Intron1
Fvb5	1503749	1504352	gene32499	Exon3	Intron3	LastIntron
Fvb2	10951873	10952401	gene01782	Intergenic	UTR5	LastIntron
Fvb2	19507885	19508412	gene27748	Exon1	UTR3	LastIntron
Fvb4	1399914	1401245	gene28922	Intergenic	Intergenic	Intron2
Fvb6	35163385	35163954	gene04390	Intergenic	UTR5	Intron1
Fvb6	22062263	22062762	gene15932	LastExon	LastExon	Intergenic
Fvb5	24712281	24713181	gene26440	UTR3	UTR3	Intergenic
Fvb1	2302132	2302781	gene30929	LastExon	LastExon	Intergenic
Fvb6	38635198	38635864	gene01377	Exon1	UTR3	LastIntron
Fvb3	5973111	5973641	gene36190	UTR5	UTR5	UTR5
Fvb7	2238248	2238778	.	.	.	.
Fvb7	14125455	14126533	gene38450	LastExon	LastExon	LastExon
Fvb5	17156125	17156942	gene29165	LastExon	Intergenic	Intergenic
Fvb6	37632912	37633508	gene27999	Exon1	Intron1	Exon2
Fvb7	2974664	2975193	.	.	.	.
Fvb4	2949774	2950304	gene01732	Intron1	Intron1	Exon2
Fvb6	38796804	38797332	gene38083	LastExon	LastExon	LastExon
Fvb1	14246365	14246892	gene24469	Exon9	Exon10	Intron10
Fvb2	4655082	4655611	.	.	.	.
Fvb1	8436588	8437451	gene35412	UTR3	UTR3	Intergenic
Fvb2	1040362	1041214	gene22831	Exon4	LastIntron	LastIntron
Fvb2	19011263	19011892	gene35815	LastExon	LastExon	LastExon
Fvb2	14174352	14174879	gene17315	Intron10	Intron10	Exon11
Fvb1	10073197	10073726	gene23873	UTR5	LastExon	LastExon
Fvb6	30795752	30796282	gene28779	Exon1	Exon2	Exon3
Fvb4	4715581	4716109	gene12201	Intron1	Intron2	Intron3
Fvb3	3501893	3502848	gene30547	Intron5	Exon6	Intron8
Fvb3	4609920	4610799	gene29829	LastExon	UTR3	Intergenic
Fvb6	632927	633454	.	.	.	.
Fvb4	4987618	4988148	gene12246	UTR3	Intergenic	Intergenic
Fvb3	18900216	18900522	gene27244	Exon2	LastIntron	LastExon
Fvb6	5159652	5160208	gene22938	LastIntron	UTR3	Intergenic
Fvb4	13262790	13263317	gene02730	Exon4	Intron5	Intron5
Fvb3	3606382	3606912	gene24893	Intron5	Intron6	Intron6
Fvb4	28038501	28039031	gene04525	UTR5	UTR5	LastExon
Fvb6	37715873	37716401	gene28019	Exon1	Intron1	Intron3
Fvb4	28180462	28180992	.	.	.	.
Fvb4	20700700	20701228	gene06834	LastExon	LastExon	Intergenic
Fvb5	13016065	13016595	.	.	.	.
Fvb4	7136212	7136742	gene17002	LastExon	UTR3	Intergenic
Fvb5	8479334	8479861	gene26043	UTR5	Exon1	Exon1
Fvb6	896376	897026	gene37484	Exon24	Exon25	LastExon
Fvb2	22875449	22875978	gene01039	Intergenic	UTR5	LastExon
Fvb1	10336803	10337190	gene24026	Intron10	Intron10	Exon11
Fvb1	4260497	4261026	gene12709	Intergenic	Exon1	Intron1
Fvb2	4401524	4402054	gene35638	LastIntron	UTR3	UTR3
Fvb2	12550692	12551378	.	.	.	.
Fvb6	38372990	38373519	gene25854	LastIntron	UTR5	UTR5
Fvb3	19761901	19762642	.	.	.	.
Fvb2	3347844	3348372	.	.	.	.
Fvb6	31198962	31199462	gene24274	LastExon	UTR3	Intergenic
Fvb6	34899740	34900270	gene04322	Exon8	Intron8	Intron9
Fvb1	660358	660887	.	.	.	.
Fvb4	1583107	1584300	gene29042	UTR3	UTR3	UTR3
Fvb5	10326108	10327077	gene09330	Intron1	Intron1	Intron3
Fvb4	9648828	9649357	gene29635	Intron1	Exon2	Exon2
Fvb3	18482268	18482798	gene27205	Intron6	Intron7	LastIntron
Fvb7	2772618	2773148	gene14297	Exon6	Exon6	Exon6
Fvb4	2917306	2917809	gene36559	Intron8	Intron9	Intron9
Fvb3	25974182	25974711	gene07881	Intergenic	Exon1	Exon2
Fvb4	22584529	22584912	gene36739	Intron2	Intron2	Intron2
Fvb2	8771965	8773291	gene31964	UTR5	Exon1	Exon1
Fvb2	11504462	11504988	gene31165	Intron8	Intron9	Intron9
Fvb7	17077325	17077855	gene26656	LastIntron	UTR3	UTR3
Fvb3	27637447	27638173	gene28116	Intron13	Intron14	Exon16
Fvb4	7752159	7752688	gene17226	Exon4	Intron5	Intron6
Fvb3	32620209	32620793	gene24814	Intergenic	UTR5	LastExon
Fvb2	21003314	21003843	gene11161	Exon1	Exon1	Exon1
Fvb5	2042390	2042920	gene31984	Intron11	Exon12	Exon12
Fvb6	37396126	37396655	.	.	.	.
Fvb4	3838365	3839348	gene11565	Intron1	Exon2	Intron3
Fvb7	22014377	22014905	.	.	.	.
Fvb5	19505378	19505908	gene11013	Intron10	Intron10	Intron10
Fvb4	11488837	11489367	.	.	.	.
Fvb7	12282812	12283597	gene38334	LastExon	Intergenic	Intergenic
Fvb1	3449627	3450157	gene11349	Intron3	Intron4	LastIntron
Fvb7	19255840	19256369	gene21353	Exon3	Exon3	Exon3
Fvb3	3567678	3568493	gene24900	LastExon	LastExon	LastExon
Fvb6	22826773	22827898	gene15686	LastExon	Intergenic	Intergenic
Fvb7	1844968	1845568	gene13926	Exon9	Exon10	Exon11
Fvb5	496970	497750	gene32310	LastIntron	LastExon	Intergenic
Fvb3	5108960	5109573	gene29728	Intron13	LastIntron	LastExon
Fvb2	21650372	21650901	gene10955	Exon1	Exon1	Exon1
Fvb2	20581531	20582061	gene11087	LastIntron	UTR3	UTR3
Fvb1	275793	276320	gene10123	Exon9	Exon9	Exon9
Fvb7	9217841	9218367	gene04871	Intron2	UTR5	Exon3
Fvb7	19320397	19320927	gene21366	Intron3	Intron3	Exon4
Fvb7	4909184	4909910	gene00365	UTR5	UTR5	Exon1
Fvb4	23366021	23366550	gene22800	Exon8	Exon8	Exon9
Fvb2	17542946	17543952	gene08319	UTR3	UTR3	Intergenic
Fvb3	25811364	25811894	gene07992	Intergenic	UTR5	Exon1
Fvb1	16243602	16244132	gene16160	Intron15	Exon17	Intron17
FvbUn	1176006	1176535	gene22051	Intergenic	UTR5	UTR5
Fvb4	25813137	25813667	.	.	.	.
Fvb4	7635629	7636159	gene17064	Exon1	Exon1	Exon1
Fvb7	6946333	6947283	gene07454	Exon14	Intron14	Exon16
Fvb5	29147309	29151330	.	.	.	.
Fvb7	4895956	4896810	gene00369	UTR3	UTR3	UTR3
Fvb2	19126969	19127498	gene35822	Intron2	Exon3	Exon4
Fvb1	13624973	13625570	.	.	.	.
Fvb3	19557500	19558028	gene27362	Exon2	Exon3	LastIntron
Fvb6	31979204	31979731	gene01143	Exon9	UTR3	LastIntron
Fvb3	22454861	22455390	gene15261	Intron8	Intron9	Exon10
Fvb4	25388203	25388731	.	.	.	.
Fvb6	10912999	10913527	gene09651	Exon8	Intron9	Exon11
Fvb2	13692480	13693009	gene17190	Exon1	Intron1	Exon3
Fvb6	4344118	4344646	gene31581	Exon5	Exon6	LastExon
Fvb4	21026555	21027084	gene36722	Exon1	Intron1	Intron2
Fvb7	12652027	12652557	gene38354	LastExon	LastExon	LastExon
Fvb1	6922844	6923295	gene14973	Intergenic	LastExon	LastExon
Fvb1	6922844	6923295	gene14974	Intergenic	Intergenic	Intron1
Fvb3	1195214	1195962	gene19583	Intron6	UTR3	UTR3
Fvb6	36849176	36849704	gene38031	Exon5	Intron5	Exon6
Fvb7	2742191	2742721	gene14295	LastExon	LastExon	UTR3
Fvb4	26844024	26844554	gene03700	Intergenic	Exon1	Exon1
Fvb6	4856420	4856947	gene22950	LastExon	UTR3	UTR3
Fvb3	11718924	11719354	gene03188	Exon4	Intron4	Exon5
Fvb4	27895336	27895881	gene04501	Exon13	UTR3	UTR3
Fvb2	18991151	18991681	gene27816	Intron9	Exon10	LastExon
Fvb5	10138358	10138887	gene09364	Intron2	Exon4	LastIntron
Fvb1	4836065	4836595	.	.	.	.
Fvb3	24536622	24537150	.	.	.	.
Fvb7	21605802	21606331	gene13188	Intergenic	Exon1	Intron1
Fvb6	36125382	36125912	gene01320	LastIntron	UTR3	Intergenic
Fvb6	36125382	36125912	gene01321	Exon7	UTR3	Intergenic
Fvb2	14260913	14261443	gene17329	Intron6	Intron6	Exon8
Fvb1	12107487	12108105	gene20829	LastExon	LastExon	LastExon
Fvb6	22557310	22557840	gene15721	Intergenic	UTR5	LastIntron
Fvb2	9957555	9958302	gene01603	LastIntron	UTR3	Intergenic
Fvb1	9249261	9250136	gene24123	Exon3	Intron3	Intron3
Fvb3	15542084	15542613	.	.	.	.
Fvb3	11044459	11044988	gene31283	Exon8	Exon8	Exon8
Fvb2	17327315	17327775	gene08285	LastExon	Intergenic	Intergenic
Fvb6	5665738	5666266	.	.	.	.
Fvb2	4278094	4278515	gene08139	Exon14	LastIntron	LastIntron
Fvb5	935417	935946	gene32392	Intergenic	UTR5	Intron1
Fvb5	7360030	7360558	gene26210	Intron21	Exon23	Intron23
Fvb5	4076105	4076635	gene09898	Exon1	Exon2	Intron3
Fvb3	28519076	28519605	gene28847	Intron2	Intron3	Intron4
Fvb4	15609443	15609973	gene06526	UTR3	UTR3	Intergenic
Fvb4	899107	899636	gene01741	UTR5	Intron1	Intron1
Fvb2	27349668	27350195	gene08538	Exon2	Exon2	LastIntron
Fvb4	27209940	27210469	gene03759	Intron2	Intron3	Exon4
Fvb6	24383831	24384366	gene20451	Intron12	UTR3	UTR3
Fvb3	38955	39485	gene19869	LastIntron	LastIntron	LastIntron
Fvb4	30451611	30452140	gene06274	Exon2	Exon2	Intron2
Fvb6	17223034	17223487	.	.	.	.
Fvb5	7442515	7443045	gene26190	Exon6	Exon7	Intron7
Fvb5	27045953	27046482	gene11947	UTR5	Exon1	Exon1
Fvb2	2735413	2735943	gene35615	Intron51	Exon53	Intron53
Fvb1	9691083	9691612	gene24050	Intergenic	Exon1	Exon1
Fvb6	35450991	35451521	gene04452	UTR3	UTR3	UTR3
Fvb1	6142864	6143391	gene35366	Exon8	Exon9	Exon10
Fvb5	24724530	24725058	gene26436	Exon1	LastIntron	LastIntron
Fvb6	27179042	27179748	gene05291	UTR5	Exon1	Exon1
Fvb3	25966928	25967248	gene36396	LastExon	LastExon	LastExon
Fvb6	19878740	19879211	gene17705	UTR5	UTR5	LastIntron
Fvb5	11154245	11154763	gene08912	Intron1	Intron2	Intron3
Fvb1	1530203	1530733	gene31097	UTR5	UTR5	LastExon
Fvb7	7962533	7963063	gene03069	Intron1	LastIntron	LastIntron
Fvb2	28310590	28311117	.	.	.	.
Fvb5	17694951	17695746	gene29279	LastIntron	Intergenic	Intergenic
Fvb3	29595604	29596175	gene01497	Exon4	Exon4	Intron4
Fvb4	31715281	31715868	gene36940	Intron16	Exon17	Intron18
Fvb3	3636762	3637387	gene24885	Intron3	Intron4	Intron4
Fvb6	10644004	10644532	gene30329	UTR5	UTR5	Exon1
Fvb7	18448988	18449380	gene20975	Intergenic	Exon1	Exon1
Fvb2	829339	830455	gene22863	Intron4	Intron4	Exon5
Fvb6	6504381	6504911	gene13441	Intergenic	UTR5	LastExon
Fvb3	27399703	27400232	gene28163	Intron5	Intron6	Intron6
Fvb5	801460	802264	gene36989	UTR5	Exon1	Exon1
Fvb5	25209491	25210019	gene26534	Exon27	Exon27	Intron27
Fvb7	6912040	6913169	.	.	.	.
Fvb4	25488305	25488833	gene07235	Exon1	Intron1	Intron2
Fvb5	21288077	21288557	gene07735	Exon2	Exon2	Exon2
Fvb7	1489447	1489975	.	.	.	.
Fvb7	14367674	14368185	gene38464	UTR3	UTR3	UTR3
Fvb2	27247585	27248365	gene08556	Intron1	Intron1	Exon2
Fvb6	23747575	23748105	gene34878	Intron1	Exon2	Exon3
Fvb1	2289147	2290017	gene30932	UTR5	Exon1	Exon1
Fvb3	11892176	11892705	gene03131	Intergenic	UTR5	LastExon
Fvb7	23542344	23542872	gene12556	Exon3	Exon4	Exon4
Fvb6	21238839	21239366	gene15860	Exon3	Intron3	Intron3
Fvb4	4411751	4412279	gene20530	Exon7	LastIntron	LastExon
Fvb7	19352194	19352724	gene21371	Intron10	Intron10	Exon11
Fvb3	22597502	22598032	gene35206	LastIntron	LastExon	Intergenic
Fvb3	22597502	22598032	gene15240	Intergenic	Intergenic	LastExon
Fvb5	25545531	25546060	gene12176	Intron1	Exon2	Exon2
Fvb2	9300721	9301251	gene32672	Exon3	Exon4	LastIntron
Fvb1	11684073	11684601	.	.	.	.
Fvb1	13219367	13220103	gene12393	UTR3	Intergenic	Intergenic
Fvb2	27826071	27827755	gene15207	LastExon	LastExon	Intergenic
Fvb5	7850639	7851168	.	.	.	.
Fvb7	10563315	10564167	gene38216	Intergenic	UTR5	Exon1
Fvb7	11918744	11919170	gene19069	Intergenic	UTR5	UTR5
Fvb7	8909282	8909810	gene04790	Intergenic	Intergenic	Exon1
Fvb5	8347805	8348900	gene26063	Intergenic	Intron1	LastIntron
Fvb5	16547066	16547695	gene31499	Intron3	Exon4	LastExon
Fvb7	11707196	11707726	gene38293	Intron1	Intron1	Intron1
Fvb2	24178568	24179255	.	.	.	.
Fvb3	4021705	4022229	.	.	.	.
Fvb1	9484921	9485449	gene24081	Intron2	Exon3	Exon4
Fvb6	1639616	1640017	gene16559	Intron5	Intron5	Intron5
Fvb3	27415146	27415673	gene28160	LastIntron	UTR3	UTR3
Fvb2	12736361	12737020	gene21852	LastExon	LastExon	LastExon
Fvb7	17142630	17143072	gene26643	UTR3	UTR3	UTR3
Fvb5	3349599	3350123	gene31782	Exon1	Exon1	Exon1
Fvb6	11546189	11546792	gene09596	LastIntron	LastIntron	LastIntron
Fvb6	10909284	10909812	gene09650	LastExon	Intergenic	Intergenic
Fvb4	31937352	31938253	gene36949	LastIntron	LastIntron	LastIntron
Fvb2	23927301	23928333	gene02684	UTR5	UTR5	UTR3
Fvb4	30662098	30662628	gene06208	Exon1	Exon2	Intron2
Fvb4	30939264	30940153	gene00666	LastExon	LastExon	LastExon
Fvb3	111668	112723	gene19852	Intron9	LastIntron	Intergenic
Fvb3	2909316	2909845	gene30390	Intron3	Intron4	Intron5
Fvb7	11276913	11277526	gene18949	LastIntron	LastIntron	LastExon
Fvb1	17986308	17986582	gene22032	Intergenic	UTR5	Exon1
Fvb6	34248589	34249119	gene37949	Intergenic	Intergenic	Exon1
Fvb6	36510091	36510621	gene28358	Intron3	Exon4	LastIntron
Fvb7	8042720	8043250	gene38179	Exon3	LastIntron	LastIntron
Fvb4	15725849	15726379	gene06508	Exon7	Exon7	Exon7
Fvb2	26945491	26945853	gene08629	LastIntron	LastIntron	LastExon
Fvb2	14304921	14305404	gene17339	Intergenic	UTR3	Intergenic
Fvb5	18353428	18353956	.	.	.	.
Fvb4	29727492	29728768	gene04071	Intron2	LastIntron	LastExon
Fvb3	31195481	31196007	gene24401	Exon5	Exon5	Exon5
Fvb2	27355904	27356432	gene08537	Intron3	Exon4	LastIntron
Fvb7	8276840	8277370	gene05323	Intergenic	Intergenic	Exon1
Fvb7	16988545	16989073	gene38530	Intron10	Intron11	Exon13
Fvb5	7050336	7050863	gene25171	Exon1	Exon1	Exon1
Fvb6	16782086	16782616	gene18012	Exon1	Intron1	Intron1
Fvb3	1003954	1004482	gene19625	Intron10	Intron11	Exon12
Fvb1	20939351	20939881	gene35554	Intron9	Intron9	Intron9
Fvb2	4752499	4753187	gene07356	LastExon	LastExon	Intergenic
Fvb1	23287853	23288724	gene35580	Intron15	UTR3	UTR3
Fvb1	23144867	23145868	gene10399	UTR3	UTR3	Intergenic
Fvb4	29511424	29511954	gene04030	Intron2	Exon3	Intron3
Fvb6	5079668	5080197	gene37564	Exon13	Exon14	LastIntron
Fvb4	16904913	16905708	gene05924	Exon10	UTR3	UTR3
Fvb6	7740020	7740946	gene18720	Intergenic	LastExon	LastExon
Fvb4	7019166	7019695	gene16935	Intron3	Intron3	Exon4
Fvb7	8565203	8565915	gene03936	Exon5	LastExon	UTR3
Fvb5	5584165	5584540	gene01810	Intron5	Exon6	Exon7
Fvb1	6504898	6505943	gene14876	LastIntron	LastExon	Intergenic
Fvb1	6504898	6505943	gene14877	LastExon	Intergenic	Intergenic
Fvb1	23214597	23215125	gene10408	Intron7	Intron8	Intron9
Fvb7	14169301	14169830	.	.	.	.
Fvb4	31723384	31723890	gene00598	Intron2	Exon3	Exon3
Fvb4	28373442	28373972	gene04576	LastExon	UTR3	Intergenic
Fvb7	12954291	12955047	gene19013	LastExon	Intergenic	Intergenic
Fvb5	28259460	28259855	gene31307	Exon7	Exon7	Exon7
Fvb6	11063877	11064405	gene09712	LastExon	LastExon	UTR3
Fvb6	22339845	22340375	gene15977	UTR3	UTR3	Intergenic
Fvb7	12996559	12997386	gene19002	LastExon	UTR3	Intergenic
Fvb4	6519364	6519781	gene16974	LastExon	LastExon	LastExon
Fvb7	19474932	19475461	gene21396	UTR3	Intergenic	Intergenic
Fvb3	4588322	4588850	gene29834	Intergenic	UTR5	Exon1
Fvb1	1416758	1417960	gene31116	UTR3	Intergenic	Intergenic
Fvb1	1416758	1417960	gene31115	Intergenic	UTR5	Intron1
Fvb6	12784204	12784917	gene21895	LastIntron	Intergenic	Intergenic
Fvb2	26783419	26783997	gene08655	UTR3	UTR3	Intergenic
Fvb2	19498829	19499355	gene27746	Intron11	Intron13	Intron15
Fvb5	20119962	20120490	.	.	.	.
Fvb6	12367892	12368420	gene00092	Intron6	Exon8	Intron9
Fvb6	712759	713287	gene16719	LastExon	UTR3	Intergenic
Fvb6	32109779	32110309	gene01204	Exon1	Exon1	Exon1
Fvb7	4515310	4515840	gene38140	Intron24	Exon25	Intron25
Fvb1	15960459	15961052	gene16184	LastExon	LastExon	UTR3
Fvb2	23388312	23389458	gene15490	Intron31	Exon35	LastIntron
Fvb5	24684381	24684911	gene26446	Exon1	Exon1	Exon1
Fvb4	30973948	30974474	gene36927	Intron5	Intron6	Exon7
Fvb4	19880894	19881424	gene06784	Intergenic	LastExon	LastExon
Fvb5	26966707	26966981	gene11963	Exon4	LastIntron	LastIntron
Fvb1	5840804	5841333	gene14511	Intron1	Exon2	LastExon
Fvb2	22605820	22606350	gene11706	Exon1	Exon3	Intron4
Fvb4	31184864	31185394	gene00722	LastExon	LastExon	LastExon
Fvb7	19315390	19315916	gene21365	Exon1	Intron1	LastIntron
Fvb5	10461626	10462156	gene09308	LastExon	LastExon	LastExon
Fvb5	3623002	3623799	gene09945	Exon6	Exon7	Exon8
Fvb6	32024251	32024780	gene01151	LastIntron	LastIntron	LastExon
Fvb2	28079010	28079536	gene15147	Intergenic	Intergenic	Exon1
Fvb7	20039465	20039994	gene21211	Intron3	Intron3	Intron4
Fvb1	17770076	17770606	gene20560	Exon1	Intron1	Exon2
Fvb4	28040931	28041461	gene04526	Exon1	Exon2	Exon3
Fvb6	6673732	6674262	gene13467	Intron2	Intron3	Intron4
Fvb4	17182067	17182597	gene05817	Intergenic	Intergenic	Intron1
Fvb7	16890566	16891095	gene26697	LastIntron	LastIntron	LastExon
Fvb2	27902646	27903111	gene15190	LastExon	LastExon	LastExon
Fvb2	4039100	4039898	gene27607	UTR5	Exon1	Intron2
Fvb4	32015442	32015970	gene00854	Exon2	LastIntron	LastExon
Fvb1	12504664	12505734	gene20696	Intron2	LastIntron	UTR3
Fvb2	14258874	14259404	gene17329	UTR5	UTR5	Exon2
Fvb3	7323023	7324264	gene36222	UTR3	Intergenic	Intergenic
Fvb3	7323023	7324264	gene36223	Intron1	UTR3	UTR3
Fvb5	25113617	25114042	gene26547	Exon18	Exon19	Intron19
Fvb7	117822	118351	.	.	.	.
Fvb3	13087127	13087657	gene03439	Intron2	Intron3	Intron4
Fvb2	17254618	17256058	gene08272	Intron6	Intron9	UTR3
Fvb4	10454005	10455056	gene27888	Exon4	Intron4	Exon6
Fvb6	6445905	6446435	gene13780	LastExon	UTR3	UTR3
Fvb5	13500836	13501772	gene10858	LastIntron	LastIntron	LastExon
Fvb5	22730981	22731508	gene25063	UTR5	Intron2	Intron2
Fvb1	2862623	2863187	gene35293	Exon2	Exon3	LastExon
Fvb7	18262998	18263524	gene38568	Intron4	Intron5	Intron6
Fvb2	16029312	16029841	gene17531	Intergenic	Intron1	Intron1
Fvb5	8412690	8413219	gene26055	Intergenic	Intergenic	Exon1
Fvb5	8412690	8413219	gene26054	Intergenic	UTR5	Exon2
Fvb5	13737186	13737715	.	.	.	.
Fvb4	1195575	1196104	gene29013	Intergenic	Exon1	Exon1
Fvb3	23882246	23882767	gene14081	Intron1	Exon2	Exon2
Fvb2	18046597	18047398	gene08401	Intron1	Intron2	Intron3
Fvb6	9448075	9448603	gene30084	Intron9	Intron10	Intron11
Fvb5	20379674	20380204	.	.	.	.
Fvb1	15688	17184	gene10170	Exon1	LastIntron	LastIntron
Fvb2	14155214	14155744	gene17314	Exon2	Intron2	Intron2
Fvb1	5352097	5352627	gene35339	Exon6	Exon7	Exon7
Fvb6	11039410	11039927	.	.	.	.
Fvb7	22120515	22121042	gene12904	LastExon	LastExon	LastExon
Fvb4	30125883	30126413	gene04143	Exon9	Exon10	Intron10
Fvb2	16600295	16600824	gene08224	Intron2	Exon3	Exon4
Fvb6	30514571	30515184	gene28734	LastIntron	LastIntron	LastExon
Fvb6	27444959	27445487	gene05381	Exon1	LastIntron	LastExon
Fvb2	6294702	6295258	gene28603	LastIntron	LastIntron	LastExon
Fvb5	23772025	23772553	gene26894	Intron4	Exon5	Intron5
Fvb6	15232054	15232958	gene15552	Exon5	UTR3	Intergenic
Fvb6	35937328	35937848	gene01281	Exon12	Exon13	Exon14
Fvb1	10712403	10713710	.	.	.	.
Fvb3	7485004	7485532	gene36229	Intergenic	Exon1	Exon1
Fvb3	29555666	29556196	gene36469	LastExon	LastExon	Intergenic
Fvb5	2197852	2198380	gene32014	Intron6	Intron7	Exon8
Fvb2	27449965	27450520	gene08515	Intron3	Exon5	Intron6
Fvb7	8464177	8464707	gene03914	Exon1	Exon1	Exon1
Fvb2	15581269	15582401	gene17589	LastExon	Intergenic	Intergenic
Fvb2	15581269	15582401	gene17588	LastIntron	Intergenic	Intergenic
Fvb1	8102410	8103236	gene29403	Intron1	Exon2	Intron2
Fvb5	6162535	6163179	gene01914	LastIntron	UTR3	UTR3
Fvb1	13025079	13025452	gene12362	Intron3	Intron3	Intron3
Fvb7	12752221	12753529	gene38363	Intron2	Intron4	Intron7
Fvb6	4426390	4426919	gene31598	Intergenic	Intergenic	UTR5
Fvb6	28858032	28858560	gene05664	Exon7	Intron7	Intron7
Fvb2	26376561	26377270	gene08737	Intergenic	UTR5	Exon1
Fvb7	18642515	18643043	gene21010	Intron7	Intron7	Intron8
Fvb6	3323165	3323695	gene22540	Intron4	Exon5	Exon6
Fvb2	17643855	17644385	gene35790	LastExon	LastExon	LastExon
Fvb5	35488	36016	.	.	.	.
Fvb5	14150670	14151589	.	.	.	.
Fvb3	7021494	7022023	gene20075	Intergenic	Exon1	Exon2
Fvb7	12060489	12061018	gene38317	Intron2	Exon3	Exon4
Fvb5	2272789	2273316	gene32025	Exon1	Intron2	Exon4
Fvb6	16583654	16584184	gene18080	Intergenic	Exon1	Intron1
Fvb2	23846056	23846586	gene02702	UTR5	Intron1	Exon2
Fvb7	12162321	12163012	gene19322	Intron1	Exon2	Intron2
Fvb3	19032444	19032974	gene27272	Exon10	Intron10	Intron10
Fvb3	12978271	12978801	gene36283	Intergenic	UTR5	UTR5
Fvb7	17910940	17911622	gene20864	LastIntron	UTR3	UTR3
Fvb6	22347108	22347624	gene15979	LastExon	LastExon	UTR3
Fvb7	23432505	23433034	gene38732	Intron6	Intron7	Exon8
Fvb5	9089474	9090029	gene09556	Intergenic	UTR5	Intergenic
Fvb1	19139169	19139489	gene18555	LastExon	LastExon	LastExon
Fvb7	6495649	6496179	gene09231	Exon3	LastIntron	LastExon
Fvb4	10786323	10786851	gene28300	LastExon	UTR3	UTR3
Fvb2	23219449	23219978	gene15458	Exon5	Exon5	Exon5
Fvb5	26518249	26518778	gene37424	UTR5	UTR5	Intron1
Fvb6	14488854	14489384	gene15653	UTR5	UTR5	UTR5
Fvb2	25196059	25196587	.	.	.	.
Fvb7	12160792	12161322	gene19322	Intron4	Exon5	Intron5
Fvb3	20248896	20249425	gene07704	LastExon	LastExon	LastExon
Fvb2	4018480	4019009	gene27604	UTR5	Exon1	Exon1
Fvb6	1211298	1211827	gene16634	UTR3	UTR3	Intergenic
Fvb4	30538079	30538609	gene06184	Intergenic	Exon1	LastIntron
Fvb7	23193709	23194239	gene12411	Intron47	Intron47	Exon48
Fvb4	8986873	8987413	gene01068	Intron3	Exon4	Intron4
Fvb4	24886275	24886811	gene07132	Intergenic	Exon1	Exon2
Fvb6	4872413	4872943	gene22954	Intron1	Intron2	Intron2
Fvb2	26033694	26034222	gene08807	Intron4	Intron4	Exon6
Fvb3	13253189	13253719	gene03475	LastIntron	LastExon	UTR3
Fvb5	20338595	20339115	.	.	.	.
Fvb6	29485766	29486293	gene21597	Intron1	Intron1	Intron2
Fvb2	25297352	25297881	gene09079	Intron3	Intron3	Intron3
Fvb1	7461355	7461885	gene29593	Intron3	Exon5	Intron5
Fvb6	29503208	29503738	gene34220	UTR3	UTR3	UTR3
Fvb4	10734116	10734644	.	.	.	.
Fvb2	15041453	15042087	gene17471	Exon7	Exon7	Intron7
Fvb3	13768095	13768623	gene03554	Exon3	Intron3	Exon4
Fvb2	15147909	15148912	gene17431	Intergenic	UTR5	Exon1
Fvb3	26392966	26393539	gene07939	LastIntron	LastExon	LastExon
Fvb3	30065396	30065925	gene20582	Intergenic	UTR5	UTR5
Fvb5	9228999	9229526	gene09528	Intergenic	UTR5	Exon1
Fvb2	5996870	5997397	gene28565	Intron3	Intron4	LastIntron
Fvb1	10205417	10205946	gene23850	LastExon	UTR3	UTR3
Fvb3	216681	217747	gene19829	Exon2	Exon3	Intron3
Fvb7	6256676	6257205	gene09209	Intron8	Exon9	Exon10
Fvb3	27750315	27750843	gene28097	LastIntron	LastIntron	LastExon
Fvb4	13840951	13841481	gene22460	Intergenic	Exon1	Exon1
Fvb6	31673596	31674124	gene24214	Exon2	Exon2	Exon2
Fvb6	16004101	16005237	gene18000	Intergenic	Intergenic	Exon1
Fvb7	11456135	11456665	.	.	.	.
Fvb6	36991141	36991668	gene28449	Intron11	Intron11	Intron12
Fvb3	3361785	3362314	gene30579	Intergenic	UTR5	Intron1
Fvb4	2585887	2586416	gene36555	Exon3	Exon4	Exon5
Fvb6	18732060	18732589	gene26736	Intron11	Exon12	Intron12
Fvb6	9652576	9653659	gene30114	UTR5	LastExon	LastExon
Fvb4	22636367	22636897	gene05172	LastExon	LastExon	UTR3
Fvb6	36339583	36340240	.	.	.	.
Fvb2	14543631	14544158	gene17125	Intron15	Intron16	Intron17
Fvb6	253566	254096	gene16820	Exon1	Intron1	Intron2
Fvb7	8473641	8474171	.	.	.	.
Fvb3	20929571	20930096	gene15363	Intergenic	UTR5	UTR5
Fvb3	4338274	4338804	.	.	.	.
Fvb4	21397400	21398009	gene04774	Intron6	Intron7	Intron8
Fvb2	21313650	21314176	gene11216	Intron1	Intron1	Exon3
Fvb2	6323630	6324159	gene28607	Intron7	Intron7	Exon8
Fvb4	32406334	32406863	gene00779	Exon8	Intron8	Intron8
Fvb2	8378202	8378730	gene31900	Intron4	Intron4	Intron5
Fvb4	18145317	18145846	.	.	.	.
Fvb6	17232088	17232618	.	.	.	.
Fvb3	33091287	33091936	gene01599	LastExon	UTR3	Intergenic
Fvb3	22598249	22598779	gene15240	LastExon	LastExon	LastExon
Fvb2	14454201	14454728	gene17372	Intergenic	UTR5	LastExon
Fvb7	20685680	20686209	gene38637	LastExon	UTR3	Intergenic
Fvb7	5935729	5936256	gene23568	UTR5	Intron1	Intron2
Fvb6	10129868	10130394	gene30241	Exon13	Intron13	Exon14
Fvb6	16833797	16834325	gene18020	UTR5	UTR5	Intron2
Fvb4	32051298	32051899	gene00844	Intron7	Intron7	Intron7
Fvb4	23093226	23094047	gene22981	LastExon	Intergenic	Intergenic
Fvb4	13432631	13433160	gene22267	Exon1	Intron1	Intron1
Fvb6	1087440	1087970	gene16658	Intron1	Exon2	Intron2
Fvb7	16530885	16531411	.	.	.	.
Fvb5	323972	324501	gene32275	Exon5	Intron5	Intron5
Fvb5	13100686	13101214	gene10793	Intergenic	Intergenic	Intron1
Fvb5	19045019	19046115	gene10935	LastExon	UTR3	Intergenic
Fvb6	26190488	26191372	gene37778	Intron15	LastIntron	UTR3
Fvb3	32859011	32859540	gene01572	Exon8	Exon8	LastExon
Fvb4	3606007	3606536	gene36562	Exon4	LastExon	UTR3
Fvb4	25473261	25473788	gene07233	Intron8	Exon10	LastIntron
Fvb2	21422631	21423539	gene11237	Intron5	Intron6	Intron8
Fvb4	4681019	4682097	gene36570	Intergenic	Intron1	Exon3
Fvb3	18010550	18011080	gene25340	Intron12	Intron12	Intron12
Fvb7	22921645	22922174	gene38708	Intergenic	Exon1	Exon1
Fvb6	14555284	14556024	.	.	.	.
Fvb2	8478913	8479904	gene31917	Exon24	Exon24	Exon24
Fvb7	12090835	12091363	.	.	.	.
Fvb7	1015127	1015654	gene26819	UTR5	Intron1	Intron1
Fvb1	13540247	13540777	gene31684	Exon1	Intron1	Intron1
Fvb4	30608515	30609045	gene06196	Exon2	Intron2	Exon3
Fvb4	7383888	7384418	gene17029	Intron7	Exon8	Exon9
FvbUn	1824386	1825373	gene08464	UTR3	Intergenic	Intergenic
FvbUn	1824386	1825373	gene08463	Exon2	Intergenic	Intergenic
Fvb5	25931457	25931987	gene12123	Exon5	Exon6	Intron6
Fvb3	18442903	18443427	gene27198	Exon1	Exon2	Exon3
Fvb7	14216207	14216736	gene38456	LastExon	LastExon	LastExon
Fvb2	18511618	18512140	gene35807	UTR5	UTR5	Intron1
Fvb5	4713521	4714048	gene06319	LastExon	LastExon	UTR3
Fvb6	4424622	4425152	gene31598	Exon3	Exon4	Intron5
Fvb1	3693152	3693773	gene11400	LastExon	LastExon	UTR3
Fvb1	16623895	16624425	gene16231	Exon2	Exon2	Exon2
Fvb6	29544472	29545002	gene21604	Exon5	Exon6	Intron6
Fvb2	25510653	25511182	gene09040	UTR5	UTR5	LastExon
Fvb2	3582930	3583543	gene27535	Intron6	Intron7	Intron7
Fvb1	282283	282808	gene35246	Intron1	Intron2	Exon3
Fvb4	29193281	29193609	.	.	.	.
Fvb3	23571115	23571643	.	.	.	.
Fvb3	26758607	26759091	gene30185	LastExon	Intergenic	Intergenic
Fvb5	15157691	15158221	gene13715	Intron6	Intron8	Intron8
Fvb3	7583829	7584359	gene19987	Exon2	Exon2	Exon2
Fvb3	33125362	33125890	gene01602	Exon19	Exon19	Exon20
Fvb5	25932259	25932660	gene12123	Exon2	Exon3	Exon4
Fvb2	25261679	25262208	gene09086	Intron2	Exon3	Intron3
Fvb6	21328976	21329559	gene15878	Exon1	LastIntron	UTR3
Fvb1	18906124	18906653	gene21114	Intergenic	UTR5	LastIntron
Fvb2	16525499	16526029	gene08210	Intergenic	Intron1	Exon3
Fvb7	12773503	12774031	.	.	.	.
Fvb6	26784679	26785209	gene07518	UTR5	Intron1	Intron1
Fvb6	15796587	15797136	gene02500	LastIntron	UTR3	Intergenic
Fvb2	13764914	13766081	gene17199	Intergenic	Intergenic	Exon1
Fvb1	22026774	22027303	.	.	.	.
Fvb3	31907435	31907961	gene36513	Intron10	UTR3	LastIntron
Fvb5	7003050	7003580	gene25159	Exon8	Intron9	Exon10
Fvb3	4656729	4657257	gene29819	Exon1	Exon1	Intron1
Fvb4	9086127	9086657	gene21661	LastExon	Intergenic	Intergenic
Fvb3	2592709	2593237	gene30445	Exon7	Exon7	Exon7
Fvb2	7173341	7173898	gene25256	Intergenic	UTR5	Exon1
Fvb4	13243380	13243654	gene02728	Intron1	Intron1	Intron1
FvbUn	1869515	1870193	gene08469	LastIntron	UTR5	Intergenic
Fvb1	10313658	10314186	gene35443	UTR5	Exon1	Exon1
Fvb6	37544833	37545362	gene27975	Intergenic	Intergenic	UTR5
Fvb4	15055267	15056002	gene06624	Intergenic	Intergenic	UTR5
Fvb4	15055267	15056002	gene06623	LastExon	UTR3	Intergenic
Fvb5	474835	475365	gene32307	Exon1	Exon1	Intron1
Fvb5	9794638	9795165	gene09428	Exon4	Intron4	Intron4
Fvb5	6718747	6719277	gene25103	Intergenic	Exon1	Intron1
Fvb6	38756432	38756961	gene38080	UTR5	Exon1	Intron1
Fvb4	14326448	14326975	.	.	.	.
Fvb2	15043294	15043824	gene17471	Intergenic	Exon1	Exon2
Fvb5	28167155	28167683	.	.	.	.
Fvb4	21237923	21239044	gene04815	Intergenic	UTR5	UTR5
Fvb7	19571605	19572134	.	.	.	.
Fvb7	15163984	15164514	gene23431	Intron13	Exon15	Intron15
Fvb1	22448268	22448785	gene25480	Intergenic	Intergenic	UTR5
Fvb7	23147386	23147961	gene12419	Exon2	Intron2	Exon3
Fvb2	25492749	25493277	gene09044	Exon11	Intron11	Intron12
Fvb1	16708217	16708747	gene35507	Exon1	Exon1	Intron1
Fvb3	21029939	21030465	gene15355	Intron2	Intron2	Intron3
Fvb1	19790060	19790590	gene10237	LastIntron	LastIntron	LastExon
Fvb1	18003509	18004039	gene22034	Intron27	Exon29	LastIntron
Fvb7	19195330	19195604	.	.	.	.
Fvb6	8298778	8299307	gene18417	Exon4	Exon4	Exon4
Fvb5	12220103	12220633	gene10759	Exon5	Intron5	Intron5
Fvb2	19096883	19097411	gene35820	UTR5	UTR5	LastIntron
Fvb6	29275177	29275705	gene21621	Intron1	Exon2	Intron2
Fvb7	10499393	10499881	gene38212	Intron2	Intron3	Exon4
Fvb1	2892792	2893319	gene35295	Exon4	Exon5	Exon6
Fvb4	8171191	8171719	gene17288	Intron14	Intron15	Exon16
Fvb6	20746156	20746686	gene17651	LastExon	Intergenic	Intergenic
Fvb6	20746156	20746686	gene17650	LastExon	Intergenic	Intergenic
Fvb4	15395789	15396170	gene06563	Intergenic	UTR5	Exon1
Fvb2	25511576	25512104	gene09040	LastExon	LastExon	UTR3
Fvb2	22667763	22668289	gene35904	Exon13	Exon14	Intron15
Fvb3	10213225	10213754	gene10476	Exon14	LastExon	LastExon
Fvb7	12728765	12729295	gene38358	Intron4	Intron4	Intron5
Fvb7	5960566	5961096	gene23562	Intron14	Exon15	LastIntron
Fvb3	7890530	7891060	gene19932	Intron6	Intron7	Intron7
Fvb6	31368560	31369090	gene24302	Intergenic	UTR5	UTR5
Fvb1	12746255	12746785	gene12265	Exon1	Exon1	Exon1
Fvb6	866935	867465	gene16691	Intron14	Intron15	Exon17
Fvb7	285682	286211	gene26789	UTR5	UTR5	Exon1
Fvb1	945205	945734	gene30822	Intergenic	UTR5	Intron1
Fvb3	22694181	22694711	.	.	.	.
Fvb2	17809038	17809476	gene08360	LastExon	LastExon	LastExon
Fvb1	3268559	3269089	gene11306	Exon1	Exon1	Exon1
Fvb1	1844444	1844974	gene31025	Intergenic	UTR5	UTR5
Fvb5	3561976	3562474	gene09931	LastExon	LastExon	LastExon
Fvb7	16144001	16144529	gene38507	LastExon	LastExon	UTR3
Fvb5	23949162	23949688	gene26848	LastExon	UTR3	UTR3
FvbUn	1279015	1279542	gene22065	LastIntron	LastIntron	LastIntron
Fvb4	1140197	1140726	gene29007	Exon2	Intron2	Exon3
Fvb6	4584624	4585152	gene00228	Intron8	Intron8	LastIntron
Fvb4	31212030	31212559	.	.	.	.
Fvb1	17227677	17227977	gene16316	Intron1	Exon2	Intron2
Fvb3	32536483	32537013	gene24794	Intron4	Intron4	Intron6
Fvb4	8402755	8403282	gene17099	Intron6	Intron6	Intron7
Fvb7	14302380	14302908	gene38460	UTR5	Exon1	Exon1
Fvb2	26031380	26031910	gene08807	Exon1	Exon1	Intron1
Fvb2	25714451	25714979	gene08999	Intron13	Intron14	Exon16
Fvb1	10507528	10508055	gene23993	Intron13	Exon14	Intron14
Fvb2	21864051	21864675	gene10999	Intron5	Exon6	Exon6
Fvb6	16275003	16275604	gene17982	Intergenic	Exon1	Intron1
Fvb3	27091786	27092680	gene28213	Intergenic	Intergenic	UTR5
Fvb6	38462031	38462557	gene01343	Intron8	Intron8	LastIntron
Fvb4	15777173	15777700	gene06500	Intron5	Intron5	Intron5
Fvb2	17039090	17039751	gene08092	UTR5	Exon2	Exon3
Fvb3	25081411	25082001	gene13896	Exon2	Exon2	Exon2
Fvb5	8454672	8455625	gene26046	Intergenic	Intron1	Intron3
Fvb7	6296226	6297227	gene09215	Intron5	Intron5	Exon6
Fvb6	18114643	18115493	gene22622	UTR3	Intergenic	Intergenic
Fvb6	5556219	5556747	.	.	.	.
Fvb7	4492265	4493099	gene00428	Intron1	LastIntron	LastIntron
Fvb2	10423958	10425196	gene01651	Intron2	Exon3	LastExon
Fvb6	28075703	28076230	gene05486	UTR3	Intergenic	Intergenic
Fvb6	28075703	28076230	gene37805	Intergenic	Intergenic	UTR5
Fvb6	28160164	28160694	gene05499	Exon10	LastIntron	UTR3
Fvb7	3351727	3352479	gene29369	Exon1	LastIntron	LastIntron
Fvb5	20917143	20917670	gene16064	UTR3	UTR3	Intergenic
Fvb4	31924488	31925015	.	.	.	.
Fvb3	31781274	31781742	gene14386	Intron2	Intron3	Exon4
Fvb4	30862068	30862596	gene36923	UTR5	UTR5	Intron1
Fvb5	12338168	12338697	gene10518	Intergenic	Intergenic	Exon1
Fvb2	19361253	19361527	gene27625	Intron3	Intron3	Intron4
Fvb6	32631907	32632437	gene37891	LastIntron	LastIntron	LastExon
Fvb4	23089317	23090037	gene22981	Exon4	Exon5	Exon6
Fvb4	3806435	3806964	gene11559	Intron3	Intron3	Intron3
Fvb7	11035781	11036310	gene19435	Intron5	Exon6	Intron6
Fvb7	17835799	17836327	gene38558	Intron11	Intron12	Intron13
Fvb1	5983955	5984987	gene14546	Intergenic	UTR5	LastExon
Fvb7	22071748	22072278	gene13092	LastExon	LastExon	Intergenic
Fvb4	4168706	4169426	gene20509	Intergenic	Intron1	UTR3
Fvb6	27482270	27482957	gene05388	LastIntron	LastExon	Intergenic
Fvb6	1118249	1118839	gene37489	Intergenic	Exon1	Intron1
Fvb5	27617316	27617844	gene22142	Intergenic	UTR5	Exon1
Fvb4	23557693	23558542	gene22774	LastExon	UTR3	Intergenic
FvbUn	728896	729170	gene21758	UTR5	UTR5	LastExon
Fvb6	1587147	1587421	.	.	.	.
Fvb3	9194802	9195332	gene18508	Intergenic	Intergenic	UTR5
Fvb3	9194802	9195332	gene18507	UTR5	Exon1	Exon1
Fvb5	13373016	13373906	gene10838	LastIntron	Intergenic	Intergenic
Fvb7	21890826	21891355	gene13122	LastExon	LastExon	LastExon
Fvb5	5293786	5294314	gene06421	Exon14	LastIntron	LastExon
Fvb5	7002284	7002814	gene25159	Intron6	Exon7	Exon8
Fvb5	5816976	5817502	gene01853	Intron1	Intron1	LastIntron
Fvb5	13461696	13462225	.	.	.	.
Fvb2	27256597	27257127	gene36002	Intron12	Exon14	Intron14
Fvb6	19590201	19590729	.	.	.	.
Fvb4	28567175	28567600	gene04618	UTR3	UTR3	Intergenic
Fvb1	18712424	18712954	gene21089	LastExon	LastExon	LastExon
Fvb6	13332633	13333155	gene21984	Intergenic	Intergenic	Exon2
Fvb1	6753965	6754494	gene14929	Intron11	Exon13	Intron13
Fvb2	16145935	16146872	gene17551	Intron2	Intron3	Intron4
Fvb6	36948159	36948688	gene38035	UTR5	Intron1	Intron1
Fvb7	13084639	13085168	gene18986	Intron1	Intron1	Intron3
Fvb4	13407777	13408304	gene22261	Intergenic	UTR5	UTR5
Fvb7	13921547	13922076	gene38434	LastExon	LastExon	LastExon
Fvb3	20443588	20444116	.	.	.	.
Fvb6	3784215	3785132	gene37539	UTR3	UTR3	Intergenic
Fvb5	12589555	12590084	gene10639	Intergenic	Intergenic	Exon1
Fvb2	2165644	2166173	.	.	.	.
Fvb7	17127379	17127908	gene26647	Exon11	Intron11	Exon12
Fvb7	11595261	11595926	gene38283	UTR5	UTR5	Intron1
Fvb4	25769117	25769646	gene07278	Exon1	Intron1	Exon3
Fvb6	36848205	36848479	gene38031	Exon9	LastIntron	LastIntron
Fvb7	12125576	12126103	.	.	.	.
Fvb2	5117417	5117947	gene07596	Exon4	Exon5	Intron5
Fvb4	5081324	5082498	gene12025	Exon5	Intron6	Exon9
Fvb1	14082338	14082867	gene35480	LastExon	UTR3	Intergenic
Fvb7	19988910	19989435	.	.	.	.
Fvb3	12403004	12403534	gene03383	Intron4	Intron5	Exon6
Fvb4	7266179	7266702	gene17015	Exon7	Exon8	Intron8
FvbUn	1114444	1114973	gene22044	LastExon	LastExon	LastExon
Fvb5	5613594	5614253	gene37105	Intron9	Exon10	Exon11
Fvb6	22644703	22645232	gene15731	Exon5	Exon5	Exon5
Fvb7	11609063	11609591	gene38284	Exon4	Exon4	Intron4
Fvb1	16030567	16031097	gene16195	LastIntron	LastIntron	LastIntron
Fvb3	24775969	24776498	gene13992	Exon1	Exon1	LastIntron
Fvb5	7706591	7707455	gene26138	Exon1	Exon3	Intron4
Fvb3	5289116	5289646	gene02391	Intergenic	Intergenic	Exon1
Fvb2	8665197	8665726	gene31942	LastIntron	LastExon	UTR3
Fvb4	24083171	24083696	gene07002	Exon2	Exon2	Intron2
Fvb7	21177250	21177777	gene13276	Exon1	Exon1	Exon1
Fvb2	10616693	10617223	gene01681	Intron7	Exon8	Intron8
Fvb2	21678178	21678707	gene10960	Intron11	Intron11	Intron12
Fvb1	6791006	6791615	gene14939	Intergenic	UTR5	LastIntron
Fvb1	10346943	10347483	gene24024	LastIntron	UTR3	Intergenic
Fvb3	27557695	27558297	gene28136	UTR5	UTR5	UTR5
Fvb5	20317903	20318887	gene11769	Intergenic	Intergenic	Exon1
Fvb7	19816683	19817212	gene21173	UTR5	Intron1	Intron1
Fvb6	34801381	34801911	gene37967	Exon18	Intron19	Intron19
Fvb2	19010012	19010790	gene35815	Intergenic	Intergenic	Exon1
Fvb2	19010012	19010790	gene27818	Intergenic	Exon1	Exon2
Fvb7	1746107	1746636	gene14421	Intron1	Intron1	Intron1
Fvb2	537006	537535	.	.	.	.
Fvb3	24444128	24444658	.	.	.	.
Fvb1	221258	221787	.	.	.	.
Fvb5	3052242	3052767	gene32186	LastIntron	LastIntron	LastIntron
Fvb2	28137574	28138103	gene15131	Exon6	Intron6	Exon7
Fvb6	22625016	22625544	.	.	.	.
Fvb5	22649158	22649687	gene25076	UTR3	UTR3	UTR3
Fvb6	30476423	30476951	gene37836	Intron4	Intron5	Exon6
Fvb2	11069519	11070045	gene01799	Intergenic	Intergenic	Exon1
Fvb2	13243016	13243573	gene35732	UTR3	UTR3	Intergenic
Fvb4	28540415	28540943	gene36879	Exon2	Intron2	Exon4
Fvb3	26742325	26742853	gene30181	LastExon	LastExon	LastExon
Fvb1	4103287	4103817	gene12673	Intron2	Exon4	Exon5
Fvb2	21593995	21594524	gene11269	Exon3	Exon3	Exon3
Fvb1	2402431	2402960	gene30900	LastExon	Intergenic	Intergenic
Fvb5	2385780	2386308	gene37031	Intron1	UTR5	LastExon
Fvb3	26180064	26180749	gene07912	UTR5	UTR5	Exon1
Fvb5	5297417	5297947	gene06421	Exon5	Intron5	Intron6
Fvb3	10623639	10623913	.	.	.	.
Fvb6	27474896	27475426	gene05388	Intron6	Exon7	Intron7
Fvb2	25591712	25592242	gene35969	Exon10	Intron11	Intron11
Fvb6	21145241	21145770	gene15784	Intron6	Intron6	Exon7
Fvb6	36119593	36120122	gene01319	Intergenic	Intergenic	LastExon
Fvb2	24208909	24209525	gene02637	Exon2	LastIntron	LastExon
Fvb7	12342475	12343422	.	.	.	.
Fvb6	30987561	30988091	gene22720	Intron13	Intron13	Exon14
Fvb3	16084800	16085326	.	.	.	.
Fvb4	32227290	32227820	gene00815	Intron3	Intron4	Intron4
Fvb6	9875485	9876015	.	.	.	.
Fvb6	11375553	11376103	gene09609	Exon1	Intron2	Intron3
Fvb5	16623244	16623771	gene31492	Exon5	Exon6	Intron7
Fvb2	2927465	2927993	gene27456	Intron13	Intron13	Exon14
Fvb6	2925014	2925540	gene22313	UTR5	UTR5	Exon1
Fvb3	17212990	17213771	gene23503	UTR5	Exon1	Exon1
Fvb1	14677002	14677531	gene17854	UTR5	UTR5	UTR3
Fvb1	20195651	20196494	gene27923	Exon8	UTR3	Intergenic
Fvb6	8225998	8226528	gene18425	Exon10	Intron10	Intron10
Fvb2	14249846	14250372	gene17327	Intergenic	LastExon	LastExon
Fvb7	12601568	12602098	gene19258	LastExon	UTR3	UTR3
Fvb6	4343271	4343801	gene31581	Intron2	Intron3	Intron4
Fvb5	4243576	4244106	gene22700	Intergenic	Exon1	Exon1
Fvb3	20383700	20384229	gene07687	Exon2	Exon2	Exon2
Fvb3	3386619	3387149	gene36138	Exon1	Intron2	Intron3
Fvb1	4097232	4097760	gene12671	LastExon	LastExon	UTR3
Fvb6	38153671	38154198	gene25903	Intergenic	Intergenic	Exon1
Fvb1	555833	556309	gene10062	Intron5	Exon6	LastIntron
Fvb3	25729217	25729747	gene07976	Intergenic	Exon1	LastIntron
Fvb5	9467467	9467997	gene09490	LastIntron	LastExon	Intergenic
Fvb3	27240079	27240607	gene28192	Exon1	Exon1	Exon1
Fvb4	32472227	32472534	gene00764	UTR5	UTR5	Intron1
Fvb1	1802436	1802966	gene31031	Exon1	LastExon	LastExon
Fvb7	21161549	21161966	gene13280	Intron1	Intron1	Intron2
Fvb5	3869096	3869626	gene10000	Intron5	Exon6	Exon6
Fvb4	11884891	11885419	.	.	.	.
Fvb2	24328011	24328540	gene02611	Intergenic	UTR5	LastExon
Fvb3	8007442	8008137	gene19912	Intergenic	UTR5	Intron1
Fvb3	29689850	29690377	gene01517	Intron4	Intron4	Exon5
Fvb5	10317682	10318874	gene09331	Exon1	Exon1	Intron2
Fvb5	9690189	9690717	gene37195	Exon1	Exon1	Exon1
Fvb3	3342305	3342835	gene30586	LastExon	LastExon	LastExon
Fvb4	24102167	24102697	gene07005	LastExon	LastExon	LastExon
Fvb6	103340	104192	gene21532	Intron7	Intron7	Intron8
Fvb5	14320964	14321730	gene27722	Intergenic	Exon1	Exon2
Fvb4	28166683	28167064	gene04544	Intron1	UTR5	Exon2
Fvb7	4902900	4903638	gene00369	Intergenic	Intergenic	UTR5
Fvb7	4902900	4903638	gene00368	Intergenic	UTR5	Exon2
Fvb7	3174723	3175252	gene14198	LastExon	LastExon	LastExon
Fvb7	12784190	12784719	gene38365	Intron2	Intron3	Intron3
Fvb2	15663801	15664331	gene17607	Intron4	Exon5	Intron5
Fvb3	15631957	15632484	gene28909	Intron6	Exon7	LastIntron
Fvb7	15370972	15371500	gene23467	Intron8	LastIntron	UTR3
Fvb4	31377931	31378458	gene36934	Intron20	Intron21	Exon22
Fvb2	22865055	22865585	gene01035	UTR5	Intron1	UTR5
Fvb5	3030519	3031049	gene32182	Intergenic	UTR5	Intron1
Fvb4	5408712	5409240	gene12302	Exon1	Exon1	Exon1
Fvb1	16512327	16512856	gene16118	Intron6	Intron7	Exon8
Fvb2	7414626	7415194	gene25281	UTR5	Exon1	Exon1
Fvb1	15963197	15963727	gene16186	LastIntron	LastExon	LastExon
Fvb6	3695667	3696195	gene22161	Intron10	Intron11	Exon12
Fvb3	476586	477115	gene19768	Intron4	Exon5	Exon6
Fvb2	11053786	11054316	gene35707	Exon5	Exon6	LastIntron
Fvb3	9973277	9973807	.	.	.	.
Fvb1	14280143	14280670	gene24476	Intergenic	Intergenic	Intron1
Fvb5	7535002	7535532	gene37138	UTR5	Intron1	Exon2
Fvb6	14868224	14868967	gene15586	LastExon	LastExon	LastExon
Fvb1	16263655	16264185	gene16162	Intron10	Intron10	Exon11
Fvb4	2560865	2561392	gene32570	Intron2	Intron2	Exon3
Fvb6	8020257	8020787	gene18464	Exon1	Exon1	Exon1
Fvb4	22046634	22047164	gene05067	Intron1	UTR5	Exon3
Fvb2	21370721	21371249	gene11227	LastExon	Intergenic	Intergenic
Fvb5	18220655	18221110	gene37307	LastIntron	LastExon	LastExon
Fvb5	11117680	11118535	gene08916	Exon5	Intron5	Exon6
Fvb5	16108283	16108812	gene02219	LastIntron	LastExon	Intergenic
Fvb5	5378881	5379410	gene06407	LastExon	LastExon	LastExon
Fvb2	5343698	5344227	gene07638	LastExon	LastExon	UTR3
Fvb6	34921296	34921853	gene37969	Intergenic	Exon1	LastIntron
Fvb3	13005362	13005900	gene03423	UTR5	UTR5	Exon1
Fvb2	15450944	15451471	gene35764	UTR5	Exon1	Exon1
Fvb5	25108422	25108952	gene26547	Exon12	Intron12	Intron13
Fvb1	14873359	14874530	gene17880	LastIntron	LastExon	Intergenic
Fvb5	302216	302743	gene32269	UTR5	UTR5	UTR5
Fvb7	18519297	18519825	gene20986	Exon1	Exon1	Exon2
Fvb4	29828063	29828593	gene04081	Intron14	Intron15	Intron15
Fvb3	9483736	9484261	gene36261	Intron17	Exon18	Exon18
Fvb3	6502483	6503010	gene20165	Intergenic	Intergenic	Exon1
Fvb2	24198506	24199035	gene33887	LastExon	Intergenic	Intergenic
Fvb4	22862672	22863202	gene23008	Intron25	Intron26	Intron26
Fvb2	2928744	2929265	gene27456	Intron14	Exon15	UTR3
Fvb6	32891540	32892067	gene23885	UTR5	Exon1	Exon2
Fvb2	20957983	20958513	gene11152	Intergenic	UTR5	Intron1
Fvb1	16415359	16416384	gene16103	Intron8	Intron9	Intron9
Fvb2	9001069	9001599	gene32639	Intron2	Intron3	Exon4
Fvb4	22663609	22664144	gene05177	Intergenic	UTR5	UTR5
Fvb2	7927605	7928410	.	.	.	.
Fvb6	12284163	12284693	gene00958	Exon3	Exon3	LastExon
Fvb2	15816019	15816549	gene17629	Intergenic	UTR5	Intron1
Fvb3	457698	458468	gene19773	LastExon	UTR3	UTR3
Fvb3	27112137	27112665	gene28212	LastExon	LastExon	UTR3
Fvb5	2654872	2655397	gene32102	Intron3	Intron3	Exon4
Fvb7	10833689	10834219	gene38234	Exon4	Exon4	Intron4
Fvb7	23458070	23458600	gene12577	Intron1	Intron1	Intron1
Fvb7	7449674	7450200	gene03214	Intron1	Intron2	Intron2
Fvb7	6101677	6102206	gene09188	Intron3	Exon4	LastIntron
Fvb5	10324785	10325500	gene09330	Exon1	Exon1	Intron1
Fvb3	4735546	4736074	gene29803	Intergenic	Exon1	Exon2
Fvb6	6914504	6915034	gene18865	UTR5	UTR5	Intron1
Fvb6	38183160	38183688	gene25896	LastIntron	LastExon	LastExon
Fvb2	988094	988790	.	.	.	.
Fvb1	1950539	1951064	gene31000	LastIntron	LastExon	UTR3
Fvb1	15202553	15203083	gene31441	Exon2	Exon2	Exon2
Fvb1	6900	7426	gene10171	LastIntron	LastIntron	LastIntron
Fvb2	597183	597713	gene26250	Intergenic	Exon1	Exon2
Fvb5	10404718	10405248	gene09317	Intron5	Exon6	Exon8
Fvb3	22712576	22713105	gene24613	Intergenic	Intron1	Exon2
Fvb2	12449076	12449570	gene35727	Intron2	Exon3	Exon4
Fvb7	8564112	8564642	gene03936	Intron4	Intron4	Intron4
Fvb3	5108050	5108579	gene29728	Intron13	Intron13	Intron13
Fvb5	12723184	12723768	gene10653	Intergenic	Intergenic	UTR5
Fvb2	8916351	8916879	gene35682	Intron2	UTR5	Intron4
Fvb5	19770457	19771362	gene11049	Intron2	Intron3	Intron3
Fvb4	15619773	15620053	gene06525	Intron6	Exon7	Intron7
Fvb3	3662040	3662569	gene24882	Intron1	Exon3	Intron3
Fvb7	14409151	14409681	.	.	.	.
Fvb6	30391741	30392270	.	.	.	.
Fvb3	32268387	32268916	gene24751	Exon5	Intron5	Intron6
Fvb1	13183955	13184484	gene12386	Exon15	Exon16	Intron16
Fvb2	23266032	23266560	gene15469	Intergenic	Exon1	Intron1
Fvb6	38288387	38288900	gene25872	Intron5	UTR3	UTR3
Fvb6	5947743	5948272	gene13867	UTR5	UTR3	UTR3
Fvb7	19157718	19158247	gene21327	Intergenic	Intergenic	Intron1
Fvb7	17265443	17266339	gene38540	Intergenic	Intergenic	LastExon
Fvb4	29234504	29235034	gene04756	Intron6	Exon7	LastIntron
Fvb4	16987247	16988140	gene05911	Intergenic	UTR5	Exon2
Fvb4	31051487	31052014	gene00691	Intergenic	Intergenic	Exon1
Fvb3	22549895	22550425	gene15247	LastExon	LastExon	UTR3
Fvb7	1130006	1130536	gene12002	Exon1	Exon1	Intron1
Fvb2	1028762	1029290	gene22835	Intron1	Exon2	Intron2
Fvb5	22414588	22415114	gene25675	Exon1	Intron1	Intron1
Fvb6	24193533	24194197	.	.	.	.
Fvb4	17043322	17043850	.	.	.	.
Fvb7	17749857	17750387	gene26313	Intron5	Exon6	Exon7
Fvb6	37925575	37926103	gene26409	LastExon	LastExon	LastExon
Fvb6	2844873	2845401	gene37522	Intron5	Exon7	Intron8
Fvb1	2773726	2774255	gene02077	Exon2	LastExon	UTR3
Fvb6	28814646	28815173	.	.	.	.
Fvb7	126116	126789	gene26770	LastIntron	UTR3	Intergenic
Fvb2	24982336	24982864	gene09139	LastExon	LastExon	LastExon
Fvb5	10518989	10519518	gene09298	Intron8	Intron8	Intron9
Fvb6	36252836	36253365	.	.	.	.
Fvb7	10722476	10723005	.	.	.	.
Fvb3	13868340	13869005	gene03565	UTR5	Exon2	LastIntron
Fvb2	7209355	7209884	gene25258	UTR5	Exon1	Exon2
Fvb5	14213743	14214436	gene27714	Intron1	Intron2	Intron2
Fvb2	5236995	5237667	gene07621	LastExon	LastExon	UTR3
Fvb1	15727750	15728280	gene31723	Exon5	Exon5	Exon5
Fvb5	6698973	6699500	gene25101	Intron8	Intron9	Exon10
FvbUn	1831290	1831818	gene08464	Intergenic	Exon1	Intron1
Fvb5	7010593	7011123	gene25161	Exon2	Exon2	Intron2
Fvb7	3974701	3975231	.	.	.	.
Fvb2	25294440	25294968	gene09080	Exon1	Exon2	Intron2
Fvb2	28570796	28571495	gene36041	Exon1	Exon1	Exon1
Fvb5	26839901	26840431	gene11935	Intron9	Intron9	Exon10
Fvb5	28874270	28874800	gene02312	Exon20	LastIntron	LastExon
Fvb1	4205462	4205999	gene12699	UTR5	UTR5	LastExon
Fvb2	17126239	17126972	.	.	.	.
Fvb1	21030175	21030818	gene35557	UTR5	Intron2	Intron3
FvbUn	1177390	1177919	.	.	.	.
Fvb5	16406087	16406617	gene31520	Intron4	Intron5	Intron5
Fvb6	21015494	21016021	gene15766	Exon1	LastExon	UTR3
Fvb4	4732060	4732587	gene12204	Intron2	Intron2	Intron2
Fvb1	7849316	7849830	gene29518	UTR3	Intergenic	Intergenic
Fvb2	11659696	11660133	gene31183	UTR3	UTR3	UTR3
Fvb1	13393671	13394200	.	.	.	.
Fvb5	4157146	4157675	gene09912	Intron27	Exon28	Intron29
Fvb2	14257383	14258355	gene17328	Intron17	UTR3	Intergenic
Fvb6	17585955	17586485	gene18305	Intron15	Exon17	Intron18
Fvb1	9658131	9658660	gene24055	Intergenic	Exon1	Exon1
Fvb4	26162539	26163069	.	.	.	.
Fvb1	10975026	10975762	gene05767	LastIntron	LastIntron	LastIntron
Fvb4	29382449	29382979	gene04000	Exon3	Intron3	Intron4
Fvb5	20924014	20924544	gene16065	Intron2	Intron2	Intron3
Fvb3	21300985	21301513	gene36343	Exon1	Exon1	Exon1
Fvb6	25187479	25188006	gene25728	Intron15	Intron16	Intron17
Fvb1	11715844	11716374	gene05618	Intergenic	Intron1	Intron1
Fvb6	24062911	24063678	gene05859	LastIntron	LastExon	UTR3
Fvb4	28231789	28232317	.	.	.	.
Fvb2	12775675	12776299	gene21858	Exon6	LastExon	UTR3
Fvb4	29837429	29837959	gene04083	Exon1	Exon1	UTR3
Fvb1	8028921	8029773	gene29414	LastExon	LastExon	UTR3
Fvb5	11116153	11116600	gene08916	Exon8	Exon8	Exon8
Fvb7	20779990	20780519	gene38642	Exon5	Intron6	Intron6
Fvb6	22386994	22387522	gene15987	Exon1	Exon1	Exon1
Fvb4	29509038	29509568	gene04030	LastExon	LastExon	LastExon
Fvb5	25438083	25438707	gene26509	Intergenic	Exon1	Intron1
Fvb4	13409360	13410537	gene22261	LastExon	LastExon	LastExon
Fvb5	23916669	23917197	gene26842	Intron14	Intron15	Intron16
Fvb2	4836715	4837243	gene07365	UTR5	UTR5	LastExon
Fvb4	16914415	16915279	.	.	.	.
Fvb5	17825169	17825697	gene29262	UTR3	UTR3	UTR3
Fvb4	24284860	24285655	gene06968	Intron3	Exon5	Intron6
Fvb4	19851068	19851597	gene06778	Exon14	Exon14	LastIntron
Fvb6	4848909	4849438	gene22948	Intron2	Intron2	Exon3
Fvb6	25388492	25389021	gene25698	UTR5	Exon1	Exon1
Fvb3	20796188	20796848	gene15379	LastIntron	LastExon	UTR3
Fvb2	5568378	5569041	gene35646	LastExon	LastExon	UTR3
Fvb6	37379475	37380004	gene27942	LastExon	Intergenic	Intergenic
Fvb5	12526239	12526769	gene10631	Exon12	Intron13	Exon14
Fvb2	11047412	11047938	gene01795	Intron3	Exon4	Exon5
Fvb7	10148945	10149473	.	.	.	.
Fvb3	11959347	11959877	gene03141	Exon4	Exon4	Intron4
Fvb4	1795729	1796259	gene29066	LastExon	LastExon	LastExon
Fvb6	22492856	22493383	gene15999	Exon1	Intron1	Exon3
Fvb7	8271822	8272349	.	.	.	.
Fvb3	29277873	29278403	gene01441	Intron9	Exon10	Exon11
Fvb4	386927	387454	gene29903	UTR5	UTR5	Intron2
Fvb3	14860458	14860987	gene23142	UTR5	Exon1	Intron1
Fvb4	17110857	17111385	gene05892	Exon2	Exon2	Exon2
Fvb4	17180192	17180721	.	.	.	.
Fvb2	20271388	20271918	gene10584	Intron6	LastIntron	LastExon
Fvb7	19458371	19458901	gene38592	Exon1	Intron1	Intron1
Fvb6	34137880	34138407	gene04173	Intron1	Exon2	Intron3
Fvb2	28891930	28892457	gene14983	Exon1	Intron1	Intron1
Fvb6	6584585	6585115	gene13489	Intergenic	Intergenic	Exon1
Fvb1	5872479	5873008	gene14521	Intron2	UTR5	UTR5
Fvb3	10090184	10090713	gene10450	Intergenic	Intergenic	UTR5
Fvb3	9971730	9972260	gene10427	LastExon	Intergenic	Intergenic
Fvb5	20235688	20236217	gene11755	Intron4	Intron4	Exon6
Fvb3	17955392	17955921	gene25330	LastIntron	LastExon	LastExon
Fvb3	464271	464800	gene19771	Intron1	Intron1	Intron2
Fvb1	12210987	12211516	gene20812	Intron1	Exon2	Intron2
Fvb6	19683071	19683526	.	.	.	.
Fvb6	33215911	33216439	gene01972	UTR5	Exon1	Exon1
Fvb3	11010268	11010798	gene31279	Intron2	Exon3	Intron4
Fvb4	9676982	9677510	gene29638	Intron5	Intron6	Intron7
Fvb7	12549923	12550649	gene19269	LastExon	LastExon	LastExon
Fvb2	4179484	4180012	gene08123	LastIntron	LastIntron	LastExon
Fvb7	8703510	8704040	gene03965	UTR5	UTR5	Exon1
Fvb5	27774985	27775890	gene22123	UTR5	UTR5	Exon1
Fvb7	9578211	9578739	gene04925	Exon1	Exon1	Exon1
Fvb2	5116136	5116662	gene07596	Intergenic	UTR5	Intron1
Fvb6	10771631	10772160	gene37627	Intron1	Exon2	Exon2
Fvb2	12813390	12813919	gene21865	Exon14	Exon14	Exon14
Fvb3	4525662	4526192	gene29663	Intergenic	UTR5	UTR5
Fvb6	10350078	10350727	.	.	.	.
Fvb7	4370087	4370617	gene00267	Exon2	Exon3	Intron4
Fvb6	18356450	18356977	gene25197	Intron10	Intron10	Exon11
Fvb7	3822025	3822551	gene21490	Intron20	Exon22	Exon23
Fvb4	4744856	4745385	gene12205	Intron7	Intron8	Intron8
Fvb4	23082782	23083311	gene22982	Exon1	Intron1	Intron1
Fvb3	5423814	5424341	gene02415	Intron3	LastExon	UTR3
Fvb7	9998883	9999412	gene28618	Intron8	Exon9	Intron9
Fvb6	2386383	2386912	gene16402	LastIntron	LastExon	UTR3
Fvb6	4206635	4207278	gene31557	Intron3	UTR3	Intergenic
Fvb1	10468878	10469408	gene24000	Exon1	Exon2	Exon3
Fvb7	16808482	16809011	gene26714	Intron8	Exon9	Exon9
Fvb2	15502428	15502954	gene17570	Intron3	Intron4	Intron4
Fvb5	15295641	15296170	gene13730	Exon1	Intron1	Exon2
Fvb4	176331	176861	.	.	.	.
Fvb6	21590498	21591026	gene15923	LastIntron	LastExon	LastExon
Fvb1	13036802	13037332	gene12366	UTR5	UTR5	Exon2
Fvb7	6287747	6288276	gene09211	UTR5	Exon1	Exon1
Fvb2	20992578	20993108	gene11157	Exon2	Intron2	Intron2
Fvb2	27148164	27148694	gene08581	LastExon	LastExon	LastExon
Fvb5	5799023	5799551	gene01848	Intergenic	LastExon	LastExon
Fvb2	26725101	26725635	gene08670	Intron2	Exon3	Exon3
Fvb3	27585111	27585756	gene28130	LastExon	LastExon	LastExon
Fvb7	14349565	14350095	gene18645	Intron1	Intron3	Intron4
Fvb6	33279570	33280100	gene01987	Intron6	Intron6	Intron7
Fvb3	2181493	2182021	gene30707	Intron1	Exon2	Intron2
Fvb4	10812559	10813693	gene28306	UTR5	UTR5	LastExon
Fvb6	30311583	30311857	gene28710	Exon1	Intron1	Intron1
Fvb2	20896998	20897527	gene11140	Exon1	Exon1	Exon1
Fvb6	36369538	36370068	gene28331	Intron8	Intron9	Intron10
Fvb2	26921334	26921864	gene08634	Intron9	Exon10	Exon10
Fvb1	5522570	5523099	gene13035	Intron1	Intron1	Intron1
Fvb6	27675841	27676369	.	.	.	.
Fvb2	19398128	19398657	gene27732	Exon15	Exon15	Exon15
Fvb3	508599	509129	gene19759	Intron2	Intron2	Intron3
Fvb3	2781439	2781968	gene36124	Intron1	Exon2	Exon2
Fvb2	8546462	8546992	gene31925	Intron1	Exon2	Intron3
Fvb3	31969216	31969745	gene36515	UTR3	UTR3	UTR3
Fvb5	1686836	1687266	gene31809	Intergenic	Exon1	Exon1
Fvb7	18760578	18761106	gene21036	LastExon	LastExon	Intergenic
Fvb7	18760578	18761106	gene21037	UTR3	Intergenic	Intergenic
Fvb2	17957857	17958384	.	.	.	.
Fvb1	23260140	23260972	gene10414	LastIntron	Intergenic	Intergenic
Fvb1	17508080	17509169	gene16367	Exon4	LastIntron	UTR3
Fvb6	17591725	17592739	gene18305	LastIntron	LastExon	UTR3
Fvb7	7330922	7331574	gene03228	Intron1	Intron1	Intron1
Fvb6	5061716	5062327	gene22920	LastExon	LastExon	Intergenic
Fvb6	21486632	21487162	gene15903	LastExon	LastExon	LastExon
Fvb6	1729064	1729469	gene16549	Exon13	Intron13	Intron14
Fvb3	32900208	32900737	gene01579	Intron2	Intron2	Exon3
Fvb6	19516058	19516586	.	.	.	.
Fvb6	2102638	2103167	gene37512	UTR5	Exon1	LastIntron
Fvb2	17803481	17804430	gene35795	UTR5	Intron1	Exon2
Fvb3	7014239	7014769	.	.	.	.
Fvb7	23050265	23050790	gene12444	Intergenic	UTR5	UTR5
Fvb1	20196951	20197480	gene27923	Intron7	Intron7	Intron7
Fvb6	9972719	9973249	.	.	.	.
Fvb2	9078628	9079065	gene32649	LastIntron	LastExon	LastExon
Fvb1	13271093	13271718	gene31647	UTR3	UTR3	LastIntron
Fvb1	2435821	2436351	gene30894	Intron1	UTR5	Exon3
Fvb5	275363	275893	.	.	.	.
Fvb2	12739174	12739862	gene21853	LastIntron	UTR3	Intergenic
Fvb3	1977009	1977538	gene30744	Exon1	Exon1	Intron1
Fvb1	13272737	13273263	gene31647	Exon2	Exon2	Exon2
Fvb4	29825888	29826416	gene04081	Exon10	Intron10	Intron11
Fvb7	16044322	16044744	gene38501	Intron8	Intron8	Intron9
Fvb5	4066260	4066789	gene09895	LastExon	UTR3	Intergenic
Fvb1	3253251	3253779	.	.	.	.
Fvb5	28559598	28560128	gene02257	Intron3	Intron3	Intron3
Fvb7	3955521	3956406	gene21511	Intron28	Exon30	Intron31
Fvb6	17525660	17526188	gene18302	Intron26	LastIntron	LastExon
Fvb1	10467352	10467882	gene24001	Intron2	LastExon	LastExon
Fvb5	6839266	6839955	gene37123	Intron12	Exon13	Exon13
Fvb3	11296626	11297156	gene03265	Exon1	Intron1	Exon2
Fvb7	5214933	5215462	.	.	.	.
Fvb5	21193122	21193651	gene07718	LastIntron	UTR3	Intergenic
Fvb6	37787448	37787816	gene28040	Exon8	Exon8	Exon9
Fvb1	11527126	11527656	gene05595	LastExon	Intergenic	Intergenic
Fvb7	20301947	20302490	gene21266	Exon1	Exon2	Intron3
Fvb4	29306188	29306548	gene03985	Intron4	Exon5	UTR3
Fvb5	20047858	20048260	.	.	.	.
Fvb7	19789124	19789653	gene21169	Intron19	Intron20	Intron21
Fvb3	26702428	26702955	gene36415	Intergenic	Intergenic	UTR5
Fvb7	10105412	10105940	.	.	.	.
Fvb2	4125296	4125826	gene08113	Exon11	Intron11	Intron11
Fvb3	26295710	26296280	gene07926	UTR5	Exon1	Intron1
Fvb3	24333660	24334189	gene14155	Intron4	Intron4	Exon5
Fvb1	2631613	2632143	.	.	.	.
Fvb2	21077922	21078712	gene11174	LastExon	LastExon	LastExon
Fvb4	15802700	15803229	gene06497	Intron4	Intron4	Intron5
Fvb4	21245866	21246303	gene04816	Exon2	Exon2	Exon2
Fvb7	19150395	19150920	gene38584	Intron2	Intron3	Exon5
Fvb6	12826970	12827498	.	.	.	.
Fvb6	27591251	27591525	gene05408	Intron4	Intron4	Intron4
Fvb5	12625182	12625712	.	.	.	.
Fvb4	9280202	9280730	gene36616	Exon1	Intron1	Intron2
Fvb4	4870028	4870557	gene12224	Exon7	Exon8	Exon9
Fvb3	19779578	19780107	gene36329	Exon15	Intron15	Intron15
Fvb3	1974521	1975049	gene30744	UTR3	UTR3	Intergenic
Fvb3	25579829	25580359	.	.	.	.
Fvb5	852469	852998	.	.	.	.
Fvb7	12210245	12210770	.	.	.	.
Fvb4	27720086	27720498	gene04475	LastExon	UTR3	UTR3
Fvb6	24045919	24046401	.	.	.	.
Fvb2	17762670	17763196	gene08354	Exon2	Exon2	Exon2
Fvb7	10520132	10520661	gene19360	Intergenic	Intergenic	Exon1
Fvb5	9063005	9063535	gene09563	Exon1	Exon1	Exon1
Fvb6	783575	784105	gene16707	Exon13	Exon14	Exon15
Fvb3	20641830	20642375	.	.	.	.
Fvb1	9554679	9555209	gene24070	Exon13	Exon14	Exon15
Fvb6	16188894	16189420	.	.	.	.
Fvb5	1148464	1148993	gene32431	LastExon	UTR3	Intergenic
Fvb7	21378499	21379029	.	.	.	.
Fvb7	23429249	23429778	gene38731	Exon11	Intergenic	Intron12
Fvb2	17302048	17302578	gene08281	Intron2	Intron2	Exon3
Fvb1	7518506	7519036	gene29584	LastIntron	LastIntron	LastIntron
Fvb6	27868336	27868865	gene05457	Intergenic	Exon1	Intron1
Fvb7	9219033	9219562	gene04871	Intron3	Exon4	Exon4
Fvb7	3591350	3591880	gene29477	LastExon	LastExon	LastExon
Fvb1	4393896	4394453	gene12471	UTR3	Intergenic	Intergenic
Fvb1	4393896	4394453	gene12470	UTR3	Intergenic	Intergenic
Fvb2	9438523	9438797	gene32694	Exon3	Exon3	Exon3
Fvb2	22836716	22837246	.	.	.	.
Fvb3	2802700	2803236	gene36126	Exon8	Exon8	Exon9
Fvb4	4373906	4374431	gene36567	Exon9	Intron9	Exon11
Fvb6	35236847	35237938	gene04406	Intron3	UTR3	UTR3
Fvb3	5109580	5110282	gene29728	LastExon	Intergenic	Intergenic
Fvb3	5109580	5110282	gene29727	Intergenic	Intergenic	Exon1
Fvb5	18183417	18183691	gene29092	Intergenic	Exon1	Exon1
Fvb2	2683439	2683968	gene27421	Intron10	Intron11	Intron12
Fvb6	36866406	36866858	gene28422	Intron8	Exon9	Intron9
Fvb1	3246471	3246844	gene11300	LastIntron	LastIntron	LastIntron
Fvb4	31899845	31900373	gene00876	Intergenic	Exon1	Intron1
Fvb6	25675233	25675763	gene23118	LastExon	LastExon	LastExon
Fvb6	32232622	32233152	gene37878	Intergenic	Exon1	Intron1
Fvb1	6289977	6290886	gene14602	LastIntron	UTR3	Intergenic
Fvb7	6105943	6106468	gene09188	LastIntron	LastIntron	UTR3
Fvb5	27500526	27501056	.	.	.	.
Fvb6	24455459	24456015	gene25744	LastIntron	LastExon	UTR3
Fvb7	13807415	13807944	gene38431	Exon6	Exon6	Exon6
Fvb4	217761	218833	gene29878	Intron9	Intron10	Intron10
Fvb1	18404503	18405300	gene20229	Exon1	Exon1	Intron1
Fvb2	22097495	22098302	gene11610	UTR5	Exon1	Exon1
Fvb7	8904907	8905437	gene04789	LastExon	LastExon	Intergenic
Fvb6	38500944	38501472	gene01349	Exon6	Exon6	Exon6
Fvb6	35608593	35609122	.	.	.	.
Fvb5	22030481	22031132	gene02052	LastIntron	LastIntron	Intergenic
Fvb6	8306597	8307125	gene37595	Exon8	LastIntron	LastIntron
Fvb1	4850410	4850939	gene12922	Exon7	Exon8	Intron9
Fvb2	8227339	8227864	.	.	.	.
Fvb7	12243681	12244209	gene38332	Intron9	Intron10	Exon11
Fvb2	22055979	22056508	gene35886	Intergenic	Exon1	Exon1
Fvb4	18050407	18050937	gene09874	Intergenic	UTR5	Exon2
Fvb5	12881343	12881872	gene10763	LastIntron	LastExon	Intergenic
Fvb1	12567449	12567976	gene20707	Exon13	Intron13	Intron13
Fvb7	11978006	11978534	gene38312	UTR3	UTR3	UTR3
Fvb3	10944439	10945380	gene31268	Intron3	LastIntron	LastIntron
Fvb7	1040385	1040915	gene26824	Exon5	Intron5	LastIntron
Fvb4	13945276	13945698	gene22476	Intron3	Intron3	Intron3
Fvb6	29043994	29044524	gene05692	LastIntron	LastIntron	LastIntron
Fvb6	38501812	38502342	gene01349	Exon6	Exon6	Exon6
Fvb2	13383086	13383616	gene23732	Exon2	Exon3	Intron3
Fvb7	17454928	17455458	gene38548	Exon6	LastIntron	LastExon
Fvb7	7223562	7223917	.	.	.	.
Fvb3	32579963	32580491	gene36518	Exon3	Intron3	Exon4
Fvb6	16504037	16504565	gene18066	LastIntron	LastExon	LastExon
Fvb6	37869165	37869694	.	.	.	.
Fvb4	29422570	29423099	gene04013	Intergenic	Intergenic	UTR5
Fvb4	29422570	29423099	gene04012	Intergenic	Exon1	Intron1
Fvb4	9003853	9004381	.	.	.	.
Fvb1	21645039	21645568	gene17946	Intergenic	UTR5	Exon2
Fvb1	7075817	7076346	gene14749	Exon4	LastIntron	LastIntron
Fvb5	10641414	10641942	.	.	.	.
Fvb5	23432078	23432605	gene26808	Intron13	UTR3	UTR3
Fvb5	5488107	5488444	.	.	.	.
Fvb7	19116473	19117610	gene21322	LastExon	LastExon	LastExon
Fvb1	5254566	5255089	gene12990	LastExon	LastExon	UTR3
Fvb7	7378310	7378839	gene03224	Intron14	Exon15	LastIntron
Fvb7	3985363	3985890	.	.	.	.
Fvb4	4466897	4467515	gene20730	Intergenic	UTR5	Exon1
Fvb2	1822654	1823181	gene25518	Intron2	Intron2	Intron3
Fvb6	32906164	32906694	gene23883	Intron3	Exon4	Exon4
Fvb6	7208226	7208756	.	.	.	.
Fvb2	24092780	24093569	gene02659	LastIntron	LastIntron	LastIntron
Fvb4	235997	236524	gene29879	Intron17	Intron17	Exon18
Fvb5	20986628	20987156	gene16077	Intron7	Intron7	Exon8
Fvb6	8129592	8130122	.	.	.	.
Fvb4	11991836	11992366	.	.	.	.
Fvb6	1759965	1760494	gene16540	LastIntron	LastIntron	LastExon
Fvb3	4877398	4878307	gene29771	UTR3	UTR3	Intergenic
Fvb7	16398449	16399348	gene23327	Intergenic	Intergenic	LastExon
Fvb6	28401295	28401825	gene05529	Exon3	Exon4	Exon5
Fvb4	1565618	1566148	gene29041	Exon2	Intron2	Intron2
Fvb6	12941980	12942509	gene21923	LastExon	LastExon	LastExon
Fvb4	22978367	22978897	.	.	.	.
Fvb3	12099996	12100526	gene03162	Intergenic	Exon1	LastIntron
Fvb5	19973437	19973967	.	.	.	.
Fvb2	26368290	26368816	gene08738	Intron14	Intron15	Exon17
Fvb5	1360992	1361520	gene37008	Intergenic	Exon1	Exon1
Fvb4	18344709	18345238	.	.	.	.
Fvb5	17895639	17896169	.	.	.	.
Fvb2	9028784	9029313	.	.	.	.
Fvb6	22522441	22522971	gene15714	LastExon	LastExon	LastExon
Fvb6	31945604	31946132	gene01138	Intron3	Intron4	Intron5
Fvb1	7243668	7244195	gene35391	Exon15	UTR3	UTR3
Fvb6	22249566	22250257	gene15963	LastIntron	LastExon	UTR3
Fvb6	19892601	19893126	gene17708	Exon1	Intron1	Intron2
Fvb6	18673010	18673539	gene00458	Intergenic	UTR5	LastExon
Fvb7	3593744	3594272	gene29478	Exon3	Exon4	Intron4
Fvb4	13579336	13580030	gene22422	Intergenic	UTR5	Exon2
Fvb5	8772530	8773059	gene25972	Intergenic	UTR5	Intron1
Fvb2	22423609	22424137	gene11670	LastExon	LastExon	Intergenic
Fvb3	32148262	32148789	.	.	.	.
Fvb5	4578154	4578684	gene06348	Exon2	Intron2	Intron3
Fvb2	28458456	28459242	gene15063	Intergenic	UTR5	LastExon
Fvb1	21330924	21331454	.	.	.	.
Fvb1	17744112	17744637	gene20555	Intergenic	UTR5	Intron1
Fvb3	5267291	5268329	gene02386	Exon5	Intron6	Intron6
Fvb6	251454	251987	gene16820	Exon5	Intron5	Exon6
Fvb1	15855879	15856377	gene31741	Exon5	Exon6	Intron6
Fvb1	21642381	21642911	.	.	.	.
Fvb5	20410411	20410940	gene11785	Intron15	Intron15	Intron15
Fvb6	1318237	1318511	gene16618	UTR3	Intergenic	Intergenic
Fvb3	1815744	1816276	.	.	.	.
Fvb3	12810640	12811170	.	.	.	.
Fvb2	25583326	25583853	gene09027	Intron18	Exon19	Exon20
Fvb2	17671243	17671772	gene08339	LastExon	LastExon	Intergenic
Fvb6	10456296	10457240	gene30291	Intron7	Exon9	LastIntron
Fvb3	10024876	10025495	gene10436	Intergenic	Exon1	Intron1
Fvb3	27033347	27033876	gene28226	Exon3	LastIntron	LastExon
Fvb4	20188164	20188692	.	.	.	.
Fvb3	30946151	30946984	gene36503	Exon3	Intron3	Intron3
Fvb6	24969575	24970104	gene25625	LastExon	LastExon	LastExon
Fvb2	27871769	27872561	gene15196	Intergenic	Intergenic	UTR5
Fvb4	2057487	2058645	gene32591	Intergenic	UTR3	Intergenic
Fvb6	30788963	30789489	gene28778	LastExon	Intergenic	Intergenic
Fvb6	7324926	7325454	gene18791	LastExon	LastExon	LastExon
Fvb4	27014966	27015496	gene03727	UTR3	Intergenic	Intergenic
Fvb2	552153	553694	gene26266	UTR3	UTR3	Intergenic
Fvb3	31180489	31181017	gene36505	LastExon	LastExon	Intergenic
Fvb3	1855394	1855924	gene30634	Exon8	LastIntron	LastExon
Fvb4	13498528	13499058	gene22278	Exon2	Intron2	LastIntron
Fvb5	19568998	19569789	gene11026	LastIntron	LastIntron	LastExon
Fvb5	22793885	22794412	.	.	.	.
Fvb6	33754483	33755013	gene10305	Intron6	Intron6	Intron6
Fvb2	21552454	21553120	gene35880	LastIntron	UTR3	Intergenic
Fvb2	19553739	19554269	gene27755	Exon1	LastIntron	LastExon
Fvb6	28722389	28722919	gene05370	Intron1	Intron1	Intron1
Fvb6	33450258	33450787	gene10258	Intergenic	Intergenic	Exon1
Fvb2	4054689	4055218	gene27609	Intron3	Intron3	Intron3
Fvb6	22984463	22984991	gene37734	LastExon	LastExon	UTR3
Fvb6	5884334	5884862	gene13882	Intron2	Intron2	Intron2
Fvb3	2543012	2543541	.	.	.	.
Fvb5	8884393	8884923	gene25948	Intergenic	UTR5	LastExon
Fvb1	16689324	16689598	gene16238	LastExon	LastExon	UTR3
Fvb1	20853419	20853948	gene30485	LastIntron	UTR5	LastExon
Fvb1	3810172	3810700	gene35310	Intron6	Intron7	Exon8
Fvb3	18140372	18140990	gene25394	Exon1	Exon1	Intron2
Fvb7	6332828	6333358	gene09157	Intron1	Exon2	Exon2
Fvb4	24724223	24724751	.	.	.	.
Fvb2	21823094	21823624	gene10989	Intron3	Exon4	Intron5
Fvb7	1245463	1245993	gene11989	LastExon	LastExon	LastExon
Fvb4	29645154	29645684	gene04058	UTR5	UTR5	Exon1
Fvb6	398647	399175	.	.	.	.
Fvb5	1321570	1322099	gene32461	Exon3	Intron3	Intron3
Fvb7	18935437	18935967	gene21288	Exon2	Exon3	Exon3
Fvb7	23195800	23196329	gene12411	Exon39	Intron40	Intron41
Fvb1	6116	6707	gene10171	LastIntron	UTR3	Intergenic
Fvb5	17882456	17882984	.	.	.	.
Fvb5	11425303	11426469	gene08870	Intron1	Exon2	LastExon
Fvb5	15156084	15156613	gene13715	Intron9	Exon10	Intron11
Fvb6	23709991	23710521	gene06017	Intron27	Exon28	Intron28
Fvb4	30099232	30099874	gene04139	Exon1	Exon1	Exon1
Fvb3	25678035	25678563	gene36389	Exon1	Exon1	Intron1
Fvb3	21982373	21982900	.	.	.	.
Fvb2	25308187	25308715	gene09075	LastExon	LastExon	LastExon
Fvb2	15593815	15594344	gene17593	Intergenic	LastExon	LastExon
Fvb6	3184058	3184587	gene22571	Intron1	Intron1	Exon2
Fvb3	4918076	4918605	gene29764	LastExon	UTR3	UTR3
Fvb2	14278920	14279449	gene17333	UTR5	UTR5	LastExon
Fvb2	16625472	16626002	.	.	.	.
Fvb6	37426075	37426604	gene27950	Intergenic	UTR5	Exon1
Fvb2	3880364	3880892	gene27581	Exon11	Exon11	Exon11
Fvb5	7372435	7372965	gene26208	UTR5	UTR5	Intron2
Fvb7	19964890	19965461	gene21199	Intron20	Exon22	Intron22
Fvb3	27841053	27841582	gene28077	Intergenic	UTR5	Intron1
Fvb6	5522016	5522543	gene13612	Intron1	Intron1	Exon2
Fvb7	2775592	2776121	gene14297	Exon7	Intron7	Intron7
Fvb2	5118173	5118703	gene07596	Intron5	Intron5	Exon7
Fvb2	17468669	17469197	gene08307	Intergenic	Exon1	LastIntron
Fvb4	29475846	29476428	gene04021	Intron1	Exon2	Intron2
Fvb4	3388649	3389047	gene11482	LastExon	LastExon	LastExon
Fvb5	16964503	16965032	gene29187	Intergenic	UTR5	UTR5
Fvb2	16375932	16376462	gene08187	Intron1	Exon2	Intron3
Fvb3	18488819	18489349	gene27206	Intron1	Exon2	Intron2
Fvb7	15329329	15329857	gene23463	Exon2	Intron2	Exon4
Fvb1	8560942	8561216	gene29372	Exon4	LastIntron	LastExon
Fvb3	23356011	23356541	.	.	.	.
Fvb4	26248833	26249363	gene03593	Intergenic	Intron1	Intron1
Fvb5	10140227	10140755	gene09363	Intergenic	Intergenic	Exon1
Fvb1	17780982	17781510	gene20562	Intron4	Intron4	Exon5
Fvb7	13152277	13152805	.	.	.	.
Fvb3	7377558	7378321	gene20021	Intron16	Intron16	Intron18
Fvb1	11840782	11841312	gene05562	Intron4	Exon5	Intron5
Fvb2	28301944	28302473	gene15096	UTR3	Intergenic	Intergenic
Fvb2	28301944	28302473	gene15097	LastExon	Intergenic	Intergenic
Fvb5	9991161	9991700	gene09391	LastExon	LastExon	LastExon
Fvb3	32120089	32120618	gene24734	LastIntron	UTR3	UTR3
Fvb7	274446	275777	gene26786	LastIntron	Intergenic	Intergenic
Fvb7	274446	275777	gene26785	LastExon	LastExon	Intergenic
Fvb7	3355052	3355582	gene29369	Intergenic	Exon1	Exon1
Fvb1	12921545	12922821	gene12346	Intron3	Intron4	Intron5
Fvb5	25599523	25600052	gene37415	UTR5	UTR5	Exon2
Fvb3	3635256	3635785	gene24885	Exon6	LastIntron	LastExon
Fvb6	21085020	21085294	gene15774	Exon1	Exon1	Exon1
Fvb2	9755221	9755742	gene01017	Exon3	Intron3	LastIntron
Fvb1	11786542	11787070	gene34873	LastExon	LastExon	Intergenic
Fvb2	19602063	19602593	gene27762	UTR5	Intron3	Exon5
Fvb3	2666496	2667024	gene36121	Exon8	Exon8	Exon8
Fvb2	21041902	21042432	gene11169	Intron5	Exon6	Exon7
Fvb4	27548937	27549465	gene36843	Intergenic	Exon1	Intron1
Fvb7	3317257	3317786	gene38127	LastExon	UTR3	Intergenic
Fvb3	20433955	20434484	.	.	.	.
Fvb5	11114661	11115187	gene08916	Intron9	Intron10	Intron10
Fvb4	15480648	15481178	.	.	.	.
Fvb6	852570	853098	gene16694	Intron4	Intron4	Intron5
Fvb3	1598832	1599362	gene24671	LastExon	LastExon	LastExon
Fvb4	10068875	10069405	gene29614	Intergenic	UTR5	Exon2
Fvb6	28384963	28385493	gene05527	Exon15	Intron15	Intron16
Fvb7	740980	741612	gene26973	Exon3	Exon3	LastIntron
Fvb2	10059851	10060377	.	.	.	.
Fvb5	8240967	8241497	gene37151	Intergenic	Intergenic	Intron1
Fvb5	9034917	9035446	gene37175	Exon1	Exon1	Exon1
Fvb5	8432046	8432576	gene26052	Exon1	Intron1	Intron1
Fvb6	16031324	16031854	.	.	.	.
Fvb2	16151616	16152463	gene17551	LastExon	LastExon	UTR3
Fvb2	14157083	14158202	gene17314	Exon1	Exon1	Exon1
Fvb6	13637773	13638301	gene37655	LastIntron	LastIntron	LastIntron
Fvb2	28733119	28733648	gene15012	UTR3	UTR3	UTR3
Fvb3	1523845	1524373	gene24649	UTR3	UTR3	Intergenic
Fvb6	27847288	27847818	gene05452	Exon1	UTR3	UTR3
Fvb7	5059726	5060256	gene00344	Intron1	Intron2	Intron3
Fvb4	1772908	1773534	gene29064	LastExon	UTR3	UTR3
Fvb5	5820467	5821177	gene01854	Exon1	Exon1	Exon1
Fvb1	2487019	2487547	.	.	.	.
Fvb1	3971888	3972418	gene12644	Intergenic	LastExon	LastExon
Fvb1	4135778	4136422	gene12682	Exon2	Intron2	Intron2
Fvb3	17471458	17471988	gene23539	Intron3	Exon4	Exon5
Fvb3	276292	276822	gene19812	Exon2	Exon3	Intron3
Fvb7	4022627	4023154	gene21441	Intron2	Intron3	Exon4
Fvb2	13716290	13717466	.	.	.	.
Fvb6	21010037	21010569	gene15764	Exon1	Exon1	Exon1
Fvb6	5449576	5450106	gene13626	Exon2	LastIntron	LastIntron
Fvb7	15649639	15650169	gene23265	UTR5	UTR5	UTR5
Fvb5	11140620	11141662	gene08914	Intergenic	Intron1	LastExon
Fvb6	37964133	37964661	gene26398	Exon1	Exon1	Exon1
Fvb2	19605240	19605905	gene27763	UTR5	UTR5	Exon3
Fvb5	11120931	11121615	gene08916	Exon2	Exon2	Exon2
Fvb2	15092581	15093111	gene17424	Exon1	Intron2	Intron3
Fvb5	8207893	8208167	gene25773	LastExon	LastExon	LastExon
Fvb1	14652131	14652658	.	.	.	.
Fvb2	3316784	3317313	gene35623	Intron4	Intron4	Intron5
Fvb5	20140417	20140947	gene37334	Intron8	Intron8	Intron9
Fvb2	99295	99824	gene26351	LastExon	LastExon	UTR3
Fvb3	8390914	8391640	gene19713	LastExon	LastExon	LastExon
Fvb1	3859407	3859936	gene35313	UTR3	UTR3	Intergenic
Fvb1	606907	607437	.	.	.	.
Fvb6	2727140	2728233	gene22350	Intergenic	Intergenic	LastIntron
Fvb5	26207410	26207940	gene12085	LastExon	LastExon	UTR3
Fvb6	22485038	22485568	gene15998	Intron3	Exon4	Intron5
Fvb5	16439315	16439845	gene31515	LastExon	LastExon	LastExon
Fvb2	2830176	2830706	gene27438	Exon1	Exon2	Exon2
Fvb4	7197954	7198482	gene17007	Intron1	Intron2	Intron3
Fvb3	13243968	13244496	.	.	.	.
Fvb2	14916411	14916940	gene17452	UTR5	UTR5	LastIntron
Fvb4	16080357	16080968	gene06145	Intergenic	Intergenic	Exon1
Fvb4	19299491	19300018	gene06701	Intergenic	UTR5	LastExon
Fvb2	17417488	17418043	gene08300	UTR3	UTR3	Intergenic
Fvb2	17417488	17418043	gene08299	UTR3	Intergenic	Intergenic
Fvb5	12981971	12982501	.	.	.	.
Fvb3	30748424	30748951	gene14186	UTR5	Intron3	Exon4
Fvb7	187636	188166	gene26779	LastExon	LastExon	Intergenic
Fvb4	24720192	24720722	gene07108	Exon2	Intron2	Exon3
Fvb7	15445211	15445745	gene23475	UTR3	UTR3	UTR3
Fvb6	16684539	16685067	.	.	.	.
Fvb3	27284403	27284928	gene28183	Exon2	Intron3	Intron4
Fvb4	32006027	32006553	.	.	.	.
Fvb2	15503456	15503986	gene17570	Intron5	Intron5	LastIntron
Fvb4	20645350	20645879	gene06823	Exon1	Intron1	Exon2
Fvb6	10730591	10731121	gene09578	Exon3	Intron3	Intron5
Fvb7	18561984	18562513	gene38575	Intergenic	UTR5	Exon1
Fvb6	34754356	34754883	.	.	.	.
Fvb7	15010435	15010797	gene23404	LastExon	UTR3	UTR3
Fvb6	12986111	12986640	.	.	.	.
Fvb4	25327561	25328091	.	.	.	.
Fvb4	28441970	28442499	gene36875	Exon12	Intron12	LastIntron
Fvb1	18346339	18347305	gene01920	UTR5	UTR5	UTR3
Fvb2	13852651	13853181	gene17215	LastIntron	LastExon	Intergenic
Fvb5	14077666	14078196	gene27697	Exon2	Intron3	Exon4
Fvb4	8750181	8750982	.	.	.	.
Fvb4	4418733	4419263	.	.	.	.
Fvb6	25040945	25041474	gene25644	LastExon	LastExon	LastExon
Fvb4	15681866	15682395	gene06513	Intron3	Intron3	Intron3
Fvb1	10483885	10484414	gene23997	Exon6	Exon6	Exon7
Fvb1	7525181	7525704	gene29582	Exon2	LastExon	LastExon
Fvb3	21723158	21723973	gene14792	Exon1	Intron2	Exon3
Fvb6	6980449	6980977	gene18851	UTR3	UTR3	UTR3
Fvb3	126135	126662	gene19849	UTR3	UTR3	Intron6
Fvb2	15432786	15433314	gene17378	Intergenic	UTR5	UTR5
Fvb7	18545821	18546348	gene20992	Exon21	Intron22	Exon24
Fvb5	2633325	2633853	gene32097	Intergenic	Exon1	Exon1
Fvb3	511826	512515	gene19759	Exon8	LastIntron	Intergenic
Fvb6	33944322	33944851	gene10339	Intergenic	Intergenic	UTR5
Fvb1	13427001	13427529	gene35472	Exon7	Intron7	Intron7
Fvb7	19795242	19795772	gene21169	Intron36	Exon37	Intron37
Fvb1	5690122	5690652	gene35352	Exon2	Exon3	Intron4
Fvb1	421537	422064	gene10088	Intron3	Exon4	Intron4
Fvb1	21254031	21254559	.	.	.	.
Fvb3	27946386	27946916	gene28063	LastExon	UTR3	UTR3
Fvb2	23788538	23789067	gene02711	Intergenic	Intergenic	UTR5
Fvb4	10520167	10521130	gene27900	Intron1	Exon2	UTR3
Fvb7	15663666	15664195	gene23267	Intergenic	Exon1	Intron1
Fvb3	5104222	5104748	gene29728	Intergenic	Intron1	Exon3
Fvb6	10131036	10131566	gene30241	Intron10	Exon11	Intron11
Fvb3	8087966	8088495	gene19899	Intron6	LastIntron	LastIntron
Fvb7	13267199	13267728	gene38395	LastExon	UTR3	UTR3
Fvb4	25477543	25478073	gene07233	Exon4	Exon4	Exon4
Fvb6	91908	92364	gene21529	Intergenic	Intergenic	UTR5
Fvb6	91908	92364	gene21530	Intergenic	UTR5	Exon2
Fvb2	8787200	8787730	gene31965	Exon1	Exon1	Exon1
Fvb3	18741215	18742141	gene36318	Intron4	Intron5	Intron7
Fvb3	32437430	32437960	gene34055	Intergenic	LastExon	LastExon
Fvb6	11669851	11670466	.	.	.	.
Fvb7	6936338	6936772	gene07453	LastExon	LastExon	UTR3
Fvb3	11449	11977	gene36060	Intron3	Exon4	Intron4
Fvb2	13597555	13598085	gene17167	Exon1	Exon1	Exon1
Fvb2	1017458	1017987	gene22837	UTR5	UTR3	UTR3
Fvb5	26138665	26139692	gene12097	Intergenic	Intron1	Exon3
Fvb6	32351707	32352237	gene37883	Exon8	Exon8	LastExon
Fvb7	15392358	15392888	gene23471	Intron1	Exon2	Exon3
Fvb6	25473948	25474477	gene37772	UTR3	UTR3	UTR3
Fvb1	3832690	3833220	.	.	.	.
Fvb2	20801225	20801755	gene11124	Intergenic	LastExon	LastExon
Fvb6	1113396	1113987	gene37489	LastIntron	LastIntron	LastIntron
Fvb6	36817659	36818189	gene28415	Intron7	Intron7	Exon8
Fvb2	7302359	7302886	gene25272	Intron1	Intron2	Intron2
Fvb3	12948700	12949229	gene03414	Intergenic	Intergenic	Exon1
Fvb3	21457302	21457683	gene14825	Exon6	Exon6	Intron6
Fvb2	19932630	19933160	gene24937	Intergenic	Intergenic	LastExon
Fvb4	32013613	32014139	gene00855	Intron5	Intron5	Intron5
Fvb7	1889740	1890270	.	.	.	.
Fvb1	22212780	22213287	gene25355	Exon1	LastExon	LastExon
Fvb6	7330185	7330713	gene18790	Intergenic	UTR5	Exon1
Fvb1	1502615	1503142	.	.	.	.
Fvb4	29549521	29550047	gene04038	Intron2	Intron3	Intron3
Fvb7	2999102	2999632	gene14330	UTR3	UTR3	UTR3
Fvb5	7000233	7000762	gene25159	UTR5	UTR5	Intron1
Fvb5	11586479	11586753	.	.	.	.
Fvb7	3195713	3196243	.	.	.	.
Fvb6	32222396	32222925	gene37877	Intron10	Exon11	Intron12
Fvb7	21792787	21793316	gene13145	Exon14	Exon15	LastExon
Fvb5	208109	208639	gene32249	Intron7	Intron8	Intron8
Fvb3	10862776	10863459	gene31262	Intergenic	UTR5	Intron1
Fvb2	24544841	24545975	gene35939	LastExon	UTR3	UTR3
Fvb4	32122260	32122787	gene00832	Exon1	Exon1	Intron1
Fvb2	24394561	24395150	gene02598	Intron1	Intron2	Exon3
Fvb2	11524177	11524706	gene31170	Intergenic	UTR5	LastIntron
Fvb5	11972425	11972951	.	.	.	.
Fvb2	8549243	8549770	.	.	.	.
Fvb6	14855156	14855685	.	.	.	.
Fvb6	36689083	36689613	gene28390	Intron11	Exon12	LastIntron
Fvb4	4944420	4944950	.	.	.	.
Fvb1	11455968	11456498	gene05584	Intron5	Exon6	Exon6
Fvb6	9594288	9594816	gene30104	Exon9	Exon10	LastIntron
Fvb7	21373461	21373989	.	.	.	.
Fvb2	4990504	4991032	gene07394	Intron16	Intron16	Exon17
Fvb2	22952989	22954070	gene01052	UTR3	Intergenic	Intergenic
Fvb5	10609094	10609622	gene09283	LastExon	LastExon	LastExon
Fvb4	27982557	27983085	gene04516	LastExon	LastExon	LastExon
Fvb4	32106316	32106845	gene36956	Intron5	Exon7	LastIntron
Fvb2	25268313	25268861	gene09085	LastExon	UTR3	Intergenic
Fvb6	781748	782278	gene16707	Intron8	Exon10	Exon11
Fvb5	1124102	1125235	gene32425	Intron2	LastExon	Intergenic
Fvb5	1124102	1125235	gene32426	LastExon	Intergenic	Intergenic
Fvb2	9345829	9346357	.	.	.	.
Fvb6	3783059	3783333	gene37539	Exon7	Exon8	Intron8
Fvb4	29790440	29790714	gene04076	Intron4	Exon5	Intron5
Fvb6	35795733	35796263	gene01250	LastIntron	LastIntron	LastIntron
Fvb1	10058525	10059055	.	.	.	.
Fvb4	29159079	29159605	gene04743	Exon4	Intron5	LastIntron
Fvb2	4029994	4030518	gene27606	Intron1	Intron2	Intron3
Fvb5	12828240	12828770	.	.	.	.
Fvb3	14093518	14094047	gene27027	Intron1	Intron1	Intron1
Fvb4	30817401	30817928	gene00638	UTR3	UTR3	Intergenic
Fvb3	16070227	16070757	gene28553	Intergenic	UTR5	Exon2
Fvb3	17457289	17457818	.	.	.	.
Fvb7	17652013	17652543	gene26334	LastIntron	LastExon	LastExon
Fvb4	16474963	16475493	.	.	.	.
Fvb5	2234454	2234981	gene32017	Exon1	Intron2	Intron2
Fvb1	20780208	20780738	.	.	.	.
Fvb2	7264106	7264635	gene25264	UTR5	LastIntron	LastIntron
Fvb1	1541093	1541621	.	.	.	.
Fvb1	3615962	3616490	gene35305	Exon4	Intron4	Intron4
FvbUn	736065	736591	gene21762	LastExon	LastExon	Intergenic
Fvb3	19033647	19034176	gene27272	Intron5	Exon7	Exon8
Fvb5	20343045	20343962	gene11774	Exon1	Intron2	Intron3
Fvb4	4921984	4922509	.	.	.	.
Fvb7	17514259	17514788	gene26494	Exon1	Exon1	Exon1
Fvb4	6545328	6546017	gene16978	UTR5	Intron1	Intron1
Fvb3	27249231	27249759	gene28189	Intron6	Exon8	Exon9
Fvb6	36993309	36993835	gene28449	UTR3	UTR3	UTR3
Fvb2	4796763	4797292	.	.	.	.
Fvb6	38095392	38095922	gene25920	UTR3	Intergenic	Intergenic
Fvb6	38095392	38095922	gene25919	LastExon	Intergenic	Intergenic
Fvb3	29362341	29362870	gene01456	Intron17	Intron17	Intron18
Fvb7	17166881	17167411	.	.	.	.
Fvb5	14068885	14069414	gene27696	Intron3	Intron4	Intron4
Fvb1	6795075	6795605	gene14941	Exon2	Intron3	Intron4
Fvb6	3163205	3163734	.	.	.	.
Fvb5	17828249	17828776	.	.	.	.
Fvb7	5530962	5531492	gene23626	Intron1	Intron2	Intron2
Fvb6	35586346	35586874	gene03815	LastExon	LastExon	LastExon
Fvb6	5115671	5116199	.	.	.	.
Fvb5	13932276	13932806	gene27677	Intergenic	Exon1	Intron1
Fvb7	10985771	10986300	gene38243	LastIntron	LastExon	LastExon
Fvb4	19447740	19448269	.	.	.	.
Fvb5	11703659	11704290	gene10680	Intergenic	UTR5	Exon1
Fvb2	8754014	8754853	gene31961	Exon8	Exon8	Exon8
Fvb1	18664167	18664696	gene20261	Intron1	Exon2	Intron2
Fvb6	34252318	34252847	gene04197	Exon1	Exon1	Intron2
Fvb7	3585047	3585576	gene29476	Intron9	Exon10	Intron11
Fvb6	31063366	31063896	.	.	.	.
Fvb3	7275843	7276373	gene20035	Intron14	Exon15	Intron15
Fvb5	8476325	8476853	.	.	.	.
Fvb6	3419679	3420205	gene22522	Exon1	Exon2	LastIntron
Fvb7	15525644	15526171	gene23186	Intron8	Exon9	Exon10
Fvb6	26652261	26652773	gene07497	Exon13	Intron13	Exon15
Fvb7	4862794	4863611	.	.	.	.
Fvb6	21868736	21869712	gene15834	Intron28	Exon30	Exon32
Fvb5	26458484	26459012	.	.	.	.
Fvb5	23475711	23476051	gene37377	LastIntron	LastIntron	LastIntron
Fvb7	21976182	21976711	gene13108	LastExon	UTR3	UTR3
Fvb1	18630670	18631196	gene20255	Intergenic	UTR5	Intergenic
Fvb3	25816070	25816598	gene07993	Intergenic	Exon1	LastIntron
Fvb3	4781411	4782020	gene29792	UTR3	UTR3	Intergenic
Fvb7	3512026	3512554	gene29467	Intergenic	Intergenic	Exon1
Fvb6	12040959	12041488	gene09815	LastIntron	LastExon	LastExon
Fvb5	3833774	3834302	gene09990	LastExon	LastExon	LastExon
Fvb7	12048216	12048744	gene19042	UTR5	UTR5	Intron1
Fvb3	21099286	21099816	gene15347	LastIntron	LastIntron	LastIntron
Fvb1	6403177	6403705	gene14623	LastExon	LastExon	Intergenic
Fvb7	3674547	3675531	.	.	.	.
Fvb4	4528244	4528773	.	.	.	.
Fvb1	15377510	15378038	.	.	.	.
Fvb6	23800393	23800938	gene37746	UTR5	UTR5	Intron1
Fvb2	22437193	22437721	gene11675	LastIntron	LastIntron	LastIntron
Fvb2	22437193	22437721	gene11673	UTR3	Intergenic	Intergenic
Fvb5	28347064	28347593	gene31321	Exon1	Exon1	LastIntron
Fvb1	9665222	9665752	gene24053	Exon5	Intron5	Intron6
Fvb1	6764148	6764982	gene14932	LastExon	LastExon	LastExon
Fvb1	8695561	8696090	gene24158	Intron2	Intron3	Exon5
Fvb5	2150233	2151059	gene32006	Intergenic	UTR5	Intron1
Fvb1	14325364	14325893	gene24485	Exon3	Exon3	Intron3
Fvb2	10854522	10855049	gene01721	LastIntron	UTR3	UTR3
Fvb3	19783911	19784475	gene36329	UTR5	Exon2	Intron3
Fvb1	2542402	2542932	.	.	.	.
Fvb7	15653772	15654302	gene23265	UTR3	UTR3	Intergenic
Fvb5	17290301	17290828	gene29145	Exon1	Exon2	Exon3
Fvb7	3767050	3767672	gene29499	UTR5	UTR5	Intron1
Fvb5	24575093	24575621	gene27104	Intron10	Intron10	Intron11
Fvb4	27416889	27417419	.	.	.	.
Fvb3	2672227	2672785	gene36122	LastExon	LastExon	UTR3
Fvb5	9693931	9694580	gene09448	Exon1	Exon1	Exon1
Fvb5	21758345	21758875	gene01928	Intron3	Intron3	Intron4
Fvb2	17476051	17476579	gene08310	LastIntron	UTR3	Intergenic
Fvb4	15310885	15311362	gene06580	LastIntron	UTR3	UTR3
Fvb3	32991161	32991691	.	.	.	.
Fvb7	13261932	13262462	gene18919	Intron5	Intron5	Intron6
Fvb5	15829294	15829830	gene14041	Intron8	Intron9	Intron9
Fvb5	22620546	22621074	gene37360	Exon4	LastIntron	LastExon
Fvb4	15885602	15886130	.	.	.	.
Fvb6	32085577	32086103	.	.	.	.
Fvb5	10702217	10702746	gene09171	Intron2	Intron2	Intron2
Fvb1	5924756	5925286	gene14534	Exon3	Intron4	Exon5
Fvb6	31972975	31973504	gene37870	UTR5	UTR5	Intron1
Fvb6	583087	583616	gene16747	Exon1	Exon1	Exon1
Fvb4	13807248	13808122	gene34185	Intron1	Intron2	Intron2
Fvb2	8700332	8700862	gene35677	Exon3	Intron3	Intron3
Fvb5	12935864	12936383	gene37236	Intron2	Intron3	Exon4
Fvb1	9437216	9437746	gene24089	Exon6	Exon7	Exon8
FvbUn	1674691	1675220	gene08444	LastExon	UTR3	Intergenic
Fvb1	12974476	12975005	.	.	.	.
Fvb6	21303942	21304471	gene15873	Intergenic	UTR5	Intron1
Fvb1	16469388	16469918	gene16111	Intergenic	Intron1	Exon2
Fvb4	14130376	14130905	.	.	.	.
Fvb4	30973222	30973751	gene36927	Intron3	Exon4	Intron5
Fvb6	32658665	32659194	gene23933	LastExon	LastExon	UTR3
Fvb6	9986568	9987094	gene30162	LastExon	LastExon	UTR3
Fvb3	31353860	31354388	.	.	.	.
Fvb1	21163387	21163914	gene35559	Intergenic	Intergenic	Exon1
Fvb4	4585501	4586047	gene36569	LastExon	UTR3	UTR3
Fvb6	25030592	25031114	gene25646	Intron13	Exon14	Exon15
Fvb6	37708924	37709452	gene38054	Intron5	Exon6	Exon7
Fvb7	9351780	9352310	gene04890	Intergenic	UTR5	Intron2
Fvb7	8628186	8628713	gene03951	Intergenic	UTR5	Exon1
Fvb1	12223501	12224030	.	.	.	.
Fvb6	21788589	21789114	gene15823	Intergenic	Intergenic	Exon1
Fvb6	5953577	5954104	gene13866	Exon5	Exon6	Exon6
Fvb2	26978630	26979160	gene08620	Exon2	Exon2	Intron2
Fvb7	13068582	13069407	gene38385	Exon4	Exon5	Intron5
Fvb4	17699809	17700342	gene09775	Intron7	Exon9	LastIntron
Fvb2	17584297	17584827	.	.	.	.
Fvb1	4196270	4196797	gene12696	Intergenic	Intergenic	Intron1
Fvb2	730083	730613	.	.	.	.
Fvb4	15068565	15069379	gene06622	Intergenic	UTR5	Intron1
Fvb6	16921010	16921345	gene18033	Exon1	Intron1	Intron1
Fvb3	13942501	13943031	gene03571	Intergenic	Exon1	Intron1
Fvb1	8706032	8706784	gene24160	LastIntron	UTR3	Intergenic
Fvb4	17092013	17092541	gene05896	Intergenic	Intron1	Intron1
Fvb4	32404604	32405134	gene00779	Intron10	Exon11	LastIntron
Fvb7	21791197	21791727	gene13145	Intron7	Exon8	Intron9
Fvb2	20214405	20215040	gene10571	Intergenic	Exon1	LastIntron
Fvb6	6193465	6193992	gene13820	Intergenic	Intergenic	UTR5
Fvb3	31123793	31124323	gene24411	Intron28	Intron29	Intron29
Fvb2	23220858	23221382	gene15458	Exon1	Intron1	Intron1
Fvb1	8494277	8494805	.	.	.	.
Fvb7	11596388	11596916	gene38283	Intron1	Exon2	Exon3
Fvb6	38167274	38167712	.	.	.	.
Fvb1	16627381	16627910	gene16231	Intergenic	Exon1	Exon1
Fvb5	2411417	2411947	gene32052	Intergenic	UTR5	UTR5
Fvb7	23538546	23539076	gene12557	Intron3	LastIntron	Intergenic
Fvb4	28887587	28888187	gene04694	Exon2	Exon3	LastIntron
Fvb6	10851471	10851981	gene09642	UTR5	UTR5	LastExon
Fvb7	17156183	17156713	.	.	.	.
Fvb2	20020787	20021316	gene24918	Exon5	Intron5	Exon6
Fvb6	19955929	19956459	gene17717	LastIntron	LastIntron	LastExon
Fvb5	2077153	2077489	gene31993	LastIntron	LastIntron	LastExon
Fvb7	12142349	12142878	.	.	.	.
Fvb3	4998521	4999255	gene29748	Intergenic	Intron1	Intron3
Fvb6	1325645	1326172	gene16615	Exon4	LastIntron	LastExon
Fvb4	8019538	8020068	.	.	.	.
Fvb3	724723	725333	gene19502	Intron5	Exon6	Exon7
Fvb5	28881927	28882454	gene02313	Intergenic	UTR5	LastExon
Fvb1	20669033	20669563	.	.	.	.
Fvb6	12612381	12612909	gene21587	Intron19	Exon20	LastIntron
Fvb7	6956079	6956603	.	.	.	.
Fvb1	3385351	3386022	gene11332	Exon2	Exon2	LastIntron
Fvb7	3251234	3251763	gene14210	Exon3	Exon3	Intron4
Fvb5	8939344	8939872	gene25934	LastIntron	LastExon	LastExon
Fvb1	3459320	3459845	gene35299	Exon1	Intron1	Exon2
Fvb6	38600783	38601311	gene01370	Intergenic	UTR5	UTR5
Fvb2	21514124	21514653	.	.	.	.
Fvb6	26670883	26671411	gene07502	Intergenic	UTR5	Intron1
Fvb6	26670883	26671411	gene07501	Intergenic	Intergenic	Exon1
Fvb1	284864	285391	gene35246	Exon7	Intron7	Exon9
Fvb6	15932716	15933245	.	.	.	.
Fvb4	16937453	16937983	.	.	.	.
Fvb4	29126446	29126972	gene04737	Intron1	Intron1	Exon2
Fvb1	19024459	19025045	gene21130	Intron1	Exon3	Intron4
Fvb5	24887605	24888135	.	.	.	.
Fvb2	24799044	24799574	gene00186	UTR5	UTR5	Exon1
Fvb7	16330584	16331113	.	.	.	.
Fvb5	24916021	24916550	.	.	.	.
Fvb7	8499244	8499772	gene03923	Intron4	Intron5	Exon7
Fvb1	5853691	5854221	gene14517	Intron9	Intron10	Intron10
Fvb6	15211441	15211971	gene15549	Intron10	Intron10	Intron11
Fvb4	9266067	9266569	gene21688	Exon12	Intron12	Intron12
Fvb1	22063971	22064497	.	.	.	.
Fvb6	8714353	8714883	gene18219	Intron19	Intron19	LastIntron
Fvb6	26972079	26972607	.	.	.	.
Fvb5	15927500	15928028	gene02193	UTR5	Exon1	Exon1
Fvb2	19598626	19599155	gene27760	Intergenic	UTR5	LastExon
Fvb3	32609366	32609896	gene24810	Intron2	Intron3	Intron4
Fvb3	31967917	31968446	gene36514	Intergenic	LastExon	LastExon
Fvb2	10216305	10216833	.	.	.	.
Fvb1	3743616	3744145	gene11412	Exon1	Exon1	Intron1
Fvb2	12808765	12809295	gene21865	Intron3	Intron4	Intron5
Fvb1	5706051	5707018	gene35354	Intron1	Exon2	LastIntron
Fvb1	3861484	3862198	gene35313	Intergenic	Intergenic	UTR5
Fvb6	590043	590570	gene37473	LastExon	LastExon	LastExon
Fvb4	30435725	30436254	gene06270	Intergenic	UTR5	Exon1
Fvb2	11687332	11687862	gene31186	Intron8	Intron8	Intron9
Fvb7	7997161	7997691	gene03061	LastExon	LastExon	UTR3
Fvb4	28196370	28196900	gene36863	Intron2	Exon3	LastExon
Fvb5	11159614	11160766	gene08910	Intron9	Intron10	LastExon
Fvb2	3702040	3702570	gene27553	Intron4	Exon6	LastIntron
Fvb3	510654	511184	gene19759	Intron5	Intron5	Exon6
Fvb6	20035080	20035606	gene17728	Intron18	Exon19	Intron20
FvbUn	1151235	1151765	gene22048	LastExon	LastExon	LastExon
Fvb6	7021101	7021572	gene18842	LastExon	UTR3	Intergenic
Fvb5	9244088	9245008	gene37184	Exon1	Intron1	Exon3
FvbUn	1296862	1297392	.	.	.	.
Fvb6	36661683	36662212	gene28385	Intron4	Exon5	Exon6
Fvb4	28483364	28483894	gene04597	Exon1	Exon1	Exon1
Fvb6	2061945	2062474	gene16465	Exon1	Exon1	Intron1
Fvb3	19281077	19281605	gene27321	Exon18	Intron18	Exon19
Fvb6	22671677	22672203	gene15733	Intron1	Intron1	Exon2
Fvb6	3816484	3817014	gene22201	LastExon	LastExon	LastExon
Fvb2	25495815	25496796	gene09044	Intergenic	Intergenic	Intron1
Fvb5	18255053	18255582	gene29082	Intergenic	Intergenic	UTR5
Fvb6	33517308	33517836	.	.	.	.
Fvb5	23872529	23872986	gene26835	LastExon	LastExon	LastExon
Fvb1	11601687	11602215	gene05605	Intergenic	Intergenic	UTR5
Fvb2	21209447	21209976	gene11195	Intron6	Exon8	Intron8
Fvb6	1039000	1039530	.	.	.	.
Fvb3	14911796	14912324	gene23150	Intron2	Exon3	Intron3
Fvb2	7891893	7892423	gene20366	Intron23	Exon24	Intron24
Fvb6	10169179	10169709	gene30247	Intergenic	UTR5	LastExon
Fvb2	26436751	26437281	gene08725	LastExon	UTR3	UTR3
Fvb6	9586871	9587399	gene30102	Exon1	Exon1	LastIntron
Fvb4	8338571	8339099	gene17159	Intron8	Exon9	Intron9
Fvb2	25159715	25160015	gene09110	Intron1	Exon2	LastExon
Fvb6	5795668	5796197	gene13555	Exon1	Exon1	Exon2
Fvb2	25426175	25426705	gene35960	Exon8	LastIntron	LastExon
Fvb3	2037570	2038098	gene30734	LastExon	LastExon	LastExon
Fvb6	15562257	15562787	gene02466	Intron14	Intron14	Intron15
Fvb3	24472895	24473423	.	.	.	.
Fvb5	8549233	8549715	gene37166	Intergenic	UTR5	UTR5
Fvb6	11116451	11116980	gene09724	Exon1	Exon2	Intron2
Fvb3	21171943	21172680	.	.	.	.
Fvb5	7209422	7209948	gene26236	LastIntron	Intergenic	Intergenic
Fvb4	26484930	26485459	gene36815	UTR5	UTR5	Intron1
Fvb2	27502892	27503422	gene08502	Intron3	Exon4	Exon5
Fvb5	5120171	5120700	gene06451	LastIntron	LastIntron	UTR3
Fvb6	30269398	30269937	gene28701	Exon1	Exon1	Exon1
Fvb2	13112735	13113265	.	.	.	.
Fvb6	23803281	23804105	gene37746	Intron3	Intron4	Intron4
Fvb7	21303150	21303678	.	.	.	.
Fvb4	22087729	22088256	gene34776	LastIntron	LastExon	LastExon
Fvb5	29134821	29135667	gene37460	LastIntron	UTR3	Intergenic
Fvb5	7450018	7450546	gene26189	Exon6	Exon6	LastIntron
Fvb4	28692759	28693435	gene04650	LastExon	Intergenic	Intergenic
Fvb4	28692759	28693435	gene04649	LastIntron	LastExon	Intergenic
Fvb1	20620565	20621094	.	.	.	.
Fvb4	14855282	14855812	.	.	.	.
Fvb6	33720461	33721268	gene37930	Exon9	LastIntron	LastExon
Fvb4	4881011	4881540	.	.	.	.
Fvb1	10312686	10313215	gene35443	Exon1	Exon1	Exon1
Fvb3	18294373	18294900	gene25413	Intron2	Intron3	Intron4
Fvb4	26375578	26376107	.	.	.	.
Fvb4	32249956	32250486	gene00811	Exon3	Exon3	Exon3
Fvb6	21260350	21260880	gene15867	Exon1	Intron2	LastIntron
Fvb6	7157707	7158236	gene18816	LastExon	LastExon	LastExon
Fvb2	18291555	18292085	gene20276	LastExon	UTR3	UTR3
Fvb5	14883362	14884022	gene37258	LastIntron	UTR3	UTR3
Fvb5	5767395	5767924	.	.	.	.
Fvb7	22811332	22811859	gene12772	Intergenic	Intergenic	Exon1
Fvb4	24110581	24111111	.	.	.	.
Fvb1	8136327	8136856	gene35404	Exon3	Exon3	Exon3
Fvb4	1586883	1587412	.	.	.	.
Fvb5	17403747	17404275	gene37290	Intergenic	UTR5	Exon3
Fvb3	3873155	3874363	gene24848	Intergenic	LastIntron	UTR3
Fvb2	27290758	27291286	gene08548	UTR5	UTR5	Exon1
Fvb6	15166205	15166735	gene37676	Intron5	Intron6	Intron6
Fvb6	22125578	22126101	.	.	.	.
Fvb1	8137189	8137719	gene35404	UTR5	Exon2	Exon3
Fvb6	12198069	12198834	gene00946	UTR3	Intergenic	Intergenic
Fvb2	27539015	27540057	gene08496	LastExon	LastExon	Intergenic
Fvb1	4756972	4757502	gene12911	Intron1	Intron1	Intron1
Fvb1	22730387	22730916	gene07836	Exon6	Intron6	Exon7
Fvb2	3324407	3324936	gene35624	Intergenic	Exon1	Intron1
Fvb3	17353618	17354147	.	.	.	.
Fvb2	15921391	15921920	gene17514	Exon4	Intron5	Intron6
Fvb3	31851368	31852247	gene36511	Intron15	Intron17	LastExon
Fvb4	5252028	5252556	gene36582	Intron6	Intron6	Intron6
Fvb2	27484368	27484896	.	.	.	.
Fvb7	7232115	7232642	.	.	.	.
Fvb3	20975288	20975817	gene36340	Intron1	Intron1	Intron1
Fvb6	30968343	30968873	.	.	.	.
Fvb3	19137264	19137793	gene27291	Intron4	Exon5	Exon5
Fvb4	22048238	22048766	gene05067	UTR3	Intergenic	Intergenic
Fvb7	19962772	19963301	gene21199	Exon16	Intron16	Intron16
Fvb1	9879952	9880717	gene23827	LastExon	LastExon	LastExon
Fvb7	4983206	4983762	gene00357	UTR3	UTR3	Intergenic
Fvb7	7177550	7178078	gene03245	Intergenic	Intergenic	LastIntron
Fvb2	6840385	6840914	.	.	.	.
Fvb7	5692210	5692740	gene23602	Intron2	Exon4	LastIntron
Fvb7	6771649	6772179	gene09272	Intron3	Intron4	Intron4
Fvb6	2262243	2262772	gene16424	Intergenic	UTR5	Intron1
Fvb4	2033386	2033913	gene32586	Intron15	Intron16	Intron17
Fvb4	6279856	6280383	.	.	.	.
Fvb7	5738642	5739171	.	.	.	.
Fvb5	15335975	15336559	gene13735	LastExon	LastExon	Intergenic
Fvb6	36510813	36511341	gene28358	UTR5	Exon2	Exon2
Fvb5	6817550	6818091	gene25123	Exon12	UTR3	UTR3
[truncated: 6,843 more rows]
