# Supplementary material for: N6-methyladenosine RNA modification regulates strawberry fruit ripening in an ABA-dependent manner
Source: Genome Biol. 2021 Jun 3;22:168. doi: 10.1186/s13059-021-02385-0 (PMC8173835; doi:10.1186/s13059-021-02385-0)
Supplement: Supplementary file 20 — Additional file 20: Table S19. Confident m6A peaks identified by three independent m6A-seq experiments in the MTA RNAi fruits. [file 13059_2021_2385_MOESM20_ESM.xlsx]

## Sheet: Table S19
Table S19. Confident m6A peaks identified by three independent m6A-seq experiments in the MTA RNAi fruits.
Chromosome	Peak Start	Peak End	Overlaped gene ID	Overlap_Begin	Overlap_Center	Overlap_End
Fvb2	13396934	13397686	gene23733	LastIntron	LastExon	UTR3
Fvb2	178785	179271	gene26365	LastExon	LastExon	Intergenic
Fvb3	20638594	20639015	gene07657	LastExon	LastExon	Intergenic
Fvb5	14828666	14829033	gene13668	UTR3	Intergenic	Intergenic
Fvb5	14828666	14829033	gene13669	UTR3	UTR3	Intergenic
Fvb6	701435	701958	gene16720	LastIntron	UTR3	UTR3
Fvb2	14576602	14577050	gene17130	LastExon	UTR3	UTR3
Fvb5	28047418	28047878	gene22077	UTR3	UTR3	UTR3
Fvb5	10776895	10777169	gene08977	LastExon	UTR3	UTR3
Fvb4	13380724	13381010	.	.	.	.
Fvb5	16188892	16189255	gene02230	UTR3	UTR3	UTR3
Fvb7	8646385	8646708	gene03955	LastExon	UTR3	Intergenic
Fvb3	24483	24980	gene19871	LastIntron	UTR3	Intergenic
Fvb7	17153888	17154188	.	.	.	.
Fvb3	20317575	20318129	gene07693	UTR3	UTR3	Intergenic
Fvb6	88983	89317	gene21528	LastExon	LastExon	Intergenic
Fvb7	23531200	23531533	gene12559	LastExon	Intergenic	Intergenic
Fvb6	26666667	26666995	gene07500	LastExon	LastExon	UTR3
Fvb2	24544260	24544639	gene02562	LastIntron	UTR3	Intergenic
Fvb2	24544260	24544639	gene35939	UTR3	Intergenic	Intergenic
Fvb1	1942351	1942781	gene35283	LastIntron	Intergenic	Intergenic
Fvb3	13118527	13118902	gene36285	LastIntron	UTR3	UTR3
Fvb6	15292116	15292504	gene02431	LastExon	UTR3	UTR3
Fvb1	13547108	13547481	gene31685	LastExon	LastExon	Intergenic
Fvb2	24833400	24833853	gene00192	LastExon	UTR3	Intergenic
Fvb1	6547788	6548204	gene14887	UTR3	UTR3	UTR3
Fvb6	22051367	22051722	gene15931	LastExon	UTR3	Intergenic
Fvb5	17672000	17672314	gene29283	UTR3	UTR3	Intergenic
Fvb1	7814914	7815355	gene29524	UTR3	Intergenic	Intergenic
Fvb1	7814914	7815355	gene29523	LastExon	Intergenic	Intergenic
Fvb3	11505238	11505614	gene03303	LastExon	LastExon	UTR3
Fvb5	26263494	26263973	gene12077	LastIntron	UTR3	UTR3
Fvb4	8281039	8281379	gene17149	UTR3	UTR3	UTR3
Fvb5	10491842	10492282	gene09302	LastExon	UTR3	Intergenic
Fvb1	5945098	5945839	gene14540	UTR3	UTR3	UTR3
Fvb1	5945098	5945839	gene14541	UTR3	UTR3	Intergenic
Fvb3	2892965	2893327	gene30394	LastExon	LastExon	UTR3
Fvb3	4542908	4543365	gene29658	LastIntron	UTR3	Intergenic
Fvb7	21679599	21679954	gene13170	LastExon	Intergenic	Intergenic
Fvb5	9959766	9960076	gene09397	LastExon	UTR3	UTR3
Fvb6	41410	41869	gene21518	LastExon	LastExon	UTR3
Fvb6	32693882	32694301	.	.	.	.
Fvb6	42029	42951	gene21519	Exon11	LastIntron	UTR3
Fvb2	26932420	26932694	gene08631	LastExon	UTR3	UTR3
Fvb2	26932420	26932694	gene08632	UTR3	Intergenic	Intergenic
Fvb5	25164505	25164890	.	.	.	.
Fvb4	9846437	9846800	.	.	.	.
Fvb4	32246584	32247034	gene36963	LastExon	LastExon	UTR3
Fvb5	7984981	7985535	gene26083	LastIntron	Intergenic	Intergenic
Fvb5	7984981	7985535	gene26084	UTR3	Intergenic	Intergenic
Fvb3	28269945	28270250	gene28822	LastExon	LastExon	UTR3
Fvb5	28716266	28716829	gene02285	LastExon	Intergenic	Intergenic
Fvb6	20185508	20186070	gene17748	LastIntron	LastExon	UTR3
Fvb3	32669478	32669896	gene24823	UTR3	UTR3	UTR3
Fvb7	1854267	1854820	gene38112	LastExon	UTR3	UTR3
Fvb6	28690898	28691338	.	.	.	.
Fvb6	29552931	29553340	gene21605	LastExon	Intergenic	Intergenic
Fvb7	1285913	1286364	gene11982	LastExon	Intergenic	Intergenic
Fvb3	3591267	3592049	gene24896	LastIntron	LastExon	Intergenic
Fvb3	3591267	3592049	gene24895	LastExon	Intergenic	Intergenic
Fvb6	32250269	32250606	gene37881	UTR3	UTR3	Intergenic
Fvb6	32250269	32250606	gene01235	LastExon	UTR3	Intergenic
Fvb5	13090638	13091276	gene10790	LastIntron	LastExon	Intergenic
Fvb1	22337838	22338488	gene25463	LastExon	LastExon	UTR3
Fvb1	5432419	5432708	gene13023	UTR3	UTR3	UTR3
Fvb1	10698072	10698488	gene05725	UTR3	Intergenic	Intergenic
Fvb1	10698072	10698488	gene05724	LastIntron	LastExon	UTR3
Fvb7	11579967	11580618	gene38279	LastExon	LastExon	Intergenic
Fvb7	11579967	11580618	gene38280	LastExon	Intergenic	Intergenic
Fvb2	20498916	20499201	gene10625	LastExon	LastExon	Intergenic
Fvb7	22541971	22542319	gene12830	UTR3	UTR3	UTR3
Fvb2	21330443	21330917	.	.	.	.
Fvb4	8793616	8793919	gene24250	LastExon	LastExon	UTR3
Fvb4	9188819	9189426	gene21679	LastExon	UTR3	UTR3
Fvb4	27834090	27834930	gene36853	Exon18	UTR3	Intergenic
Fvb4	27834090	27834930	gene04491	LastExon	Intergenic	Intergenic
Fvb4	19317412	19317887	gene06705	LastExon	Intergenic	Intergenic
Fvb5	6313204	6313521	gene01957	LastExon	Intergenic	Intergenic
Fvb5	12323799	12324157	gene10517	UTR3	UTR3	Intergenic
Fvb1	23209575	23210018	gene10408	LastIntron	UTR3	UTR3
Fvb7	4975200	4975819	gene00359	Exon13	Exon13	UTR3
Fvb7	5976764	5977104	gene23560	LastExon	LastExon	UTR3
Fvb4	32378380	32378828	gene00785	UTR3	UTR3	Intergenic
Fvb7	1655849	1656536	gene38111	LastExon	LastExon	UTR3
Fvb4	22856594	22857082	gene23008	LastIntron	UTR3	Intergenic
Fvb5	6010729	6010975	.	.	.	.
Fvb3	5970235	5970806	gene36189	LastExon	LastExon	Intergenic
Fvb5	22067156	22067442	gene02057	LastExon	LastExon	UTR3
Fvb4	29434277	29434861	gene04015	Exon12	LastExon	UTR3
Fvb3	2788511	2788962	gene36124	UTR3	UTR3	UTR3
Fvb7	20882500	20882979	gene13332	UTR3	UTR3	Intergenic
Fvb1	8579743	8580078	gene24139	UTR3	UTR3	Intergenic
Fvb1	13186108	13186515	gene12386	LastIntron	LastExon	UTR3
Fvb3	31986918	31987399	gene00177	LastExon	UTR3	UTR3
Fvb4	12281571	12282014	gene25638	LastExon	LastExon	UTR3
Fvb1	23184740	23185113	gene35577	LastExon	LastExon	Intergenic
Fvb4	14206417	14206758	gene22392	LastIntron	UTR3	UTR3
Fvb2	19859686	19860429	gene24951	UTR3	UTR3	Intergenic
Fvb2	19859686	19860429	gene24952	LastExon	Intergenic	Intergenic
Fvb4	26650307	26650662	gene03664	LastExon	UTR3	UTR3
Fvb2	3487629	3488346	gene27520	UTR3	UTR3	UTR3
Fvb4	30705932	30706345	gene36921	LastIntron	LastExon	UTR3
Fvb3	32956696	32957100	gene01584	LastExon	UTR3	UTR3
Fvb4	12961309	12961615	.	.	.	.
Fvb5	25935827	25936389	gene12121	LastExon	UTR3	UTR3
Fvb4	27206521	27206949	gene03759	LastExon	UTR3	UTR3
Fvb6	6308358	6308752	gene13805	LastExon	LastExon	UTR3
Fvb2	15163350	15163724	gene17434	LastExon	Intergenic	Intergenic
Fvb2	6768644	6769090	gene02173	LastExon	LastExon	UTR3
Fvb7	19179969	19180328	gene21333	UTR3	UTR3	Intergenic
Fvb7	19179969	19180328	gene21332	UTR3	Intergenic	Intergenic
Fvb2	10760920	10761366	gene01704	LastExon	LastExon	UTR3
Fvb6	8720366	8720695	gene18218	UTR3	UTR3	Intergenic
Fvb3	19251309	19251708	gene27315	LastExon	LastExon	UTR3
Fvb5	304062	304445	gene32270	LastExon	Intergenic	Intergenic
Fvb2	12956413	12956809	gene20779	LastIntron	UTR3	Intergenic
Fvb7	16454689	16455129	.	.	.	.
Fvb1	1362397	1363028	gene31125	LastExon	Intergenic	Intergenic
Fvb1	1362397	1363028	gene31126	UTR3	UTR3	Intergenic
Fvb1	16227028	16227389	gene16158	UTR3	UTR3	Intergenic
Fvb5	4463957	4464249	gene06367	Exon10	UTR3	UTR3
Fvb6	36093293	36093540	gene01313	UTR3	UTR3	Intergenic
Fvb2	5120054	5120529	gene07596	UTR3	UTR3	Intergenic
Fvb6	7337327	7337765	gene18789	UTR3	UTR3	UTR3
Fvb3	29760531	29760866	gene01530	UTR3	UTR3	UTR3
Fvb6	1588727	1588997	gene16571	UTR3	UTR3	UTR3
Fvb3	10674717	10675020	gene00331	UTR3	UTR3	Intergenic
Fvb1	14214025	14214370	gene24466	UTR3	UTR3	UTR3
Fvb4	909020	910055	gene01741	Exon14	LastExon	Intergenic
Fvb2	20908179	20908524	gene11141	UTR3	UTR3	UTR3
Fvb5	5579898	5580286	gene01810	Exon17	UTR3	UTR3
Fvb3	9376665	9376980	gene18538	LastExon	LastExon	UTR3
Fvb2	23411887	23412691	gene15492	Exon17	LastIntron	LastIntron
Fvb2	10762767	10763173	gene01705	LastExon	UTR3	Intergenic
Fvb4	13653066	13653828	gene22430	UTR3	UTR3	Intergenic
Fvb2	10787958	10788171	gene01708	LastExon	LastExon	UTR3
Fvb3	29527008	29527349	gene36467	UTR3	UTR3	UTR3
Fvb4	9859891	9860283	gene29650	LastExon	UTR3	UTR3
Fvb4	20220152	20220756	gene06870	LastExon	Intergenic	Intergenic
Fvb4	20220152	20220756	gene06869	UTR3	Intergenic	Intergenic
Fvb1	21020190	21020597	gene35556	LastExon	UTR3	UTR3
Fvb2	26100399	26100763	gene35977	UTR3	UTR3	UTR3
Fvb4	24126247	24127039	gene07009	LastExon	Intergenic	Intergenic
Fvb4	24126247	24127039	gene07010	UTR3	Intergenic	Intergenic
Fvb4	29552626	29553343	.	.	.	.
Fvb3	15532115	15532609	gene28898	UTR3	UTR3	UTR3
Fvb7	20421411	20421762	gene13422	LastExon	LastExon	UTR3
Fvb4	22700376	22700648	gene05181	LastExon	LastExon	UTR3
Fvb1	2031088	2031544	gene30977	LastIntron	UTR3	UTR3
Fvb2	17556619	17556846	gene08322	LastExon	Intergenic	Intergenic
Fvb3	11833388	11833880	gene03202	LastIntron	LastExon	UTR3
FvbUn	961811	962239	gene21798	UTR3	UTR3	UTR3
Fvb2	10155735	10156059	gene01629	UTR3	UTR3	UTR3
Fvb2	23277769	23278180	gene35911	LastExon	UTR3	UTR3
Fvb2	4204779	4205157	gene08127	UTR3	UTR3	UTR3
Fvb4	3107163	3107513	gene11436	LastExon	UTR3	UTR3
Fvb6	32717137	32717634	gene23921	Exon13	Exon13	UTR3
Fvb1	5127224	5127637	gene12975	UTR3	UTR3	Intergenic
Fvb6	31721440	31722072	gene24222	LastExon	LastExon	UTR3
Fvb5	15152862	15153382	gene13715	UTR3	UTR3	UTR3
Fvb4	16002647	16002972	gene06076	Exon6	Exon6	UTR3
Fvb7	10698771	10699228	gene38225	UTR3	UTR3	Intergenic
Fvb1	1759260	1759615	gene35278	LastExon	Intergenic	Intergenic
Fvb5	14639110	14639425	gene13527	UTR3	UTR3	UTR3
Fvb6	38834430	38834925	gene01410	LastIntron	Intergenic	Intergenic
Fvb6	38834430	38834925	gene38089	UTR3	Intergenic	Intergenic
Fvb1	1518188	1518612	gene31099	LastExon	LastExon	Intergenic
Fvb5	16163025	16163325	.	.	.	.
Fvb7	9112065	9112700	gene38191	UTR3	UTR3	Intergenic
Fvb6	28869532	28869881	gene05665	LastExon	UTR3	UTR3
Fvb6	8723369	8723727	gene18216	LastExon	Intergenic	Intergenic
Fvb6	16706605	16706995	gene18091	LastExon	UTR3	UTR3
Fvb5	19625439	19625894	gene11035	LastExon	LastExon	UTR3
Fvb5	17606293	17606779	gene37296	UTR3	UTR3	Intergenic
Fvb1	10581003	10581554	gene01549	LastIntron	UTR3	UTR3
Fvb7	8476562	8476904	gene03918	LastExon	Intergenic	Intergenic
Fvb4	24423063	24423568	gene06934	LastExon	UTR3	UTR3
Fvb6	22316502	22317089	gene15975	UTR3	UTR3	Intergenic
Fvb7	4646688	4646960	gene00405	UTR3	UTR3	UTR3
Fvb6	25772100	25772536	gene23103	UTR3	UTR3	UTR3
Fvb3	14891749	14892123	gene23147	LastExon	Intergenic	Intergenic
Fvb2	27286963	27287334	gene08549	LastExon	LastExon	UTR3
Fvb7	12918625	12919081	gene38371	LastExon	UTR3	Intergenic
Fvb3	32680782	32681243	gene24826	LastExon	LastExon	UTR3
Fvb7	1355102	1355495	gene38105	LastExon	UTR3	Intergenic
Fvb7	17643325	17643813	gene26337	LastExon	LastExon	UTR3
Fvb2	12783588	12784037	gene21861	LastExon	UTR3	UTR3
Fvb5	9129631	9129992	gene09551	UTR3	UTR3	UTR3
Fvb4	26916897	26917236	gene36835	LastIntron	LastExon	Intergenic
Fvb2	22612139	22612464	.	.	.	.
Fvb4	27239296	27239873	gene03765	UTR3	UTR3	UTR3
Fvb2	26563890	26564310	gene08700	LastExon	UTR3	UTR3
Fvb2	8631815	8632219	gene31937	UTR3	UTR3	Intergenic
Fvb7	5304276	5304949	gene23660	UTR3	UTR3	UTR3
Fvb1	6990282	6990670	gene35386	LastExon	UTR3	UTR3
Fvb6	13215572	13216106	gene21967	UTR3	UTR3	UTR3
Fvb1	21632077	21632557	gene17945	LastExon	LastExon	UTR3
Fvb5	19877843	19878143	gene11068	LastExon	Intergenic	Intergenic
Fvb7	3892626	3893048	gene21503	LastExon	Intergenic	Intergenic
Fvb2	4219533	4219948	gene08128	LastExon	LastExon	Intergenic
Fvb7	2252649	2253094	gene14227	LastExon	LastExon	UTR3
Fvb3	20924362	20924820	gene15363	UTR3	UTR3	Intergenic
Fvb4	29448201	29448588	gene04017	LastExon	UTR3	UTR3
Fvb1	7517129	7517452	gene29584	UTR3	UTR3	UTR3
FvbUn	903387	903702	gene21787	LastExon	UTR3	UTR3
Fvb2	24973765	24974147	gene09142	UTR3	UTR3	Intergenic
Fvb2	23044460	23045041	gene15440	LastIntron	UTR3	UTR3
Fvb2	18673170	18673551	gene20300	UTR3	UTR3	UTR3
Fvb3	7471369	7471846	gene36228	UTR3	UTR3	Intergenic
Fvb4	28102322	28102659	gene04538	UTR3	UTR3	Intergenic
Fvb3	19914384	19914883	gene31368	LastExon	LastExon	UTR3
Fvb5	12258525	12259228	gene10484	UTR3	UTR3	UTR3
Fvb6	9122228	9122552	gene37612	LastExon	LastExon	UTR3
Fvb7	16178308	16178672	gene23229	LastIntron	UTR3	UTR3
Fvb7	17943998	17944376	gene20874	Exon10	Exon10	LastIntron
Fvb5	18319728	18320625	gene29256	Intron15	Intron16	Intron16
Fvb2	21316665	21317061	gene11216	LastExon	LastExon	UTR3
Fvb2	21316665	21317061	gene11217	LastExon	Intergenic	Intergenic
Fvb2	2294058	2294351	gene25601	LastExon	LastExon	UTR3
Fvb7	12553321	12553633	gene19268	UTR3	UTR3	Intergenic
Fvb3	688150	688395	gene19508	LastExon	LastExon	UTR3
Fvb3	11452926	11453520	gene03295	Exon9	UTR3	UTR3
Fvb5	18563423	18563672	gene29228	LastExon	LastExon	UTR3
Fvb6	31686190	31686941	gene24216	LastExon	LastExon	Intergenic
Fvb6	31686190	31686941	gene24218	LastExon	UTR3	Intergenic
Fvb3	17900353	17900676	.	.	.	.
Fvb6	1467944	1468353	gene16590	UTR3	UTR3	UTR3
Fvb1	17247607	17247899	gene16318	LastExon	LastExon	UTR3
Fvb2	4868272	4868710	gene07372	LastExon	LastExon	Intergenic
Fvb5	28829939	28830491	gene02301	LastExon	LastExon	UTR3
Fvb5	2885250	2885594	gene32150	UTR3	UTR3	UTR3
Fvb2	22420844	22421133	gene11669	LastExon	Intergenic	Intergenic
Fvb2	15319986	15320268	gene17405	LastExon	LastExon	UTR3
Fvb3	21891281	21891875	gene14687	LastIntron	UTR3	UTR3
Fvb3	33096655	33096925	gene01600	Exon1	Exon1	UTR3
Fvb2	25604671	25605126	gene09021	LastExon	UTR3	UTR3
Fvb7	9510104	9510522	gene04906	LastIntron	LastExon	UTR3
Fvb3	20233392	20233727	gene07706	UTR3	UTR3	Intergenic
Fvb2	9997894	9998377	gene01610	LastExon	UTR3	UTR3
Fvb3	26171611	26172200	gene36403	LastIntron	UTR3	UTR3
Fvb4	15449763	15450152	gene06554	LastExon	Intergenic	Intergenic
Fvb3	12892968	12893423	gene03409	LastExon	UTR3	Intergenic
Fvb1	8922230	8922604	gene24190	LastExon	Intergenic	Intergenic
Fvb4	31826205	31826469	gene00892	LastExon	LastExon	UTR3
Fvb5	15737421	15737846	gene13911	LastExon	LastExon	UTR3
Fvb6	29655551	29656080	gene00579	UTR3	UTR3	UTR3
Fvb1	7160568	7161252	gene14769	LastExon	Intergenic	Intergenic
Fvb7	1849345	1849682	gene13926	LastExon	LastExon	UTR3
Fvb1	6031447	6032430	gene14555	UTR3	UTR3	UTR3
Fvb7	672337	672753	gene26966	UTR3	UTR3	UTR3
Fvb6	9531127	9531509	gene30096	LastExon	LastExon	UTR3
Fvb2	9556066	9556419	gene30070	LastExon	UTR3	UTR3
Fvb7	8681395	8681858	gene03960	LastExon	UTR3	Intergenic
Fvb4	21701528	21702284	gene36726	LastExon	Intergenic	Intergenic
Fvb4	21701528	21702284	gene05016	LastIntron	Intergenic	Intergenic
Fvb3	10208210	10208513	gene10475	UTR3	UTR3	UTR3
Fvb7	3232497	3233004	gene14209	LastExon	LastExon	Intergenic
Fvb1	5504696	5505072	gene13032	LastExon	LastExon	Intergenic
Fvb2	25158605	25159065	.	.	.	.
Fvb4	568664	569032	gene29931	LastExon	UTR3	UTR3
Fvb5	2844410	2845030	gene32138	LastExon	Intergenic	Intergenic
Fvb7	20367296	20367608	gene13432	LastExon	UTR3	UTR3
Fvb3	8440461	8440754	gene19705	LastExon	LastExon	UTR3
Fvb6	16409489	16409834	gene37685	LastExon	LastExon	UTR3
Fvb6	7634137	7634668	gene18735	LastExon	UTR3	UTR3
Fvb3	975920	976313	gene19629	LastExon	UTR3	UTR3
Fvb7	17833416	17833860	gene38558	LastIntron	UTR3	UTR3
Fvb7	23076633	23076935	gene12440	LastExon	LastExon	UTR3
Fvb5	5374264	5375133	gene06409	LastIntron	LastExon	UTR3
Fvb5	7662548	7662854	gene26149	LastExon	LastExon	Intergenic
Fvb5	2286971	2287363	gene32027	LastExon	LastExon	UTR3
Fvb3	386842	387263	gene19789	LastExon	UTR3	UTR3
Fvb2	4063975	4064238	gene27611	LastExon	UTR3	UTR3
Fvb3	15024057	15024444	gene36294	LastExon	UTR3	UTR3
Fvb3	25348636	25348949	gene36386	LastExon	UTR3	UTR3
Fvb7	20777467	20777876	gene38641	LastIntron	LastExon	UTR3
Fvb4	25290240	25290591	.	.	.	.
Fvb2	20847121	20847472	gene11132	LastIntron	UTR3	UTR3
Fvb7	18788827	18789221	gene21042	LastExon	LastExon	UTR3
Fvb4	4739406	4739888	gene12204	UTR3	UTR3	Intergenic
Fvb4	4739406	4739888	gene12205	LastIntron	Intergenic	Intergenic
Fvb5	9249807	9250411	gene37184	LastExon	LastExon	UTR3
Fvb6	10470193	10470637	gene30295	LastExon	UTR3	UTR3
Fvb2	15169780	15170164	gene17435	LastExon	UTR3	UTR3
Fvb1	1036634	1037405	gene30801	LastExon	Intergenic	Intergenic
Fvb1	1036634	1037405	gene30802	LastExon	LastExon	Intergenic
Fvb4	4817055	4817517	gene12216	LastExon	LastExon	UTR3
Fvb3	23873726	23874226	gene36364	UTR3	UTR3	UTR3
Fvb2	23964732	23965586	gene35931	LastIntron	LastExon	UTR3
Fvb5	2613540	2614027	gene32091	UTR3	UTR3	Intergenic
Fvb7	11071573	11071821	.	.	.	.
Fvb7	13478047	13478402	gene38406	LastIntron	UTR3	UTR3
Fvb5	7541577	7541968	gene37139	LastExon	LastExon	UTR3
Fvb7	18193637	18194035	gene20926	LastExon	UTR3	UTR3
Fvb6	38180844	38181222	gene25897	Intergenic	UTR5	UTR5
Fvb3	8016745	8017116	gene36234	LastIntron	Intergenic	Intergenic
Fvb6	37515477	37515837	gene27970	UTR3	UTR3	UTR3
Fvb4	32180580	32181019	gene36962	UTR3	UTR3	UTR3
Fvb4	30031954	30032343	gene04127	LastExon	UTR3	Intergenic
Fvb6	21138432	21138903	gene15782	LastExon	LastExon	UTR3
Fvb5	15035432	15035920	gene13694	LastExon	LastExon	UTR3
Fvb6	35897778	35898148	gene01269	UTR3	UTR3	UTR3
Fvb4	7757665	7758080	gene17227	UTR3	UTR3	UTR3
Fvb6	22202382	22202638	gene15956	LastExon	UTR3	UTR3
Fvb6	24381131	24381388	gene20450	LastIntron	LastExon	Intergenic
Fvb5	24407377	24407679	gene27073	LastExon	UTR3	UTR3
Fvb1	4181514	4181964	gene12692	LastIntron	UTR3	UTR3
Fvb4	5079949	5080335	gene12025	LastExon	UTR3	UTR3
Fvb4	14440264	14440760	gene22415	LastExon	LastExon	UTR3
Fvb6	20169465	20169917	gene17747	LastExon	UTR3	Intergenic
Fvb1	7605415	7605792	gene29564	LastIntron	UTR3	UTR3
Fvb5	11214871	11215187	gene08901	LastExon	UTR3	UTR3
Fvb6	5494654	5494982	gene13620	LastExon	LastExon	Intergenic
Fvb2	316114	316432	gene26273	LastExon	Intergenic	Intergenic
Fvb7	5543030	5543332	gene23625	LastExon	LastExon	Intergenic
Fvb7	9355165	9355540	gene04890	LastExon	LastExon	UTR3
Fvb4	14021866	14022201	gene22490	UTR3	UTR3	UTR3
Fvb6	4001702	4002011	gene31403	UTR3	UTR3	UTR3
Fvb2	20421887	20422133	gene10612	LastExon	LastExon	UTR3
Fvb1	3596354	3596619	gene11382	LastExon	UTR3	UTR3
Fvb1	10889873	10890173	gene05751	LastExon	Intergenic	Intergenic
Fvb2	21845853	21846182	gene10994	UTR3	UTR3	UTR3
Fvb2	27045859	27046287	gene08607	LastExon	LastExon	UTR3
Fvb3	16556690	16557184	gene01107	LastExon	UTR3	Intergenic
Fvb7	13162606	13162842	gene18977	LastExon	UTR3	UTR3
Fvb6	27848908	27849592	gene05453	LastIntron	UTR3	UTR3
Fvb1	1050609	1050942	gene30797	LastExon	UTR3	UTR3
Fvb6	8732458	8732838	gene18212	LastIntron	UTR3	UTR3
Fvb4	10840603	10841137	.	.	.	.
Fvb4	19662739	19663053	gene36702	UTR3	UTR3	UTR3
Fvb1	3283730	3284157	gene11313	UTR3	UTR3	Intergenic
Fvb3	27622682	27623085	gene36435	LastIntron	UTR3	UTR3
Fvb6	37422041	37422325	gene27949	UTR3	UTR3	UTR3
Fvb7	17100160	17100573	gene26652	LastExon	UTR3	Intergenic
Fvb4	29451149	29451502	gene04018	LastExon	UTR3	UTR3
Fvb1	11604672	11605052	gene05605	LastIntron	LastExon	UTR3
Fvb6	34814627	34814935	gene04306	LastExon	LastExon	UTR3
Fvb2	10166550	10166978	gene35692	LastIntron	UTR3	Intergenic
Fvb2	6318657	6319046	gene28607	Exon19	UTR3	UTR3
Fvb6	23263080	23263361	gene05965	UTR3	UTR3	UTR3
Fvb1	17641367	17641676	.	.	.	.
Fvb3	26846555	26846987	gene30201	UTR3	UTR3	UTR3
Fvb5	7511442	7511886	gene26177	UTR3	UTR3	UTR3
Fvb6	6480015	6480344	gene13772	LastExon	Intergenic	Intergenic
Fvb1	2224588	2224943	gene35286	UTR3	UTR3	UTR3
Fvb2	22149296	22149595	gene11621	LastExon	UTR3	UTR3
Fvb3	15067594	15067934	gene23158	LastExon	LastExon	UTR3
Fvb5	4737474	4737868	gene37081	LastIntron	UTR3	Intergenic
Fvb4	3492848	3493245	gene11506	LastExon	UTR3	UTR3
Fvb7	19378630	19379022	gene21375	LastExon	LastExon	UTR3
Fvb2	25869626	25869965	.	.	.	.
Fvb7	8595233	8595725	gene03942	LastExon	LastExon	Intergenic
Fvb7	8595233	8595725	gene03943	LastExon	Intergenic	Intergenic
Fvb4	31154047	31154296	gene00716	Intron6	Exon7	Intron7
Fvb6	18190547	18191003	gene22649	LastExon	LastExon	UTR3
Fvb6	38641892	38642321	gene01378	UTR3	UTR3	UTR3
Fvb1	5972495	5972858	gene35357	LastExon	UTR3	Intergenic
Fvb6	32393982	32394448	gene23964	LastExon	LastExon	Intergenic
Fvb6	21063531	21063902	gene15770	LastExon	LastExon	Intergenic
Fvb6	35287744	35288047	gene04420	LastExon	UTR3	UTR3
Fvb6	28905580	28906174	gene05668	LastExon	LastExon	UTR3
Fvb3	29371955	29372228	gene01458	LastExon	UTR3	UTR3
Fvb5	28283669	28284151	gene31309	LastExon	LastExon	UTR3
Fvb1	1577444	1577937	gene31088	LastExon	LastExon	UTR3
Fvb6	12215104	12215482	gene00947	UTR3	UTR3	Intergenic
Fvb7	15348957	15349457	gene23464	UTR3	UTR3	UTR3
Fvb3	11530496	11531157	gene03310	Exon7	UTR3	UTR3
Fvb7	23544121	23544508	gene12555	LastExon	UTR3	UTR3
Fvb3	27488676	27489039	gene28146	Intron2	Intron2	Intron2
Fvb7	10417966	10418397	gene19410	UTR3	UTR3	Intergenic
Fvb7	16083457	16084257	gene38505	UTR3	UTR3	UTR3
Fvb1	6428401	6428752	gene14860	LastExon	LastExon	Intergenic
Fvb3	5302367	5302735	gene02393	LastExon	Intergenic	Intergenic
Fvb3	18481292	18481613	gene27205	LastExon	UTR3	UTR3
Fvb1	4254495	4255035	gene35319	UTR3	UTR3	UTR3
Fvb2	15643031	15643368	gene17603	UTR3	UTR3	UTR3
Fvb6	28741274	28741600	.	.	.	.
Fvb6	7455672	7455973	gene18767	LastExon	LastExon	Intergenic
Fvb5	4443578	4444019	gene06373	LastExon	Intergenic	Intergenic
Fvb6	14378111	14378422	gene15635	UTR3	UTR3	UTR3
Fvb2	14317630	14317987	gene17341	UTR3	UTR3	Intergenic
Fvb6	29835967	29836391	gene24495	UTR3	UTR3	UTR3
Fvb7	1067606	1068122	gene38102	LastExon	UTR3	UTR3
Fvb6	33436717	33437054	gene10256	LastExon	UTR3	Intergenic
Fvb4	25932187	25932430	gene07308	LastExon	LastExon	UTR3
Fvb1	15859962	15860395	gene31741	LastExon	LastExon	UTR3
Fvb3	27739746	27740042	gene28098	LastExon	UTR3	UTR3
Fvb7	4511784	4512479	gene38140	LastExon	UTR3	UTR3
Fvb4	14457392	14457891	gene22419	LastExon	UTR3	UTR3
Fvb1	5444073	5444374	gene13024	LastExon	LastExon	UTR3
Fvb5	7890161	7890481	gene26105	UTR3	UTR3	UTR3
Fvb1	2118054	2118418	gene30964	LastExon	LastExon	Intergenic
Fvb2	15557889	15558363	gene35767	LastIntron	UTR3	Intergenic
Fvb2	22607042	22607358	gene11706	LastExon	LastExon	UTR3
Fvb3	158963	159353	gene36065	LastIntron	UTR3	UTR3
Fvb7	22177397	22177746	gene12895	LastExon	LastExon	UTR3
Fvb6	4134343	4135071	gene37545	LastIntron	LastExon	UTR3
Fvb1	21407637	21408049	gene24458	LastExon	LastExon	Intergenic
Fvb6	10455360	10456170	gene30290	UTR3	Intergenic	Intergenic
Fvb6	10455360	10456170	gene30291	LastIntron	UTR3	Intergenic
Fvb6	20032296	20033022	.	.	.	.
Fvb3	15956706	15957148	gene28541	LastExon	LastExon	UTR3
Fvb5	12531906	12532750	.	.	.	.
Fvb1	20963300	20963620	gene30496	LastExon	Intergenic	Intergenic
Fvb4	25555902	25556312	gene07245	LastExon	LastExon	UTR3
Fvb3	9740520	9741110	gene30039	LastExon	Intergenic	Intergenic
Fvb3	9740520	9741110	gene30040	UTR3	Intergenic	Intergenic
Fvb6	37655253	37655606	gene28004	LastExon	LastExon	UTR3
Fvb3	27609172	27609499	gene28121	UTR3	UTR3	Intergenic
Fvb4	31152654	31153075	gene00716	UTR3	UTR3	UTR3
Fvb5	4927717	4928263	gene06478	LastIntron	LastExon	Intergenic
Fvb6	100252	101146	gene21531	LastIntron	Intergenic	Intergenic
Fvb6	100252	101146	gene21532	UTR3	Intergenic	Intergenic
Fvb6	26903319	26903727	gene07537	LastExon	LastExon	UTR3
Fvb2	14288757	14289051	.	.	.	.
Fvb2	14571397	14571644	gene17129	LastIntron	LastIntron	LastIntron
Fvb2	25343258	25343582	gene09071	LastExon	UTR3	UTR3
Fvb5	18676544	18676826	gene29210	LastExon	UTR3	UTR3
Fvb6	10087726	10088145	gene30232	UTR3	Intergenic	Intergenic
Fvb2	23270088	23270608	gene35910	UTR3	UTR3	UTR3
Fvb6	7890586	7890983	gene18360	LastExon	UTR3	Intergenic
Fvb3	29040861	29041229	gene01183	UTR3	UTR3	UTR3
Fvb6	1817945	1818406	gene16526	UTR3	UTR3	Intergenic
Fvb5	4768857	4769276	gene06304	LastExon	UTR3	Intergenic
Fvb2	10825663	10826003	gene01713	Exon3	UTR3	LastIntron
Fvb3	17519193	17519879	gene25302	LastExon	Intergenic	Intergenic
Fvb2	20632379	20632655	gene11097	LastExon	Intergenic	Intergenic
Fvb2	12548237	12548443	.	.	.	.
Fvb2	1723377	1723802	.	.	.	.
Fvb3	23599620	23600083	gene16832	LastExon	LastExon	Intergenic
Fvb7	5884959	5885519	gene23571	LastExon	UTR3	UTR3
Fvb4	7878115	7878511	gene17249	LastExon	LastExon	UTR3
Fvb7	10389911	10390260	gene19415	LastExon	LastExon	Intergenic
Fvb4	2747	3551	gene29851	LastIntron	UTR3	UTR3
Fvb7	18740480	18740918	gene21032	LastIntron	UTR3	Intergenic
Fvb2	26779131	26779365	gene08656	UTR3	UTR3	UTR3
Fvb6	24625919	24626254	gene25833	LastExon	UTR3	UTR3
Fvb4	32484862	32485216	gene00763	UTR3	UTR3	UTR3
Fvb2	26395553	26395943	gene35984	Intron5	UTR3	UTR3
Fvb7	19757634	19757996	.	.	.	.
Fvb5	939556	939947	gene32392	UTR3	UTR3	UTR3
Fvb2	26969489	26969813	gene08622	LastIntron	UTR3	UTR3
Fvb5	804206	804537	gene36990	UTR3	UTR3	UTR3
Fvb6	5226196	5227113	gene24358	LastExon	UTR3	Intergenic
Fvb4	30646580	30646871	gene36918	LastExon	UTR3	Intergenic
Fvb2	28001302	28001586	gene15169	LastExon	UTR3	UTR3
Fvb6	21778531	21778770	gene15820	LastExon	UTR3	UTR3
Fvb6	26776876	26777285	.	.	.	.
Fvb6	29093567	29093954	gene05698	Exon8	UTR3	UTR3
Fvb1	16130848	16131226	gene16209	LastExon	Intergenic	Intergenic
Fvb6	7953078	7953497	gene18354	LastIntron	Intergenic	Intergenic
Fvb5	16704722	16704976	gene31478	UTR3	UTR3	Intergenic
Fvb7	21160644	21160944	gene13280	LastExon	UTR3	UTR3
Fvb5	23775193	23775638	gene26894	LastExon	LastExon	UTR3
Fvb3	1300386	1300728	gene19556	LastExon	Intergenic	Intergenic
Fvb7	19420180	19420717	gene21388	LastIntron	LastExon	Intergenic
Fvb6	14086368	14086698	gene15323	LastExon	Intergenic	Intergenic
Fvb6	9490155	9490446	gene30090	LastExon	LastExon	UTR3
Fvb6	6164520	6164939	gene13824	LastIntron	UTR3	UTR3
Fvb6	37142948	37143282	gene28480	LastExon	Intergenic	Intergenic
Fvb1	2189898	2190317	gene30950	LastExon	LastExon	UTR3
Fvb2	15494972	15495332	gene17569	LastExon	UTR3	Intergenic
Fvb1	18843096	18843406	gene35538	UTR3	UTR3	Intergenic
Fvb6	1614658	1614940	gene16564	UTR3	UTR3	UTR3
Fvb2	17815391	17815734	gene08362	LastExon	LastExon	Intergenic
Fvb6	31905174	31905425	gene01129	UTR3	UTR3	UTR3
Fvb6	179645	179989	gene21545	LastExon	Intergenic	Intergenic
Fvb6	36172037	36172471	gene38000	UTR3	UTR3	UTR3
Fvb7	7174840	7175780	gene03246	LastExon	LastExon	UTR3
Fvb3	31657396	31657965	gene36509	LastExon	UTR3	UTR3
Fvb4	19735280	19735994	gene06752	Intron18	LastExon	UTR3
Fvb3	7094171	7094507	gene20065	UTR3	UTR3	UTR3
Fvb3	21202439	21202988	gene14633	LastIntron	Intergenic	Intergenic
Fvb5	26377721	26378173	gene12059	LastExon	UTR3	Intergenic
Fvb5	11840069	11840459	gene10696	LastExon	UTR3	UTR3
Fvb6	23379451	23379910	gene05978	UTR3	UTR3	UTR3
Fvb2	24153314	24153652	gene02647	LastExon	LastExon	UTR3
Fvb1	18429681	18430162	gene20231	LastIntron	LastExon	Intergenic
Fvb5	6132927	6133356	gene01909	UTR3	UTR3	UTR3
Fvb5	12347338	12347747	gene10520	UTR3	UTR3	Intergenic
Fvb6	33773280	33773479	gene10309	LastExon	UTR3	UTR3
Fvb5	18735638	18736032	gene29202	LastExon	UTR3	UTR3
Fvb1	2522089	2522445	gene30879	LastExon	Intergenic	Intergenic
Fvb1	2522089	2522445	gene30878	UTR3	Intergenic	Intergenic
Fvb1	19224633	19225032	gene18568	LastIntron	LastExon	Intergenic
Fvb1	70192	70845	gene10161	LastIntron	UTR3	UTR3
Fvb4	28838378	28838619	gene04679	LastExon	Intergenic	Intergenic
Fvb3	2696353	2696681	gene30429	LastExon	LastExon	UTR3
Fvb5	8590878	8591144	gene26014	LastExon	UTR3	UTR3
Fvb3	27390135	27390772	gene28163	UTR3	UTR3	Intergenic
Fvb2	18516757	18516963	gene35807	UTR3	UTR3	UTR3
Fvb2	26963513	26963935	gene08624	LastExon	UTR3	Intergenic
Fvb2	26963513	26963935	gene08625	LastExon	LastExon	Intergenic
Fvb7	20572443	20572894	gene13391	LastExon	LastExon	UTR3
Fvb6	36368298	36368703	gene28331	UTR3	UTR3	Intergenic
Fvb6	32642586	32642965	gene37892	LastExon	Intergenic	Intergenic
Fvb1	7351803	7352340	gene35396	Exon5	Intergenic	Intergenic
Fvb1	2889897	2890224	gene35295	LastExon	UTR3	UTR3
Fvb6	33324	34018	gene21517	LastIntron	UTR3	UTR3
Fvb1	18805424	18805772	gene21101	UTR3	UTR3	UTR3
Fvb1	15717824	15718191	gene31721	UTR3	UTR3	Intergenic
Fvb7	6795493	6795967	gene09275	LastIntron	LastExon	UTR3
Fvb3	18491932	18492490	gene27206	LastExon	LastExon	Intergenic
Fvb6	22938286	22938723	gene15703	LastIntron	LastExon	UTR3
Fvb7	3275218	3275938	gene29359	UTR3	UTR3	Intergenic
Fvb1	86447	87067	gene10155	LastIntron	UTR3	UTR3
Fvb7	13073022	13073517	gene38385	LastExon	LastExon	UTR3
Fvb4	26479821	26480195	gene36813	LastExon	LastExon	UTR3
Fvb1	55808	56154	gene10164	LastExon	LastExon	UTR3
Fvb6	7313341	7313726	gene18792	UTR3	UTR3	UTR3
Fvb4	24866512	24866772	gene07129	UTR3	UTR3	UTR3
Fvb6	38736670	38737086	gene38078	LastExon	Intergenic	Intergenic
Fvb6	34805250	34805725	gene37967	LastExon	LastExon	UTR3
Fvb2	13878654	13879136	gene17222	LastExon	UTR3	Intergenic
Fvb1	11459494	11459834	gene05586	UTR3	UTR3	Intergenic
Fvb3	22439713	22440053	gene15263	Exon5	LastIntron	LastIntron
Fvb4	20353253	20354079	gene06891	LastExon	UTR3	Intergenic
Fvb1	5325144	5325541	.	.	.	.
Fvb3	11835266	11835626	gene03204	LastExon	UTR3	UTR3
Fvb7	11926161	11926613	gene19068	LastExon	UTR3	UTR3
Fvb7	17695661	17696282	gene38556	UTR3	UTR3	UTR3
Fvb4	29184577	29184890	.	.	.	.
Fvb3	31594421	31594807	gene14470	LastExon	LastExon	UTR3
Fvb7	19360370	19360709	gene21372	LastExon	LastExon	UTR3
Fvb6	14562723	14563110	gene37671	LastIntron	LastExon	Intergenic
Fvb5	16045713	16045977	gene02208	LastExon	LastExon	UTR3
Fvb6	38499570	38499915	gene01349	LastExon	UTR3	Intergenic
Fvb6	38499570	38499915	gene01348	UTR3	Intergenic	Intergenic
Fvb2	2625412	2625795	gene27413	LastIntron	LastIntron	LastExon
Fvb7	11594169	11594577	gene19131	LastExon	LastExon	UTR3
Fvb4	147669	148143	gene29869	UTR3	Intergenic	Intergenic
Fvb4	147669	148143	gene29868	LastIntron	LastExon	Intergenic
Fvb6	15027066	15027414	gene15608	LastExon	LastExon	UTR3
Fvb7	18446742	18447097	gene20975	UTR3	UTR3	UTR3
Fvb4	31520370	31520730	gene00628	UTR3	UTR3	UTR3
FvbUn	1581776	1582536	gene08433	LastExon	Intergenic	Intergenic
FvbUn	1581776	1582536	gene08432	UTR3	UTR3	Intergenic
Fvb2	8395736	8395993	gene31902	UTR3	UTR3	UTR3
Fvb2	19169072	19169512	gene27846	UTR3	UTR3	Intergenic
Fvb5	17148153	17148477	gene29168	UTR3	UTR3	UTR3
Fvb5	17148153	17148477	gene29167	UTR3	Intergenic	Intergenic
Fvb2	12167600	12167917	gene02140	LastExon	Intergenic	Intergenic
Fvb7	2344393	2344958	gene14244	LastExon	UTR3	UTR3
Fvb2	593108	593691	gene26250	LastExon	UTR3	UTR3
Fvb5	15984079	15984490	gene37265	LastIntron	UTR3	UTR3
Fvb4	25818005	25818379	gene07287	LastExon	UTR3	UTR3
Fvb7	5050081	5050546	gene00346	LastExon	LastExon	UTR3
Fvb4	3654009	3654401	gene11533	UTR3	UTR3	UTR3
Fvb7	17168290	17169093	gene26638	LastExon	UTR3	UTR3
Fvb1	17253405	17253747	gene16319	UTR3	UTR3	UTR3
Fvb2	20634799	20635258	gene11098	LastExon	Intergenic	Intergenic
Fvb6	21436491	21436704	.	.	.	.
Fvb2	17740963	17741399	gene35793	UTR3	UTR3	UTR3
Fvb6	24683225	24683558	gene37761	LastExon	LastExon	Intergenic
Fvb5	2051962	2052185	gene31987	UTR3	UTR3	UTR3
Fvb6	38533290	38533552	gene01355	UTR3	UTR3	UTR3
Fvb4	17336914	17337181	gene05824	LastExon	LastExon	UTR3
Fvb6	5882537	5882791	gene13882	UTR3	UTR3	UTR3
Fvb6	36186684	36186988	gene01329	LastExon	UTR3	UTR3
Fvb6	23852570	23852989	gene06037	LastExon	UTR3	UTR3
Fvb6	8229865	8230167	gene18425	UTR3	UTR3	UTR3
Fvb4	22264108	22264400	gene05108	LastExon	LastExon	UTR3
Fvb5	21953104	21953378	gene02038	UTR3	UTR3	UTR3
Fvb4	26668786	26669173	gene03668	UTR3	UTR3	Intergenic
Fvb6	4850092	4850383	gene22948	UTR3	UTR3	UTR3
Fvb2	22048637	22049082	gene35885	LastIntron	UTR3	UTR3
Fvb6	32800365	32800630	gene23902	UTR3	UTR3	UTR3
Fvb3	18602385	18602732	gene27164	LastExon	UTR3	UTR3
Fvb5	5802856	5803144	gene01849	LastExon	Intergenic	Intergenic
Fvb3	27154582	27154915	gene28207	LastExon	LastExon	UTR3
Fvb4	30467856	30468338	gene36917	LastIntron	UTR3	UTR3
Fvb1	22536660	22537029	gene25492	Exon27	UTR3	LastIntron
Fvb5	1135024	1135303	gene32427	LastExon	LastExon	UTR3
Fvb5	7785005	7785424	gene26119	LastExon	UTR3	Intergenic
Fvb1	21138917	21139485	gene35558	UTR3	UTR3	Intergenic
Fvb3	29607746	29608067	gene01502	LastExon	UTR3	UTR3
Fvb2	6226491	6227081	gene28593	LastIntron	Intergenic	Intergenic
Fvb3	14141774	14142200	gene27033	LastExon	Intergenic	Intergenic
Fvb7	17082821	17083448	gene26654	LastExon	UTR3	UTR3
Fvb1	16848525	16848910	gene16259	LastExon	LastExon	UTR3
Fvb7	16463289	16463708	gene23342	LastIntron	UTR3	UTR3
Fvb7	16463289	16463708	gene23341	UTR3	UTR3	Intergenic
Fvb1	2727537	2727999	gene02089	LastIntron	UTR3	UTR3
Fvb6	30803797	30804116	gene28780	LastExon	LastExon	Intergenic
Fvb3	22510068	22510333	gene36355	LastExon	LastExon	UTR3
Fvb2	2579963	2580439	gene27405	LastExon	UTR3	UTR3
Fvb4	29217271	29217595	.	.	.	.
Fvb1	4309139	4309394	gene12722	LastExon	LastExon	Intergenic
Fvb5	8256639	8257041	gene26075	LastExon	UTR3	UTR3
Fvb3	28523124	28523533	gene28847	LastExon	LastExon	UTR3
Fvb3	3100407	3100730	gene36128	LastExon	LastExon	UTR3
Fvb3	33041291	33042370	gene01591	LastIntron	Intergenic	Intergenic
Fvb3	33041291	33042370	gene01592	LastExon	Intergenic	Intergenic
Fvb6	8170832	8171181	gene18432	LastExon	UTR3	Intergenic
Fvb2	27259319	27260551	gene36003	Intergenic	UTR5	Intron2
Fvb2	27259319	27260551	gene36002	UTR3	Intergenic	Intergenic
Fvb1	5470279	5470596	gene35342	UTR3	UTR3	UTR3
Fvb1	16054658	16054940	gene16198	LastExon	LastExon	UTR3
Fvb4	21022668	21023110	gene36722	LastExon	UTR3	UTR3
Fvb2	4057845	4058264	gene27609	LastExon	LastExon	UTR3
Fvb2	20565697	20566071	.	.	.	.
Fvb3	21935591	21935965	.	.	.	.
Fvb5	5638591	5638949	gene01819	UTR3	UTR3	UTR3
Fvb1	6677765	6678142	gene35382	LastIntron	LastExon	Intergenic
Fvb1	12218075	12218398	gene20811	UTR3	UTR3	UTR3
Fvb3	17742119	17742480	gene25295	UTR3	UTR3	Intergenic
Fvb5	9524177	9524505	gene09476	LastExon	LastExon	UTR3
Fvb5	6778964	6779476	gene25114	LastIntron	UTR3	UTR3
Fvb7	2140218	2140611	gene14216	LastExon	LastExon	UTR3
Fvb2	27049778	27050161	gene08606	LastIntron	LastExon	UTR3
Fvb2	2733976	2734326	gene35615	Exon50	Intron50	Intron50
Fvb3	3651231	3651532	gene24883	UTR3	UTR3	UTR3
Fvb5	20832653	20832989	gene16010	UTR3	Intergenic	Intergenic
Fvb5	20832653	20832989	gene16011	LastExon	Intergenic	Intergenic
Fvb3	9875888	9876129	gene30056	LastExon	LastExon	UTR3
Fvb1	18727369	18727719	gene21092	UTR3	UTR3	UTR3
Fvb5	12774678	12774946	gene10662	LastExon	UTR3	UTR3
Fvb5	17449754	17450149	gene37292	LastExon	UTR3	UTR3
Fvb6	26354365	26355085	gene07328	Exon10	LastIntron	UTR3
Fvb3	4293025	4293807	gene29710	Exon16	LastExon	UTR3
Fvb5	10563700	10564142	gene09291	LastExon	Intergenic	Intergenic
Fvb4	30542464	30542698	gene06186	LastExon	UTR3	UTR3
Fvb2	22992798	22993103	gene01061	UTR3	UTR3	UTR3
Fvb5	4410589	4410967	gene06384	LastExon	LastExon	UTR3
Fvb6	28832652	28833255	gene05270	LastExon	LastExon	UTR3
Fvb4	23095196	23095619	gene22980	LastIntron	LastExon	UTR3
Fvb4	29464659	29465578	gene04020	UTR3	UTR3	Intergenic
Fvb4	29464659	29465578	gene04019	LastExon	LastExon	Intergenic
Fvb6	1261218	1261691	gene16628	LastIntron	UTR3	Intergenic
Fvb3	10951685	10952238	gene31269	LastExon	Intergenic	Intergenic
Fvb2	26122677	26123036	gene08790	LastExon	UTR3	UTR3
Fvb1	3353186	3353638	gene11324	Exon13	Exon13	LastIntron
Fvb2	19611857	19612357	gene27763	UTR3	UTR3	UTR3
Fvb2	25193199	25193591	gene09104	UTR3	UTR3	Intergenic
Fvb3	32801342	32801925	gene36521	LastExon	UTR3	Intergenic
Fvb1	4148711	4149319	gene12686	LastExon	Intergenic	Intergenic
Fvb1	4148711	4149319	gene12685	UTR3	UTR3	Intergenic
Fvb5	28335091	28335428	gene37449	UTR3	UTR3	UTR3
Fvb6	1828727	1829134	gene16525	LastExon	LastExon	Intergenic
Fvb6	7786499	7786869	gene18712	LastExon	Intergenic	Intergenic
Fvb7	11762158	11762576	.	.	.	.
Fvb7	22019530	22020267	gene13101	LastExon	Intergenic	Intergenic
Fvb2	14085426	14085781	gene17302	LastExon	UTR3	UTR3
Fvb4	10870362	10870728	gene28317	LastIntron	LastExon	UTR3
Fvb7	2920813	2921555	gene14320	LastExon	Intergenic	Intergenic
Fvb2	13328341	13328769	gene35734	LastExon	UTR3	Intergenic
Fvb2	28895157	28895551	gene14983	LastExon	LastExon	UTR3
Fvb6	17005646	17006000	gene18093	UTR3	UTR3	UTR3
Fvb3	11007930	11008424	gene31279	LastExon	UTR3	UTR3
Fvb7	4595234	4595725	gene00417	UTR3	UTR3	UTR3
Fvb1	19244842	19245093	gene18572	LastExon	UTR3	UTR3
Fvb2	2174924	2175149	gene25581	LastExon	LastExon	UTR3
Fvb3	15028578	15028936	gene36295	UTR3	UTR3	UTR3
Fvb1	7510035	7510555	gene29586	LastExon	UTR3	UTR3
Fvb5	2901427	2901696	gene32154	LastExon	LastExon	UTR3
Fvb3	21440518	21440853	gene36347	LastIntron	UTR3	UTR3
Fvb3	7436645	7436959	gene20009	LastExon	LastExon	Intergenic
Fvb3	16548366	16548839	gene01105	LastExon	LastExon	Intergenic
Fvb6	10592110	10592512	gene30320	LastExon	UTR3	UTR3
Fvb4	27750253	27750573	gene04479	LastExon	UTR3	UTR3
Fvb6	34942861	34943352	gene04334	LastIntron	UTR3	Intergenic
Fvb1	9559840	9560329	gene24070	UTR3	UTR3	UTR3
Fvb1	3630003	3630222	gene35307	LastExon	UTR3	UTR3
Fvb2	5443044	5443651	gene07649	Exon17	LastIntron	UTR3
Fvb6	34505658	34506017	gene04242	LastExon	Intergenic	Intergenic
Fvb3	10630505	10630991	gene00324	LastIntron	UTR3	UTR3
Fvb6	23504143	23504395	gene05994	LastExon	UTR3	UTR3
Fvb4	3374623	3375035	gene11481	UTR3	UTR3	UTR3
Fvb6	35154048	35154517	gene04385	LastExon	LastExon	Intergenic
Fvb5	9715616	9716011	gene09445	Exon12	Exon12	UTR3
Fvb1	1416273	1416667	gene31116	UTR3	UTR3	UTR3
Fvb1	19933076	19933405	gene10224	LastExon	UTR3	UTR3
Fvb7	5510196	5510890	gene38156	UTR3	UTR3	UTR3
Fvb5	15174917	15175463	gene37260	LastExon	LastExon	UTR3
Fvb2	2614159	2614466	gene35611	LastExon	LastExon	Intergenic
Fvb7	13247971	13248359	.	.	.	.
Fvb4	14737596	14738008	gene16900	LastExon	UTR3	UTR3
Fvb5	25785295	25785626	gene12148	LastExon	LastExon	UTR3
Fvb3	2251119	2251672	gene30692	Exon10	Exon10	UTR3
Fvb7	17341851	17342249	gene26609	UTR3	UTR3	UTR3
Fvb6	35196601	35196889	gene04396	LastExon	LastExon	UTR3
Fvb1	19506215	19506740	gene10199	LastExon	UTR3	UTR3
Fvb6	25614060	25614417	gene23129	LastIntron	LastExon	UTR3
Fvb7	4813941	4814309	gene00376	LastExon	UTR3	Intergenic
Fvb2	19525102	19525655	gene27750	LastIntron	LastExon	Intergenic
Fvb4	22566539	22566946	gene05163	LastExon	LastExon	Intergenic
Fvb4	26443210	26443679	gene03627	LastExon	Intergenic	Intergenic
Fvb1	14616804	14617176	gene17845	LastExon	LastExon	LastExon
Fvb2	11063602	11063847	gene01798	LastExon	UTR3	UTR3
Fvb6	12503832	12504426	gene37640	LastExon	UTR3	Intergenic
Fvb7	18449919	18450382	gene20976	LastExon	UTR3	UTR3
Fvb5	2732589	2732918	gene32120	LastExon	LastExon	UTR3
Fvb2	24019853	24020290	gene35934	LastExon	UTR3	UTR3
Fvb2	22401969	22402417	gene11665	UTR3	UTR3	Intergenic
Fvb6	36408909	36409277	gene28341	LastIntron	LastExon	Intergenic
Fvb7	17505460	17505885	gene26495	LastExon	Intergenic	Intergenic
Fvb7	17505460	17505885	gene26496	UTR3	Intergenic	Intergenic
Fvb3	24342912	24343864	gene14156	LastExon	LastExon	Intergenic
Fvb3	24342912	24343864	gene14157	UTR3	Intergenic	Intergenic
Fvb5	21334946	21335279	.	.	.	.
Fvb4	32404072	32404506	gene00779	LastExon	UTR3	UTR3
Fvb5	37292	37659	gene31756	LastExon	Intergenic	Intergenic
Fvb5	15142524	15142897	gene13709	LastIntron	LastExon	Intergenic
Fvb4	1595861	1596327	gene29044	LastExon	LastExon	UTR3
Fvb3	165045	165300	gene19842	LastExon	Intergenic	Intergenic
Fvb7	23400194	23400698	gene12590	LastExon	Intergenic	Intergenic
Fvb7	23400194	23400698	gene12591	UTR3	UTR3	Intergenic
Fvb6	11764776	11764983	gene09682	UTR3	UTR3	UTR3
Fvb2	4976095	4976480	gene07392	LastIntron	LastExon	UTR3
Fvb7	1665886	1666296	.	.	.	.
Fvb7	12750614	12751225	gene38363	LastExon	Intergenic	Intergenic
Fvb1	9317479	9317804	.	.	.	.
Fvb2	26105275	26105612	gene35978	LastExon	Intergenic	Intergenic
Fvb5	10976558	10976896	gene08937	LastExon	UTR3	Intergenic
Fvb6	31681303	31681766	gene24215	UTR3	UTR3	UTR3
Fvb3	2518670	2519108	gene30458	LastIntron	Intergenic	Intergenic
Fvb4	32256867	32257295	.	.	.	.
Fvb2	27178410	27178715	gene08572	UTR3	UTR3	UTR3
Fvb3	19302299	19302633	gene27326	LastExon	LastExon	Intergenic
Fvb4	27823860	27824291	gene36851	LastExon	UTR3	UTR3
Fvb3	673843	674318	gene19511	LastExon	LastExon	Intergenic
Fvb1	2095032	2095463	gene30969	LastIntron	UTR3	Intergenic
Fvb4	25178980	25179250	gene07179	UTR3	UTR3	UTR3
Fvb1	9507803	9508161	gene35424	UTR3	UTR3	Intergenic
Fvb2	24563241	24563657	gene02559	LastExon	UTR3	UTR3
Fvb5	11157871	11158189	gene08911	LastIntron	UTR3	UTR3
Fvb5	23515055	23515480	gene37378	LastExon	UTR3	UTR3
Fvb6	13959099	13959509	gene37659	LastExon	UTR3	Intergenic
Fvb3	2329687	2330059	gene30679	LastExon	UTR3	Intergenic
Fvb2	6293717	6294049	gene28603	UTR3	UTR3	Intergenic
Fvb5	18944922	18945421	gene10921	UTR3	UTR3	UTR3
Fvb7	12064756	12065416	gene38317	UTR3	UTR3	Intergenic
Fvb5	20099160	20099490	gene11738	LastExon	UTR3	UTR3
Fvb7	2985481	2985762	gene38120	LastExon	UTR3	UTR3
Fvb7	4229232	4229938	gene21473	LastExon	LastExon	Intergenic
Fvb5	1282088	1282450	gene32453	LastExon	UTR3	Intergenic
Fvb4	13687775	13688240	gene22433	LastExon	Intergenic	Intergenic
Fvb6	5074227	5074598	gene22923	LastExon	LastExon	UTR3
Fvb7	5883528	5884000	gene23572	LastIntron	LastExon	UTR3
Fvb3	32850517	32850935	gene01569	LastExon	UTR3	UTR3
Fvb4	14833682	14834138	gene16887	Exon1	Intron1	Intron1
Fvb2	26543625	26543955	gene08703	UTR3	UTR3	UTR3
Fvb2	26543625	26543955	gene08702	LastExon	Intergenic	Intergenic
Fvb1	2372350	2372845	gene30910	LastIntron	LastExon	UTR3
Fvb4	29831498	29832012	gene04081	LastIntron	LastExon	UTR3
Fvb3	20353054	20353494	gene36337	LastIntron	UTR3	Intergenic
Fvb4	16088158	16088545	gene06143	UTR3	UTR3	Intergenic
Fvb6	960345	960707	gene16678	LastExon	LastExon	UTR3
Fvb3	1201938	1202281	gene19580	LastExon	UTR3	UTR3
Fvb4	31642826	31643175	gene00613	LastExon	LastExon	UTR3
Fvb6	31524275	31524808	gene24329	Exon9	UTR3	Intergenic
Fvb5	25986761	25987097	gene37420	UTR3	UTR3	UTR3
Fvb5	8029209	8029844	gene37148	LastExon	Intergenic	Intergenic
Fvb2	2008701	2009030	gene25550	LastExon	UTR3	UTR3
Fvb7	23620897	23621302	gene12543	LastExon	LastExon	Intergenic
Fvb7	983572	984055	gene26807	LastExon	UTR3	UTR3
Fvb4	17058900	17059341	gene36676	UTR3	UTR3	UTR3
Fvb3	32589383	32589808	gene24807	LastExon	UTR3	Intergenic
Fvb4	24075407	24075717	gene07000	LastExon	LastExon	UTR3
Fvb1	4208670	4209192	gene12700	UTR3	UTR3	UTR3
Fvb7	21287181	21287587	gene38657	LastExon	LastExon	UTR3
Fvb6	11353820	11354044	.	.	.	.
Fvb2	4898990	4899339	gene35642	UTR3	UTR3	UTR3
Fvb2	15152286	15152571	gene17432	LastExon	UTR3	UTR3
Fvb6	20112959	20113459	gene17737	LastExon	UTR3	Intergenic
Fvb3	3275080	3275432	.	.	.	.
Fvb7	20309412	20309644	gene21267	UTR3	UTR3	Intergenic
Fvb2	28377265	28377548	gene36032	LastExon	UTR3	UTR3
Fvb6	27376031	27376435	gene05279	LastExon	UTR3	UTR3
Fvb5	8125968	8126695	gene25798	UTR3	UTR3	Intergenic
Fvb2	14589777	14590228	gene17135	LastIntron	UTR3	UTR3
Fvb2	27815652	27815843	gene15211	Intergenic	UTR5	Exon1
Fvb2	9646390	9646844	gene00998	LastExon	UTR3	Intergenic
Fvb1	10472791	10473109	gene24000	UTR3	UTR3	Intergenic
Fvb5	22893327	22893571	gene37364	UTR3	UTR3	UTR3
Fvb5	13068656	13069042	gene10787	UTR3	UTR3	UTR3
Fvb7	12764014	12764330	gene19228	LastExon	LastExon	UTR3
Fvb1	3371003	3371406	gene11329	UTR3	Intergenic	Intergenic
Fvb1	3371003	3371406	gene11328	LastIntron	Intergenic	Intergenic
Fvb5	3009110	3009486	gene32179	LastExon	LastExon	UTR3
Fvb4	28019894	28020310	gene04521	LastExon	UTR3	UTR3
Fvb1	8736133	8736497	gene24167	LastExon	UTR3	UTR3
Fvb4	12032425	12033002	gene05218	LastExon	LastExon	UTR3
Fvb3	10170244	10170517	gene10471	UTR3	UTR3	UTR3
Fvb6	29029698	29030054	gene05689	LastIntron	LastExon	Intergenic
Fvb3	29280939	29281268	gene01443	LastExon	UTR3	Intergenic
Fvb7	17963738	17964060	gene20876	LastExon	UTR3	UTR3
Fvb5	3657196	3657446	gene09952	UTR3	UTR3	UTR3
Fvb1	6359172	6359556	gene14616	LastExon	UTR3	UTR3
Fvb7	11828176	11828565	gene38304	UTR3	UTR3	Intergenic
Fvb7	13552847	13553405	gene38413	LastExon	Intergenic	Intergenic
Fvb7	13552847	13553405	gene38412	LastExon	Intergenic	Intergenic
Fvb3	7849959	7850258	gene19938	UTR3	UTR3	Intergenic
Fvb4	14278698	14279229	gene22397	Exon26	LastExon	UTR3
Fvb6	20669465	20669899	gene17822	LastExon	UTR3	UTR3
Fvb4	23294218	23294678	gene22813	LastIntron	LastExon	UTR3
Fvb4	164606	164946	gene29873	LastExon	UTR3	Intergenic
Fvb3	19448757	19449003	gene27347	LastExon	UTR3	UTR3
Fvb3	22201817	22202205	gene14659	LastExon	LastExon	Intergenic
Fvb2	24826572	24826921	gene00190	Exon3	UTR3	UTR3
Fvb2	14417677	14418127	gene17367	LastExon	Intergenic	Intergenic
Fvb6	24036569	24036865	gene05853	UTR3	UTR3	UTR3
Fvb2	10723636	10724107	gene35701	LastExon	Intergenic	Intergenic
Fvb5	10799526	10800334	gene08974	LastExon	LastExon	Intergenic
Fvb5	10799526	10800334	gene08973	LastExon	Intergenic	Intergenic
Fvb1	2306328	2306646	gene30928	LastExon	LastExon	UTR3
Fvb6	35202154	35203275	gene04397	LastExon	LastExon	Intergenic
Fvb6	35202154	35203275	gene04398	Intergenic	Intergenic	LastExon
Fvb6	20429233	20429674	gene17786	Intron18	LastIntron	LastIntron
Fvb3	20910623	20911365	gene15366	LastExon	Intergenic	Intergenic
Fvb4	20917593	20918009	gene07049	LastExon	UTR3	UTR3
Fvb6	24653657	24653997	gene25832	Exon12	LastIntron	LastIntron
Fvb6	5353936	5354279	gene37566	LastExon	LastExon	Intergenic
Fvb4	25060919	25061331	gene36785	LastIntron	UTR3	UTR3
Fvb4	3398612	3399040	gene11487	UTR3	UTR3	UTR3
Fvb4	25612423	25612727	gene07255	UTR3	UTR3	UTR3
Fvb5	16681139	16681454	gene31482	LastExon	LastExon	UTR3
Fvb7	11491699	11492253	gene18885	Exon7	LastExon	UTR3
Fvb3	24848348	24848738	gene36375	Exon13	UTR3	UTR3
Fvb2	27851631	27852058	gene15202	LastExon	LastExon	UTR3
Fvb5	18136613	18137107	.	.	.	.
Fvb2	20785529	20785889	gene35858	LastIntron	UTR3	Intergenic
Fvb1	7173241	7173492	gene14774	UTR3	UTR3	UTR3
Fvb6	16869406	16869733	gene18024	LastExon	LastExon	Intergenic
Fvb7	22058274	22058656	gene13094	LastExon	UTR3	UTR3
Fvb1	11711764	11712246	gene35454	LastIntron	UTR3	UTR3
Fvb2	25228758	25229036	gene09094	UTR3	UTR3	UTR3
Fvb6	31142465	31142791	gene24264	UTR3	UTR3	UTR3
Fvb1	20932143	20932746	gene30493	LastExon	LastExon	UTR3
Fvb5	6117553	6117988	gene01904	UTR3	UTR3	UTR3
Fvb5	18369683	18369987	gene29252	UTR3	UTR3	Intergenic
Fvb4	7268380	7268666	gene17015	UTR3	UTR3	UTR3
Fvb7	9292853	9293621	gene38195	LastExon	UTR3	UTR3
Fvb3	13479088	13479895	gene03509	LastExon	UTR3	Intergenic
Fvb2	27395585	27395952	gene36004	LastIntron	LastExon	UTR3
Fvb2	28053732	28054116	gene15153	UTR3	UTR3	Intergenic
Fvb3	25952134	25952347	gene07875	LastExon	LastExon	UTR3
Fvb7	1716994	1717226	.	.	.	.
Fvb6	20239149	20239629	gene17756	LastExon	Intergenic	Intergenic
Fvb6	38651018	38651493	gene01380	UTR3	UTR3	UTR3
Fvb5	5612767	5613042	gene37105	LastExon	Intergenic	Intergenic
Fvb4	30958585	30958896	gene00674	UTR3	UTR3	UTR3
Fvb5	311183	311457	gene36976	LastExon	LastExon	UTR3
Fvb6	3829588	3829950	gene22198	LastExon	Intergenic	Intergenic
Fvb3	18014344	18014828	gene25340	UTR3	UTR3	UTR3
Fvb3	18014344	18014828	gene25341	UTR3	Intergenic	Intergenic
Fvb6	26815392	26815929	gene07523	LastExon	UTR3	UTR3
Fvb4	294220	294496	gene29889	LastExon	LastExon	UTR3
Fvb5	29074560	29074991	gene02114	UTR3	UTR3	Intergenic
Fvb5	29074560	29074991	gene02115	LastIntron	Intergenic	Intergenic
Fvb5	5692776	5693158	gene01829	LastExon	UTR3	UTR3
Fvb6	37121757	37122067	.	.	.	.
Fvb2	11974874	11975251	gene35720	Exon9	Exon9	UTR3
Fvb1	6589219	6589517	gene14895	LastExon	UTR3	UTR3
Fvb6	36427302	36427634	gene38013	LastExon	LastExon	Intergenic
Fvb6	34032943	34033332	gene03799	UTR3	UTR3	Intergenic
Fvb6	8587103	8587406	gene18238	UTR3	UTR3	UTR3
Fvb5	355621	355865	gene32284	UTR3	UTR3	Intergenic
Fvb1	4655972	4656451	gene12521	LastIntron	LastExon	UTR3
Fvb3	24163046	24163392	gene36367	LastExon	UTR3	UTR3
Fvb7	7133600	7133890	gene38169	LastExon	UTR3	UTR3
Fvb5	22917257	22917563	gene37365	LastExon	UTR3	UTR3
Fvb2	8948749	8949131	gene32629	LastExon	LastExon	UTR3
Fvb1	8834626	8835050	gene35417	UTR3	UTR3	UTR3
Fvb1	4452539	4452861	gene35323	LastExon	Intergenic	Intergenic
Fvb1	4452539	4452861	gene12481	LastExon	Intergenic	Intergenic
Fvb7	23260706	23261128	gene12618	LastExon	UTR3	Intergenic
Fvb4	19380808	19381122	gene36697	UTR3	UTR3	UTR3
Fvb3	5573574	5574188	gene00121	LastExon	UTR3	Intergenic
Fvb7	22242662	22242988	gene12879	LastExon	Intergenic	Intergenic
Fvb7	23493519	23493862	gene38734	UTR3	UTR3	Intergenic
Fvb2	18319068	18319841	gene20271	LastExon	UTR3	Intergenic
Fvb2	18319068	18319841	gene20272	UTR3	UTR3	Intergenic
Fvb6	27647715	27647954	gene05419	LastExon	LastExon	UTR3
Fvb6	10888003	10888373	gene09646	UTR3	UTR3	UTR3
Fvb4	27216457	27217060	gene03761	UTR3	Intergenic	Intergenic
Fvb4	27216457	27217060	gene03760	UTR3	Intergenic	Intergenic
Fvb5	3671037	3671364	gene09958	LastIntron	UTR3	UTR3
Fvb3	11710101	11710508	gene03186	LastIntron	LastExon	UTR3
Fvb4	12736437	12736936	gene27394	LastExon	LastExon	UTR3
Fvb1	9461484	9461779	gene24086	LastExon	LastExon	UTR3
Fvb5	10333457	10333913	gene09328	LastExon	UTR3	UTR3
Fvb2	27067579	27067829	gene08603	LastExon	LastExon	UTR3
Fvb6	651688	652132	gene16732	LastExon	Intergenic	Intergenic
Fvb6	29477447	29477680	gene21596	LastExon	UTR3	UTR3
Fvb3	8777652	8778100	gene02356	UTR3	UTR3	Intergenic
Fvb3	3585565	3585865	gene24897	LastExon	UTR3	Intergenic
Fvb1	7014760	7015301	gene14726	LastExon	UTR3	UTR3
Fvb6	1490198	1490514	gene16588	LastExon	LastExon	UTR3
Fvb3	17165617	17165957	gene23498	LastExon	Intergenic	Intergenic
Fvb6	16837003	16837556	gene18020	LastIntron	LastExon	Intergenic
Fvb6	24599512	24599758	gene25837	LastExon	UTR3	UTR3
Fvb6	9287466	9288205	gene18151	LastExon	UTR3	Intergenic
Fvb6	34028127	34028376	gene03797	LastExon	Intergenic	Intergenic
Fvb2	14166148	14166654	gene17315	LastIntron	UTR3	UTR3
Fvb4	22316084	22316387	gene36732	UTR3	UTR3	UTR3
Fvb2	23357107	23357355	gene35916	LastExon	Intergenic	Intergenic
Fvb3	9160173	9160637	gene18498	LastExon	LastExon	UTR3
Fvb6	37392988	37393328	gene27943	LastExon	LastExon	UTR3
Fvb6	7388337	7388676	.	.	.	.
Fvb7	8633579	8633939	gene03953	UTR3	Intergenic	Intergenic
Fvb2	15488265	15488564	gene17567	LastExon	Intergenic	Intergenic
Fvb7	23234344	23234766	gene12405	LastExon	Intergenic	Intergenic
Fvb6	8530209	8530610	gene18384	LastIntron	LastExon	UTR3
Fvb7	5694715	5695280	gene23602	Intron1	Intron1	Intron1
Fvb7	5694715	5695280	gene23601	LastExon	LastExon	LastExon
Fvb6	4774401	4774674	gene37557	UTR3	UTR3	UTR3
Fvb6	26002721	26003118	gene23067	LastIntron	UTR3	UTR3
Fvb1	3795948	3796457	gene11426	UTR3	UTR3	UTR3
Fvb1	3795948	3796457	gene11425	UTR3	Intergenic	Intergenic
Fvb7	17827192	17827443	gene20851	UTR3	UTR3	UTR3
Fvb5	3345710	3346038	gene31780	LastExon	LastExon	UTR3
Fvb2	27074777	27075181	gene08602	LastExon	UTR3	Intergenic
Fvb2	19676765	19677113	gene27776	UTR3	UTR3	Intergenic
Fvb7	23243883	23244478	gene12403	LastExon	Intergenic	Intergenic
Fvb5	24449193	24449555	gene37393	LastIntron	LastExon	Intergenic
Fvb7	12158706	12159304	gene19322	UTR3	UTR3	Intergenic
Fvb7	12158706	12159304	gene38323	LastExon	Intergenic	Intergenic
Fvb2	8474684	8475144	gene31917	LastIntron	UTR3	Intergenic
Fvb6	10972636	10972970	gene09661	LastExon	UTR3	UTR3
Fvb2	9856378	9856786	gene00925	UTR3	UTR3	UTR3
Fvb4	936161	936537	.	.	.	.
Fvb7	2630300	2630700	gene38116	LastExon	UTR3	UTR3
Fvb1	23299740	23300075	.	.	.	.
Fvb2	830984	831305	gene22863	LastExon	LastExon	Intergenic
Fvb3	29278814	29279343	gene01442	LastExon	Intergenic	Intergenic
Fvb2	17466467	17466898	gene08307	LastExon	UTR3	UTR3
Fvb7	22664849	22665047	gene12803	UTR3	LastIntron	LastIntron
Fvb5	22936690	22937126	gene37367	LastExon	LastExon	UTR3
Fvb4	27400385	27400876	gene03862	UTR3	UTR3	Intergenic
Fvb6	26639083	26639410	gene37791	LastExon	UTR3	UTR3
Fvb3	13921373	13921760	gene03569	LastExon	LastExon	UTR3
Fvb5	13095800	13096161	gene10792	LastIntron	LastIntron	LastIntron
Fvb7	8050908	8051344	gene38180	LastExon	LastExon	UTR3
Fvb3	11720835	11721234	gene03188	LastExon	LastExon	UTR3
Fvb1	717689	718213	gene30869	LastExon	Intergenic	Intergenic
Fvb1	4488822	4489081	gene12492	UTR3	UTR3	UTR3
Fvb3	12833962	12834334	gene03328	LastExon	LastExon	UTR3
Fvb2	19059505	19059777	gene27826	Exon12	Exon12	UTR3
Fvb4	15467941	15468251	gene06551	UTR3	UTR3	UTR3
Fvb6	36081577	36081883	gene37996	LastExon	LastExon	UTR3
Fvb2	4641733	4642200	gene08037	UTR3	UTR3	Intergenic
FvbUn	1765327	1765829	gene08456	LastExon	Intergenic	Intergenic
Fvb3	24826109	24826460	gene14000	Exon9	Exon9	UTR3
Fvb5	22740379	22740770	gene25061	Exon3	LastIntron	LastIntron
Fvb5	24123964	24124206	.	.	.	.
Fvb2	23225242	23225478	gene15459	UTR3	UTR3	UTR3
Fvb7	8717232	8717583	gene03965	UTR3	UTR3	UTR3
Fvb6	11156964	11157384	gene09731	LastExon	Intergenic	Intergenic
Fvb5	8204278	8204665	gene25774	UTR3	UTR3	UTR3
Fvb4	21258698	21258960	gene04817	LastIntron	LastExon	Intergenic
Fvb4	16280058	16280555	gene06119	LastExon	UTR3	Intergenic
Fvb3	2082839	2083300	gene30727	LastIntron	LastExon	UTR3
Fvb3	20377230	20377714	gene07687	LastExon	UTR3	Intergenic
Fvb6	37960989	37961354	gene26398	LastExon	UTR3	UTR3
Fvb3	25308179	25308449	gene07775	LastExon	LastExon	UTR3
Fvb3	30434403	30434636	gene36492	UTR3	UTR3	UTR3
Fvb6	38714095	38714525	gene01389	LastExon	LastExon	UTR3
Fvb7	5931857	5932231	gene23568	LastExon	UTR3	Intergenic
Fvb1	1689529	1690261	gene31058	LastExon	UTR3	UTR3
Fvb4	30749596	30749805	gene06229	LastExon	UTR3	UTR3
Fvb3	22180480	22180980	gene14661	LastIntron	LastExon	Intergenic
Fvb1	2292014	2292452	gene30931	UTR3	UTR3	UTR3
Fvb7	13337592	13337921	gene18907	UTR3	UTR3	Intergenic
Fvb2	1868000	1868264	gene25530	LastExon	UTR3	UTR3
Fvb3	775382	775938	gene36078	LastExon	LastExon	UTR3
Fvb4	11084422	11084719	gene04984	Intron2	Intron3	LastIntron
Fvb3	25983076	25983529	gene07882	LastExon	LastExon	UTR3
Fvb4	30157273	30157637	gene36907	UTR3	UTR3	Intergenic
Fvb3	32435446	32435703	gene24772	LastIntron	LastIntron	LastIntron
Fvb7	22511729	22512015	gene12839	LastExon	UTR3	UTR3
Fvb6	33954312	33954854	gene37942	LastExon	UTR3	UTR3
Fvb2	15236797	15237074	.	.	.	.
Fvb2	24303424	24304971	gene02617	LastExon	Intergenic	Intergenic
Fvb2	24303424	24304971	gene02618	Intron26	LastExon	UTR3
Fvb5	27392394	27392715	.	.	.	.
Fvb2	18011328	18011543	gene08394	LastIntron	UTR3	UTR3
Fvb6	3801861	3802301	gene37542	LastIntron	LastExon	UTR3
Fvb3	215039	215483	gene19829	LastExon	UTR3	UTR3
Fvb3	6028121	6028471	gene28938	LastExon	LastExon	UTR3
Fvb4	7555429	7556283	gene17053	UTR3	UTR3	Intergenic
Fvb1	21261515	21261876	gene35561	UTR3	UTR3	UTR3
Fvb2	8729178	8729553	gene31955	LastExon	LastExon	UTR3
Fvb5	19613032	19613563	gene11031	LastExon	LastExon	Intergenic
Fvb5	21982943	21983215	gene02044	LastExon	LastExon	UTR3
Fvb5	11335935	11336408	gene08881	UTR3	UTR3	UTR3
Fvb5	19614004	19614460	gene11032	LastExon	UTR3	Intergenic
Fvb5	24905693	24906102	gene26577	LastExon	LastExon	Intergenic
Fvb5	27288868	27289464	gene30029	LastExon	LastExon	UTR3
Fvb7	19822730	19823129	gene38606	UTR3	UTR3	UTR3
Fvb5	13222177	13222488	gene10813	UTR3	UTR3	UTR3
Fvb2	5813838	5814240	gene00445	LastExon	Intergenic	Intergenic
Fvb6	38587343	38587638	gene01367	LastIntron	LastExon	UTR3
Fvb4	23660749	23661048	gene22761	UTR3	UTR3	UTR3
Fvb4	21420347	21420671	gene04967	LastExon	LastExon	UTR3
Fvb1	3641996	3642912	gene11389	LastExon	Intergenic	Intergenic
Fvb1	3641996	3642912	gene11388	LastExon	Intergenic	Intergenic
Fvb7	16009389	16009697	gene23200	UTR3	UTR3	UTR3
Fvb1	5851812	5852240	.	.	.	.
Fvb7	8195418	8195715	gene03029	LastExon	LastExon	UTR3
Fvb6	34954569	34954789	gene04337	LastExon	LastExon	UTR3
Fvb1	197585	198056	gene35244	LastIntron	LastExon	UTR3
Fvb6	28615066	28615342	gene05352	Intron2	Exon3	Exon3
Fvb5	2686286	2686525	gene32110	LastExon	LastExon	UTR3
Fvb1	6982576	6982978	gene14721	LastExon	Intergenic	Intergenic
Fvb1	6982576	6982978	gene14720	UTR3	UTR3	Intergenic
Fvb5	28669989	28670249	gene37453	LastExon	LastExon	Intergenic
Fvb3	12414828	12415182	gene36280	LastExon	LastExon	UTR3
Fvb2	6358309	6358703	gene28612	UTR3	UTR3	Intergenic
Fvb4	21841931	21842322	gene05035	UTR3	UTR3	Intergenic
Fvb4	29733665	29734090	gene04072	UTR3	UTR3	Intergenic
Fvb5	6216591	6216951	gene01937	LastExon	UTR3	UTR3
Fvb6	22898819	22899280	gene15696	LastIntron	Intergenic	Intergenic
Fvb2	17625036	17625436	gene08331	LastExon	LastExon	UTR3
Fvb6	2207243	2207614	gene16436	UTR3	UTR3	Intergenic
Fvb3	3698893	3699281	gene36141	LastIntron	LastExon	Intergenic
Fvb4	16004294	16004573	.	.	.	.
Fvb2	28747114	28747643	gene15010	LastExon	Intergenic	Intergenic
Fvb4	20953419	20953697	gene36720	LastExon	LastExon	UTR3
Fvb1	14271431	14271808	gene24474	LastExon	LastExon	UTR3
Fvb6	38213988	38214318	gene25887	LastExon	LastExon	UTR3
Fvb1	10031592	10031967	gene23878	UTR3	UTR3	UTR3
Fvb2	12755008	12755435	.	.	.	.
Fvb2	9773530	9774226	gene01020	LastExon	UTR3	Intergenic
Fvb3	24345135	24345544	gene14157	Exon5	UTR3	UTR3
Fvb2	12155008	12155402	gene02137	UTR3	UTR3	UTR3
Fvb5	1735497	1735788	gene31817	UTR3	UTR3	UTR3
Fvb3	21043917	21044322	gene15353	UTR3	UTR3	UTR3
Fvb6	37614857	37615139	gene27995	UTR3	Intergenic	Intergenic
Fvb4	27437309	27437644	gene03870	UTR3	UTR3	Intergenic
Fvb1	21152430	21153152	gene35559	Exon15	Intergenic	Intergenic
Fvb2	7179128	7179481	gene25256	LastExon	LastExon	UTR3
Fvb6	22376434	22376886	gene15984	LastExon	LastExon	Intergenic
Fvb5	26885117	26885419	gene11900	LastExon	LastExon	UTR3
Fvb5	190312	190740	gene32246	LastExon	LastExon	Intergenic
Fvb3	478546	478955	gene19768	LastIntron	LastExon	UTR3
Fvb5	27276307	27276626	gene30027	UTR3	UTR3	UTR3
Fvb2	2931338	2932000	gene27456	UTR3	UTR3	Intergenic
Fvb4	26527830	26528215	gene36819	LastExon	UTR3	UTR3
Fvb2	20121319	20121605	gene35846	UTR3	UTR3	Intergenic
Fvb2	5525612	5525944	gene07556	LastExon	UTR3	Intergenic
Fvb5	20167645	20167954	gene11745	LastExon	UTR3	UTR3
Fvb2	604595	604944	gene26251	UTR3	UTR3	UTR3
Fvb5	4080866	4081081	gene09899	UTR3	UTR3	UTR3
Fvb4	25844342	25844798	gene07292	LastExon	UTR3	Intergenic
Fvb7	16930854	16931233	gene26688	LastExon	LastExon	Intergenic
Fvb7	21559777	21560122	gene13199	LastExon	LastExon	UTR3
Fvb3	8434648	8435048	gene19707	LastExon	Intergenic	Intergenic
Fvb3	8434648	8435048	gene19706	LastExon	Intergenic	Intergenic
Fvb7	6269513	6269750	gene09210	LastExon	UTR3	UTR3
Fvb3	21272253	21272618	gene14852	LastExon	UTR3	Intergenic
Fvb1	7074545	7074787	gene14749	UTR3	UTR3	Intergenic
Fvb2	27175047	27175346	gene08573	LastExon	LastExon	Intergenic
Fvb1	22607735	22608125	gene25497	LastExon	UTR3	UTR3
Fvb2	22607620	22607880	gene11706	UTR3	UTR3	UTR3
Fvb2	26793064	26793454	gene35992	LastExon	LastExon	Intergenic
Fvb6	38870466	38871018	gene01415	LastExon	LastExon	UTR3
Fvb2	25584584	25584974	gene09027	UTR3	UTR3	UTR3
Fvb6	1989540	1989969	gene16483	LastExon	UTR3	UTR3
Fvb4	20829293	20829610	gene36717	LastExon	UTR3	UTR3
Fvb2	21299026	21299253	gene11212	LastIntron	UTR3	Intergenic
Fvb2	28092527	28092821	.	.	.	.
Fvb7	21122791	21123012	gene38650	LastExon	UTR3	UTR3
Fvb2	26471807	26472220	gene08719	UTR3	UTR3	UTR3
Fvb2	21208216	21208699	gene11195	LastExon	Intergenic	Intergenic
Fvb7	13494391	13494743	gene38407	UTR3	Intergenic	Intergenic
Fvb7	13494391	13494743	gene38408	UTR3	UTR3	Intergenic
Fvb6	409264	409735	gene16784	UTR3	UTR3	Intergenic
Fvb5	16436277	16436590	gene31516	LastExon	LastExon	Intergenic
Fvb6	14485079	14485508	gene15651	LastExon	Intergenic	Intergenic
Fvb5	7123481	7123760	gene24352	UTR3	UTR3	Intergenic
Fvb1	19789601	19789947	gene10237	LastExon	UTR3	UTR3
Fvb4	16903787	16904214	gene05925	LastExon	LastExon	Intergenic
Fvb3	27363780	27364137	gene28168	LastExon	Intergenic	Intergenic
Fvb4	1779681	1780027	.	.	.	.
Fvb5	23599465	23599820	.	.	.	.
Fvb6	34957863	34958185	gene04339	UTR3	UTR3	UTR3
Fvb5	12215627	12216042	gene10759	UTR3	UTR3	UTR3
Fvb2	7565498	7565787	gene25245	Exon5	LastIntron	LastExon
Fvb7	16078290	16078619	gene23208	LastExon	UTR3	UTR3
Fvb2	2253767	2254149	gene25597	LastExon	UTR3	UTR3
Fvb2	7172294	7172714	gene25255	LastIntron	LastExon	Intergenic
Fvb5	15542691	15543156	gene13758	LastExon	LastExon	UTR3
Fvb3	21592222	21592635	gene14807	LastIntron	UTR3	UTR3
Fvb6	25133614	25133835	gene25733	UTR3	UTR3	UTR3
Fvb6	16051681	16052018	gene18004	UTR3	UTR3	UTR3
Fvb2	22923129	22923511	gene01046	LastExon	Intergenic	Intergenic
Fvb6	3825934	3826671	gene22200	LastExon	LastExon	UTR3
Fvb4	25918357	25918977	gene07306	LastExon	Intergenic	Intergenic
Fvb4	25918357	25918977	gene07305	UTR3	Intergenic	Intergenic
Fvb6	18893560	18894023	gene26458	LastExon	LastExon	UTR3
Fvb2	26583014	26583573	gene08696	LastExon	UTR3	Intergenic
Fvb3	12131065	12131388	gene03109	LastIntron	LastExon	UTR3
Fvb5	20720068	20720319	gene11833	UTR3	UTR3	UTR3
Fvb2	22137287	22137634	gene11618	LastExon	LastExon	Intergenic
Fvb6	29481126	29481398	gene21597	LastExon	UTR3	UTR3
Fvb5	12409660	12409931	gene37227	LastExon	LastExon	UTR3
Fvb3	9094149	9094376	gene18486	LastExon	UTR3	UTR3
Fvb5	3907054	3907410	gene10008	LastExon	Intergenic	Intergenic
Fvb6	30305746	30306290	gene28709	UTR3	UTR3	UTR3
Fvb7	20332767	20333129	gene21272	UTR3	UTR3	UTR3
Fvb4	29030974	29031277	gene04722	LastExon	LastExon	Intergenic
Fvb4	23909278	23909599	gene22874	LastExon	UTR3	Intergenic
Fvb3	31033553	31034034	gene24425	LastExon	LastExon	UTR3
Fvb6	28965448	28965995	gene05675	UTR3	UTR3	Intergenic
Fvb7	11623260	11623648	gene38285	UTR3	UTR3	UTR3
Fvb7	12164905	12165177	gene38324	UTR3	UTR3	UTR3
Fvb5	9807168	9807446	gene09423	LastExon	LastExon	UTR3
Fvb3	29639624	29640033	gene01507	LastIntron	UTR3	UTR3
Fvb6	6466676	6467030	gene13777	LastExon	LastExon	UTR3
Fvb1	19242461	19242761	gene18570	UTR3	UTR3	Intergenic
Fvb6	33591222	33591646	gene10282	LastExon	LastExon	Intergenic
Fvb5	12234467	12234911	gene10760	LastExon	UTR3	UTR3
Fvb1	11119532	11119813	gene05798	LastExon	LastExon	UTR3
Fvb7	16737211	16737654	gene26733	LastExon	UTR3	Intergenic
Fvb4	7545984	7546394	gene17051	UTR3	UTR3	UTR3
Fvb4	22504637	22505346	gene05153	UTR3	UTR3	UTR3
Fvb5	16409194	16409480	gene31520	LastExon	Intergenic	Intergenic
Fvb3	5929653	5930150	gene28952	LastExon	Intergenic	Intergenic
Fvb3	5929653	5930150	gene28953	UTR3	Intergenic	Intergenic
Fvb7	2468180	2468654	gene14263	LastIntron	UTR3	Intergenic
Fvb1	12174468	12174842	gene20819	LastExon	LastExon	UTR3
Fvb3	8784889	8785271	gene02358	LastExon	Intergenic	Intergenic
Fvb6	474855	475055	gene37470	LastExon	LastExon	UTR3
Fvb7	21656767	21657099	gene13175	LastExon	UTR3	UTR3
Fvb2	6750299	6750734	gene02170	LastIntron	UTR3	Intergenic
Fvb7	11207584	11207794	gene38259	LastExon	LastExon	UTR3
Fvb1	273023	273350	gene10123	LastExon	Intergenic	Intergenic
Fvb7	20124342	20124717	.	.	.	.
Fvb2	20733348	20733700	gene11111	UTR3	UTR3	UTR3
Fvb7	7224449	7224756	.	.	.	.
Fvb1	12916022	12916594	gene12346	LastExon	UTR3	UTR3
Fvb5	9036549	9036854	gene09567	UTR3	UTR3	UTR3
Fvb2	19964824	19965196	gene24932	LastExon	UTR3	UTR3
Fvb4	26735839	26736271	gene03684	UTR3	UTR3	UTR3
Fvb3	18276315	18276706	gene25407	UTR3	UTR3	UTR3
Fvb6	30366622	30366931	gene28721	UTR3	UTR3	UTR3
Fvb1	17327096	17327693	gene16334	LastExon	LastExon	UTR3
Fvb1	1684511	1684805	gene31061	UTR3	UTR3	UTR3
Fvb2	5996491	5996855	gene28565	Exon3	Exon3	Intron3
Fvb6	29634760	29635414	gene00577	Exon12	UTR3	UTR3
Fvb3	2985180	2985428	gene30375	UTR3	UTR3	UTR3
Fvb6	19178203	19178528	gene00473	Intron6	Intron6	Intron6
Fvb6	2243935	2244499	gene16429	LastExon	UTR3	UTR3
Fvb2	7681717	7682095	gene20425	UTR3	UTR3	UTR3
Fvb7	6728970	6729390	gene09264	LastExon	UTR3	UTR3
Fvb2	20658897	20659212	gene11101	LastExon	LastExon	UTR3
Fvb5	22950602	22951312	gene25001	Exon12	UTR3	Intergenic
Fvb4	25900736	25901129	gene07301	UTR3	UTR3	UTR3
Fvb1	19686557	19686763	.	.	.	.
Fvb6	24853529	24853842	gene25762	UTR3	UTR3	UTR3
Fvb3	29443033	29443560	gene01473	LastExon	UTR3	UTR3
Fvb3	18731267	18731718	gene27179	UTR3	UTR3	UTR3
Fvb4	25065740	25066110	gene36786	LastExon	UTR3	UTR3
Fvb1	3807348	3807623	gene35309	LastExon	UTR3	UTR3
Fvb6	28255909	28256334	gene37807	LastExon	LastExon	UTR3
Fvb5	2390093	2390526	gene32045	UTR3	UTR3	UTR3
Fvb4	31866891	31867308	gene36945	LastExon	LastExon	UTR3
Fvb3	29027958	29028324	gene36450	LastExon	UTR3	UTR3
Fvb5	563803	564058	gene32323	LastExon	UTR3	UTR3
Fvb6	26653500	26654074	gene07497	LastExon	LastExon	UTR3
Fvb6	30363644	30363932	gene28720	LastExon	LastExon	UTR3
Fvb4	29365807	29366082	gene03996	LastExon	LastExon	UTR3
Fvb5	8256090	8256419	gene26076	LastExon	LastExon	UTR3
Fvb1	19374444	19374862	gene10215	UTR3	UTR3	Intergenic
Fvb1	15505716	15506617	gene31621	UTR3	UTR3	Intergenic
Fvb1	15505716	15506617	gene31620	LastExon	Intergenic	Intergenic
Fvb5	13948369	13948757	gene27680	UTR3	UTR3	UTR3
Fvb3	168080	168493	gene19841	UTR3	UTR3	UTR3
Fvb7	18575527	18575963	gene38576	UTR3	UTR3	UTR3
Fvb7	23444004	23444326	gene12582	UTR3	UTR3	UTR3
Fvb6	35728037	35728489	gene37988	LastExon	UTR3	Intergenic
Fvb2	3620535	3620824	gene27539	UTR3	UTR3	UTR3
Fvb3	29386232	29386685	gene01463	LastIntron	UTR3	UTR3
Fvb6	21758343	21758775	gene37722	LastExon	LastExon	UTR3
Fvb2	25621761	25622461	gene09017	LastExon	Intergenic	Intergenic
Fvb2	25621761	25622461	gene09018	LastExon	LastExon	Intergenic
Fvb4	4905863	4906200	gene12231	UTR3	UTR3	UTR3
Fvb3	6384261	6384615	gene20188	LastIntron	UTR3	UTR3
Fvb3	10548899	10549155	gene00310	LastExon	LastExon	UTR3
Fvb5	26034954	26035294	gene12112	UTR3	UTR3	Intergenic
Fvb2	26652308	26652718	gene08684	LastIntron	UTR3	Intergenic
Fvb1	4969853	4970413	gene12945	UTR3	UTR3	UTR3
Fvb3	20803126	20803624	gene36339	LastExon	LastExon	UTR3
Fvb6	36378297	36378530	gene28333	UTR3	UTR3	Intergenic
Fvb6	32435108	32435426	gene23956	LastExon	UTR3	UTR3
Fvb7	16442230	16442777	gene23337	LastExon	UTR3	UTR3
Fvb4	13920830	13921244	gene22472	LastExon	UTR3	UTR3
Fvb2	9746776	9747155	gene01015	LastExon	Intergenic	Intergenic
Fvb4	4858002	4858690	gene12223	LastExon	Intergenic	Intergenic
Fvb4	4858002	4858690	gene12222	UTR3	Intergenic	Intergenic
Fvb1	7216254	7216981	gene14782	LastIntron	UTR3	UTR3
Fvb4	32050070	32050468	gene00844	UTR3	UTR3	UTR3
Fvb5	6919647	6919974	gene25142	UTR3	UTR3	Intergenic
Fvb4	8458056	8458354	gene17109	UTR3	UTR3	UTR3
Fvb2	28583432	28583823	gene15040	LastExon	UTR3	UTR3
Fvb7	5353554	5354195	.	.	.	.
Fvb3	497768	498019	.	.	.	.
Fvb1	3953204	3953577	gene12641	UTR3	UTR3	Intergenic
Fvb7	23435788	23436518	gene12584	LastExon	Intergenic	Intergenic
Fvb7	23435788	23436518	gene12585	LastExon	Intergenic	Intergenic
Fvb5	4626917	4627336	gene06336	LastIntron	UTR3	UTR3
Fvb6	22394797	22395279	gene37726	LastIntron	Intergenic	Intergenic
Fvb1	1339878	1340361	gene31129	LastIntron	LastExon	UTR3
Fvb2	23528450	23528798	gene15398	LastExon	LastExon	UTR3
Fvb6	5417014	5417488	gene13631	LastExon	UTR3	Intergenic
Fvb7	18261258	18261659	gene38567	LastExon	LastExon	UTR3
Fvb3	3394249	3394926	gene30573	UTR3	Intergenic	Intergenic
Fvb3	3394249	3394926	gene30574	Exon5	LastExon	Intergenic
Fvb2	15091784	15092208	gene17423	LastExon	LastExon	Intergenic
Fvb5	4678983	4679276	gene06325	LastExon	UTR3	UTR3
Fvb3	31810721	31810965	.	.	.	.
Fvb4	30062685	30063102	gene04134	LastExon	UTR3	UTR3
Fvb4	4866190	4866545	gene12224	UTR3	UTR3	Intergenic
Fvb3	24336039	24336409	gene14155	LastExon	LastExon	UTR3
Fvb4	23212416	23212802	gene22889	LastExon	UTR3	UTR3
Fvb4	28710546	28710822	gene04655	LastExon	Intergenic	Intergenic
Fvb6	2197028	2197323	gene37514	LastExon	LastExon	UTR3
Fvb2	14759703	14759998	gene17498	UTR3	UTR3	Intergenic
Fvb2	18971292	18971654	gene27810	UTR3	UTR3	Intergenic
Fvb2	18971292	18971654	gene27811	UTR3	UTR3	Intergenic
Fvb3	32887442	32887750	gene01576	UTR3	UTR3	UTR3
Fvb3	9664803	9665146	gene30031	LastExon	Intergenic	Intergenic
Fvb2	22522136	22522815	gene11688	LastExon	Intergenic	Intergenic
Fvb2	22522136	22522815	gene11689	LastExon	Intergenic	Intergenic
Fvb4	6405150	6405588	gene16946	Exon12	Exon12	UTR3
Fvb7	7493458	7493982	gene03208	UTR3	UTR3	UTR3
Fvb6	13329820	13330291	gene21984	LastIntron	Intergenic	Intergenic
Fvb6	32564198	32564602	gene23778	UTR3	UTR3	UTR3
Fvb4	4791323	4791608	gene12210	UTR3	UTR3	LastIntron
Fvb7	8669512	8670053	gene03958	UTR3	UTR3	UTR3
Fvb7	15156985	15157325	gene23430	LastExon	Intergenic	Intergenic
Fvb5	24571738	24572564	gene27104	LastExon	UTR3	Intergenic
Fvb4	29379518	29379834	gene03999	UTR3	UTR3	UTR3
Fvb7	839272	840015	gene26990	Intron4	Intron4	Exon5
Fvb1	4123675	4123909	gene12679	UTR3	UTR3	UTR3
Fvb4	32199657	32200054	gene00820	UTR3	UTR3	UTR3
Fvb5	20927166	20927519	gene16065	LastIntron	LastExon	UTR3
Fvb5	26841138	26841408	gene11935	UTR3	UTR3	UTR3
Fvb4	18235436	18235751	gene36683	LastExon	LastExon	UTR3
Fvb4	26329939	26330456	gene03606	LastExon	UTR3	Intergenic
Fvb3	11249117	11249427	gene03258	LastExon	LastExon	UTR3
Fvb2	10442614	10443004	gene01655	LastExon	LastExon	Intergenic
Fvb2	11433425	11433746	gene31157	LastExon	Intergenic	Intergenic
Fvb3	32910542	32910887	gene01580	UTR3	UTR3	UTR3
Fvb2	25751567	25751930	gene08991	UTR3	UTR3	UTR3
Fvb4	32341230	32341666	gene00794	LastExon	LastExon	UTR3
Fvb5	19691920	19692211	gene11043	LastExon	UTR3	Intergenic
Fvb5	10160555	10160809	gene09357	LastExon	UTR3	UTR3
Fvb5	1882479	1882799	gene31846	LastExon	UTR3	Intergenic
Fvb7	19693659	19693946	gene21155	LastExon	UTR3	UTR3
Fvb6	29169649	29169947	gene05711	UTR3	UTR3	UTR3
Fvb5	7457306	7457611	gene26188	LastExon	UTR3	UTR3
Fvb7	14960253	14960576	gene38488	LastExon	UTR3	UTR3
Fvb2	15553190	15553517	gene17582	UTR3	UTR3	UTR3
Fvb2	26837199	26837597	gene08650	LastIntron	Intergenic	Intergenic
Fvb5	5844413	5844783	gene01856	LastExon	LastExon	UTR3
Fvb3	7560508	7561005	gene19990	LastIntron	LastExon	UTR3
Fvb5	8877218	8877599	gene25951	LastExon	LastExon	Intergenic
Fvb6	6822812	6823100	gene18348	LastExon	UTR3	UTR3
Fvb2	21372450	21372874	gene11228	LastIntron	UTR3	Intergenic
Fvb6	16544634	16544962	gene18075	LastExon	UTR3	UTR3
Fvb4	4778873	4779961	gene12209	LastExon	Intergenic	Intergenic
Fvb4	4778873	4779961	gene12208	LastExon	Intergenic	Intergenic
Fvb2	11399977	11400325	gene31238	LastExon	Intergenic	Intergenic
Fvb5	19595850	19596339	gene11030	UTR3	UTR3	Intergenic
Fvb4	29471982	29472330	gene04021	UTR3	UTR3	UTR3
Fvb6	34368174	34368543	gene04218	LastExon	UTR3	Intergenic
Fvb1	4993668	4993976	gene12949	LastExon	LastExon	UTR3
Fvb1	13487653	13488022	.	.	.	.
Fvb6	3587786	3588277	gene37535	LastExon	LastExon	UTR3
Fvb3	24685522	24686010	gene13972	LastExon	LastExon	Intergenic
Fvb6	12648098	12648633	gene21878	LastExon	UTR3	UTR3
Fvb1	9745452	9745855	gene24036	LastExon	UTR3	UTR3
Fvb1	13259973	13260393	gene31644	LastExon	LastExon	UTR3
Fvb4	28854970	28855262	gene04684	LastExon	UTR3	UTR3
Fvb6	9812522	9812953	gene30134	LastExon	LastExon	UTR3
Fvb5	20111175	20111535	gene37331	LastExon	UTR3	UTR3
Fvb1	1487720	1488006	gene31103	UTR3	UTR3	UTR3
Fvb4	21054805	21055120	gene07071	LastExon	LastExon	UTR3
Fvb1	2152927	2153240	gene30955	UTR5	LastIntron	LastIntron
Fvb5	25270018	25270464	gene26528	LastExon	LastExon	UTR3
Fvb6	16624692	16627183	gene18083	UTR3	Intergenic	Intergenic
Fvb6	16624692	16627183	gene18082	UTR3	Intergenic	Intergenic
Fvb5	14486655	14486970	gene13505	LastExon	Intergenic	Intergenic
Fvb6	13103033	13103433	gene37651	LastExon	UTR3	UTR3
Fvb5	1859519	1859972	gene31841	UTR3	UTR3	UTR3
Fvb5	1859519	1859972	gene31842	LastExon	Intergenic	Intergenic
Fvb6	6407457	6407816	.	.	.	.
Fvb4	24345712	24346077	gene06982	LastExon	Intergenic	Intergenic
Fvb5	10883255	10883696	gene08960	LastExon	LastExon	UTR3
Fvb6	5959513	5959957	gene13865	LastExon	UTR3	UTR3
Fvb6	322272	322853	gene16802	LastExon	UTR3	UTR3
Fvb4	29395156	29395472	gene04004	LastExon	Intergenic	Intergenic
Fvb4	29395156	29395472	gene04003	LastExon	Intergenic	Intergenic
Fvb7	6067656	6068052	gene23545	LastExon	LastExon	UTR3
Fvb5	1478326	1478725	gene32493	UTR3	UTR3	UTR3
Fvb1	21182526	21182807	gene30524	LastExon	LastExon	UTR3
Fvb5	15128899	15129440	gene13707	LastExon	UTR3	Intergenic
Fvb4	28169410	28169661	gene04544	UTR3	UTR3	Intergenic
Fvb5	7537756	7538114	gene37138	UTR3	UTR3	UTR3
Fvb3	31129468	31130191	gene24411	LastExon	LastExon	UTR3
Fvb3	2760463	2760728	gene30414	UTR3	UTR3	UTR3
Fvb5	13239274	13239633	gene10820	LastExon	UTR3	UTR3
Fvb2	26601132	26601468	gene08692	LastExon	UTR3	UTR3
Fvb1	4028203	4028546	gene35316	LastExon	UTR3	UTR3
Fvb2	14539835	14540770	gene17125	UTR3	Intergenic	Intergenic
Fvb2	14539835	14540770	gene17124	LastIntron	LastExon	Intergenic
Fvb6	28673446	28673653	gene05358	LastExon	Intergenic	Intergenic
Fvb7	6809171	6809627	gene09278	LastExon	UTR3	UTR3
Fvb6	24050704	24050914	gene05857	UTR3	UTR3	UTR3
Fvb4	26726623	26726901	gene03680	UTR3	UTR3	UTR3
Fvb6	3331663	3332070	gene22539	LastIntron	LastExon	UTR3
Fvb5	17266431	17266893	gene29149	UTR3	UTR3	UTR3
Fvb7	12766744	12767168	gene19227	UTR3	UTR3	UTR3
Fvb3	32538980	32539380	gene24794	UTR3	UTR3	UTR3
Fvb3	29695748	29696174	gene01517	UTR3	UTR3	UTR3
Fvb2	3611740	3612524	gene27538	UTR3	UTR3	Intergenic
Fvb7	6751224	6751562	gene09268	LastExon	Intergenic	Intergenic
Fvb5	28959393	28959743	gene02325	LastExon	LastExon	Intergenic
Fvb7	22372889	22373319	gene12861	LastIntron	Intergenic	Intergenic
Fvb2	20412880	20413228	gene10610	LastExon	LastExon	UTR3
Fvb7	6725747	6726189	gene09262	LastExon	LastExon	UTR3
Fvb3	31677107	31677345	gene14482	LastExon	UTR3	UTR3
Fvb3	2596044	2596580	gene30445	LastExon	Intergenic	Intergenic
Fvb2	17219799	17220052	gene08266	UTR3	UTR3	UTR3
Fvb6	3236379	3236644	gene22556	UTR3	UTR3	UTR3
Fvb1	9397493	9397857	gene24099	UTR3	UTR3	UTR3
Fvb7	23425290	23425671	gene38730	UTR3	UTR3	UTR3
Fvb2	10215810	10216177	gene01635	LastExon	LastExon	UTR3
Fvb1	19830232	19830521	gene10234	UTR3	UTR3	UTR3
Fvb3	10196246	10196555	.	.	.	.
Fvb5	5091896	5092362	gene06456	LastExon	UTR3	UTR3
Fvb7	22527294	22527659	gene38696	UTR3	UTR3	UTR3
Fvb4	9313857	9314405	gene21694	LastExon	UTR3	Intergenic
Fvb4	24656570	24656846	gene07097	LastExon	UTR3	UTR3
Fvb4	26365940	26366325	gene03608	UTR3	UTR3	UTR3
Fvb5	7501694	7502064	gene26180	Exon14	Intron14	Intron14
Fvb1	5870321	5870681	gene14521	LastExon	UTR3	Intergenic
Fvb3	31078618	31078897	gene24416	UTR3	UTR3	Intergenic
Fvb1	816134	816487	gene30857	LastExon	UTR3	UTR3
Fvb4	18368666	18369001	gene20422	LastExon	LastExon	UTR3
Fvb7	5501861	5502198	.	.	.	.
Fvb6	31594521	31594732	gene24338	LastExon	LastExon	Intergenic
Fvb2	17534367	17534889	gene08317	UTR3	UTR3	Intergenic
Fvb7	4359895	4360309	gene00268	LastIntron	UTR3	UTR3
Fvb6	33547967	33548335	gene10276	LastExon	Intergenic	Intergenic
Fvb6	33547967	33548335	gene10275	LastExon	LastExon	Intergenic
Fvb5	18648892	18649285	gene29215	UTR3	UTR3	Intergenic
Fvb2	23773028	23773403	gene35928	LastExon	LastExon	UTR3
Fvb7	15982968	15983723	gene23194	LastExon	LastExon	UTR3
Fvb1	10071361	10071865	gene23874	LastIntron	LastExon	UTR3
Fvb2	6952643	6952989	gene24977	LastExon	UTR3	Intergenic
Fvb5	25449081	25449373	.	.	.	.
Fvb2	27214745	27215093	gene08563	LastExon	Intergenic	Intergenic
Fvb7	12291011	12291396	gene38335	LastIntron	LastExon	UTR3
Fvb4	9237788	9238091	gene21684	UTR3	UTR3	UTR3
Fvb6	18536145	18536416	gene25218	LastExon	UTR3	UTR3
Fvb4	9714503	9714762	gene29641	LastExon	LastExon	Intergenic
Fvb1	9800894	9801254	gene24031	LastExon	UTR3	UTR3
Fvb6	895805	896237	gene37484	LastExon	UTR3	UTR3
Fvb6	20104713	20105984	gene17734	LastIntron	LastExon	Intergenic
Fvb5	22896917	22897374	gene25008	UTR3	UTR3	UTR3
Fvb6	33560525	33560773	gene10278	UTR3	UTR3	Intergenic
Fvb3	7053118	7053416	gene20070	LastExon	UTR3	UTR3
Fvb2	28131152	28131620	gene15133	LastIntron	LastExon	UTR3
Fvb1	3096172	3096631	gene11885	LastIntron	Intergenic	Intergenic
Fvb1	3096172	3096631	gene11884	UTR3	Intergenic	Intergenic
Fvb3	13390077	13390625	gene03496	LastExon	UTR3	UTR3
Fvb3	6995944	6996308	gene20080	LastExon	LastExon	UTR3
Fvb7	11076962	11077279	.	.	.	.
Fvb1	22262711	22263165	gene25453	LastExon	UTR3	UTR3
Fvb4	19272814	19273243	gene06695	Intergenic	Intergenic	Intron1
Fvb4	19272814	19273243	gene06696	LastExon	Intergenic	Intergenic
Fvb4	6549914	6550211	gene16978	LastExon	LastExon	UTR3
Fvb2	9154199	9154430	gene32658	UTR3	UTR3	UTR3
Fvb6	4183968	4184301	gene31551	LastExon	Intergenic	Intergenic
Fvb6	4183968	4184301	gene31550	UTR3	UTR3	Intergenic
Fvb5	1784662	1785041	gene31827	LastExon	UTR3	UTR3
Fvb5	1784662	1785041	gene31826	UTR3	Intergenic	Intergenic
Fvb4	8411531	8411970	gene17101	LastExon	UTR3	UTR3
Fvb6	19263419	19263929	gene00547	LastIntron	UTR3	UTR3
Fvb5	786238	786585	gene36987	LastExon	LastExon	UTR3
Fvb3	20797253	20797731	gene15378	UTR3	UTR3	UTR3
Fvb6	3232308	3232652	gene22557	LastExon	UTR3	UTR3
Fvb4	14097238	14097724	gene22380	LastIntron	UTR3	Intergenic
Fvb2	27582020	27582445	gene08492	LastExon	LastExon	UTR3
Fvb2	25774605	25774963	gene08986	LastExon	Intergenic	Intergenic
Fvb1	3194157	3194436	gene35297	UTR3	UTR3	UTR3
Fvb2	15988467	15988807	gene17524	LastExon	UTR3	UTR3
Fvb6	34357547	34357844	gene04215	LastExon	LastExon	UTR3
Fvb6	38691740	38692280	gene01383	LastExon	UTR3	UTR3
Fvb3	21963280	21964348	gene14678	LastExon	UTR3	Intergenic
Fvb6	20094670	20095169	gene17733	LastExon	LastExon	UTR3
Fvb3	4651827	4652178	.	.	.	.
Fvb7	18345032	18345288	gene20955	LastExon	Intergenic	Intergenic
Fvb7	5280839	5281379	gene23661	LastIntron	Intergenic	Intergenic
Fvb5	26714379	26714872	gene11912	LastExon	UTR3	UTR3
Fvb6	35875103	35875819	gene01264	LastIntron	LastExon	Intergenic
Fvb7	18933704	18934074	gene21287	UTR3	UTR3	Intergenic
Fvb7	20080223	20080604	gene21221	LastIntron	LastExon	UTR3
Fvb3	8767532	8767957	gene36246	Exon8	UTR3	UTR3
Fvb5	9445750	9446236	gene09492	LastIntron	UTR3	UTR3
Fvb1	2275389	2275878	gene30932	LastExon	UTR3	Intergenic
Fvb7	16696139	16696381	gene23388	LastExon	LastExon	LastExon
FvbUn	856112	856772	gene21778	UTR3	UTR3	UTR3
Fvb7	18185277	18185609	gene20924	LastExon	UTR3	UTR3
Fvb7	18185277	18185609	gene20923	UTR3	UTR3	Intergenic
Fvb3	7042083	7042519	gene36216	UTR3	UTR3	UTR3
Fvb7	16054137	16054549	gene23204	LastExon	UTR3	Intergenic
Fvb3	25989371	25989688	gene07885	LastExon	Intergenic	Intergenic
Fvb1	7598720	7599583	gene29566	UTR3	Intergenic	Intergenic
Fvb3	18798037	18798396	gene27225	LastExon	UTR3	UTR3
Fvb4	13795565	13795818	gene22448	LastExon	LastExon	UTR3
Fvb6	23108032	23108277	gene05546	LastIntron	LastIntron	LastIntron
Fvb3	18747716	18748115	gene27182	LastExon	Intergenic	Intergenic
Fvb3	18747716	18748115	gene27181	UTR3	UTR3	Intergenic
Fvb6	26718663	26719002	gene07511	UTR3	UTR3	Intergenic
Fvb6	10469500	10469769	gene30294	LastIntron	LastExon	UTR3
Fvb5	18395102	18395615	gene29249	LastExon	LastExon	UTR3
Fvb6	24576215	24576485	gene25840	LastExon	UTR3	Intergenic
Fvb5	2235380	2235775	gene32018	LastIntron	UTR3	UTR3
Fvb5	12691708	12692233	gene10646	LastExon	LastExon	UTR3
Fvb7	10756776	10757195	gene38230	LastExon	UTR3	UTR3
Fvb4	24645803	24646045	gene36767	UTR3	UTR3	Intergenic
Fvb6	1867381	1867652	gene16517	UTR3	Intergenic	Intergenic
Fvb6	1867381	1867652	gene16518	LastExon	Intergenic	Intergenic
Fvb5	1058661	1059000	gene32409	LastExon	UTR3	UTR3
Fvb1	5356825	5357305	gene13007	Exon15	UTR3	UTR3
Fvb4	31774932	31775370	gene36941	LastExon	UTR3	Intergenic
Fvb6	38626953	38627233	gene01376	LastExon	Intergenic	Intergenic
Fvb5	9428987	9429345	gene09497	LastExon	LastExon	Intergenic
Fvb3	754563	754934	gene19495	LastExon	UTR3	Intergenic
Fvb5	25198784	25199407	.	.	.	.
Fvb4	17924321	17924709	gene09859	LastExon	Intergenic	Intergenic
Fvb4	14401650	14402048	.	.	.	.
Fvb3	24117647	24117854	.	.	.	.
Fvb7	22282635	22282991	gene38687	LastExon	LastExon	UTR3
Fvb4	27501864	27502282	gene03878	LastIntron	UTR3	UTR3
Fvb5	9253081	9253407	gene09523	LastExon	LastExon	UTR3
Fvb5	20375651	20376254	gene11779	UTR3	UTR3	Intergenic
Fvb6	22338392	22338784	gene15977	LastExon	LastExon	UTR3
Fvb2	20429566	20429926	gene35857	LastExon	UTR3	UTR3
Fvb4	19289053	19289360	gene06697	UTR3	UTR3	UTR3
Fvb6	18813676	18814085	gene26451	UTR3	UTR3	Intergenic
Fvb5	20198204	20198430	.	.	.	.
Fvb3	11350832	11351786	gene03277	LastExon	UTR3	Intergenic
Fvb3	11350832	11351786	gene03276	LastExon	Intergenic	Intergenic
Fvb5	10700100	10700640	gene37212	LastIntron	LastExon	Intergenic
Fvb5	13359661	13360139	gene10836	LastIntron	Intergenic	Intergenic
Fvb2	977618	977965	gene35593	LastIntron	UTR3	UTR3
Fvb3	492264	492628	gene36074	LastExon	UTR3	Intergenic
Fvb2	16672011	16672362	gene08238	LastExon	UTR3	Intergenic
Fvb3	21933155	21933871	gene14682	LastExon	LastExon	Intergenic
Fvb6	12742141	12742539	gene21891	UTR3	UTR3	UTR3
Fvb3	30096027	30096459	gene36485	LastExon	UTR3	UTR3
Fvb4	18875715	18876175	gene36691	LastIntron	LastExon	Intergenic
Fvb1	19053054	19053419	gene21135	UTR3	UTR3	UTR3
Fvb7	22643107	22643437	gene12807	LastExon	Intergenic	Intergenic
Fvb7	22643107	22643437	gene12806	UTR3	Intergenic	Intergenic
Fvb7	14352652	14353000	gene18645	UTR3	UTR3	UTR3
Fvb5	1412494	1412836	gene32480	LastExon	LastExon	UTR3
Fvb2	25049923	25050208	gene09126	UTR3	UTR3	UTR3
Fvb1	8897065	8897508	gene24185	LastIntron	LastExon	UTR3
Fvb7	18353429	18353721	gene20958	UTR3	UTR3	UTR3
Fvb6	20420347	20420764	gene17785	UTR3	UTR3	Intergenic
Fvb3	29032480	29032792	gene01181	LastExon	UTR3	UTR3
Fvb7	18103359	18103714	.	.	.	.
Fvb2	667676	668381	gene22740	UTR3	UTR3	UTR3
Fvb6	9885340	9885653	gene30145	UTR3	UTR3	UTR3
Fvb2	21517451	21518193	gene11253	LastExon	Intergenic	Intergenic
Fvb2	21517451	21518193	gene11254	LastIntron	Intergenic	Intergenic
Fvb5	7419568	7420223	gene26198	LastIntron	LastExon	Intergenic
Fvb5	7419568	7420223	gene26197	LastExon	Intergenic	Intergenic
Fvb1	18830291	18830664	gene21106	LastExon	LastExon	UTR3
Fvb4	20270836	20271298	gene06875	LastIntron	UTR3	Intergenic
Fvb6	22853888	22854212	gene15691	LastExon	UTR3	UTR3
Fvb4	7013624	7013985	gene16934	LastIntron	UTR3	UTR3
Fvb2	24928321	24928781	gene09150	LastIntron	UTR3	UTR3
Fvb2	21964189	21964619	gene11584	LastExon	LastExon	Intergenic
Fvb7	15294219	15294568	gene23456	LastExon	LastExon	Intergenic
Fvb3	32823642	32824052	gene36522	LastIntron	UTR3	UTR3
Fvb1	14278830	14279365	gene24475	UTR3	UTR3	Intergenic
Fvb1	14278830	14279365	gene24476	LastExon	Intergenic	Intergenic
Fvb7	6249491	6249853	.	.	.	.
Fvb3	3899858	3900249	gene36146	LastExon	UTR3	UTR3
Fvb1	12855463	12855841	gene12337	LastExon	UTR3	UTR3
Fvb5	23210061	23210356	gene37374	LastExon	UTR3	UTR3
Fvb7	15070098	15070466	gene23411	UTR3	UTR3	UTR3
Fvb4	27492766	27493105	gene03876	UTR3	UTR3	UTR3
Fvb1	9715486	9715867	gene24045	UTR3	UTR3	UTR3
Fvb3	27917746	27918132	gene28066	LastExon	UTR3	UTR3
Fvb6	25605874	25606201	gene23130	LastIntron	UTR3	UTR3
Fvb3	13054069	13054529	gene03428	UTR3	UTR3	Intergenic
Fvb3	13054069	13054529	gene03429	LastExon	UTR3	Intergenic
Fvb6	4820137	4820518	gene22943	UTR3	UTR3	UTR3
Fvb1	8040270	8040626	gene29413	UTR3	UTR3	UTR3
Fvb6	30653416	30654617	gene28758	Intron1	UTR3	Intergenic
Fvb5	3629930	3630283	gene09946	UTR3	UTR3	UTR3
Fvb5	1653859	1654281	gene31802	UTR3	UTR3	UTR3
Fvb1	290751	291101	gene35247	LastExon	LastExon	UTR3
Fvb5	739445	739848	gene32356	UTR3	UTR3	UTR3
Fvb3	14986105	14986478	gene23137	LastExon	LastExon	UTR3
Fvb1	5960008	5960271	gene14542	UTR3	UTR3	Intergenic
Fvb6	1954548	1954944	gene16493	LastIntron	LastExon	UTR3
Fvb5	6871554	6871868	gene25131	LastExon	UTR3	UTR3
Fvb3	21005464	21005899	gene36341	LastIntron	UTR3	UTR3
Fvb2	17629919	17630294	gene08332	UTR3	UTR3	UTR3
Fvb3	31607901	31608357	gene14471	UTR3	UTR3	UTR3
Fvb1	6521586	6521967	gene35378	UTR3	UTR3	UTR3
Fvb7	4744503	4744810	gene00388	LastExon	LastExon	UTR3
Fvb2	17305545	17305792	gene08281	UTR3	UTR3	Intergenic
Fvb1	4118266	4118652	.	.	.	.
Fvb7	20934988	20935283	gene13323	UTR3	UTR3	UTR3
Fvb7	12896640	12896959	gene38368	LastExon	LastExon	LastExon
Fvb6	38305325	38305705	gene25869	UTR3	UTR3	UTR3
Fvb3	32672022	32672371	gene24825	LastExon	UTR3	UTR3
Fvb6	29876565	29877100	gene24502	UTR3	UTR3	UTR3
Fvb4	10481448	10481830	gene27892	LastExon	UTR3	UTR3
Fvb1	2100949	2101422	gene30967	LastIntron	UTR3	UTR3
Fvb2	14890782	14891092	gene17448	LastExon	Intergenic	Intergenic
Fvb5	11441013	11441371	gene08865	UTR3	UTR3	Intergenic
Fvb4	21816081	21816767	gene05029	LastExon	LastExon	UTR3
Fvb3	7249335	7249900	gene20040	LastExon	Intergenic	Intergenic
Fvb3	7249335	7249900	gene20041	LastExon	Intergenic	Intergenic
Fvb7	7845233	7845557	gene03090	UTR3	UTR3	UTR3
Fvb2	20539485	20539826	gene11077	LastIntron	UTR3	UTR3
Fvb2	25927474	25927809	gene08834	LastIntron	LastExon	UTR3
Fvb2	17777431	17777736	gene08357	LastExon	UTR3	UTR3
Fvb4	20673265	20673721	gene06828	LastExon	LastExon	UTR3
Fvb3	12932830	12933165	.	.	.	.
Fvb5	20470688	20470957	gene11793	LastExon	Intergenic	Intergenic
Fvb7	22067774	22068026	gene13093	LastExon	LastExon	UTR3
Fvb6	23424299	23424916	gene05984	LastExon	LastExon	UTR3
Fvb4	26885976	26886487	gene03706	LastExon	UTR3	UTR3
Fvb5	24830537	24830947	gene26588	LastExon	LastExon	UTR3
Fvb4	9117228	9117627	gene36611	LastIntron	UTR3	UTR3
Fvb3	21475828	21476707	gene14824	LastIntron	LastIntron	Intergenic
Fvb2	3249624	3250047	.	.	.	.
Fvb5	8090396	8090921	gene25803	LastIntron	UTR3	UTR3
Fvb2	2263317	2263603	gene25598	LastExon	UTR3	UTR3
Fvb1	10569352	10569617	gene01546	UTR3	UTR3	UTR3
Fvb7	4643157	4643519	gene00406	UTR5	UTR5	UTR5
Fvb2	16393284	16393613	gene08190	LastExon	Intergenic	Intergenic
Fvb5	8699496	8699924	gene25987	LastExon	LastExon	Intergenic
Fvb2	19323135	19323553	gene27871	UTR3	UTR3	UTR3
Fvb3	29398666	29398962	gene36458	LastExon	Intergenic	Intergenic
Fvb3	272403	272627	gene19812	LastExon	UTR3	UTR3
Fvb6	6730558	6731245	gene13455	UTR3	Intergenic	Intergenic
Fvb6	6730558	6731245	gene13456	LastIntron	LastExon	UTR3
Fvb2	28580641	28581267	gene15041	LastExon	Intergenic	Intergenic
Fvb2	28580641	28581267	gene36042	LastIntron	LastExon	Intergenic
Fvb4	18156156	18156561	gene09831	UTR3	UTR3	Intergenic
Fvb5	5083332	5083675	gene37088	UTR3	UTR3	UTR3
Fvb4	20663636	20664346	gene36714	LastExon	LastExon	Intergenic
Fvb4	20302371	20302623	gene06881	LastExon	UTR3	UTR3
Fvb3	27735607	27735992	gene28100	LastExon	LastExon	UTR3
Fvb1	1555996	1556453	gene31093	UTR3	UTR3	UTR3
Fvb1	10720343	10721046	gene05727	LastExon	Intergenic	Intergenic
Fvb5	10336303	10336812	.	.	.	.
Fvb7	5069263	5069486	gene00343	Exon9	Intron9	Intron9
Fvb4	19388705	19389123	gene06713	LastExon	UTR3	UTR3
Fvb4	19388705	19389123	gene36698	LastIntron	LastIntron	LastIntron
Fvb3	31716531	31716876	gene14490	LastExon	UTR3	UTR3
Fvb3	29875852	29876334	gene20534	LastIntron	LastExon	Intergenic
Fvb3	769659	770147	gene19493	LastExon	LastExon	UTR3
Fvb5	20252024	20252502	gene11757	LastExon	UTR3	Intergenic
Fvb3	9223766	9224071	gene18510	LastExon	LastExon	UTR3
Fvb4	29155725	29155981	gene04742	UTR3	UTR3	UTR3
Fvb3	12440390	12440811	gene03391	LastExon	LastExon	UTR3
Fvb3	4407512	4408012	gene36167	LastIntron	UTR3	Intergenic
Fvb1	21244959	21245502	gene30533	UTR3	UTR3	UTR3
Fvb1	9235876	9236084	gene24126	LastExon	LastExon	UTR3
Fvb6	6714074	6714456	gene13457	LastIntron	Intergenic	Intergenic
Fvb4	17563110	17563445	gene09785	UTR3	UTR3	UTR3
Fvb7	23418813	23419141	gene12587	LastExon	UTR3	UTR3
Fvb5	7252588	7252851	gene26229	LastExon	UTR3	UTR3
Fvb6	31025193	31025688	gene37848	LastExon	LastExon	UTR3
Fvb3	29316627	29317474	gene01447	LastExon	LastExon	Intergenic
Fvb3	29316627	29317474	gene36454	UTR3	UTR3	Intergenic
Fvb3	15090892	15091482	gene23161	UTR3	UTR3	UTR3
Fvb7	667569	667882	gene26964	LastIntron	Intergenic	Intergenic
Fvb7	667569	667882	gene26963	UTR3	Intergenic	Intergenic
Fvb2	2905610	2905926	gene27454	LastExon	LastExon	UTR3
Fvb4	22384594	22384872	.	.	.	.
Fvb1	5766264	5766603	gene13081	LastIntron	UTR3	UTR3
Fvb5	16035979	16036264	gene02206	UTR3	UTR3	UTR3
Fvb5	223585	224500	gene32253	LastExon	Intergenic	Intergenic
Fvb5	223585	224500	gene32252	Exon6	Intergenic	Intergenic
Fvb2	27374444	27374751	gene08534	LastExon	UTR3	UTR3
Fvb3	19558183	19558568	gene27362	LastExon	LastExon	Intergenic
Fvb6	25263828	25264102	gene25717	UTR3	UTR3	UTR3
Fvb3	4680388	4680759	.	.	.	.
Fvb4	14680950	14681447	gene24384	LastExon	LastExon	UTR3
Fvb6	15095728	15096020	.	.	.	.
Fvb6	34040885	34041124	gene03802	UTR3	Intergenic	Intergenic
Fvb6	34040885	34041124	gene03801	LastExon	Intergenic	Intergenic
Fvb5	10412508	10412846	gene09316	LastExon	LastExon	Intergenic
Fvb1	11845230	11845696	gene05562	LastIntron	LastExon	UTR3
Fvb6	31991363	31991757	gene01146	LastExon	UTR3	Intergenic
Fvb1	15233892	15234174	gene31451	UTR3	UTR3	UTR3
Fvb6	26667488	26667889	gene07501	LastExon	UTR3	UTR3
Fvb7	15280942	15281289	gene23454	UTR3	Intergenic	Intergenic
Fvb4	7295266	7295830	gene17019	LastExon	LastExon	UTR3
Fvb2	366624	366969	gene35585	LastExon	Intergenic	Intergenic
Fvb3	19109447	19109810	gene27286	LastExon	UTR3	UTR3
Fvb5	9946723	9947067	.	.	.	.
Fvb4	28968169	28968476	gene04707	LastExon	UTR3	UTR3
Fvb3	19642349	19642731	gene27141	UTR5	UTR3	UTR3
Fvb7	1726451	1726668	.	.	.	.
Fvb1	19109742	19110232	gene21147	LastIntron	LastExon	UTR3
Fvb7	4124814	4125052	.	.	.	.
Fvb5	12568107	12568427	gene10637	UTR3	UTR3	UTR3
Fvb6	35451608	35452019	gene04452	LastExon	UTR3	UTR3
Fvb6	34463283	34463750	gene04233	UTR3	UTR3	UTR3
Fvb1	12201287	12201565	gene35462	Exon4	LastIntron	LastIntron
Fvb4	3354810	3355282	gene11478	LastExon	LastExon	Intergenic
Fvb7	5765534	5765892	.	.	.	.
Fvb6	1325288	1325632	gene16615	LastExon	UTR3	UTR3
Fvb3	32077791	32078036	gene36517	UTR3	UTR3	UTR3
Fvb6	6837493	6837962	gene18343	UTR3	UTR3	UTR3
Fvb5	21160481	21160882	gene16098	UTR3	UTR3	Intergenic
Fvb3	6700025	6700348	gene20127	LastExon	UTR3	UTR3
Fvb7	20074627	20074860	.	.	.	.
Fvb6	31866812	31867166	gene01123	LastExon	UTR3	UTR3
Fvb5	25510019	25510349	gene12179	LastExon	UTR3	UTR3
Fvb7	290323	290755	gene26790	UTR3	UTR3	UTR3
Fvb5	9519653	9519975	gene09477	LastIntron	LastExon	UTR3
Fvb4	28437078	28437420	gene36874	LastExon	UTR3	Intergenic
Fvb2	12564411	12564918	gene21827	LastIntron	UTR3	UTR3
Fvb4	4662179	4662454	gene12194	LastExon	UTR3	UTR3
Fvb5	8640025	8640351	gene26006	LastExon	UTR3	Intergenic
Fvb4	21033248	21033578	gene07070	LastExon	UTR3	UTR3
Fvb5	18208476	18208886	gene29089	LastIntron	UTR3	UTR3
Fvb4	215555	215963	gene29878	LastExon	UTR3	UTR3
Fvb7	14250463	14250772	gene38457	LastExon	Intergenic	Intergenic
Fvb6	11329229	11329726	gene09754	UTR3	UTR3	UTR3
Fvb2	26061653	26062090	gene08798	UTR3	UTR3	UTR3
Fvb2	12717113	12717842	gene21849	LastIntron	UTR3	UTR3
Fvb5	26191729	26192216	gene12089	LastIntron	LastExon	UTR3
Fvb1	10084185	10084654	gene23870	UTR3	UTR3	UTR3
Fvb6	25060300	25060753	gene25642	LastExon	LastExon	UTR3
Fvb7	15205842	15206254	gene38492	LastExon	UTR3	UTR3
Fvb7	4771806	4772199	.	.	.	.
FvbUn	1721347	1721883	gene08450	LastExon	LastExon	Intergenic
Fvb2	9922383	9922764	gene00939	LastExon	Intergenic	Intergenic
Fvb2	23728736	23729075	gene02720	LastExon	LastExon	UTR3
Fvb2	5170881	5171146	gene07609	UTR3	UTR3	UTR3
Fvb3	26475252	26475543	gene07947	UTR3	UTR3	UTR3
Fvb5	14480411	14480692	gene13504	LastExon	UTR3	UTR3
Fvb5	10690249	10690594	gene09173	LastExon	LastExon	UTR3
FvbUn	1438277	1438589	gene38757	LastExon	UTR3	UTR3
Fvb7	19974984	19975354	gene21201	UTR3	Intergenic	Intergenic
Fvb7	19974984	19975354	gene21202	LastExon	UTR3	UTR3
Fvb4	13321180	13321756	.	.	.	.
Fvb1	28695	29285	gene10167	Intron13	UTR3	UTR3
Fvb5	26933994	26934339	gene11970	LastExon	LastExon	UTR3
Fvb2	7704780	7705260	gene20429	LastExon	UTR3	UTR3
Fvb1	9406014	9406338	gene24096	LastExon	Intergenic	Intergenic
Fvb6	34313818	34314111	.	.	.	.
Fvb7	4446769	4447165	gene00438	LastExon	UTR3	UTR3
Fvb6	36969125	36969465	gene28442	UTR3	UTR3	UTR3
Fvb5	23009575	23009953	gene24994	UTR3	UTR3	UTR3
Fvb6	7269096	7269707	gene18798	LastExon	Intergenic	Intergenic
Fvb7	14447376	14447819	gene38471	LastExon	UTR3	UTR3
Fvb4	25278569	25278890	gene07197	LastIntron	UTR3	Intergenic
Fvb3	592325	592650	gene19737	LastExon	LastExon	UTR3
Fvb6	26429973	26430575	gene07339	LastIntron	LastExon	Intergenic
Fvb3	23572494	23572755	.	.	.	.
Fvb3	19457852	19458169	gene27348	UTR3	UTR3	UTR3
Fvb3	9197849	9198087	gene18508	UTR3	UTR3	UTR3
Fvb6	7393828	7394659	gene18779	LastExon	Intergenic	Intergenic
Fvb5	29009091	29009474	gene02334	LastExon	UTR3	UTR3
Fvb2	10574821	10575143	gene01676	LastExon	LastExon	UTR3
Fvb7	6636482	6636739	gene09248	Intron2	UTR5	UTR5
Fvb7	23307449	23307678	gene12611	LastIntron	LastIntron	LastIntron
Fvb7	23307449	23307678	gene12610	LastExon	Intergenic	Intergenic
Fvb1	13708319	13708847	gene35476	LastIntron	Intergenic	Intergenic
Fvb6	24280807	24281073	gene37755	Exon1	Exon1	Exon1
Fvb6	28347692	28348109	gene37810	LastExon	LastExon	UTR3
Fvb1	13509109	13509582	gene31682	LastIntron	UTR3	UTR3
Fvb3	522025	522423	.	.	.	.
Fvb6	2506468	2506933	gene22241	UTR3	UTR3	Intergenic
Fvb4	24315818	24316142	gene06975	UTR3	UTR3	UTR3
Fvb5	11085697	11086118	gene08921	LastExon	UTR3	UTR3
Fvb7	18363500	18363956	gene20961	LastIntron	LastExon	UTR3
Fvb5	22508336	22508674	gene37357	UTR3	UTR3	Intergenic
Fvb7	20585510	20585851	gene13388	Exon3	Exon3	UTR3
Fvb4	32344745	32345095	gene00793	Exon5	Intron5	LastIntron
Fvb6	20191406	20191663	gene17750	UTR3	UTR3	Intergenic
Fvb1	8732474	8732747	gene24166	LastIntron	LastExon	LastExon
Fvb7	22571954	22572178	gene12821	UTR3	UTR3	UTR3
Fvb5	28658239	28658916	gene02278	LastExon	UTR3	Intergenic
Fvb3	24561805	24562310	gene13955	LastIntron	LastExon	UTR3
Fvb7	13384109	13384484	.	.	.	.
Fvb3	1151991	1152404	gene19594	LastExon	UTR3	UTR3
Fvb3	7927745	7928037	gene19925	LastExon	UTR3	UTR3
Fvb6	21088772	21089228	gene15774	LastExon	LastExon	UTR3
Fvb7	16418428	16418716	gene23333	LastExon	Intergenic	Intergenic
Fvb3	29074540	29074907	gene01187	UTR3	UTR3	Intergenic
Fvb4	2944627	2944885	gene01731	UTR3	UTR3	Intergenic
Fvb4	28380817	28381135	gene04578	LastExon	LastExon	UTR3
Fvb6	12118586	12118964	.	.	.	.
Fvb4	27288892	27289251	gene36842	UTR3	UTR3	Intergenic
Fvb3	35460	35812	gene19869	UTR3	UTR3	UTR3
Fvb1	16017174	16017670	gene16192	LastIntron	LastExon	UTR3
Fvb1	2609711	2610095	gene02110	LastIntron	UTR3	UTR3
Fvb6	26217812	26218198	.	.	.	.
Fvb3	10591618	10591894	.	.	.	.
Fvb2	28406307	28406789	gene15071	LastIntron	LastExon	Intergenic
Fvb6	34258440	34258714	gene04197	UTR3	LastIntron	UTR3
Fvb4	31123273	31123665	gene00707	LastIntron	Intergenic	Intergenic
Fvb3	26260068	26260467	gene07923	LastExon	LastExon	UTR3
Fvb3	26769024	26769389	gene30188	UTR3	UTR3	Intergenic
Fvb1	20130551	20130845	gene27910	LastIntron	LastIntron	LastIntron
Fvb6	11363802	11364249	gene09608	LastExon	UTR3	UTR3
Fvb7	23568510	23569292	gene12552	LastExon	UTR3	UTR3
Fvb2	22861254	22861468	gene01035	LastExon	UTR3	UTR3
Fvb2	7552155	7552603	gene35669	LastExon	UTR3	UTR3
Fvb7	9432024	9432324	.	.	.	.
Fvb6	19742990	19743552	gene17682	LastExon	LastExon	UTR3
Fvb6	29128351	29128694	gene05702	LastExon	LastExon	UTR3
Fvb5	17412704	17412958	gene37290	UTR3	UTR3	UTR3
Fvb5	28048565	28048783	gene22076	LastExon	UTR3	UTR3
Fvb5	19722510	19722967	gene11046	UTR3	Intergenic	Intergenic
Fvb5	19722510	19722967	gene11045	LastExon	LastExon	UTR3
Fvb3	17394995	17395337	gene36303	UTR3	UTR3	UTR3
Fvb6	37732274	37732896	gene28024	UTR3	Intergenic	Intergenic
Fvb6	37732274	37732896	gene28025	LastExon	UTR3	UTR3
Fvb4	31682326	31682612	gene36937	LastExon	LastExon	Intergenic
Fvb4	7758606	7758934	gene17227	LastExon	UTR3	UTR3
Fvb7	1203022	1203540	gene11992	UTR3	UTR3	UTR3
Fvb4	26518118	26518917	gene36818	UTR3	UTR3	UTR3
Fvb6	36484142	36484558	gene38017	LastExon	UTR3	Intergenic
Fvb5	6971533	6971928	gene25152	UTR3	UTR3	UTR3
Fvb2	3999025	3999478	gene27601	LastExon	LastExon	Intergenic
Fvb1	4930514	4930872	gene12932	UTR3	UTR3	UTR3
Fvb3	6715070	6715346	gene20126	UTR3	UTR3	UTR3
Fvb4	28140324	28140579	gene36860	UTR3	UTR3	UTR3
Fvb2	23656905	23657246	gene15425	LastExon	LastExon	UTR3
Fvb7	14366804	14367255	gene38464	UTR3	UTR3	UTR3
Fvb7	13615324	13615709	.	.	.	.
Fvb7	21383784	21384018	gene13230	LastExon	LastExon	UTR3
Fvb6	4266981	4267320	gene31567	LastExon	UTR3	UTR3
Fvb4	28431786	28432309	gene04589	UTR5	UTR5	UTR5
Fvb2	28308065	28308413	gene15095	LastExon	LastExon	UTR3
Fvb6	9816886	9817436	gene30135	LastExon	LastExon	UTR3
Fvb1	8689193	8689683	gene24158	UTR3	UTR3	Intergenic
Fvb7	18079669	18080027	gene38563	UTR3	UTR3	UTR3
Fvb3	116490	116696	.	.	.	.
Fvb7	21362316	21362769	gene13236	LastExon	LastExon	Intergenic
Fvb5	21696785	21697187	gene37346	LastExon	UTR3	Intergenic
Fvb1	5873952	5874394	gene14522	LastExon	UTR3	Intergenic
Fvb1	2439643	2440048	gene30894	LastIntron	LastExon	UTR3
Fvb7	14574743	14575701	gene38482	LastExon	Intergenic	Intergenic
Fvb7	14574743	14575701	gene18599	LastExon	Intergenic	Intergenic
Fvb7	23337328	23337605	.	.	.	.
Fvb1	7774604	7774946	gene29534	Intron15	LastIntron	LastExon
Fvb3	10805279	10805590	gene31249	LastExon	UTR3	UTR3
Fvb4	28536563	28537032	gene04609	Intron14	LastExon	Intergenic
Fvb6	1905499	1905799	gene16506	LastExon	UTR3	UTR3
Fvb2	12198829	12199288	gene02151	Exon7	Exon7	UTR3
Fvb2	24935272	24935549	gene09148	UTR3	UTR3	Intergenic
Fvb7	16156583	16157027	gene23222	LastIntron	UTR3	UTR3
Fvb2	3647660	3648079	gene27543	UTR3	UTR3	Intergenic
Fvb6	247333	247597	gene16821	Exon1	Exon1	Exon1
Fvb2	21174756	21175417	gene35870	LastIntron	Intergenic	Intergenic
Fvb2	21174756	21175417	gene11189	LastIntron	UTR3	Intergenic
Fvb4	25024943	25025338	gene36781	LastExon	LastExon	Intergenic
Fvb2	28614670	28615023	gene15034	LastExon	UTR3	UTR3
Fvb3	20984705	20985136	gene15359	UTR3	UTR3	Intergenic
Fvb2	25157850	25158291	gene09111	LastExon	Intergenic	Intergenic
Fvb6	30577298	30577589	gene28746	LastExon	UTR3	UTR3
Fvb6	243547	243858	.	.	.	.
Fvb3	8110282	8110736	gene19897	UTR3	UTR3	UTR3
Fvb2	1166133	1166445	gene22749	UTR3	UTR3	Intergenic
Fvb6	5444558	5444852	gene13628	LastExon	Intergenic	Intergenic
Fvb3	3668833	3669201	gene24881	LastIntron	Intergenic	Intergenic
Fvb1	5918500	5918963	.	.	.	.
Fvb2	16704360	16704700	gene08243	UTR3	UTR3	UTR3
Fvb7	23219006	23219528	gene38716	LastExon	LastExon	Intergenic
Fvb7	20852439	20853015	gene13339	LastExon	UTR3	UTR3
Fvb6	12007847	12008312	gene09811	LastExon	UTR3	UTR3
Fvb5	2415190	2415502	gene32052	LastExon	LastExon	UTR3
Fvb1	4319326	4319603	gene12726	LastExon	LastExon	UTR3
Fvb5	7236521	7237046	gene26233	LastIntron	LastExon	Intergenic
Fvb5	18620001	18620395	.	.	.	.
Fvb5	1638661	1639171	.	.	.	.
Fvb1	3752409	3752810	gene11414	LastExon	UTR3	UTR3
Fvb3	13172562	13172884	gene36289	LastExon	Intergenic	Intergenic
Fvb3	326843	327256	gene19797	LastExon	UTR3	UTR3
Fvb1	918448	918871	gene30829	UTR3	Intergenic	Intergenic
Fvb5	19942993	19943271	gene10885	UTR3	Intergenic	Intergenic
Fvb5	6078358	6078605	gene37114	UTR3	UTR3	UTR3
Fvb7	12706563	12706939	gene19237	LastExon	UTR3	UTR3
Fvb7	5149300	5149727	gene38149	LastIntron	LastExon	Intergenic
Fvb4	13605683	13605968	gene22427	UTR3	UTR3	UTR3
Fvb7	17533349	17533719	gene26492	UTR3	UTR3	Intergenic
Fvb2	4034893	4035389	gene27606	UTR3	UTR3	UTR3
Fvb6	6555051	6555361	gene13444	LastExon	LastExon	UTR3
Fvb3	32524794	32525400	gene24792	LastExon	UTR3	UTR3
Fvb5	292799	293180	gene32266	LastIntron	Intergenic	Intergenic
Fvb4	9183936	9184249	gene21678	Intergenic	Intergenic	UTR5
Fvb6	20444613	20444859	.	.	.	.
Fvb6	27977161	27977618	gene05473	LastExon	UTR3	UTR3
Fvb6	27977161	27977618	gene05472	UTR3	UTR3	Intergenic
Fvb5	10321750	10322224	gene09331	LastExon	LastExon	UTR3
Fvb7	18239787	18240056	gene20934	LastExon	UTR3	UTR3
Fvb4	25342469	25343142	gene07209	UTR3	UTR3	UTR3
Fvb4	30493039	30493304	gene06282	UTR3	UTR3	UTR3
Fvb3	17925081	17925422	gene25327	LastExon	UTR3	Intergenic
Fvb1	711730	712063	.	.	.	.
Fvb3	22403049	22403396	gene15266	Intron8	UTR3	UTR3
Fvb7	19246433	19246699	.	.	.	.
Fvb2	20988862	20989770	gene11156	LastExon	Intergenic	Intergenic
Fvb2	20988862	20989770	gene11157	LastIntron	Intergenic	Intergenic
Fvb5	15026815	15027113	gene13693	LastExon	Intergenic	Intergenic
Fvb2	10824480	10824862	.	.	.	.
Fvb6	24670619	24671238	gene37759	Intron18	LastExon	Intergenic
Fvb4	7376877	7377501	gene17029	UTR3	UTR3	Intergenic
Fvb1	10421399	10421953	gene24008	LastExon	LastExon	UTR3
Fvb3	31735590	31735962	gene14492	LastExon	UTR3	UTR3
Fvb5	28129589	28129947	gene31289	Intergenic	Intergenic	Intron1
Fvb5	4698602	4699087	gene06320	LastIntron	UTR3	UTR3
Fvb4	30313505	30313836	gene06245	UTR3	UTR3	UTR3
Fvb3	11552791	11553205	gene03311	LastExon	Intergenic	Intergenic
Fvb4	278767	279210	gene29888	LastExon	UTR3	UTR3
Fvb6	18173997	18174376	gene22648	LastIntron	UTR3	UTR3
Fvb3	4358286	4358564	gene36164	LastExon	UTR3	UTR3
Fvb3	3624227	3624575	gene24888	LastIntron	LastExon	UTR3
Fvb6	7700156	7700370	gene18726	UTR3	UTR3	UTR3
Fvb2	25240365	25240914	.	.	.	.
Fvb2	26317939	26318304	gene08751	LastIntron	LastExon	UTR3
Fvb5	11292949	11293284	gene08887	LastExon	Intergenic	Intergenic
Fvb2	12711634	12712053	gene21847	LastExon	LastExon	Intergenic
Fvb2	2618770	2619004	.	.	.	.
Fvb5	16815745	16816127	gene31464	LastIntron	LastExon	UTR3
Fvb4	11216816	11217129	gene04992	LastExon	UTR3	UTR3
Fvb1	1408700	1409139	gene31117	LastExon	LastExon	UTR3
Fvb6	33403582	33403894	gene37918	LastExon	UTR3	Intergenic
Fvb4	31576377	31576760	.	.	.	.
Fvb2	17872780	17873200	gene08370	LastIntron	LastExon	Intergenic
Fvb6	8267244	8267500	gene18421	LastExon	LastExon	UTR3
Fvb1	13380622	13380946	.	.	.	.
Fvb6	10154429	10154880	gene30243	LastExon	LastExon	UTR3
Fvb4	22303098	22303453	gene36730	UTR3	UTR3	UTR3
Fvb3	13745308	13745612	gene03548	LastExon	LastExon	UTR3
Fvb7	5522581	5522994	gene23627	UTR3	UTR3	UTR3
Fvb3	7381729	7382131	gene20021	LastExon	LastExon	UTR3
Fvb6	33752861	33753215	gene10305	UTR3	UTR3	Intergenic
Fvb5	19563979	19564434	gene11024	LastIntron	UTR3	UTR3
Fvb3	22825757	22826080	gene24623	UTR3	UTR3	UTR3
Fvb1	6732907	6733207	gene14924	LastExon	Intergenic	Intergenic
Fvb1	8945639	8945969	gene24195	UTR3	UTR3	Intergenic
Fvb5	11181584	11181886	.	.	.	.
Fvb2	2570695	2571099	gene27402	LastExon	LastExon	UTR3
Fvb6	1431309	1431570	gene16597	UTR3	UTR3	UTR3
Fvb4	32424784	32425263	gene00774	LastIntron	UTR3	Intergenic
Fvb5	26908993	26909314	gene11972	LastExon	UTR3	UTR3
Fvb7	11711987	11712255	gene38294	LastExon	LastExon	UTR3
Fvb4	28572107	28572449	gene04620	UTR3	UTR3	UTR3
Fvb1	13126658	13126921	gene12378	LastExon	Intergenic	Intergenic
Fvb4	10486238	10486619	gene27894	LastExon	UTR3	Intergenic
Fvb1	10994291	10994596	gene05773	LastExon	UTR3	UTR3
Fvb6	38828894	38829248	gene01409	LastExon	LastExon	Intergenic
Fvb7	16193874	16194234	.	.	.	.
Fvb2	27029006	27029399	gene35997	LastIntron	LastExon	UTR3
Fvb2	24170240	24170572	gene02644	LastExon	LastExon	Intergenic
Fvb1	722640	723019	gene30868	LastIntron	Intergenic	Intergenic
Fvb7	1402972	1403181	gene14404	LastExon	LastExon	UTR3
Fvb6	23321729	23322041	gene05971	UTR3	UTR3	UTR3
Fvb2	15618588	15619115	gene17601	LastExon	UTR3	Intergenic
Fvb1	2963946	2964205	gene11861	UTR3	UTR3	UTR3
Fvb6	34567727	34568106	gene04252	LastExon	LastExon	UTR3
Fvb2	23305607	23305940	gene35915	LastExon	LastExon	UTR3
Fvb3	13277293	13277767	gene03478	LastIntron	LastExon	UTR3
Fvb1	6224127	6224490	gene35372	UTR3	UTR3	UTR3
Fvb4	1374583	1375004	gene28917	LastIntron	LastExon	UTR3
Fvb4	27960995	27961379	gene04511	UTR3	UTR3	UTR3
Fvb6	16888540	16889134	gene18025	UTR3	UTR3	UTR3
Fvb5	17469252	17469684	gene29323	LastExon	UTR3	Intergenic
Fvb6	28229078	28229675	gene05504	LastExon	LastExon	UTR3
Fvb3	5279270	5279813	gene02390	LastIntron	UTR3	UTR3
Fvb6	33780462	33780840	gene10311	LastExon	UTR3	UTR3
Fvb7	13598788	13599156	gene38417	UTR3	UTR3	UTR3
Fvb2	8980541	8980933	gene32634	UTR3	UTR3	Intergenic
Fvb5	22646832	22647134	gene25077	LastExon	LastExon	UTR3
Fvb7	18506395	18506787	gene20983	LastExon	Intergenic	Intergenic
Fvb3	32582033	32582406	gene36519	LastExon	UTR3	Intergenic
Fvb3	19890116	19890449	gene31371	LastExon	LastExon	Intergenic
Fvb7	67302	68083	gene26746	LastExon	UTR3	Intergenic
Fvb4	25294149	25294591	gene07201	LastExon	UTR3	Intergenic
Fvb2	3298045	3298302	gene27495	UTR3	UTR3	Intergenic
Fvb4	30199110	30199453	gene04155	LastExon	UTR3	UTR3
Fvb2	14677835	14678125	gene17484	UTR3	UTR3	Intergenic
Fvb2	2661497	2662053	gene34576	Exon2	LastExon	LastExon
Fvb5	13349878	13350146	.	.	.	.
Fvb6	22694064	22694509	gene15740	LastIntron	Intergenic	Intergenic
Fvb1	5674782	5675172	gene13060	LastExon	LastExon	UTR3
Fvb7	14334304	14334659	gene18648	UTR3	UTR3	UTR3
Fvb2	22679100	22679673	gene11715	LastExon	LastExon	UTR3
Fvb2	22679100	22679673	gene11716	LastExon	Intergenic	Intergenic
Fvb6	24722455	24722800	gene25823	UTR3	UTR3	UTR3
Fvb5	28187631	28187976	.	.	.	.
Fvb4	31216102	31216467	.	.	.	.
Fvb5	16422740	16423183	gene31517	UTR3	UTR3	Intergenic
Fvb2	4516581	4516800	gene08175	UTR3	UTR3	UTR3
Fvb6	2226283	2226733	gene16432	LastExon	UTR3	UTR3
Fvb6	31197202	31197446	gene24273	UTR3	UTR3	UTR3
Fvb2	28866712	28866919	gene36057	UTR3	UTR3	UTR3
Fvb6	14489965	14490305	gene15653	Exon2	Exon2	Intron2
Fvb6	20110109	20110448	gene17735	Exon4	Exon4	LastIntron
Fvb4	18429594	18429960	gene20408	UTR5	UTR5	UTR5
Fvb1	2164255	2164622	gene30954	UTR3	UTR3	UTR3
Fvb5	18671359	18672666	gene29212	Intergenic	Intergenic	Exon2
Fvb2	24106872	24107689	gene02655	LastIntron	LastExon	Intergenic
Fvb2	24106872	24107689	gene02654	UTR3	UTR3	Intergenic
Fvb2	14138719	14139203	gene17311	UTR3	UTR3	UTR3
Fvb3	5594845	5595557	gene36184	Intergenic	Intergenic	UTR5
Fvb3	5594845	5595557	gene00122	UTR3	UTR3	Intergenic
Fvb1	98480	98858	gene10153	LastIntron	UTR3	UTR3
Fvb1	10118496	10119184	gene23864	LastIntron	LastExon	UTR3
Fvb1	10118496	10119184	gene23863	UTR3	Intergenic	Intergenic
Fvb6	12699708	12700285	gene21882	LastExon	LastExon	UTR3
Fvb5	1535445	1535698	gene32504	LastExon	LastExon	UTR3
Fvb7	7161630	7161871	gene03247	LastExon	UTR3	UTR3
Fvb3	30497096	30497415	gene20647	UTR3	UTR3	Intergenic
Fvb2	11975725	11976003	gene35720	UTR3	LastIntron	UTR3
Fvb2	3884341	3884911	gene27581	LastExon	LastExon	UTR3
FvbUn	738908	739377	gene21763	LastExon	UTR3	Intergenic
Fvb3	5395734	5396096	gene02410	LastExon	Intergenic	Intergenic
Fvb6	17233300	17233536	.	.	.	.
Fvb2	15151874	15152133	gene17431	UTR3	UTR3	UTR3
Fvb6	5466749	5466943	gene13623	LastExon	LastExon	UTR3
Fvb3	13414227	13414649	gene36290	LastIntron	LastExon	UTR3
Fvb4	8167983	8168380	gene17288	UTR3	UTR3	UTR3
Fvb6	29026455	29026803	gene05688	LastExon	LastExon	UTR3
Fvb3	26072442	26072828	gene07899	LastExon	UTR3	Intergenic
Fvb7	19796286	19796771	gene21169	LastExon	LastExon	UTR3
Fvb4	22072245	22072764	gene05070	LastExon	LastExon	UTR3
Fvb4	28675665	28676061	gene04643	UTR3	Intergenic	Intergenic
Fvb4	28675665	28676061	gene04644	LastIntron	UTR3	Intergenic
Fvb6	23316729	23317840	gene05970	Intron24	UTR3	UTR3
Fvb2	11535523	11535912	gene31172	UTR3	UTR3	UTR3
Fvb2	26085451	26085709	gene35974	LastExon	LastExon	Intergenic
FvbUn	1352296	1352954	gene21993	LastIntron	LastExon	UTR3
Fvb5	19518700	19519070	gene11015	UTR3	UTR3	UTR3
Fvb3	27277095	27277607	gene28183	LastExon	UTR3	UTR3
Fvb6	38271361	38271770	gene25875	LastIntron	UTR3	UTR3
Fvb1	19194155	19194498	gene18563	LastExon	UTR3	UTR3
Fvb2	4819614	4820016	gene07363	UTR3	UTR3	UTR3
Fvb3	30492973	30493341	gene20646	LastIntron	Intergenic	Intergenic
Fvb3	796097	796733	gene19490	LastExon	LastExon	UTR3
Fvb1	5684259	5684708	.	.	.	.
Fvb7	1169099	1169479	.	.	.	.
Fvb6	9891326	9891647	gene30147	LastExon	UTR3	UTR3
Fvb1	16191467	16191941	gene16154	LastExon	UTR3	UTR3
Fvb4	15543062	15543368	gene06539	UTR3	UTR3	UTR3
Fvb7	13632116	13632562	gene38418	LastIntron	Intergenic	Intergenic
Fvb5	5760802	5761071	.	.	.	.
FvbUn	1229869	1230478	gene22058	UTR3	UTR3	UTR3
Fvb1	5105657	5106096	gene12973	LastExon	UTR3	UTR3
Fvb7	12517085	12517356	gene19273	LastExon	LastExon	UTR3
Fvb7	15752054	15752470	gene23284	LastExon	LastExon	UTR3
Fvb3	2791502	2791781	gene36125	LastExon	LastExon	UTR3
Fvb3	7337032	7337467	gene20027	LastIntron	LastExon	UTR3
Fvb4	8990066	8990453	gene01069	LastIntron	UTR3	UTR3
Fvb4	24651188	24651483	gene07095	UTR3	UTR3	UTR3
Fvb6	27493061	27493934	gene05389	UTR3	UTR3	Intergenic
Fvb6	27493061	27493934	gene05390	LastExon	Intergenic	Intergenic
Fvb5	25928931	25929726	gene12124	LastExon	Intergenic	Intergenic
Fvb5	25928931	25929726	gene12123	UTR3	Intergenic	Intergenic
Fvb6	9885874	9886830	gene30145	UTR3	UTR3	UTR3
Fvb6	36946446	36946825	gene38034	LastExon	LastExon	Intergenic
Fvb5	22798430	22798782	gene25019	UTR3	UTR3	UTR3
Fvb1	10888091	10888525	gene05750	LastExon	LastExon	UTR3
Fvb6	4946885	4947162	gene22962	LastExon	LastExon	UTR3
Fvb1	19099416	19099857	gene21145	UTR3	UTR3	Intergenic
Fvb2	10719483	10719767	gene01698	LastExon	LastExon	UTR3
Fvb4	21792863	21793209	gene05026	LastExon	LastExon	LastExon
Fvb5	19494133	19494582	gene11011	LastExon	Intergenic	Intergenic
Fvb5	19494133	19494582	gene11010	LastIntron	LastIntron	UTR3
Fvb6	4328027	4328361	gene31579	LastIntron	UTR3	Intergenic
Fvb1	17212390	17212838	gene16313	UTR3	UTR3	UTR3
Fvb4	26987225	26987524	gene03721	LastExon	LastExon	UTR3
Fvb2	11860934	11861372	gene24688	UTR3	UTR3	UTR3
Fvb5	9867438	9867679	gene09412	UTR3	UTR3	UTR3
Fvb1	9030350	9030978	gene00258	LastExon	LastExon	Intergenic
Fvb4	26654466	26654777	gene03666	UTR3	UTR3	Intergenic
Fvb2	27155712	27155967	gene34601	Intron1	Intron1	Exon2
Fvb7	21264835	21265922	gene13257	LastIntron	UTR3	UTR3
Fvb2	27032130	27032404	gene35998	UTR3	UTR3	UTR3
Fvb3	17461519	17461932	gene23536	LastExon	LastExon	UTR3
Fvb6	29391740	29392052	gene21644	LastIntron	UTR3	UTR3
Fvb6	31816797	31817213	gene37866	LastIntron	UTR3	Intergenic
Fvb1	17073200	17073639	gene16293	UTR3	UTR3	UTR3
Fvb5	19779930	19780246	gene37325	Intron4	Intron4	Intron4
Fvb1	7524658	7524929	gene29582	Intron1	Intron1	Exon2
[truncated: 7,095 more rows]
