# Supplementary material for: N6-methyladenosine RNA modification regulates strawberry fruit ripening in an ABA-dependent manner
Source: Genome Biol. 2021 Jun 3;22:168. doi: 10.1186/s13059-021-02385-0 (PMC8173835; doi:10.1186/s13059-021-02385-0)
Supplement: Supplementary file 21 — Additional file 21: Table S20. Transcripts containing hypomethylated m6A peak in the MTA RNAi fruits compared to the control. [file 13059_2021_2385_MOESM21_ESM.xlsx]

## Sheet: Table S20
Table S20. Transcripts containing hypomethylated m6A peak in the MTA RNAi fruits compared to the control.
Overlapped gene ID	Chromosome	PeakStart	PeakEnd	Overlap_Begin	Overlap_Center	Overlap_End	Log10foldchange (RNAi-MTA:Control)	P value	Gene Description
gene00121	Fvb3	5578468	5578997	Exon11	Intron11	Intron11	-0.434837	0.0340823	damaged DNA binding protein 1A
gene00122	Fvb3	5589707	5590234	Intron17	Intron17	Intron17	-2.33168	0.0328257	multidrug resistance-associated protein 2
gene00144	Fvb6	4518865	4519385	Intron1	Intron1	Exon2	-2.57234	0.0282727
gene00186	Fvb2	24799044	24799574	UTR5	UTR5	Exon1	-2.4281	0.0115793	Domain of unknown function (DUF303)
gene00220	Fvb4	23737045	23737572	Intron1	Intron1	Intron1	-2.11052	0.0356428	Protein of unknown function (DUF1624)
gene00289	Fvb6	4744230	4744760	LastIntron	LastIntron	LastExon	-1.93084	0.0260638
gene00300	Fvb3	10497398	10497926	Intron4	Intron4	LastIntron	-2.73641	0.0192463
gene00357	Fvb7	4983206	4983762	UTR3	UTR3	Intergenic	-0.225204	0.0126264	Sucrose-6F-phosphate phosphohydrolase family protein
gene00428	Fvb7	4492265	4493099	Intron1	LastIntron	LastIntron	-0.8976	0.00406734
gene00458	Fvb6	18673010	18673539	Intergenic	UTR5	LastExon	-2.7425	0.00785625
gene00578	Fvb6	29641426	29641955	Exon1	Intron1	Intron1	-2.40528	0.0426207	light-regulated zinc finger protein 1
gene00592	Fvb6	29703984	29704514	Intergenic	Intergenic	Exon1	-2.6181	0.0307141	wall associated kinase-like 2
gene00638	Fvb4	30817401	30817928	UTR3	UTR3	Intergenic	-0.93649	0.0100325	associated molecule with the SH3 domain of STAM 2
gene00713	Fvb4	31142310	31142837	UTR5	LastIntron	LastExon	-2.87319	0.0411217
gene00813	Fvb4	32237129	32237658	LastExon	Intergenic	Intergenic	-2.32544	0.042195	5'-3' exonuclease family protein
gene00844	Fvb4	32051298	32051899	Intron7	Intron7	Intron7	-0.232135	0.00324059
gene00899	Fvb4	31796997	31797527	Exon1	Exon1	UTR3	-1.45635	0.0433064	eukaryotic translation initiation factor 2 (eIF-2) family protein
gene00966	FvbUn	104225	104755	Intron2	Intron2	Intron2	-2.12283	0.0151592	DNA GYRASE A
gene00981	FvbUn	183218	183748	LastIntron	LastIntron	UTR3	-1.40401	0.014149	DEGP protease 5
gene01014	Fvb2	9741307	9741945	Intron2	Intron2	Intron3	-2.95864	0.023377	hAT dimerisation domain-containing protein / transposase-related
gene01019	Fvb2	9772104	9772633	Intron2	Exon3	Intron3	-1.97556	0.0282108	multidrug resistance-associated protein 13
gene01021	Fvb2	9794362	9794890	LastExon	LastExon	UTR3	-0.337026	0.0234897
gene01035	Fvb2	22860681	22861211	UTR3	Intergenic	Intergenic	-1.76559	0.0244841	CHY-type/CTCHY-type/RING-type Zinc finger protein
gene01047	Fvb2	22926309	22927144	LastIntron	LastExon	UTR3	-2.11164	0.0258192	DNAJ heat shock family protein
gene01052	Fvb2	22952989	22954070	UTR3	Intergenic	Intergenic	-1.90733	0.00987977	2Fe-2S ferredoxin-like superfamily protein
gene01056	Fvb2	22973420	22973950	LastExon	LastExon	Intergenic	-1.38454	0.0422971	gibberellin 3-oxidase 1
gene01103	Fvb3	16523288	16523936	Exon1	Exon2	Exon2	-2.87804	0.0412453
gene01143	Fvb6	31979204	31979731	Exon9	UTR3	LastIntron	-2.10149	0.0013771	Zinc-finger domain of monoamine-oxidase A repressor R1 protein
gene01210	Fvb6	32136823	32137351	Exon3	LastExon	Intergenic	-2.16113	0.033256
gene01212	Fvb6	32140883	32141412	Exon2	Exon2	Exon2	-1.58002	0.0264622	O-Glycosyl hydrolases family 17 protein
gene01241	Fvb6	32263544	32264227	Intron16	LastIntron	UTR3	-0.336881	0.0103568	RNA-binding KH domain-containing protein
gene01250	Fvb6	35795733	35796263	LastIntron	LastIntron	LastIntron	-2.71763	0.00998749
gene01319	Fvb6	36119593	36120122	Intergenic	Intergenic	LastExon	-1.34588	0.00464129	Putative membrane lipoprotein
gene01320	Fvb6	36125382	36125912	LastIntron	UTR3	Intergenic	-1.03941	0.00146422	DNAse I-like superfamily protein
gene01321	Fvb6	36125382	36125912	Exon7	UTR3	Intergenic	-1.03941	0.00146422
gene01342	Fvb6	38456044	38456574	LastIntron	LastIntron	LastIntron	-2.37326	0.0453169
gene01358	Fvb6	38546472	38547000	LastExon	LastExon	LastExon	-1.85858	0.0177774	exocyst subunit exo70 family protein C2
gene01370	Fvb6	38600783	38601311	Intergenic	UTR5	UTR5	-2.40891	0.011479	Esterase/lipase/thioesterase family protein
gene01430	Fvb3	29201113	29202216	UTR5	Intron1	UTR5	-1.70268	0.0135646
gene01498	Fvb3	29598481	29599009	LastExon	LastExon	LastExon	-2.42268	0.0448889	Protein of unknown function (DUF630 and DUF632)
gene01513	Fvb3	29675829	29676358	Intergenic	Exon1	Exon2	-2.46882	0.0231572	Subtilase family protein
gene01567	Fvb3	32834204	32834734	Intron4	Intron4	Intron4	-2.29067	0.0261621
gene01618	Fvb2	10065856	10066385	Intron8	Exon9	Intron9	-2.46413	0.0355411
gene01635	Fvb2	10205585	10206113	Intergenic	Intergenic	UTR5	-1.84478	0.0165988	HhH-GPD base excision DNA repair family protein
gene01651	Fvb2	10423958	10425196	Intron2	Exon3	LastExon	-0.995923	0.00408259
gene01774	Fvb2	10915446	10916382	LastExon	Intergenic	Intergenic	-2.68707	0.044985	basic pathogenesis-related protein 1
gene01789	Fvb2	10978159	10978682	Intergenic	Intergenic	LastExon	-2.62819	0.0188513	AGAMOUS-like 62
gene01793	Fvb2	10993665	10994194	Intron1	Intron1	Intron1	-2.40317	0.0360695	F-box/RNI-like superfamily protein
gene01807	Fvb5	5568713	5569243	LastIntron	LastIntron	LastIntron	-2.75636	0.0289218	COP1-interacting protein 8
gene01808	Fvb5	5568713	5569243	UTR3	Intergenic	Intergenic	-2.75636	0.0289218	heat shock protein 90.1
gene01939	Fvb5	6227385	6227914	LastExon	LastExon	LastExon	-2.46078	0.0262069	Protein of unknown function (DUF594)
gene01955	Fvb5	6304826	6305356	UTR3	Intergenic	Intergenic	-2.84187	0.0270416	Subtilase family protein
gene01965	Fvb6	33185644	33186174	UTR5	UTR5	UTR5	-2.74026	0.0396756	S-locus lectin protein kinase family protein
gene01975	Fvb6	33228360	33228889	LastExon	LastExon	Intergenic	-2.38591	0.0481299	F-box family protein
gene02025	Fvb5	21869722	21870251	LastIntron	UTR3	Intergenic	-2.75194	0.0286699	AP2/B3-like transcriptional factor family protein
gene02054	Fvb5	22033480	22034010	Intergenic	Intergenic	UTR5	-2.43016	0.0245144	nodulin MtN21 /EamA-like transporter family protein
gene02077	Fvb1	2773726	2774255	Exon2	LastExon	UTR3	-2.19758	0.00573452	Heavy metal transport/detoxification superfamily protein
gene02090	Fvb1	2713500	2714028	UTR5	UTR5	Exon1	-2.58482	0.0131083	sulfate transporter 3;5
gene02144	Fvb2	12175995	12176524	Intergenic	Intergenic	LastIntron	-2.21851	0.0435794
gene02161	Fvb2	12252691	12253221	LastExon	UTR3	Intergenic	-2.5392	0.0377019
gene02162	Fvb2	6699025	6699555	Exon3	LastExon	Intergenic	-2.83505	0.0286179
gene02183	Fvb2	6830224	6830752	LastIntron	LastIntron	LastExon	-2.65806	0.0272964	glyoxal oxidase-related protein
gene02184	Fvb2	6844278	6845175	LastExon	Intergenic	Intergenic	-2.80213	0.0484957
gene02191	Fvb5	15918142	15918672	LastIntron	LastIntron	LastIntron	-2.46301	0.0252586	Leucine-rich repeat protein kinase family protein
gene02257	Fvb5	28559598	28560128	Intron3	Intron3	Intron3	-2.05434	0.006845
gene02286	Fvb5	28717282	28717812	Intergenic	Exon1	LastIntron	-1.33848	0.0243819
gene02415	Fvb3	5423814	5424341	Intron3	LastExon	UTR3	-0.28795	0.00641719
gene02422	Fvb3	5445076	5445606	Exon1	LastIntron	LastIntron	-1.63106	0.000540564
gene02441	Fvb6	15416481	15417009	Intergenic	Exon1	Intron1	-2.53393	0.0356204
gene02447	Fvb6	15459669	15460197	Intron5	Intron5	Intron5	-2.70738	0.0274992	P-loop containing nucleoside triphosphate hydrolases superfamily protein
gene02455	Fvb6	15503025	15503555	Intron6	Intron6	Intron7	-2.52331	0.0137018	P-loop nucleoside triphosphate hydrolases superfamily protein with CH (Calponin Homology) domain
gene02460	Fvb6	15515705	15516235	LastExon	Intergenic	Intergenic	-2.7105	0.0279299
gene02466	Fvb6	15565641	15566168	Intron8	Intron8	Intron8	-2.20583	0.0318139	ATP-binding cassette A1
gene02481	Fvb6	15644340	15644869	Intergenic	Exon1	LastExon	-2.52511	0.0202624	Aminotransferase-like, plant mobile domain family protein
gene02487	Fvb6	15677393	15677923	LastExon	LastExon	LastExon	-2.47691	0.0311418	Glycosyltransferase family 61 protein
gene02494	Fvb6	15765657	15766185	LastExon	LastExon	Intergenic	-2.64302	0.0313145	cytochrome P450, family 71, subfamily A, polypeptide 24
gene02550	Fvb2	24612936	24613464	UTR3	UTR3	Intergenic	-0.482739	0.0357288	acyl-CoA-binding domain 3
gene02551	Fvb2	24607919	24608448	Intergenic	Intergenic	Exon1	-2.69845	0.0476683
gene02620	Fvb2	24286435	24286960	Intron2	Exon3	LastIntron	-2.65124	0.0236122	growth-regulating factor 1
gene02631	Fvb2	24234478	24235007	UTR5	UTR5	UTR5	-2.97678	0.0219436	Cellulose-synthase-like C12
gene02633	Fvb2	24218658	24219188	LastExon	UTR3	Intergenic	-2.54638	0.0359386	RNI-like superfamily protein
gene02659	Fvb2	24092780	24093569	LastIntron	LastIntron	LastIntron	-1.85309	0.00766346
gene02674	Fvb2	23989255	23989597	Intron2	Exon3	Exon3	-2.67016	0.0286888	homeobox gene 1
gene02676	Fvb2	23977111	23977663	Exon2	UTR3	Intergenic	-2.23402	0.0247728	myb-like transcription factor family protein
gene02711	Fvb2	23788538	23789067	Intergenic	Intergenic	UTR5	-1.83284	0.00949235	Mitochondrial substrate carrier family protein
gene02779	Fvb1	14366153	14366682	Intron3	LastIntron	Intergenic	-2.90315	0.0458273
gene03015	Fvb7	7704273	7704803	Exon1	Intron1	Intron2	-2.48812	0.0275624	DNA replication helicase, putative
gene03082	Fvb7	7900867	7901396	Intron1	Exon2	Exon3	-2.57844	0.038929
gene03098	Fvb7	7801999	7802529	UTR3	UTR3	Intergenic	-1.05668	0.0324395
gene03099	Fvb7	7801999	7802529	UTR3	Intergenic	Intergenic	-1.05668	0.0324395	Fatty acid hydroxylase superfamily
gene03120	Fvb7	7533161	7533691	Intron6	Intron6	Intron6	-2.44941	0.0341148	homolog of Xeroderma pigmentosum complementation group B 2
gene03149	Fvb3	12006977	12007506	Intergenic	UTR5	LastExon	-1.65093	0.0342666	Aminotransferase-like, plant mobile domain family protein
gene03152	Fvb3	12018422	12018949	UTR5	UTR5	LastExon	-2.08207	0.0298511
gene03155	Fvb3	12052368	12052897	UTR5	UTR5	UTR5	-2.78889	0.0136675
gene03168	Fvb3	11587053	11587580	Intron1	Intron1	Intron1	-2.63591	0.0411073	DNA/RNA polymerases superfamily protein
gene03169	Fvb3	11611022	11611551	Exon11	Intron11	Intron11	-1.42149	0.0328071	Pentatricopeptide repeat (PPR) superfamily protein
gene03173	Fvb3	11620023	11620550	LastExon	UTR3	Intergenic	-2.35027	0.0206065	Polynucleotidyl transferase, ribonuclease H-like superfamily protein
gene03191	Fvb3	11738334	11738864	Intergenic	Intergenic	UTR5	-2.13865	0.0446934	Ypt/Rab-GAP domain of gyp1p superfamily protein
gene03197	Fvb3	11806956	11807486	LastIntron	LastExon	LastExon	-2.28914	0.0327436	protodermal factor 2
gene03216	Fvb7	7431448	7432176	Exon2	Intron2	Exon3	-3.00196	0.0201374	Ankyrin repeat family protein
gene03245	Fvb7	7177550	7178078	Intergenic	Intergenic	LastIntron	-2.55402	0.0126548
gene03286	Fvb3	11415247	11415777	Intron1	Intron1	Intron1	-2.50123	0.0486781	Protein kinase superfamily protein
gene03292	Fvb3	11440267	11440796	Intron2	UTR5	UTR5	-1.19798	0.0187023
gene03321	Fvb3	12783565	12784095	UTR3	Intergenic	Intergenic	-2.45948	0.0365803	myb domain protein 101
gene03338	Fvb3	12679070	12679686	LastIntron	LastExon	UTR3	-0.691585	0.0274398	RNI-like superfamily protein
gene03382	Fvb3	12399604	12400455	Exon1	Intergenic	Intergenic	-1.5643	0.0327113
gene03404	Fvb3	12874711	12875242	LastExon	LastExon	LastExon	-3.00547	0.0331278	Concanavalin A-like lectin protein kinase family protein
gene03440	Fvb3	13098890	13099420	Intergenic	Intergenic	LastExon	-2.773	0.0231632
gene03475	Fvb3	13253189	13253719	LastIntron	LastExon	UTR3	-0.54035	0.00283778	ubiquitin-specific protease 13
gene03486	Fvb3	13339990	13340655	LastIntron	Intergenic	Intergenic	-0.204321	0.0429675
gene03487	Fvb3	13339990	13340655	UTR3	Intergenic	Intergenic	-0.204321	0.0429675	RING/FYVE/PHD zinc finger superfamily protein
gene03584	Fvb4	26190538	26191066	Intergenic	Exon2	LastIntron	-2.4176	0.0233306
gene03683	Fvb4	26732083	26732613	UTR5	UTR5	UTR5	-2.46231	0.034695	Class I glutamine amidotransferase-like superfamily protein
gene03727	Fvb4	27014966	27015496	UTR3	Intergenic	Intergenic	-1.71657	0.00806511	Tetratricopeptide repeat (TPR)-like superfamily protein
gene03741	Fvb4	27097860	27098389	UTR5	UTR5	LastExon	-2.7244	0.0402455	LOB domain-containing protein 42
gene03839	Fvb6	35675956	35676484	Intergenic	Intergenic	UTR5	-1.76663	0.0434375	Ankyrin repeat family protein
gene03853	Fvb6	35750999	35751527	Intron1	UTR5	UTR5	-1.17372	0.0213333	ATP binding cassette subfamily B19
gene03910	Fvb7	8449412	8449939	LastExon	LastExon	LastExon	-2.40594	0.0218474	NAC domain containing protein 86
gene03949	Fvb7	8620568	8621128	Intergenic	UTR3	UTR3	-2.93901	0.0319134	Bifunctional inhibitor/lipid-transfer protein/seed storage 2S albumin superfamily protein
gene03970	Fvb7	8765740	8766269	Intron1	Intron1	Intron1	-2.38227	0.0274222	C2H2-like zinc finger protein
gene03973	Fvb7	8796565	8797134	Intergenic	LastExon	LastExon	-2.93272	0.0282316	C2H2-type zinc finger family protein
gene04056	Fvb4	29631719	29632489	LastIntron	LastExon	UTR3	-0.215642	0.0380045
gene04092	Fvb4	29902708	29903238	Intergenic	UTR5	LastIntron	-0.803517	0.0362588	Polyketide cyclase/dehydrase and lipid transport superfamily protein
gene04202	Fvb6	34295638	34296168	UTR3	Intergenic	Intergenic	-2.79548	0.0349695
gene04203	Fvb6	34295638	34296168	LastExon	Intergenic	Intergenic	-2.79548	0.0349695	GDSL-motif lipase 7
gene04239	Fvb6	34498808	34499338	Intron1	Intron1	Intron1	-2.93666	0.0232747	COBRA-like extracellular glycosyl-phosphatidyl inositol-anchored protein family
gene04259	Fvb6	34599981	34600511	LastExon	LastExon	Intergenic	-2.7907	0.0183598	HXXXD-type acyl-transferase family protein
gene04290	Fvb6	34741498	34742026	Exon1	Exon1	LastIntron	-2.57898	0.0433719	UDP-Glycosyltransferase superfamily protein
gene04331	Fvb6	34925223	34925753	Exon7	UTR3	Intergenic	-1.38494	0.0421188	nucleosome assembly protein 1;2
gene04339	Fvb6	34957172	34957538	UTR3	Intergenic	Intergenic	-2.33513	0.0287349	EID1-like 2
gene04366	Fvb6	35084489	35085650	LastIntron	LastIntron	LastExon	-3.00509	0.0450619
gene04374	Fvb6	35118731	35119591	Exon1	Exon2	Intergenic	-2.65755	0.0377693
gene04382	Fvb6	35140013	35140242	LastExon	UTR3	UTR3	-0.292124	0.0108985	Plant protein of unknown function (DUF863)
gene04466	Fvb4	27671036	27671564	Intron5	Intron6	Exon8	-2.1367	0.0162962	phosphoenolpyruvate carboxylase 4
gene04479	Fvb4	27752477	27753004	Intron1	Intron1	Exon2	-2.03557	0.0283088	Protein kinase superfamily protein
gene04496	Fvb4	27872264	27872839	Intron10	Intron11	Intron11	-0.487563	0.000334697	Phosphoribulokinase / Uridine kinase family
gene04501	Fvb4	27895336	27895881	Exon13	UTR3	UTR3	-0.467186	0.00144228	TCP-1/cpn60 chaperonin family protein
gene04694	Fvb4	28887587	28888187	Exon2	Exon3	LastIntron	-2.89571	0.0113304
gene04739	Fvb4	29133327	29133857	UTR5	Exon2	Intron2	-0.748209	0.000644327	Ribonuclease T2 family protein
gene04740	Fvb4	29139161	29139691	Intron1	Intron1	Intron1	-2.24891	0.0455304	Pentatricopeptide repeat (PPR) superfamily protein
gene04765	Fvb4	21151502	21152501	Intron2	Intron2	LastIntron	-2.44603	0.0342372	syntaxin of plants 71
gene04790	Fvb7	8909282	8909810	Intergenic	Intergenic	Exon1	-1.28668	0.00183474	N-terminal nucleophile aminohydrolases (Ntn hydrolases) superfamily protein
gene04804	Fvb7	9771265	9771791	Intron1	LastIntron	UTR3	-2.3261	0.0409925
gene05013	Fvb4	21672415	21672942	Intron3	Exon5	Intron6	-2.53625	0.0347546	ARM repeat superfamily protein
gene05027	Fvb4	21800485	21801057	LastExon	Intergenic	Intergenic	-2.08778	0.0437063	AGAMOUS-like 18
gene05047	Fvb4	21906699	21907229	Intron3	Exon4	Exon5	-2.72661	0.0316267
gene05058	Fvb4	21968496	21969022	Exon1	Intron2	Intron2	-2.59339	0.0270015
gene05067	Fvb4	22048238	22048766	UTR3	Intergenic	Intergenic	-1.32024	0.0126068	Peroxidase superfamily protein
gene05152	Fvb4	22502618	22503144	Intron4	Intron4	Exon6	-2.07937	0.0191054	Mitochondrial import inner membrane translocase subunit Tim17/Tim22/Tim23 family protein
gene05170	Fvb4	22614993	22615522	LastExon	Intergenic	Intergenic	-2.64175	0.0494309
gene05232	Fvb4	11423783	11425330	Exon2	Exon4	Exon7	-2.73839	0.0496439	lipoxygenase 1
gene05251	Fvb4	11567778	11568052	Intron4	Exon5	Exon6	-2.65012	0.0453609
gene05267	Fvb6	28811890	28812419	LastExon	Intergenic	Intergenic	-0.559755	0.0168184	B-box 32
gene05297	Fvb6	27227114	27227644	Intron3	Intron3	Intron3	-2.67778	0.0262259
gene05366	Fvb6	28703594	28704124	Intergenic	UTR5	LastIntron	-2.47052	0.0390914
gene05370	Fvb6	28722389	28722919	Intron1	Intron1	Intron1	-0.658073	0.00815709
gene05381	Fvb6	27444959	27445487	Exon1	LastIntron	LastExon	-2.62665	0.0025073
gene05381	Fvb6	27446143	27446673	Exon1	Exon1	Exon1	-2.09189	0.0252892	Leucine-rich repeat protein kinase family protein
gene05392	Fvb6	27515296	27515825	Intergenic	Intergenic	Exon1	-2.86033	0.0379457	SAP domain-containing protein
gene05394	Fvb6	27519185	27519713	Intron1	Exon2	Exon3	-2.5378	0.0414392	fatty acid biosynthesis 1
gene05396	Fvb6	27530911	27531441	LastIntron	LastExon	UTR3	-0.396226	0.0195403	2-oxoglutarate-dependent dioxygenase family protein
gene05441	Fvb6	27785423	27785952	Exon1	Exon2	Intron2	-2.38849	0.0374951
gene05441	Fvb6	27784691	27785221	Exon3	Exon4	LastIntron	-2.3746	0.0278427	GDSL lipase 1
gene05452	Fvb6	27847288	27847818	Exon1	UTR3	UTR3	-2.58672	0.0088161	RING/U-box superfamily protein
gene05486	Fvb6	28075703	28076230	UTR3	Intergenic	Intergenic	-1.45017	0.00409912	O-fucosyltransferase family protein
gene05508	Fvb6	28258864	28259394	Intergenic	Exon1	Exon1	-1.85451	0.0280781	unknown protein 6
gene05533	Fvb6	28418640	28419169	UTR5	UTR5	Exon1	-2.7172	0.0319886	Leucine-rich repeat protein kinase family protein
gene05577	Fvb1	11405904	11406433	Exon5	Exon6	Intron6	-2.72181	0.040909
gene05577	Fvb1	11402283	11402813	Intergenic	Intergenic	Intron1	-2.42558	0.0135895	DNAse I-like superfamily protein
gene05595	Fvb1	11527126	11527656	LastExon	Intergenic	Intergenic	-1.86767	0.00691195
gene05692	Fvb6	29043994	29044524	LastIntron	LastIntron	LastIntron	-0.717286	0.00753928	beta-1,3-glucanase 1
gene05755	Fvb1	10911705	10912233	LastExon	UTR3	UTR3	-0.799026	0.000138585
gene05767	Fvb1	10975026	10975762	LastIntron	LastIntron	LastIntron	-1.80038	0.0059613	Homeodomain-like/winged-helix DNA-binding family protein
gene05804	Fvb1	11151655	11152185	Intron1	Intron1	Exon2	-2.6304	0.0329965
gene05844	Fvb4	17229670	17230192	LastExon	LastExon	LastExon	-2.7567	0.0418892	Major facilitator superfamily protein
gene05855	Fvb6	24043680	24044210	Intron1	Exon2	Intron2	-2.17747	0.0399664
gene05896	Fvb4	17092013	17092541	Intergenic	Intron1	Intron1	-2.69525	0.0111807	DNA-binding HORMA family protein
gene05953	Fvb6	23196975	23197977	LastIntron	UTR3	UTR3	-0.178587	0.0332291	splicing factor-related
gene05961	Fvb6	23244477	23245004	UTR3	Intergenic	Intergenic	-2.49489	0.0379811	Protein of unknown function (DUF581)
gene05964	Fvb6	23256176	23256706	LastIntron	UTR3	Intergenic	-2.62778	0.0174068
gene05999	Fvb6	23533149	23533677	LastExon	UTR3	Intergenic	-2.70985	0.0328991
gene06012	Fvb6	23671122	23671652	LastIntron	LastIntron	Intergenic	-2.76404	0.0333427
gene06015	Fvb6	23684264	23684794	Exon9	Exon9	Exon10	-2.64569	0.0340333	pleiotropic drug resistance 12
gene06049	Fvb4	16635342	16635870	LastExon	Intergenic	Intergenic	-0.512669	0.0348381
gene06062	Fvb4	16371061	16371589	LastExon	Intergenic	Intergenic	-2.36474	0.0300663	3-hydroxyacyl-CoA dehydratase 1
gene06077	Fvb4	15983896	15984422	LastExon	Intergenic	Intergenic	-2.60598	0.0293529	Auxin efflux carrier family protein
gene06102	Fvb4	16663208	16663738	Intergenic	UTR5	LastExon	-2.59719	0.0313663
gene02502	Fvb6	15811950	15812210	UTR5	UTR5	Exon1	-3.67907	0.0489319	magnesium-chelatase subunit chlH, chloroplast, putative / Mg-protoporphyrin IX chelatase, putative (CHLH)
gene06124	Fvb4	16244117	16244647	Intergenic	UTR5	LastIntron	-2.79359	0.0210164
gene06139	Fvb4	16115233	16115507	LastIntron	LastIntron	LastIntron	-2.69311	0.0226505
gene06145	Fvb4	16080357	16080968	Intergenic	Intergenic	Exon1	-2.10209	0.00908606	FAD/NAD(P)-binding oxidoreductase family protein
gene06153	Fvb4	15896574	15897104	LastExon	LastExon	LastExon	-2.63738	0.0314816	Pectin lyase-like superfamily protein
gene06223	Fvb4	30723707	30724236	Intergenic	UTR5	Intergenic	-1.381	0.0378128
gene06234	Fvb4	30254928	30255458	Exon2	Exon2	LastExon	-2.67751	0.0225102	S-adenosyl-L-methionine-dependent methyltransferases superfamily protein
gene06271	Fvb4	30440355	30440885	Intron1	Exon2	Exon2	-2.78185	0.0287906	ATP binding;leucine-tRNA ligases;aminoacyl-tRNA ligases;nucleotide binding;ATP binding;aminoacyl-tRNA ligases
gene06274	Fvb4	30451611	30452140	Exon2	Exon2	Intron2	-2.50873	0.00160746	ATP binding;leucine-tRNA ligases;aminoacyl-tRNA ligases;nucleotide binding;ATP binding;aminoacyl-tRNA ligases
gene06301	Fvb5	4782811	4783337	LastIntron	UTR3	UTR3	-0.918754	0.0310113	AGAMOUS-like 8
gene06315	Fvb5	4732291	4732818	LastExon	LastExon	Intergenic	-2.39336	0.0215738	F-box and associated interaction domains-containing protein
gene06342	Fvb5	4604683	4605213	LastExon	LastExon	LastExon	-2.6791	0.0474087	F-box family protein
gene06360	Fvb5	4501023	4501551	UTR3	UTR3	UTR3	-0.841161	0.0191853	RNA-metabolising metallo-beta-lactamase family protein
gene06376	Fvb5	4431016	4431546	Intergenic	UTR5	Intron1	-2.95674	0.0303561	beta glucosidase 15
gene06377	Fvb5	4431016	4431546	Intergenic	Intergenic	Intron1	-2.95674	0.0303561
gene06402	Fvb5	5393755	5394284	Exon3	UTR3	UTR3	-2.19802	0.0263587	F-box/RNI-like superfamily protein
gene06427	Fvb5	5267607	5268131	LastIntron	LastIntron	UTR3	-2.38808	0.0452777	ARF-GAP domain 1
gene06459	Fvb5	5070972	5071822	Exon1	LastIntron	UTR3	-2.59744	0.0426122
gene06462	Fvb5	5048874	5049404	UTR3	Intergenic	Intergenic	-2.79712	0.028631	Nodulin MtN3 family protein
gene06475	Fvb5	4946598	4947127	LastExon	LastExon	LastExon	-3.06316	0.0186907
gene06500	Fvb4	15777173	15777700	Intron5	Intron5	Intron5	-1.82841	0.00401656	O-fucosyltransferase family protein
gene06513	Fvb4	15681866	15682395	Intron3	Intron3	Intron3	-2.17585	0.00929989	putative recombination initiation defects 3
gene06522	Fvb4	15641074	15641604	Intergenic	Exon1	Intron1	-2.52193	0.0278465
gene06526	Fvb4	15609443	15609973	UTR3	UTR3	Intergenic	-0.279744	0.00155841	Ankyrin repeat family protein
gene06546	Fvb4	15496905	15497435	LastExon	Intergenic	Intergenic	-2.79907	0.0478825
gene06548	Fvb4	15489219	15489749	LastIntron	LastExon	UTR3	-2.74646	0.0334533
gene06562	Fvb4	15402570	15403096	Intron17	Intron17	Intron17	-1.59663	0.0313283	DNA repair-recombination protein (RAD50)
gene06597	Fvb4	15199957	15200486	Exon1	Exon1	Exon1	-2.62657	0.026298	F-box and associated interaction domains-containing protein
gene06664	Fvb4	18774729	18775259	Intron2	Intron2	Intron2	-2.53866	0.0474656	HMG (high mobility group) box protein with ARID/BRIGHT DNA-binding domain
gene06670	Fvb4	18791970	18792499	LastExon	Intergenic	Intergenic	-2.529	0.0290478
gene06679	Fvb4	18847751	18848279	Exon1	Exon1	Exon1	-2.57237	0.0147033
gene06683	Fvb4	18878141	18878668	LastExon	Intergenic	Intergenic	-2.53869	0.020624	Acyl transferase/acyl hydrolase/lysophospholipase superfamily protein
gene06731	Fvb4	19588051	19588581	Intergenic	UTR3	Intergenic	-2.38607	0.0451634
gene06778	Fvb4	19849942	19850471	Intron10	Exon12	Exon13	-1.00975	0.0371052	Galactose oxidase/kelch repeat superfamily protein
gene06789	Fvb4	19903784	19904314	Intron5	LastIntron	UTR3	-0.92017	0.0152333
gene06789	Fvb4	19898754	19899281	Intergenic	Intergenic	UTR5	-2.56877	0.0214236	GTP1/OBG family protein
gene06805	Fvb4	20555228	20555757	UTR3	Intergenic	Intergenic	-1.99237	0.0329447
gene06806	Fvb4	20555228	20555757	LastIntron	UTR3	Intergenic	-1.99237	0.0329447	ARM repeat superfamily protein
gene06875	Fvb4	20273171	20273700	Intron3	Intron3	Intron3	-1.69871	0.0357791	vesicle-associated membrane protein 724
gene06917	Fvb6	26485064	26485590	LastIntron	LastIntron	Intergenic	-2.4161	0.0392742
gene06996	Fvb4	24051511	24052041	LastExon	LastExon	Intergenic	-1.05715	0.0322097	phosphate transporter 2;1
gene07040	Fvb4	20857763	20858292	Intergenic	Intergenic	UTR5	-2.83166	0.0217614	TOXICOS EN LEVADURA 2
gene07108	Fvb4	24720192	24720722	Exon2	Intron2	Exon3	-1.8865	0.00911295	lysine histidine transporter 1
gene07185	Fvb4	25204090	25204800	Exon1	LastIntron	LastIntron	-2.46431	0.0380229	glycosylphosphatidylinositol-anchored lipid protein transfer 1
gene07269	Fvb4	25708653	25709181	LastIntron	LastExon	UTR3	-0.982146	0.0416438	RING finger protein
gene07283	Fvb4	25795902	25796524	Intergenic	Intergenic	Exon1	-0.801894	0.0359364	serine carboxypeptidase-like 45
gene07298	Fvb4	25881675	25882204	Intergenic	Intergenic	Exon1	-2.0143	0.0312792	Ribonuclease H-like superfamily protein
gene07361	Fvb2	4793967	4794496	LastExon	UTR3	Intergenic	-2.6422	0.0151306	AGAMOUS-like 62
gene07394	Fvb2	4990504	4991032	Intron16	Intron16	Exon17	-1.9763	0.00986693	Protein of unknown function (DUF3414)
gene07434	Fvb6	27113228	27113757	Exon2	Intron2	Intron2	-1.99176	0.047643	Plant protein of unknown function (DUF247)
gene07515	Fvb6	26766544	26767074	Exon43	Exon44	Exon45	-1.68898	0.0242998	ATPases;nucleotide binding;ATP binding;nucleoside-triphosphatases;transcription factor binding
gene07527	Fvb6	26842894	26843284	Intergenic	UTR5	Exon1	-2.61557	0.0404265
gene07587	Fvb2	5701702	5702230	Intron3	Exon4	Exon4	-2.14233	0.0368835	Wall-associated kinase family protein
gene07616	Fvb2	5199203	5199816	UTR5	UTR5	LastExon	-2.70164	0.0255179	armadillo repeat only 1
gene07624	Fvb2	5252472	5253001	UTR3	UTR3	Intergenic	-2.06966	0.0363977
gene07659	Fvb3	20621842	20622271	LastIntron	LastIntron	LastIntron	-1.33956	0.0345859	TCP-1/cpn60 chaperonin family protein
gene07707	Fvb3	20231233	20231763	Exon1	Intergenic	Intergenic	-1.77036	0.0313947
gene07708	Fvb3	20231233	20231763	Intergenic	Intergenic	Exon2	-1.77036	0.0313947
gene07712	Fvb3	20191844	20192371	Exon10	LastIntron	LastIntron	-2.63703	0.0182547
gene07712	Fvb3	20182622	20183187	Exon1	Exon1	Exon1	-1.89807	0.0402036	Aminotransferase-like, plant mobile domain family protein
gene07725	Fvb2	12313100	12313630	LastIntron	LastExon	Intergenic	-2.59107	0.0175232
gene07740	Fvb5	21362179	21362706	LastExon	LastExon	LastExon	-2.56953	0.0449743	zinc-finger protein 2
gene07792	Fvb5	21466641	21467168	Intron3	Intron3	Intron3	-2.95375	0.0222108	cytosolic invertase 2
gene07806	Fvb5	21557336	21557729	Intron3	Intron3	Intron3	-2.39665	0.0369559	ENHANCED DOWNY MILDEW 2
gene07836	Fvb1	22730387	22730916	Exon6	Intron6	Exon7	-2.08579	0.0125385
gene07836	Fvb1	22732656	22733384	UTR5	Exon2	Intron2	-1.90338	0.0400941	Plant protein of unknown function (DUF639)
gene07892	Fvb3	26026542	26027069	Exon6	Intron6	Exon7	-2.13988	0.022794	pleiotropic drug resistance 3
gene07993	Fvb3	25816070	25816598	Intergenic	Exon1	LastIntron	-2.44037	0.010521	RNI-like superfamily protein
gene07995	Fvb3	25824054	25824582	LastExon	LastExon	UTR3	-0.322476	0.0448753	JOSEPHIN-like protein
gene08005	Fvb3	25872388	25872916	Intergenic	Intergenic	Intron1	-2.5101	0.031571
gene08052	Fvb2	16837947	16838476	Exon3	UTR3	Intergenic	-2.52228	0.0209537	2-oxoglutarate (2OG) and Fe(II)-dependent oxygenase superfamily protein
gene08091	Fvb2	17034338	17034868	UTR5	Exon1	Exon2	-1.03708	0.0150144	RmlC-like cupins superfamily protein
gene08113	Fvb2	4125296	4125826	Exon11	Intron11	Intron11	-1.76047	0.00696125
gene08132	Fvb2	4236571	4237100	LastIntron	LastIntron	LastIntron	-2.05391	0.0330601
gene08142	Fvb2	4294084	4294614	Exon1	LastIntron	LastIntron	-2.15424	0.0318502
gene08150	Fvb2	4329122	4329909	Exon1	LastIntron	Intergenic	-2.66915	0.0228742	WPP domain-interacting protein 1
gene08158	Fvb2	4393702	4394231	Intergenic	Exon1	LastExon	-2.10778	0.0354601
gene08226	Fvb2	16611657	16612182	Intergenic	UTR5	Intron1	-2.48656	0.0252102	Cytochrome P450 superfamily protein
gene08237	Fvb2	16667480	16668025	LastIntron	UTR3	Intergenic	-1.8112	0.0267349	transcription activators;DNA binding;RNA polymerase II transcription factors;catalytics;transcription initiation factors
gene08254	Fvb2	16752690	16753612	Intergenic	Intergenic	Exon1	-2.87015	0.0224718	lateral organ boundaries-domain 29
gene08310	Fvb2	17476051	17476579	LastIntron	UTR3	Intergenic	-2.33862	0.0107504	Protein kinase family protein with leucine-rich repeat domain
gene08329	Fvb2	17613567	17614092	Exon5	Exon6	LastIntron	-2.47027	0.0308489
gene08329	Fvb2	17610349	17610876	Intron2	Intron2	Intron2	-2.38105	0.0336328
gene08350	Fvb2	17732136	17732666	Intergenic	LastExon	LastExon	-1.84283	0.0348268
gene08444	FvbUn	1674691	1675220	LastExon	UTR3	Intergenic	-0.185327	0.0108685	alpha/beta-Hydrolases superfamily protein
gene08477	Fvb2	27648630	27649158	Exon1	LastIntron	LastExon	-2.40054	0.0324187
gene08621	Fvb2	26975609	26975973	UTR3	UTR3	UTR3	-0.253634	0.00873719	OPC-8:0 CoA ligase1
gene08669	Fvb2	26731978	26732508	Exon2	Exon2	Exon2	-2.78045	0.0266802	glutamate receptor 2.8
gene08689	Fvb2	26622147	26622677	Exon1	Intron1	Exon2	-2.2664	0.0332604	flavin-dependent monooxygenase 1
gene08706	Fvb2	26530120	26531131	Exon2	Exon2	Exon2	-2.62184	0.0345086	NB-ARC domain-containing disease resistance protein
gene08715	Fvb2	26489285	26489815	Intergenic	Intergenic	UTR5	-1.68608	0.0251325
gene08762	Fvb2	26257602	26258130	LastExon	LastExon	Intergenic	-2.43581	0.0268488	calmodulin like 42
gene08773	Fvb2	26217314	26217842	Intron1	Exon2	Intron2	-2.46776	0.0428431	Protein of unknown function (DUF630 and DUF632)
gene08897	Fvb6	12463057	12463586	Intergenic	Intergenic	LastExon	-1.98289	0.0447597
gene08945	Fvb5	10942918	10943448	Intergenic	UTR5	Exon2	-2.35153	0.0214765	Ribonuclease H-like superfamily protein
gene09000	Fvb2	25707731	25708259	LastExon	Intergenic	Intergenic	-1.41398	0.0269728
gene09001	Fvb2	25707731	25708259	UTR3	Intergenic	Intergenic	-1.41398	0.0269728	Thioredoxin superfamily protein
gene09016	Fvb2	25627212	25627464	LastExon	UTR3	UTR3	-0.355303	0.00925168	haloacid dehalogenase-like hydrolase family protein
gene09067	Fvb2	25361408	25361682	Intron1	Intron1	Intron1	-2.57187	0.0445596
gene09145	Fvb2	24953110	24953638	UTR3	Intergenic	Intergenic	-2.72531	0.0201296	Leucine-rich repeat protein kinase family protein
gene09158	Fvb7	6336559	6337087	Intron4	Intron4	Intron4	-2.67608	0.0357564
gene09171	Fvb5	10702217	10702746	Intron2	Intron2	Intron2	-3.02665	0.0108062
gene09171	Fvb5	10701269	10701797	Exon1	Intron1	Exon2	-2.09005	0.0413534	senescence-associated gene 12
gene09199	Fvb7	6178509	6179264	LastExon	Intergenic	Intergenic	-2.31043	0.0197037	beta-hydroxyisobutyryl-CoA hydrolase 1
gene09239	Fvb7	6558918	6559477	UTR3	Intergenic	Intergenic	-2.27411	0.0271487	RING/U-box superfamily protein
gene09240	Fvb7	6558918	6559477	LastExon	Intergenic	Intergenic	-2.27411	0.0271487
gene09270	Fvb7	6765568	6766098	LastIntron	LastExon	Intergenic	-2.4688	0.0462915	Jojoba acyl CoA reductase-related male sterility protein
gene09272	Fvb7	6771649	6772179	Intron3	Intron4	Intron4	-0.995411	0.0126716
gene09283	Fvb5	10609094	10609622	LastExon	LastExon	LastExon	-1.33206	0.00989495	Zinc finger C-x8-C-x5-C-x3-H type family protein
gene09297	Fvb5	10527369	10528046	UTR5	UTR5	Intron1	-2.1896	0.0370961	homeodomain GLABROUS 11
gene09298	Fvb5	10518989	10519518	Intron8	Intron8	Intron9	-0.793337	0.00575349	cyclic nucleotide-binding transporter 1
gene09340	Fvb5	10279678	10280500	LastExon	LastExon	Intergenic	-0.208916	0.000943785	STELAR K+ outward rectifier
gene09344	Fvb5	10249444	10249974	Intron3	Exon4	LastIntron	-2.20934	0.0257802	KNOX Arabidopsis thaliana meinox
gene09415	Fvb5	9849622	9850150	Intron1	Intron1	Intron1	-2.63632	0.034362	expansin A25
gene09466	Fvb5	9603486	9604013	Intergenic	UTR5	UTR5	-1.67013	0.0341788	Xanthine/uracil permease family protein
gene09473	Fvb5	9551713	9552242	LastIntron	LastIntron	LastIntron	-2.62277	0.0479037
gene09500	Fvb5	9413878	9414409	Intergenic	UTR5	Intron2	-3.21818	0.0374968
gene09563	Fvb5	9063005	9063535	Exon1	Exon1	Exon1	-1.42803	0.00717118	Ubiquitin carboxyl-terminal hydrolase-related protein
gene09565	Fvb5	9053150	9053680	Intergenic	Intergenic	LastExon	-2.6743	0.0410839
gene09610	Fvb6	11384447	11384976	UTR5	Exon1	Exon2	-2.20127	0.0367312	non-intrinsic ABC protein 12
gene09672	Fvb6	11690540	11691070	Exon4	LastIntron	LastIntron	-2.61553	0.0214128	xyloglucan endotransglucosylase/hydrolase 32
gene09689	Fvb6	11805247	11805775	Exon3	Intron3	Intron3	-2.6747	0.0179998	alpha carbonic anhydrase 7
gene09787	Fvb4	17572750	17573280	Intergenic	Intergenic	Exon1	-2.59602	0.0375679
gene09941	Fvb5	3606298	3606828	Intergenic	Intergenic	LastIntron	-2.1844	0.0327443	Pathogenesis-related thaumatin superfamily protein
gene09959	Fvb5	3677960	3678490	UTR3	Intergenic	Intergenic	-2.69087	0.0425305	Plant protein of unknown function (DUF868)
gene09968	Fvb5	3715042	3715569	Intergenic	UTR5	LastIntron	-2.59266	0.0206548	terpene synthase 21
gene09990	Fvb5	3833774	3834302	LastExon	LastExon	LastExon	-1.40569	0.0105617	glyoxal oxidase-related protein
gene10146	Fvb1	131744	132273	Intron4	Intron4	Intron4	-2.47517	0.048029	Pectin lyase-like superfamily protein
gene10186	Fvb1	19551976	19552410	Intron1	Intron1	Intron1	-2.56629	0.0182771
gene10191	Fvb6	33317479	33318048	Intron5	LastExon	UTR3	-0.321662	0.0398702	PapD-like superfamily protein
gene10214	Fvb1	19377946	19378474	LastExon	LastExon	LastExon	-2.77349	0.0364765
gene10255	Fvb6	33424702	33425230	Intergenic	Exon1	Exon2	-2.52088	0.0323897	Ankyrin repeat family protein
gene10305	Fvb6	33754483	33755013	Intron6	Intron6	Intron6	-2.28343	0.00814681	Rad23 UV excision repair protein family
gene10419	Fvb1	23304255	23304784	LastIntron	LastExon	Intergenic	-2.63226	0.0289467
gene10437	Fvb3	10030626	10031156	Intron3	Intron3	LastIntron	-1.62274	0.0420804
gene10467	Fvb3	10149602	10150130	Intron2	Intron3	Intron4	-1.10391	0.0319738	S-adenosyl-L-methionine-dependent methyltransferases superfamily protein
gene10489	Fvb5	11555935	11556463	Exon1	Intron1	Intron1	-2.29284	0.0406212
gene10516	Fvb5	12307450	12307980	Intron1	Intron1	Intron1	-2.75713	0.0403571
gene10528	Fvb5	12377218	12377745	LastExon	Intergenic	Intergenic	-2.22489	0.0398362
gene10639	Fvb5	12591320	12592014	Intron1	Intron1	Intron2	-1.34142	0.0380578
gene10653	Fvb5	12723184	12723768	Intergenic	Intergenic	UTR5	-2.46518	0.0055835	Protein kinase superfamily protein
gene10657	Fvb5	12737791	12738321	Exon2	Exon3	LastIntron	-2.78756	0.0197062	chromatin remodeling 31
gene10663	Fvb5	12782535	12783423	Exon11	LastExon	UTR3	-0.693275	0.000856739	glycine-rich protein
gene10677	Fvb5	12864942	12865472	Intron3	Intron3	Exon4	-2.77384	0.0239113	cellulose synthase family protein
gene10691	Fvb5	11805095	11805624	Intron1	Intron1	Intron1	-2.22614	0.027776	Ribonuclease H-like superfamily protein
gene10698	Fvb5	11847321	11847992	LastIntron	UTR3	Intergenic	-2.36124	0.0283338
gene10720	Fvb5	11976142	11977130	UTR5	Intron1	Exon3	-2.37932	0.0303347	aluminum-activated, malate transporter 12
gene10737	Fvb5	12092615	12093145	Intergenic	Exon1	Exon2	-2.07848	0.0269545
gene10781	Fvb5	13011019	13011733	Intergenic	UTR5	LastIntron	-2.52483	0.04179
gene10844	Fvb5	13399589	13400119	LastIntron	LastIntron	LastIntron	-2.34995	0.0172741
gene10844	Fvb5	13397140	13397666	LastIntron	LastIntron	LastIntron	-2.28669	0.0441161
gene10849	Fvb5	13448515	13449044	Intergenic	Intergenic	UTR5	-1.99615	0.0385413	alpha/beta-Hydrolases superfamily protein
gene10893	Fvb5	19994063	19994593	Intergenic	UTR5	LastExon	-2.65073	0.0260466	phosphotyrosyl phosphatase activator (PTPA) family protein
gene10905	Fvb5	20071345	20071976	Intron7	Intron8	Exon10	-2.67513	0.0307185
gene10925	Fvb5	18985251	18985781	LastIntron	LastIntron	LastIntron	-2.35388	0.0209904
gene10927	Fvb5	19009484	19010014	Exon2	Intron2	Intron2	-2.66817	0.0366445
gene11019	Fvb5	19537293	19537822	LastIntron	LastIntron	LastIntron	-1.84519	0.029392	Basic-leucine zipper (bZIP) transcription factor family protein
gene11026	Fvb5	19568998	19569789	LastIntron	LastIntron	LastExon	-1.89488	0.00813275	phospholipase D gamma 1
gene11058	Fvb5	19826403	19826933	Intron2	Exon3	Intron4	-2.29909	0.0470759	glycosyl hydrolase 9C1
gene11085	Fvb2	20575472	20576002	LastExon	LastExon	Intergenic	-2.91552	0.0360122	Late embryogenesis abundant (LEA) hydroxyproline-rich glycoprotein family
gene11091	Fvb2	20600286	20600589	LastExon	UTR3	UTR3	-0.291741	0.00276399	FUMARASE 2
gene11095	Fvb2	20619093	20619622	Intron10	Intron11	Intron12	-2.49193	0.0457747	P-loop nucleoside triphosphate hydrolases superfamily protein with CH (Calponin Homology) domain
gene11177	Fvb2	21089904	21090431	UTR5	UTR5	UTR5	-3.27565	0.0166717	toll/interleukin-1 receptor-like
gene11192	Fvb2	21193650	21194179	LastExon	LastExon	UTR3	-2.70403	0.0280717	gibberellin 3-oxidase 1
gene11208	Fvb2	21287036	21287566	UTR3	Intergenic	Intergenic	-2.62299	0.0340555	ARM repeat superfamily protein
gene11216	Fvb2	21309345	21309874	Intergenic	Intergenic	UTR5	-2.03598	0.0452737	aldehyde dehydrogenase 3H1
gene11232	Fvb2	21398388	21398918	LastExon	UTR3	Intergenic	-2.46552	0.022719
gene11371	Fvb1	3545037	3545563	Intergenic	Intergenic	LastExon	-2.62388	0.0144274	Protein of unknown function (DUF295)
gene11400	Fvb1	3693152	3693773	LastExon	LastExon	UTR3	-0.23531	0.00343547	Glutamyl/glutaminyl-tRNA synthetase, class Ic
gene11525	Fvb4	3610136	3610663	LastIntron	LastExon	Intergenic	-0.516016	0.0313332	NagB/RpiA/CoA transferase-like superfamily protein
gene11530	Fvb4	3641938	3642467	Exon7	Exon7	Exon8	-2.58467	0.0347537	cyclic nucleotide gated channel 1
gene11553	Fvb4	3771620	3772147	LastExon	Intergenic	Intergenic	-0.246317	0.0134259
gene11568	Fvb4	3858535	3859208	UTR3	UTR3	Intergenic	-0.943016	0.019046	CCT motif family protein
gene11605	Fvb2	22061148	22061678	Exon7	Intron7	Exon8	-2.11055	0.0276845	Calcium-dependent lipid-binding (CaLB domain) family protein
gene11637	Fvb2	22265395	22265924	LastExon	LastExon	LastExon	-2.69299	0.029528	RNA-dependent RNA polymerase 6
gene11673	Fvb2	22437193	22437721	UTR3	Intergenic	Intergenic	-2.37262	0.0106163
gene11675	Fvb2	22437193	22437721	LastIntron	LastIntron	LastIntron	-2.37262	0.0106163
gene11682	Fvb2	22492603	22493491	UTR3	Intergenic	Intergenic	-0.958976	0.0149803	TESMIN/TSO1-like CXC 2
gene11683	Fvb2	22492603	22493491	UTR3	Intergenic	Intergenic	-0.958976	0.0149803	alpha/beta-Hydrolases superfamily protein
gene11744	Fvb5	20152533	20153608	Exon2	Intergenic	Intergenic	-2.41635	0.0247076	Aminotransferase-like, plant mobile domain family protein
gene11809	Fvb5	20606394	20606923	Intergenic	Intergenic	UTR5	-2.56149	0.0257221
gene11823	Fvb5	20673673	20674203	Intergenic	LastExon	LastExon	-2.35477	0.0351462	CLPC homologue 1
gene11853	Fvb1	2930149	2930678	LastExon	LastExon	LastExon	-2.66451	0.0243151
gene11853	Fvb1	2931222	2931751	Intergenic	LastIntron	LastIntron	-2.34903	0.0351337	F-box and associated interaction domains-containing protein
gene11870	Fvb1	3002043	3002573	Intron4	Intron4	Intron4	-2.40536	0.0351474	S-adenosyl-L-methionine-dependent methyltransferases superfamily protein
gene11872	Fvb1	3008574	3009102	LastIntron	LastExon	Intergenic	-2.5449	0.0153159
gene11904	Fvb5	26868955	26869479	Intron2	Intron2	Intron2	-2.45906	0.0454666
gene11904	Fvb5	26866169	26866697	UTR3	UTR3	LastIntron	-1.9454	0.0135597	Ankyrin repeat family protein
gene11911	Fvb5	26734437	26734967	UTR5	UTR5	UTR5	-1.69756	0.0142128
gene11927	Fvb5	26616350	26616877	LastIntron	UTR3	UTR3	-2.61516	0.0149727	Protein kinase family protein with leucine-rich repeat domain
gene11945	Fvb5	27052811	27053608	Intergenic	UTR5	Exon1	-2.02422	0.0459652	UDP-glucosyl transferase 85A2
gene11977	Fvb7	1320894	1321423	Intergenic	Intergenic	LastExon	-2.71033	0.0344583
gene11979	Fvb7	1311043	1311573	LastIntron	LastIntron	LastIntron	-2.34267	0.0382839	Basic-leucine zipper (bZIP) transcription factor family protein
gene12048	Fvb5	26462660	26463186	UTR3	Intergenic	Intergenic	-1.79794	0.0156895
gene12073	Fvb5	26294636	26295620	UTR5	UTR5	LastExon	-2.95248	0.0471856	Ribonuclease H-like superfamily protein
gene12076	Fvb5	26269760	26270288	Intron2	Intron2	Intron2	-3.04264	0.0396159
gene12085	Fvb5	26207410	26207940	LastExon	LastExon	UTR3	-0.6802	0.00903083	disease resistance protein (TIR-NBS-LRR class), putative
gene12097	Fvb5	26134948	26135496	Exon11	Intron11	Intron11	-1.59107	0.000410236
gene12100	Fvb5	26099398	26099927	Intron8	Exon9	Intron9	-2.11112	0.0136752	Rho GTPase activation protein (RhoGAP) with PH domain
gene12107	Fvb5	26054194	26054997	LastExon	Intergenic	Intergenic	-3.0565	0.0333379	Plant invertase/pectin methylesterase inhibitor superfamily
gene12108	Fvb5	26052873	26053402	Exon1	Exon1	Exon1	-2.22929	0.0378942
gene12161	Fvb5	25641583	25642112	Intron6	Intron6	Intron6	-2.75011	0.0258507	nuclear RNA polymerase A1
gene12172	Fvb5	25561051	25561581	UTR5	UTR5	Exon1	-1.3161	0.000854927	Polynucleotidyl transferase, ribonuclease H-like superfamily protein
gene12176	Fvb5	25545531	25546060	Intron1	Exon2	Exon2	-0.952502	0.00178735	vernalization5/VIN3-like
gene12182	Fvb5	25496356	25497414	UTR5	UTR5	LastExon	-2.47826	0.0320282	Kinase interacting (KIP1-like) family protein
gene12201	Fvb4	4715581	4716109	Intron1	Intron2	Intron3	-0.499296	0.00105879	cycloartenol synthase 1
gene12204	Fvb4	4732060	4732587	Intron2	Intron2	Intron2	-2.61096	0.00588797	cycloartenol synthase 1
gene12211	Fvb4	4793803	4794333	Intergenic	UTR5	Exon1	-2.73158	0.0453698	Leucine-rich repeat protein kinase family protein
gene12234	Fvb4	4924848	4925375	LastIntron	LastExon	Intergenic	-2.38939	0.0181197	O-fucosyltransferase family protein
gene12279	Fvb4	5240112	5240642	Exon3	Exon4	Intron4	-2.48513	0.0325781
gene12282	Fvb4	5260097	5260627	LastIntron	LastIntron	LastIntron	-2.64945	0.0137498	phosphotyrosyl phosphatase activator (PTPA) family protein
gene12284	Fvb4	5275846	5276375	Intergenic	LastExon	LastExon	-1.22112	0.033645	RING/U-box superfamily protein
gene12295	Fvb4	5342036	5342564	LastIntron	LastIntron	LastIntron	-2.47525	0.0310447
gene12320	Fvb4	5546647	5546956	Exon1	Intron1	Exon2	-2.57866	0.0298023	plant intracellular ras group-related LRR 6
gene12339	Fvb1	12885842	12886372	Intergenic	Intergenic	Exon1	-3.04046	0.0354364	BED zinc finger ;hAT family dimerisation domain
gene12340	Fvb1	12885842	12886372	Intron1	UTR3	Intergenic	-3.04046	0.0354364
gene12470	Fvb1	4393896	4394453	UTR3	Intergenic	Intergenic	-0.727425	0.00728065	cytochrome P450, family 72, subfamily A, polypeptide 15
gene12471	Fvb1	4393896	4394453	UTR3	Intergenic	Intergenic	-0.727425	0.00728065	RNA polymerase III RPC4
gene12535	Fvb1	4707785	4708313	LastExon	LastExon	LastExon	-2.56661	0.0317008	F-box and associated interaction domains-containing protein
gene12570	Fvb7	23488390	23489498	LastExon	UTR3	Intergenic	-1.48437	0.0391031	binding partner of acd11 1
gene12571	Fvb7	23488390	23489498	LastExon	Intergenic	Intergenic	-1.48437	0.0391031	receptor protein kinase-related
gene12577	Fvb7	23458070	23458600	Intron1	Intron1	Intron1	-1.87726	0.00544703	4-coumarate:CoA ligase 3
gene12674	Fvb1	4106850	4107380	Intergenic	Intergenic	UTR5	-2.41672	0.0311051	P-loop containing nucleoside triphosphate hydrolases superfamily protein
gene12714	Fvb1	4278005	4278533	UTR3	UTR3	UTR3	-1.53396	0.0360844	BREVIS RADIX-like 4
gene12720	Fvb1	4299070	4299599	Intron3	Intron3	Intron3	-2.16025	0.0150536
gene12725	Fvb1	4313593	4315187	Intergenic	Intergenic	Intergenic	-2.71219	0.0270992
gene12822	Fvb7	22566570	22567099	Exon1	LastExon	Intergenic	-2.63564	0.0217161	Nucleic acid-binding, OB-fold-like protein
gene12872	Fvb7	22302020	22302550	UTR5	Intron1	UTR5	-1.92629	0.0371499	Phosphatidylinositol 3- and 4-kinase ;Ubiquitin family protein
gene12911	Fvb1	4767330	4767858	Intron6	Intron6	Intron6	-2.56515	0.0163689	HSP70-interacting protein 1
gene12920	Fvb1	4832027	4832554	Exon6	Exon7	Exon8	-2.77656	0.0236603	beta-galactosidase 7
gene12925	Fvb1	4871335	4871857	Intron2	Intron2	Exon3	-2.09318	0.0249482	flavin-dependent monooxygenase 1
gene12928	Fvb1	4879179	4879707	Exon11	LastIntron	Intergenic	-2.65315	0.0301776	Riboflavin synthase-like superfamily protein
gene13095	Fvb7	22054974	22055632	Intron3	Intron3	Intron4	-2.25336	0.0301779	Plant protein 1589 of unknown function
gene13111	Fvb7	21959313	21959841	Exon2	Exon3	Intron4	-1.29964	0.0182796	Folylpolyglutamate synthetase family protein
gene13223	Fvb7	21433114	21433638	LastExon	UTR3	Intergenic	-2.16156	0.0293701	Protein of unknown function (DUF295)
gene13404	Fvb7	20501650	20502177	Exon11	Intron12	Exon14	-2.35828	0.0304449	ERECTA-like 1
gene13412	Fvb7	20464659	20465188	Intron5	Intron5	Intron7	-1.94544	0.0314718	cleavage and polyadenylation specificity factor 160
gene13441	Fvb6	6504381	6504911	Intergenic	UTR5	LastExon	-2.44013	0.00167235	Aldolase-type TIM barrel family protein
gene13444	Fvb6	6548880	6549408	Intergenic	Intergenic	UTR5	-1.71159	0.0221818	ubiquitin-activating enzyme 1
gene13485	Fvb6	6605566	6606158	Intergenic	Intergenic	Intron1	-2.83914	0.0257973	nudix hydrolase homolog 15
gene13502	Fvb5	14469992	14470520	Exon1	Exon1	Intron1	-1.22941	0.000496594	Zinc finger (C3HC4-type RING finger) family protein
gene13549	Fvb6	5825488	5825949	UTR3	Intergenic	Intergenic	-2.18391	0.0273424	WRKY DNA-binding protein 70
gene13626	Fvb6	5449576	5450106	Exon2	LastIntron	LastIntron	-2.5683	0.00894915
gene13640	Fvb6	5387223	5387752	Intron2	Intron2	Intron2	-2.26124	0.0267668
gene13647	Fvb6	5333255	5333796	Exon12	LastExon	UTR3	-2.83058	0.0423916	Leucine-rich repeat protein kinase family protein
gene13652	Fvb6	5318810	5319338	UTR5	Exon2	LastIntron	-2.52991	0.0290254
gene13652	Fvb6	5319351	5319880	Intron1	UTR5	UTR5	-2.14406	0.0316725	Tetratricopeptide repeat (TPR)-like superfamily protein
gene13654	Fvb6	5308909	5309437	Intergenic	Intron1	Intron2	-2.53708	0.0419831	Tetratricopeptide repeat (TPR)-like superfamily protein
gene13751	Fvb5	15480462	15480992	UTR5	Exon2	Intron2	-2.22131	0.0298215	homeobox-7
gene13761	Fvb5	15557423	15558137	LastExon	UTR3	UTR3	-0.186735	0.0319328
gene13780	Fvb6	6445905	6446435	LastExon	UTR3	UTR3	-1.13584	0.00241612	TRICHOME BIREFRINGENCE-LIKE 35
gene13812	Fvb6	6252322	6252851	Exon16	Exon17	Exon18	-1.31241	0.0133876	ARM repeat superfamily protein
gene13852	Fvb6	6018563	6019091	LastIntron	LastIntron	LastIntron	-2.63246	0.0134262
gene13882	Fvb6	5884334	5884862	Intron2	Intron2	Intron2	-1.27064	0.00818787
gene13916	Fvb5	15764765	15765292	LastIntron	Intergenic	Intergenic	-2.33117	0.0487508
gene13958	Fvb3	24583293	24583820	Intron6	Exon7	LastExon	-2.8305	0.0383783
gene13982	Fvb3	24724202	24724732	Intron3	Intron3	Intron3	-2.0946	0.0455428	UDP-N-acetylglucosamine (UAA) transporter family
gene14001	Fvb3	24830809	24831337	Intron2	Intron2	Intron2	-2.57768	0.0210105
gene14036	Fvb3	25038728	25039216	Intron4	Intron4	Intron4	-2.13834	0.0133014	nuclear RNA polymerase C1
gene14040	Fvb5	15821435	15822089	Intron5	LastIntron	UTR3	-0.375714	0.000523753	NDR1/HIN1-like 8
gene14070	Fvb3	23797152	23797680	LastIntron	LastIntron	LastIntron	-2.35186	0.0230315	XH/XS domain-containing protein
gene14113	Fvb3	24034043	24034571	LastExon	LastExon	UTR3	-2.43634	0.0359121
gene14124	Fvb3	24099331	24099818	LastExon	UTR3	Intergenic	-0.427736	0.000658051	nucleosome assembly protein 1;2
gene14133	Fvb3	24211933	24212463	LastExon	LastExon	Intergenic	-2.78837	0.0134876	WUSCHEL related homeobox 2
gene14136	Fvb3	24228860	24229390	Exon7	Exon8	LastExon	-2.60698	0.0277867	carbonic anhydrase 1
gene14160	Fvb3	24371140	24371667	Intron19	Intron19	Intron19	-2.39472	0.0324026	homolog of separase
gene14186	Fvb3	30745938	30746468	Exon9	LastIntron	UTR3	-1.76525	8.14e-05	calpain-type cysteine protease family
gene14197	Fvb7	2105746	2106275	Exon3	UTR3	Intergenic	-1.62035	0.0494412	Chaperone DnaJ-domain superfamily protein
gene14231	Fvb7	2274270	2274799	Intergenic	Intron1	Exon2	-2.26209	0.0363292
gene14268	Fvb7	2528997	2529526	UTR3	UTR3	Intergenic	-2.27925	0.0146969	Phosphatidylinositol-4-phosphate 5-kinase family protein
gene14295	Fvb7	2742191	2742721	LastExon	LastExon	UTR3	-1.07932	0.00142915	Major facilitator superfamily protein
gene14330	Fvb7	2999102	2999632	UTR3	UTR3	UTR3	-1.5885	0.00974022	histidinol phosphate aminotransferase 1
gene14344	Fvb7	3088512	3089042	Intergenic	Intron1	Intron1	-2.70364	0.0285854	annexin 4
gene14396	Fvb7	1459827	1460368	Intron1	UTR3	Intergenic	-3.31859	0.0250052
gene14417	Fvb6	13568435	13568964	Intron1	Intron1	Intron1	-2.58482	0.0131083
gene14421	Fvb7	1746107	1746636	Intron1	Intron1	Intron1	-0.648591	0.00454698
gene14429	Fvb7	1636876	1637404	UTR5	LastIntron	LastIntron	-1.85	0.0182038	NAD(P)-binding Rossmann-fold superfamily protein
gene14492	Fvb3	31734943	31735472	UTR3	Intergenic	Intergenic	-2.71451	0.0400056
gene14513	Fvb1	5842589	5843118	Intron4	LastIntron	UTR3	-0.429629	0.000106996	NAD(P)H dehydrogenase (quinone)s
gene14527	Fvb1	5898168	5898698	LastIntron	LastExon	Intergenic	-2.80222	0.0479182
gene14569	Fvb1	6105196	6105719	Intron1	Intron1	Intron1	-2.32909	0.0279867
gene14576	Fvb1	6147099	6147629	Exon1	LastExon	LastExon	-2.52931	0.014951	heat shock protein 21
gene14676	Fvb3	21978410	21979317	Intron1	Intron1	Intron2	-2.37432	0.0248999	phytanoyl-CoA dioxygenase (PhyH) family protein
gene14705	Fvb3	21797523	21798051	Exon5	Intron5	Intron6	-2.50936	0.0367014	Serine carboxypeptidase S28 family protein
gene14707	Fvb3	21781565	21782130	LastIntron	LastIntron	LastIntron	-2.38605	0.0372959
gene14839	Fvb3	21373859	21374540	LastIntron	LastIntron	LastIntron	-2.78495	0.0394215	O-acyltransferase (WSD1-like) family protein
gene14858	Fvb1	6418795	6419324	Intron1	Exon2	Intron2	-2.45441	0.0312234	glycosyl hydrolase 9B5
gene14904	Fvb1	6645068	6646178	UTR3	Intergenic	Intergenic	-1.28692	0.0238709	Cytochrome P450 superfamily protein
gene14905	Fvb1	6645068	6646178	LastExon	UTR3	Intergenic	-1.28692	0.0238709	Ribosomal RNA adenine dimethylase family protein
gene14974	Fvb1	6925755	6926281	Intron1	Intron1	Intron1	-2.60911	0.0406894
gene14978	Fvb2	28920453	28920983	UTR3	Intergenic	Intergenic	-2.42833	0.0470088	vacuolar protein sorting-associated protein 2.3
gene15065	Fvb2	28425556	28426084	LastIntron	LastExon	Intergenic	-2.58649	0.0484107
gene15096	Fvb2	28301944	28302473	UTR3	Intergenic	Intergenic	-0.29214	0.00852068	Methyltransferase MT-A70 family protein
gene15097	Fvb2	28301944	28302473	LastExon	Intergenic	Intergenic	-0.29214	0.00852068
gene15117	Fvb2	28236922	28237457	UTR3	UTR3	Intergenic	-0.402453	0.0274299	cytochrome P450, family 721, subfamily A, polypeptide 1
gene15126	Fvb2	28185760	28186289	Exon4	Exon5	Intron5	-2.00952	0.0406163	structural maintenance of chromosome 3
gene15128	Fvb2	28174563	28175093	LastIntron	LastExon	LastExon	-2.77904	0.0433815	Protein of unknown function (DUF620)
gene15207	Fvb2	27826071	27827755	LastExon	LastExon	Intergenic	-2.03065	0.00180483
gene15259	Fvb3	22462235	22462762	Intergenic	Intergenic	Exon1	-2.59457	0.0213305
gene15260	Fvb3	22462235	22462762	Intergenic	Intergenic	Intron1	-2.59457	0.0213305
gene15287	Fvb6	13764544	13765072	LastIntron	LastExon	Intergenic	-2.91952	0.0484386
gene15347	Fvb3	21099286	21099816	LastIntron	LastIntron	LastIntron	-2.73718	0.0105683
gene15363	Fvb3	20929571	20930096	Intergenic	UTR5	UTR5	-1.20339	0.00309027	Protein of unknown function (DUF630 and DUF632)
gene15401	Fvb2	23546177	23546706	UTR5	UTR5	LastIntron	-2.70072	0.0259001	myb-like transcription factor family protein
gene15508	Fvb6	14686182	14686711	UTR5	UTR5	UTR5	-2.56842	0.0326386
gene15508	Fvb6	14684079	14684609	LastExon	UTR3	Intergenic	-2.54024	0.0329887	cell wall invertase 2
gene15531	Fvb6	15114894	15115795	LastExon	UTR3	Intergenic	-0.327291	0.0162338	nudix hydrolase homolog 2
gene15552	Fvb6	15232054	15232958	Exon5	UTR3	Intergenic	-1.2789	0.00253254	CONSTANS-like 9
gene15565	Fvb6	14787323	14787853	LastExon	Intergenic	Intergenic	-2.93357	0.0406941
gene15603	Fvb6	14995106	14995635	LastIntron	LastIntron	LastIntron	-2.68447	0.0220546	Transducin/WD40 repeat-like superfamily protein
gene15605	Fvb6	15010642	15011172	Intergenic	UTR5	LastExon	-2.41077	0.0278625
gene15655	Fvb6	14506757	14507286	Intron2	Intron3	Exon4	-2.38227	0.0146833
gene15728	Fvb6	22613990	22614519	UTR3	LastIntron	UTR3	-0.540227	0.0292413	Ubiquitin-like superfamily protein
gene15787	Fvb6	21161158	21161688	LastExon	Intergenic	Intergenic	-2.17866	0.0343266
gene15789	Fvb6	21167789	21168318	Intergenic	Exon1	Exon2	-2.46703	0.0365099	Ribosomal L5P family protein
gene15796	Fvb6	21201028	21201558	LastExon	UTR3	Intergenic	-2.61075	0.0382928
gene15839	Fvb6	21894643	21895173	LastIntron	LastIntron	LastIntron	-2.878	0.015642	phospholipid N-methyltransferase
gene15867	Fvb6	21260350	21260880	Exon1	Intron2	LastIntron	-2.73809	0.0123286	early nodulin-like protein 20
gene15873	Fvb6	21303942	21304471	Intergenic	UTR5	Intron1	-1.94575	0.0108894	TRICHOME BIREFRINGENCE-LIKE 43
gene15878	Fvb6	21328976	21329559	Exon1	LastIntron	UTR3	-0.358519	0.00351319	RING/U-box superfamily protein
gene15903	Fvb6	21486632	21487162	LastExon	LastExon	LastExon	-0.776566	0.00666334	Polynucleotidyl transferase, ribonuclease H-like superfamily protein
gene15910	Fvb6	21521111	21521639	Intron1	Intron1	Exon2	-2.74054	0.0478789	senescence-related gene 1
gene15924	Fvb6	21596241	21596771	Intron3	Intron3	Intron3	-2.35103	0.0394725	zinc ion binding
gene15926	Fvb6	21606257	21606784	LastExon	Intergenic	Intergenic	-1.81212	0.0312211
gene15929	Fvb6	21628766	21629551	Intron3	Intron3	Intron3	-3.1197	0.0250428
gene15939	Fvb6	22102306	22102835	Intron1	Exon2	Intergenic	-2.54274	0.0487507
gene15947	Fvb6	22143521	22144046	LastExon	LastExon	LastExon	-2.04996	0.0311021
gene16004	Fvb5	20879113	20880413	Intergenic	Intergenic	Exon1	-2.54367	0.0204466	beta-D-xylosidase 4
gene16015	Fvb5	6350045	6350620	Intergenic	UTR5	Intergenic	-2.05962	0.0435689
gene16064	Fvb5	20917143	20917670	UTR3	UTR3	Intergenic	-1.45292	0.00412818
gene16089	Fvb5	21075728	21076257	Intron9	Intron10	Intron10	-2.44506	0.0304526	structural maintenance of chromosome 3
gene16114	Fvb1	16482980	16483510	Intergenic	Intergenic	Intron1	-1.56923	0.0336357	cytosolic NADP+-dependent isocitrate dehydrogenase
gene16146	Fvb3	23423372	23423901	Intron4	Intron4	Intron4	-2.6193	0.0486399	Ribonuclease H-like superfamily protein
gene16159	Fvb1	16234025	16234552	Intergenic	Intergenic	LastExon	-2.43708	0.0441132	Putative membrane lipoprotein
gene16232	Fvb1	16632865	16633394	Intron5	Intron5	Intron5	-1.75871	0.0291545	GTP cyclohydrolase II
gene16267	Fvb1	16907070	16907797	LastExon	Intergenic	Intergenic	-0.18779	0.014024	F-BOX WITH WD-40 2
gene16269	Fvb1	16935851	16936381	Intron2	Intron2	Intron2	-1.60993	0.0285213
gene16280	Fvb1	16992523	16992921	LastExon	UTR3	UTR3	-0.402371	0.000348121	alpha/beta-Hydrolases superfamily protein
gene16369	Fvb1	17528006	17528534	Intron2	Intron2	Intron2	-2.41529	0.0372236	hAT transposon superfamily protein
gene16393	Fvb6	2426524	2427054	Intergenic	Intergenic	UTR5	-2.84422	0.03522
gene16402	Fvb6	2386383	2386912	LastIntron	LastExon	UTR3	-0.586442	0.00642676	Frigida-like protein
gene16413	Fvb6	2315862	2316390	Intergenic	Intergenic	UTR5	-2.47746	0.0440589	Frigida-like protein
gene16417	Fvb6	2297515	2298045	Exon1	Exon1	Exon1	-1.04827	0.0234315	Frigida-like protein
gene16451	Fvb6	2113233	2113762	LastExon	UTR3	Intergenic	-2.59593	0.0303452
gene16468	Fvb6	2054860	2055389	Intergenic	UTR5	LastExon	-2.41325	0.0394686	Protein kinase superfamily protein
gene16479	Fvb6	2004717	2005245	Intron1	Exon2	Intron2	-2.15127	0.0378472	Heat shock protein 70 (Hsp 70) family protein
gene16490	Fvb3	2617398	2617924	UTR3	Intergenic	Intergenic	-2.47784	0.0385887	plus-3 domain-containing protein
gene16515	Fvb6	1873289	1873818	LastExon	UTR3	Intergenic	-1.6492	0.0441095	Plant protein of unknown function (DUF868)
gene16516	Fvb6	1873289	1873818	LastIntron	LastIntron	LastIntron	-1.6492	0.0441095	Uncharacterized conserved protein (DUF2358)
gene16602	Fvb6	1393841	1394371	Intron6	Intron7	Exon9	-3.62598	0.0367439	Myosin family protein with Dil domain
gene16603	Fvb6	1382907	1383436	Intergenic	UTR5	Exon1	-2.34721	0.0340405	Peptidase C13 family
gene16604	Fvb6	1381881	1382411	LastExon	Intergenic	Intergenic	-2.39373	0.0219056
gene16618	Fvb6	1318237	1318511	UTR3	Intergenic	Intergenic	-0.558814	0.00799434
gene16673	Fvb6	999325	1000203	UTR5	UTR5	LastExon	-0.671239	0.0287902
gene16685	Fvb6	923637	924165	LastExon	LastExon	LastExon	-2.10583	0.0210352	Calcium-dependent lipid-binding (CaLB domain) family protein
gene16719	Fvb6	712759	713287	LastExon	UTR3	Intergenic	-0.78631	0.00220551	Leucine-rich repeat protein kinase family protein
gene16725	Fvb6	683166	684254	Intron1	Intron3	Intergenic	-1.83535	0.0356746	F-box and associated interaction domains-containing protein
gene16726	Fvb6	683166	684254	Intergenic	Intergenic	UTR5	-1.83535	0.0356746
gene16752	Fvb6	563737	564267	Intron1	Exon2	LastExon	-2.4763	0.0450619	phloem protein 2-B12
gene16764	Fvb6	520251	520781	LastIntron	Intergenic	Intergenic	-2.82666	0.0405811
gene16858	Fvb4	5836654	5837181	LastExon	Intergenic	Intergenic	-2.74582	0.0388307
gene16905	Fvb4	6918391	6918914	LastExon	LastExon	LastExon	-2.68405	0.0164491	related to AP2 11
gene16916	Fvb4	6770116	6770642	Intron1	Intron1	Intron1	-2.60914	0.0453096
gene16928	Fvb4	6950363	6950891	Intron16	Intron16	Intron16	-2.62081	0.0283848	Argonaute family protein
gene17016	Fvb4	7271673	7272237	UTR5	UTR5	Exon1	-2.95518	0.0420161	FAR1-related sequence 5
Overlap_G	Chromosome	PeakStart	PeakEnd	Overlap_Begin	Overlap_Center	Overlap_End	log11foldchange	pvalue
gene00121	Fvb3	1.22789e+07	1.22794e+07	Exon12	Intron11	Intron23	-2.31229	0.0268366	damaged DNA binding protein 2A
gene00122	Fvb3	1.22631e+07	1.22637e+07	Intron15	Intron17	Intron29	-2.31238	0.0268376	multidrug resistance-associated protein 3
gene00144	Fvb6	1.22474e+07	1.22479e+07	Intron31	Intron1	Exon0	-2.31247	0.0268387
gene00186	Fvb2	1.22316e+07	1.22322e+07	UTR5	UTR5	Exon1	-2.31256	0.0268397	Domain of unknown function (DUF304)
gene00220	Fvb4	1.22159e+07	1.22165e+07	Intron1	Intron1	Intron1	-2.31265	0.0268408	Protein of unknown function (DUF1625)
gene00289	Fvb6	1.22001e+07	1.22007e+07	LastIntron	LastIntron	LastExon	-2.31273	0.0268418
gene00300	Fvb3	1.21844e+07	1.2185e+07	Intron4	Intron4	LastIntron	-2.31282	0.0268429
gene00357	Fvb7	1.21686e+07	1.21692e+07	UTR3	UTR3	Intergenic	-2.31291	0.0268439	Sucrose-7F-phosphate phosphohydrolase family protein
gene00428	Fvb7	1.21529e+07	1.21535e+07	Intron2	LastIntron	LastIntron	-2.313	0.026845
gene00458	Fvb6	1.21371e+07	1.21377e+07	Intergenic	UTR5	LastExon	-2.31309	0.026846
gene00578	Fvb6	1.21214e+07	1.2122e+07	Exon2	Intron1	Intron1	-2.31318	0.0268471	light-regulated zinc finger protein 2
gene00592	Fvb6	1.21057e+07	1.21062e+07	Intergenic	Intergenic	Exon2	-2.31327	0.0268481	wall associated kinase-like 3
gene00638	Fvb4	1.20899e+07	1.20905e+07	UTR3	UTR3	Intergenic	-2.31336	0.0268492	associated molecule with the SH3 domain of STAM 3
gene00713	Fvb4	1.20742e+07	1.20748e+07	UTR5	LastIntron	LastExon	-2.31345	0.0268502
gene00813	Fvb4	1.20584e+07	1.2059e+07	LastExon	Intergenic	Intergenic	-2.31354	0.0268513	5'-4' exonuclease family protein
gene00844	Fvb4	1.20427e+07	1.20433e+07	Intron7	Intron7	Intron7	-2.31363	0.0268523
gene00899	Fvb4	1.20269e+07	1.20275e+07	Exon1	Exon1	UTR3	-2.31371	0.0268534	eukaryotic translation initiation factor 2 (eIF-3) family protein
gene00966	FvbUn	1.20112e+07	1.20118e+07	Intron2	Intron2	Intron2	-2.3138	0.0268544	DNA GYRASE A
gene00981	FvbUn	1.19954e+07	1.1996e+07	LastIntron	LastIntron	UTR3	-2.31389	0.0268555	DEGP protease 6
gene01014	Fvb2	1.19797e+07	1.19803e+07	Intron2	Intron2	Intron3	-2.31398	0.0268565	hAT dimerisation domain-containing protein / transposase-related
gene01019	Fvb2	1.1964e+07	1.19645e+07	Intron2	Exon4	Intron3	-2.31407	0.0268576	multidrug resistance-associated protein 14
gene01021	Fvb2	1.19482e+07	1.19488e+07	LastExon	LastExon	UTR3	-2.31416	0.0268586
gene01035	Fvb2	1.19325e+07	1.1933e+07	UTR3	Intergenic	Intergenic	-2.31425	0.0268597	CHY-type/CTCHY-type/RING-type Zinc finger protein
gene01047	Fvb2	1.19167e+07	1.19173e+07	LastIntron	LastExon	UTR3	-2.31434	0.0268607	DNAJ heat shock family protein
gene01052	Fvb2	1.1901e+07	1.19016e+07	UTR3	Intergenic	Intergenic	-2.31443	0.0268618	2Fe-3S ferredoxin-like superfamily protein
gene01056	Fvb2	1.18852e+07	1.18858e+07	LastExon	LastExon	Intergenic	-2.31452	0.0268628	gibberellin 3-oxidase 2
gene01103	Fvb3	1.18695e+07	1.18701e+07	Exon1	Exon2	Exon2	-2.3146	0.0268639
gene01143	Fvb6	1.18537e+07	1.18543e+07	Exon9	UTR3	LastIntron	-2.31469	0.0268649	Zinc-finger domain of monoamine-oxidase A repressor R2 protein
gene17865	Fvb1	14763579	14764106	UTR3	UTR3	UTR3	-0.455103	0.0244036	tetratricopeptide repeat (TPR)-containing protein
gene17873	Fvb1	14824617	14825147	UTR3	Intergenic	Intergenic	-2.4877	0.0317044	ARABIDOPSIS TRITHORAX-RELATED PROTEIN 5
gene17907	Fvb1	15047536	15048066	LastExon	Intergenic	Intergenic	-2.45572	0.0406167	poly(A) polymerase 1
gene17912	Fvb1	15063671	15064201	Intron37	Intron37	Intron38	-2.00021	0.029272	callose synthase 5
gene17947	Fvb1	21652314	21652844	LastIntron	LastExon	UTR3	-1.0374	0.027419	F-box and associated interaction domains-containing protein
gene17960	Fvb1	21836149	21836675	Intron2	Intron2	Exon3	-2.5109	0.0338547
gene17968	Fvb6	16094350	16094878	Intron3	Intron3	Intron3	-2.46491	0.0360307
gene17982	Fvb6	16275003	16275604	Intergenic	Exon1	Intron1	-2.36279	0.00398648
gene18071	Fvb6	16533205	16533735	Exon3	Intron3	Intron3	-1.29507	0.043931	SET domain protein 38
gene18138	Fvb6	17104463	17104990	Exon10	Intron10	Intron10	-1.72607	0.0395206	carotenoid isomerase
gene18192	Fvb6	8898139	8898665	LastExon	LastExon	UTR3	-2.33101	0.0156123	cytochrome P450, family 705, subfamily A, polypeptide 23
gene18269	Fvb6	17353598	17354128	LastExon	LastExon	LastExon	-2.05011	0.0488795	SKU5 similar 12
gene18274	Fvb6	17387472	17388226	UTR3	Intergenic	Intergenic	-1.70976	0.0164179
gene18302	Fvb6	17538593	17539122	Intergenic	Intergenic	UTR5	-2.49549	0.0254739
gene18302	Fvb6	17535649	17536409	Intron5	Intron5	Intron5	-2.76122	0.0206306	Tetratricopeptide repeat (TPR)-like superfamily protein
gene18319	Fvb6	17704628	17705155	UTR5	UTR5	Exon1	-2.34516	0.0257992	Aluminium activated malate transporter family protein
gene18453	Fvb6	8070498	8071028	Intron1	Exon3	Intron3	-2.80244	0.0296231	2-oxoglutarate (2OG) and Fe(II)-dependent oxygenase superfamily protein
gene18469	Fvb6	7995710	7996240	Exon1	Exon1	LastExon	-2.54775	0.0255273	Protein of unknown function (DUF604)
gene18499	Fvb3	9161691	9162218	LastExon	LastExon	LastExon	-2.04695	0.0346241	RGA-like 1
gene18500	Fvb3	9166455	9166981	Intergenic	Intergenic	UTR5	-2.44589	0.0403679	nuclear factor Y, subunit C2
gene18662	Fvb7	14233209	14233738	Intergenic	UTR5	UTR5	-0.924646	0.0222087
gene18779	Fvb6	7393828	7394659	LastExon	Intergenic	Intergenic	-0.3752	9.27e-05	chaperone protein dnaJ-related
gene18822	Fvb6	7131115	7131644	LastIntron	Intergenic	Intergenic	-2.54538	0.041906
gene18823	Fvb6	7131115	7131644	LastExon	Intergenic	Intergenic	-2.54538	0.041906
gene18840	Fvb6	7024176	7024706	LastExon	LastExon	LastExon	-2.4655	0.0152158	alpha 1,4-glycosyltransferase family protein
gene19015	Fvb7	12946327	12946867	Exon5	Exon5	Exon6	-2.88288	0.0417955	Phosphoenolpyruvate carboxylase family protein
gene19390	Fvb7	10634201	10634739	Intergenic	Intergenic	UTR5	-2.61985	0.0287254
gene19424	Fvb7	11120481	11121011	Intergenic	Intergenic	UTR5	-2.05025	0.0351962	AGAMOUS-like 20
gene19472	Fvb3	883539	884068	LastExon	UTR3	Intergenic	-2.55871	0.0351252	B-cell receptor-associated 31-like
gene19479	Fvb3	850341	850871	Exon1	UTR3	Intergenic	-2.51298	0.0246073
gene19517	Fvb3	652677	652951	Intergenic	Intergenic	UTR5	-2.33459	0.0448198	Ankyrin repeat family protein
gene19523	Fvb3	1455750	1456086	LastExon	LastExon	LastExon	-2.77114	0.0433319	MATE efflux family protein
gene19543	Fvb3	1357430	1357960	Intergenic	UTR5	Intron1	-2.53846	0.0429789	Late embryogenesis abundant (LEA) hydroxyproline-rich glycoprotein family
gene19685	Fvb2	8093230	8093759	LastIntron	LastIntron	LastExon	-2.7469	0.026892	3-oxo-5-alpha-steroid 4-dehydrogenase family protein
gene19716	Fvb3	8372423	8372950	Exon2	Intron2	Intron2	-2.851	0.0475092	NAC domain containing protein 20
gene19768	Fvb3	474278	474807	Intergenic	Intergenic	UTR5	-1.72649	0.0409115	Ubiquitin C-terminal hydrolases superfamily protein
gene19779	Fvb3	426313	426841	Intergenic	Exon1	Exon1	-2.61913	0.0247755	RING/U-box superfamily protein
gene19818	Fvb3	256610	257139	Intergenic	Intergenic	Intron1	-1.83024	0.0252141	Outward rectifying potassium channel protein
gene19919	Fvb3	7961154	7961683	LastIntron	UTR3	Intergenic	-2.3282	0.0272045
gene19922	Fvb3	7951768	7952295	LastExon	Intergenic	Intergenic	-2.50182	0.0438864	Cation efflux family protein
gene19930	Fvb3	7898045	7898326	UTR5	Exon1	Exon1	-2.62644	0.0460899	Peroxidase superfamily protein
gene19981	Fvb3	7621428	7622049	LastIntron	LastIntron	Intergenic	-2.69963	0.0215465
gene19993	Fvb3	7540947	7541477	UTR5	UTR5	UTR5	-2.83925	0.0421529	disease resistance family protein / LRR family protein
gene20054	Fvb3	7169122	7169648	Exon1	Intergenic	Intergenic	-2.28309	0.0372898	cyclic nucleotide gated channel 1
gene20066	Fvb3	7085547	7085821	LastIntron	LastIntron	LastIntron	-2.58566	0.0279856	O-fucosyltransferase family protein
gene20090	Fvb3	6919541	6920067	Intron1	LastIntron	LastExon	-2.76417	0.028213	wall-associated kinase 2
gene20152	Fvb3	6565347	6565877	Intergenic	UTR5	UTR5	-2.45978	0.033496	WRKY DNA-binding protein 14
gene20155	Fvb3	6538285	6538815	Exon3	Intron3	Intron4	-1.00006	0.0248695	Hydroxyproline-rich glycoprotein family protein
gene20200	Fvb3	6336644	6337172	Exon3	LastIntron	LastIntron	-2.0659	0.0207765	wall associated kinase 5
gene20202	Fvb3	6326357	6326887	LastIntron	LastIntron	LastIntron	-2.66159	0.0318313	wall associated kinase 5
gene20261	Fvb1	18664167	18664696	Intron1	Exon2	Intron2	-2.09139	0.0103997	Toll-Interleukin-Resistance (TIR) domain family protein
gene20276	Fvb2	18291555	18292085	LastExon	UTR3	UTR3	-1.60166	0.0123486
gene20427	Fvb2	7697699	7698229	UTR3	Intergenic	Intergenic	-1.06696	0.0420252	GTP binding protein beta 1
gene20430	Fvb2	7720917	7721244	Intron5	Intron5	Intron5	-2.61465	0.0398148	roline-rich extensin-like receptor kinase 4
gene20471	Fvb6	24335394	24335919	Exon5	Intron5	Intron5	-2.61018	0.0319469
gene20545	Fvb3	29980335	29980865	UTR3	Intergenic	Intergenic	-0.822004	0.0462268	cellulose synthase like E1
gene20571	Fvb1	17838711	17839236	LastExon	LastExon	LastExon	-2.5812	0.0437544	glycerol-3-phosphate acyltransferase 2
gene20575	Fvb1	17877331	17877860	Intron3	Intron4	Intron6	-2.20256	0.0382485	AMP-dependent synthetase and ligase family protein
gene20579	Fvb1	17917022	17917550	Exon4	Intron4	Exon6	-2.61558	0.0452324	FAR1-related sequence 5
gene20582	Fvb3	30065396	30065925	Intergenic	UTR5	UTR5	-1.79558	0.00289947	varicose-related
gene20598	Fvb3	30200730	30201260	Intergenic	Intergenic	UTR5	-2.31328	0.0362308	C2H2-type zinc finger family protein
gene20645	Fvb3	30484077	30484607	Intergenic	Intergenic	UTR5	-2.4458	0.0280138	lipoxygenase 2
gene20649	Fvb3	30514363	30514890	Exon6	LastIntron	LastExon	-3.26603	0.0271118
gene20649	Fvb3	30511665	30512194	Exon6	Exon6	Exon6	-2.54311	0.0485284	AMP-dependent synthetase and ligase family protein
gene20707	Fvb1	12567449	12567976	Exon13	Intron13	Intron13	-0.855411	0.00747702	aldehyde dehydrogenase 6B2
gene20712	Fvb4	4632677	4633206	Intron1	Intron1	Intron1	-2.31194	0.0399621	purple acid phosphatase 24
gene20729	Fvb4	4463559	4464088	Intron7	Exon9	Exon10	-2.91188	0.0329871	camelliol C synthase 1
gene20792	Fvb1	12341535	12342305	Intron6	Intron6	LastExon	-2.60072	0.0267692
gene20962	Fvb7	18376201	18376730	UTR3	UTR3	Intergenic	-0.81721	0.0351399	Cytochrome P450 superfamily protein
gene20963	Fvb7	18376201	18376730	UTR3	Intergenic	Intergenic	-0.81721	0.0351399	nuclear pore complex protein-related
gene20987	Fvb7	18521270	18521800	LastIntron	UTR3	UTR3	-0.546451	0.000902101	transducin family protein / WD-40 repeat family protein
gene20992	Fvb7	18554063	18554592	Intergenic	Exon1	Exon2	-1.77244	0.0286924	E3 ubiquitin ligase, putative
gene20998	Fvb7	18591979	18592507	LastExon	LastExon	LastExon	-2.69552	0.0469576	F-box family protein with a domain of unknown function (DUF295)
gene21036	Fvb7	18760578	18761106	LastExon	LastExon	Intergenic	-0.541705	0.00662226	Ribosomal protein S4 (RPS4A) family protein
gene21037	Fvb7	18760578	18761106	UTR3	Intergenic	Intergenic	-0.541705	0.00662226	ferritin 2
gene21049	Fvb7	18819121	18819649	LastExon	LastExon	UTR3	-2.68247	0.0246769	cation/hydrogen exchanger 15
gene21052	Fvb7	18834166	18834695	LastExon	LastExon	UTR3	-2.39936	0.0354988	cation/hydrogen exchanger 15
gene21107	Fvb1	18832407	18832937	Intron3	Exon5	Exon6	-3.25703	0.0395005	dehydroquinate dehydratase, putative / shikimate dehydrogenase, putative
gene21120	Fvb1	18945396	18945926	Intron1	Exon2	LastIntron	-2.66927	0.0263205
gene21183	Fvb7	19858855	19859382	Intergenic	UTR5	Exon2	-2.47056	0.0160261	expansin B2
gene21199	Fvb7	19955818	19956345	Intergenic	Intergenic	UTR5	-1.98362	0.0303214	structural maintenance of chromosomes 6A
gene21208	Fvb7	20031276	20031805	Intron1	Exon3	Intron4	-2.35328	0.0185437	nodulin MtN21 /EamA-like transporter family protein
gene21303	Fvb7	18996020	18996550	Intron1	Intron1	Intron1	-2.80152	0.0428358	BTB/POZ domain-containing protein
gene21371	Fvb7	19348138	19348667	UTR3	Intergenic	Intergenic	-1.97129	0.0435576	zinc ion binding;DNA binding;helicases;ATP binding;nucleic acid binding
gene21396	Fvb7	19474932	19475461	UTR3	Intergenic	Intergenic	-1.07289	0.00217525
gene21421	Fvb7	19558725	19559254	Intergenic	UTR5	Exon1	-2.74757	0.0352215	disease resistance family protein / LRR family protein
gene21447	Fvb7	14725355	14725883	LastIntron	Intergenic	Intergenic	-2.52168	0.0473724
gene21567	Fvb3	16901731	16902258	UTR3	UTR3	UTR3	-1.03819	0.000645078	SAND family protein
gene21608	Fvb6	29565444	29565970	Intron1	Intron1	Intron1	-2.378	0.0340776	CCCH-type zinc fingerfamily protein with RNA-binding domain
gene21699	Fvb4	9343964	9344492	LastIntron	LastIntron	LastIntron	-1.72648	0.0249808	signal recognition particle binding
gene21762	FvbUn	736065	736591	LastExon	LastExon	Intergenic	-0.873517	0.0101671	Protein of unknown function (DUF3049)
gene21819	Fvb2	12507767	12508296	Exon4	Exon4	Exon4	-2.28948	0.0188153	FAR1-related sequence 5
gene21858	Fvb2	12775675	12776299	Exon6	LastExon	UTR3	-0.223687	0.00602707	SNF2 domain-containing protein / helicase domain-containing protein
gene21867	Fvb2	12827053	12827580	UTR5	UTR5	UTR5	-1.40983	0.0217508
gene21867	Fvb2	12824117	12824645	UTR3	UTR3	Intergenic	-0.919122	0.0150116
gene21868	Fvb2	12828846	12829373	Exon1	Intron1	Exon3	-2.67321	0.0210659	beta-galactosidase 3
gene21873	Fvb2	12870077	12870607	Exon1	LastExon	LastExon	-2.8395	0.0295768	MBOAT (membrane bound O-acyl transferase) family protein
gene21877	Fvb6	12643663	12644682	Intergenic	Intergenic	Intergenic	-1.12661	0.0456352
gene21885	Fvb6	12712821	12713504	Intergenic	Intergenic	Exon1	-2.70997	0.0176911	response regulator 9
gene21906	Fvb6	12826070	12826600	Exon4	LastExon	Intergenic	-2.67085	0.0451981
gene21922	Fvb6	12935660	12936190	Intron12	Intron12	Intron12	-2.87994	0.03227	BSD domain (BTF2-like transcription factors, Synapse-associated proteins and DOS2-like proteins)
gene21950	Fvb6	13133085	13133359	Intron2	Intron2	Intron2	-2.60768	0.02571	IQ-domain 12
gene21976	Fvb6	13274964	13275493	UTR3	UTR3	Intergenic	-1.05962	0.0200212
gene22002	FvbUn	1422368	1422895	UTR3	Intergenic	Intergenic	-2.02001	0.0333321	alkaline/neutral invertase
gene22003	FvbUn	1422368	1422895	LastExon	Intergenic	Intergenic	-2.02001	0.0333321	Protein phosphatase 2C family protein
gene22048	FvbUn	1141445	1142097	Intron4	Exon5	Intron6	-1.98061	0.0338261	Tetratricopeptide repeat (TPR)-like superfamily protein
gene22053	FvbUn	1191353	1191882	Intron1	Intron1	Intron1	-2.39284	0.0368933
gene22055	FvbUn	1203663	1205077	Exon10	LastExon	Intergenic	-1.29852	0.0152243	Subtilisin-like serine endopeptidase family protein
gene22099	Fvb5	27915409	27915937	Exon3	Exon4	Exon5	-2.74273	0.0480857
gene22142	Fvb5	27617316	27617844	Intergenic	UTR5	Exon1	-2.43894	0.00422321	Protein kinase family protein with leucine-rich repeat domain
gene22201	Fvb6	3816484	3817014	LastExon	LastExon	LastExon	-2.58373	0.0118827	F-box family protein
gene22261	Fvb4	13407777	13408304	Intergenic	UTR5	UTR5	-1.72642	0.00432451	Ubiquitin carboxyl-terminal hydrolase family protein
gene22270	Fvb4	13452013	13452543	LastIntron	LastIntron	LastIntron	-2.66451	0.0243151	Transmembrane amino acid transporter family protein
gene22344	Fvb6	2779154	2779956	UTR3	UTR3	Intergenic	-2.97893	0.0487369	Major facilitator superfamily protein
gene22382	Fvb4	14113466	14113995	LastExon	LastExon	LastExon	-2.55143	0.019796	alpha/beta-Hydrolases superfamily protein
gene22412	Fvb4	14411637	14412567	Intergenic	Exon1	Exon1	-2.0922	0.0361543	Zinc finger C-x8-C-x5-C-x3-H type family protein
gene22463	Fvb4	13859914	13860444	LastIntron	LastExon	LastExon	-3.32291	0.0242111	Glycosyl hydrolase family protein
gene22474	Fvb4	13929882	13930408	Intergenic	Intergenic	Exon1	-2.39384	0.0327663
gene22476	Fvb4	13945276	13945698	Intron3	Intron3	Intron3	-1.49546	0.00753405
gene22601	Fvb3	14583912	14584442	LastIntron	LastIntron	LastIntron	-2.26205	0.0342645
gene22683	Fvb5	4326010	4326539	UTR5	UTR5	Exon2	-2.55394	0.0448314
gene22696	Fvb1	11936690	11937219	Intron4	Intron5	Intron6	-2.42604	0.019458	AGAMOUS-like 21
gene22700	Fvb5	4243576	4244106	Intergenic	Exon1	Exon1	-1.42057	0.00484886
gene22798	Fvb4	23401761	23402698	Exon6	Intron6	Intron7	-2.25467	0.0389795	P-glycoprotein 11
gene22852	Fvb2	906578	907519	Intergenic	Exon1	Exon1	-2.79433	0.0266771	F-box family protein
gene22879	Fvb3	14766030	14766560	LastIntron	LastIntron	LastIntron	-2.78193	0.0220795
gene22971	Fvb4	23154055	23154585	Intergenic	Intergenic	UTR5	-2.61528	0.0182821	pleiotropic drug resistance 9
gene22981	Fvb4	23093226	23094047	LastExon	Intergenic	Intergenic	-0.530936	0.00324559	protein serine/threonine kinases;protein tyrosine kinases;ATP binding;protein kinases
gene22982	Fvb4	23082782	23083311	Exon1	Intron1	Intron1	-2.45422	0.00641168	EXS (ERD1/XPR1/SYG1) family protein
gene22999	Fvb4	22961200	22961729	Intron4	LastIntron	LastIntron	-1.2525	0.0195017	Mitochondrial substrate carrier family protein
gene23020	Fvb4	23926494	23927023	Intron1	Intron1	Exon2	-2.65659	0.0271068
gene23023	Fvb4	23951699	23952226	LastExon	LastExon	UTR3	-3.10753	0.0263663	F-box family protein
gene23044	Fvb6	26205458	26205987	Intergenic	UTR5	Intergenic	-2.65095	0.0345547
gene23065	Fvb6	26036093	26036623	Intron6	Intron6	Intron6	-2.72446	0.0454405	beta galactosidase 1
gene23152	Fvb3	14940835	14941319	UTR5	UTR5	LastExon	-2.32301	0.0274933
gene23153	Fvb3	15006417	15006946	Intron3	Intron4	Intron4	-0.99241	0.0289315
gene23170	Fvb1	9123304	9123833	Intron1	Intron1	Intron1	-2.20426	0.037125	asparagine synthetase 2
gene23175	Fvb3	17066614	17066960	UTR5	Exon1	Exon1	-2.71288	0.0239875
gene23265	Fvb7	15653772	15654302	UTR3	UTR3	Intergenic	-1.31503	0.0106918	Zinc finger (C3HC4-type RING finger) family protein
gene23297	Fvb7	15827883	15828403	Exon1	Intron1	Intron1	-2.61021	0.0195	pectin methylesterase PCR fragment F
gene23327	Fvb7	16398449	16399348	Intergenic	Intergenic	LastExon	-2.23029	0.00769779	Octicosapeptide/Phox/Bem1p family protein
gene23355	Fvb7	16534112	16534386	Exon7	Exon7	Exon7	-2.62229	0.0381528	cyclic nucleotide gated channel 1
gene23463	Fvb7	15327630	15328159	UTR3	UTR3	UTR3	-0.306487	0.027514	Flavin containing amine oxidoreductase family protein
gene23475	Fvb7	15445211	15445745	UTR3	UTR3	UTR3	-0.640092	0.0091191	DHHC-type zinc finger family protein
gene23515	Fvb3	17332375	17332975	Exon44	Intron44	Intron45	-1.90117	0.0341783
gene23515	Fvb3	17345588	17346115	Exon11	Intron11	Intron11	-2.37297	0.0197945	DNA polymerase epsilon catalytic subunit
gene23532	Fvb3	17433530	17434060	Intron1	Intron1	Exon2	-2.52171	0.0164145	DNAse I-like superfamily protein
gene23546	Fvb7	6052683	6053211	Intergenic	Intergenic	LastExon	-2.23677	0.0413374
gene23562	Fvb7	5960566	5961096	Intron14	Exon15	LastIntron	-0.495393	0.0038623	Pyruvate kinase family protein
gene23609	Fvb7	5661231	5661760	Intergenic	Intergenic	UTR5	-2.60022	0.0459419	F-box and associated interaction domains-containing protein
gene23647	Fvb7	5394268	5394797	Intron1	Intron1	Intron1	-2.5468	0.0333461	Class I glutamine amidotransferase-like superfamily protein
gene23696	Fvb2	13155120	13155650	Exon2	Exon3	Exon3	-3.26324	0.016414	2-oxoglutarate (2OG) and Fe(II)-dependent oxygenase superfamily protein
gene23738	Fvb2	13429176	13429705	Intergenic	LastExon	LastExon	-1.11743	0.0163411	Tetratricopeptide repeat (TPR)-like superfamily protein
gene23742	Fvb2	13443640	13444170	LastExon	Intergenic	Intergenic	-2.38573	0.0157789
gene23755	Fvb2	13506543	13507071	LastExon	LastExon	Intergenic	-2.18911	0.0354314
gene23820	Fvb1	9916551	9917079	UTR3	UTR3	Intergenic	-0.720033	0.0134546
gene23945	Fvb6	32485261	32485787	LastIntron	UTR3	Intergenic	-2.65996	0.0315534	alkenal reductase
gene23947	Fvb6	32473632	32474162	Exon2	Exon3	Intron3	-2.56963	0.0378453
gene24032	Fvb1	9791525	9792053	LastExon	Intergenic	Intergenic	-2.4234	0.0324971
gene24154	Fvb1	8668321	8668850	Intergenic	LastExon	LastExon	-2.30147	0.0372996
gene24164	Fvb1	8724572	8725100	Intergenic	Intergenic	Exon1	-2.54928	0.0320965
gene24201	Fvb1	8979120	8979769	Intergenic	Intergenic	Exon1	-2.82022	0.0339642
gene24233	Fvb4	8575024	8575552	Intron1	LastIntron	LastIntron	-2.34757	0.0341176
gene24240	Fvb4	8651292	8651818	Exon1	LastIntron	LastIntron	-2.99651	0.0376145
gene24255	Fvb4	8897272	8897800	LastIntron	Intergenic	Intergenic	-2.4252	0.0314662
gene24278	Fvb6	31226219	31227222	LastExon	Intergenic	Intergenic	-2.82795	0.0296759	F-box and associated interaction domains-containing protein
gene24286	Fvb6	31285469	31285996	Intron2	Intron3	Intron4	-2.47151	0.0486759	Myosin heavy chain-related protein
gene24318	Fvb6	31460724	31461373	LastExon	UTR3	UTR3	-1.92956	0.0152246	UDP-glucosyl transferase 85A2
gene24331	Fvb6	31552333	31552861	LastIntron	UTR3	Intergenic	-2.40468	0.0410716
gene24340	Fvb6	31601385	31601915	Exon1	LastIntron	LastIntron	-2.96271	0.0333066
gene24422	Fvb3	31044920	31045445	Intron1	Intron1	Intron2	-1.98098	0.0301748
gene24462	Fvb1	21440117	21440647	Intron1	Intron1	Intron1	-2.54541	0.0162165
gene24478	Fvb1	14288112	14288642	UTR5	Exon2	Exon2	-2.95724	0.036322	DHHC-type zinc finger family protein
gene24503	Fvb6	29882252	29882782	Intron6	Intron7	Exon8	-2.68672	0.0175394	fatty acid amide hydrolase
gene24568	Fvb1	14135253	14135908	Exon1	LastIntron	LastExon	-3.13642	0.0451084	Plant invertase/pectin methylesterase inhibitor superfamily
gene24597	Fvb3	22951950	22952480	Intron4	Intron4	Intron4	-3.04773	0.0433259	hAT transposon superfamily protein
gene24613	Fvb3	22712576	22713105	Intergenic	Intron1	Exon2	-0.913636	0.00555868
gene24614	Fvb3	22722943	22723471	LastExon	LastExon	Intergenic	-2.36921	0.0357866	Thioredoxin superfamily protein
gene24734	Fvb3	32123546	32124076	Exon4	Exon4	Exon4	-1.21434	0.0238028	Disease resistance protein (TIR-NBS-LRR class) family
gene24737	Fvb3	32152445	32152975	LastIntron	Intergenic	Intergenic	-2.63623	0.0227977
gene24763	Fvb3	32365286	32365814	Intron1	Exon2	LastIntron	-2.63678	0.0188097
gene24775	Fvb3	32441686	32442213	Intergenic	Intergenic	Exon1	-2.17716	0.0457944	RING/U-box superfamily protein
gene24846	Fvb3	3878188	3878717	Exon3	Exon4	Exon4	-2.77648	0.0346675	nitrate transporter 1:2
gene24857	Fvb3	3780412	3781607	Intergenic	Intergenic	UTR5	-1.98559	0.0154997	GDSL-like Lipase/Acylhydrolase superfamily protein
gene24983	Fvb2	6994801	6995327	Intron3	Exon4	Intron4	-2.71342	0.0460391	Concanavalin A-like lectin protein kinase family protein
gene25036	Fvb5	23216666	23217196	Intron1	Intron2	Intron2	-2.56423	0.0391519	S-locus lectin protein kinase family protein
gene25038	Fvb5	23202448	23202977	Intergenic	Intergenic	LastExon	-2.46894	0.0359105	pinoid-binding protein 1
gene25067	Fvb5	22703072	22703602	LastIntron	LastIntron	LastIntron	-2.82683	0.0178071
gene25093	Fvb5	6655189	6655718	Intron2	Exon3	Exon3	-1.52235	0.0153956	L-Aspartase-like family protein
gene25109	Fvb5	6741888	6742553	UTR5	LastIntron	LastIntron	-2.52087	0.0158746
gene25136	Fvb5	6896350	6896880	LastExon	LastExon	LastExon	-2.44782	0.0242876	F-box and associated interaction domains-containing protein
gene25219	Fvb6	18546861	18547389	Intron4	Intron4	Exon5	-2.02676	0.041469
gene25234	Fvb2	7493159	7493685	LastIntron	Intergenic	Intergenic	-2.44508	0.0445483	Zinc finger (C3HC4-type RING finger) family protein
gene25264	Fvb2	7264106	7264635	UTR5	LastIntron	LastIntron	-2.70268	0.0101273	syntaxin of plants 112
gene25267	Fvb2	7274919	7275449	Exon1	Intron1	Intron1	-2.64064	0.0262792
gene25291	Fvb3	17604341	17604871	LastIntron	Intergenic	Intergenic	-2.74614	0.0361438	F-box/RNI-like/FBD-like domains-containing protein
gene25353	Fvb1	22188944	22189473	Intron3	Intron3	Intron3	-2.58953	0.0371335
gene25367	Fvb2	1324495	1325024	Intergenic	Exon1	Exon1	-1.57939	0.0237026
gene25371	Fvb2	1367535	1367825	Intron2	Intron2	Intron2	-2.24125	0.0487717	pre-mRNA-processing protein 40A
gene25389	Fvb3	18077570	18077844	UTR3	Intergenic	Intergenic	-2.565	0.0410725	nitrate excretion transporter1
gene25401	Fvb3	18181097	18181626	UTR3	Intergenic	Intergenic	-2.36028	0.048286	expansin A22
gene25435	Fvb2	1625577	1626107	Intron1	LastIntron	UTR3	-1.29216	0.0163081
gene25447	Fvb2	1707302	1707831	UTR3	Intergenic	Intergenic	-2.14065	0.0471894	Glycosyl hydrolase superfamily protein
gene25459	Fvb1	22309393	22309923	Intron1	Intron1	Intron1	-2.63124	0.0497393	cysteine-rich RLK (RECEPTOR-like protein kinase) 8
gene25501	Fvb1	22658669	22659193	Exon2	LastExon	Intergenic	-2.62457	0.0187966
gene25506	Fvb2	1769412	1770104	Exon1	Exon1	Exon1	-2.66237	0.015151	ABC-2 type transporter family protein
gene25508	Fvb2	1784839	1785368	LastExon	UTR3	UTR3	-2.3	0.0191006	Glycosyl hydrolase family 10 protein
gene25540	Fvb2	1945149	1945674	Exon4	Intron4	Intron4	-1.01426	0.014979	Family of unknown function (DUF566)
gene25541	Fvb2	1948725	1949253	Intergenic	Exon1	LastExon	-1.91369	0.037341	LOB domain-containing protein 38
gene25559	Fvb2	2071179	2071707	UTR3	UTR3	UTR3	-2.45589	0.0371126	RING/U-box superfamily protein
gene25560	Fvb2	2074055	2074584	Intergenic	LastExon	LastExon	-2.62081	0.0283848
gene25578	Fvb2	2144446	2144972	Exon2	LastExon	UTR3	-2.65035	0.025142	Cyclin family protein
gene25590	Fvb2	2221437	2221966	Intron4	Exon5	Intron5	-2.60969	0.0395668	Uncharacterised conserved protein UCP015417, vWA
gene25614	Fvb2	2372630	2373160	Exon2	Exon2	Exon3	-2.9358	0.0424296	glutamate receptor 2.8
gene25622	Fvb6	25423152	25423682	Intron9	Exon10	Exon11	-2.67357	0.0278027	Leucine-rich repeat protein kinase family protein
gene25625	Fvb6	24967668	24968197	Intergenic	Intergenic	Exon1	-1.14714	0.0330207	Ankyrin repeat family protein
gene25644	Fvb6	25040945	25041474	LastExon	LastExon	LastExon	-1.04441	0.00928682
gene25690	Fvb5	22518275	22518804	LastExon	Intergenic	Intergenic	-0.72439	7.02e-05
gene25756	Fvb6	24889822	24890350	LastExon	LastExon	LastExon	-1.3156	0.0221641
gene25764	Fvb6	24833769	24834296	Intron1	Intron1	Intron1	-2.74514	0.039552
gene25843	Fvb6	24547810	24548339	LastExon	Intergenic	Intergenic	-2.57007	0.0338891	cytochrome P450, family 71, subfamily A, polypeptide 25
gene25844	Fvb6	24535127	24535657	Exon2	Intron2	Exon3	-2.41535	0.0417188
gene25854	Fvb6	38372990	38373519	LastIntron	UTR5	UTR5	-1.8041	0.00112553
gene25896	Fvb6	38183160	38183688	LastIntron	LastExon	LastExon	-2.68098	0.00551673	Plant protein of unknown function (DUF247)
gene25905	Fvb6	38150908	38151818	Exon8	LastExon	Intergenic	-1.88344	0.0366348	Myzus persicae-induced lipase 1
gene25914	Fvb6	38114554	38115080	Intergenic	UTR5	LastIntron	-2.70002	0.0260332	Plant protein of unknown function (DUF247)
gene25918	Fvb6	38101079	38101607	Exon5	LastIntron	LastExon	-2.04625	0.0474176	Leucine-rich repeat protein kinase family protein
gene25919	Fvb6	38095392	38095922	LastExon	Intergenic	Intergenic	-2.77905	0.010297
gene25920	Fvb6	38095392	38095922	UTR3	Intergenic	Intergenic	-2.77905	0.010297	Flavin containing amine oxidoreductase family
gene25934	Fvb5	8939344	8939872	LastIntron	LastExon	LastExon	-2.71925	0.0114692	Ribonuclease H-like superfamily protein
gene25962	Fvb5	8824781	8825311	Intron1	Intron1	Intron1	-2.436	0.02256	global transcription factor group E8
gene25970	Fvb5	8782368	8782898	Intron7	Exon9	Exon10	-2.4874	0.0388313	ABC2 homolog 16
gene26011	Fvb5	8600559	8601108	LastExon	Intergenic	Intergenic	-0.796371	0.0173133	Exostosin family protein
gene26136	Fvb5	7722389	7722919	LastExon	Intergenic	Intergenic	-2.46126	0.0459921
gene26158	Fvb5	7599349	7599877	Intergenic	Exon1	LastExon	-2.2009	0.0297734
gene26189	Fvb5	7450018	7450546	Exon6	Exon6	LastIntron	-1.50967	0.0122219	ATP binding microtubule motor family protein
gene26211	Fvb5	7347145	7347788	LastIntron	LastExon	UTR3	-1.88104	0.0257129	TCP family transcription factor
gene26262	Fvb2	524223	524752	Intron1	Intron1	Intron1	-2.58349	0.0229929	DNAse I-like superfamily protein
gene26266	Fvb2	552153	553694	UTR3	UTR3	Intergenic	-1.94969	0.00807435	NADH dehydrogenase subunit 7
gene26330	Fvb7	17669138	17670229	Intergenic	UTR5	LastExon	-2.97973	0.0331281	LOB domain-containing protein 33
gene26360	Fvb2	132872	133504	Exon1	Exon1	LastExon	-1.57004	0.0207719	Leucine-rich repeat (LRR) family protein
gene26396	Fvb6	37971381	37971911	Intergenic	LastExon	LastExon	-2.36436	0.0443002	F-box family protein
gene26436	Fvb5	24724530	24725058	Exon1	LastIntron	LastIntron	-0.84522	0.00162106
gene26438	Fvb5	24721164	24721694	Intron4	Exon5	LastExon	-2.96898	0.0480581	oligopeptide transporter 2
gene26464	Fvb6	18920345	18920875	UTR3	UTR3	Intergenic	-1.33831	0.0440649	RING/FYVE/PHD zinc finger superfamily protein
gene26521	Fvb5	25347140	25347669	LastIntron	LastIntron	LastIntron	-2.52307	0.0450834
gene26559	Fvb5	25022945	25023475	UTR3	UTR3	Intergenic	-2.11704	0.0224506	HVA22 homologue A
gene26606	Fvb7	17357229	17357758	LastExon	LastExon	Intergenic	-2.46109	0.0347642
gene26656	Fvb7	17077325	17077855	LastIntron	UTR3	UTR3	-0.436412	0.00120998
gene26703	Fvb7	16865965	16866494	Intergenic	Intergenic	LastIntron	-2.5015	0.0351072	Tetratricopeptide repeat (TPR)-like superfamily protein
gene26769	Fvb7	123503	124033	LastIntron	LastIntron	LastExon	-2.1905	0.0419574
gene26770	Fvb7	126116	126789	LastIntron	UTR3	Intergenic	-0.225384	0.005742	RING/U-box superfamily protein
gene26779	Fvb7	187636	188166	LastExon	LastExon	Intergenic	-0.590667	0.00911167
gene26907	Fvb5	24040199	24040728	LastIntron	UTR3	Intergenic	-2.48577	0.0336777	xylulose kinase-2
gene26944	Fvb7	506414	506944	UTR5	UTR5	Intron1	-2.42215	0.0354102	lipoxygenase 2
gene27011	Fvb3	14047536	14048668	LastIntron	LastIntron	Intergenic	-2.67064	0.0219748
gene27034	Fvb3	14151727	14152257	Intergenic	Intergenic	LastIntron	-2.00923	0.0286691
gene27051	Fvb3	14331339	14331868	Intergenic	UTR5	LastIntron	-2.83871	0.0276192
gene27113	Fvb5	24635885	24636414	LastExon	Intergenic	Intergenic	-2.26758	0.023067	TRICHOME BIREFRINGENCE-LIKE 43
gene27126	Fvb2	2483832	2484360	Intron17	Intron17	Intron17	-2.66126	0.0473351
gene27153	Fvb3	19700627	19701156	Intron2	Intron2	Exon3	-3.03116	0.0351153	cytochrome P450, family 72, subfamily A, polypeptide 15
gene27181	Fvb3	18746458	18747623	Intron1	LastIntron	UTR3	-1.22099	0.0391181	Plant protein of unknown function (DUF828)
gene27217	Fvb3	18544196	18544723	LastIntron	LastIntron	LastIntron	-2.75143	0.0292175
gene27229	Fvb3	18835751	18836463	Intergenic	LastIntron	LastExon	-2.76575	0.0229614	26S proteasome regulatory subunit, putative
gene27249	Fvb3	18925941	18926471	LastExon	UTR3	Intergenic	-3.1052	0.0447205	D-mannose binding lectin protein with Apple-like carbohydrate-binding domain
gene27283	Fvb3	19088115	19088644	Exon2	Exon2	Intron2	-2.60775	0.0286212	Protein with RNI-like/FBD-like domains
gene27331	Fvb3	19355968	19356496	LastIntron	LastExon	UTR3	-2.57155	0.032842	TRICHOME BIREFRINGENCE-LIKE 41
gene27332	Fvb3	19359081	19359611	UTR3	Intergenic	Intergenic	-2.50992	0.0165939	TRICHOME BIREFRINGENCE-LIKE 43
gene27343	Fvb3	19410534	19411216	Intergenic	LastExon	LastExon	-2.39872	0.0310761	isopentenyltransferase 1
gene27400	Fvb4	12797830	12798359	Intron4	Intron4	Intron4	-2.61445	0.0482102
gene27438	Fvb2	2838668	2839197	Intron7	UTR3	LastIntron	-0.905362	0.0278813
gene27452	Fvb2	2895436	2895965	Intergenic	UTR5	UTR5	-2.9118	0.0362517	Aldolase-type TIM barrel family protein
gene27536	Fvb2	3597958	3598486	Intron7	Intron7	Intron7	-1.89479	0.0145961	Trimeric LpxA-like enzyme
gene27573	Fvb2	3807071	3807597	LastIntron	Intergenic	Intergenic	-2.80767	0.0294522
gene27581	Fvb2	3875349	3875875	Intron2	Intron2	Intron2	-2.1525	0.0400061	gigantea protein (GI)
gene27594	Fvb2	3950826	3951355	LastExon	Intergenic	Intergenic	-2.48122	0.0414674	nucleic acid binding;zinc ion binding
gene27629	Fvb2	19370221	19370751	Intergenic	Intergenic	LastExon	-2.7587	0.0200441	galacturonosyltransferase-like 4
gene27677	Fvb5	13930182	13930711	LastIntron	LastExon	LastExon	-2.44769	0.0429044	RNA-directed DNA polymerase (reverse transcriptase)
gene27709	Fvb5	14180277	14180805	Intron2	Exon3	Exon4	-2.42799	0.0470813	Protein kinase superfamily protein
gene27716	Fvb5	14228518	14229047	LastIntron	LastIntron	LastExon	-2.03956	0.0250219
gene27741	Fvb2	19473503	19474031	Intergenic	UTR3	Intergenic	-2.69575	0.0351315
gene27742	Fvb2	19473503	19474031	UTR3	Intergenic	Intergenic	-2.69575	0.0351315
gene27742	Fvb2	19474569	19475080	UTR3	UTR3	UTR3	-1.92531	0.0489972	Major facilitator superfamily protein
gene27793	Fvb2	19739883	19741013	Intron2	Intron2	Intergenic	-2.00184	0.0412401
gene27802	Fvb2	18908385	18908659	LastIntron	Intergenic	Intergenic	-2.59632	0.0457321
gene27848	Fvb2	19172364	19172892	Intergenic	UTR5	LastExon	-2.42212	0.0256644
gene27908	Fvb4	10580390	10580917	Intergenic	LastExon	LastExon	-2.11506	0.0254472
gene27927	Fvb1	20251084	20251614	LastExon	UTR3	UTR3	-0.603319	0.0261961
gene27937	Fvb6	37344592	37345122	Exon6	Intron6	Exon7	-0.892342	0.0297124
gene28155	Fvb3	27435629	27436156	LastIntron	UTR3	UTR3	-0.911545	9.26e-05
gene28160	Fvb3	27415146	27415673	LastIntron	UTR3	UTR3	-0.64181	0.00190077	F-box family protein
gene28187	Fvb3	27261506	27262035	LastIntron	LastIntron	LastIntron	-2.58216	0.0355047
gene28231	Fvb3	27006102	27006632	Intergenic	Intergenic	UTR5	-2.76317	0.0253132
gene28260	Fvb2	5976538	5977745	UTR3	Intergenic	Intergenic	-1.28768	0.0237251	nitrite reductase 1
gene28358	Fvb6	36510813	36511341	UTR5	Exon2	Exon2	-2.61814	0.0127306	Gibberellin-regulated family protein
gene28358	Fvb6	36510091	36510621	Intron3	Exon4	LastIntron	-2.22375	0.00195952
gene28368	Fvb6	36571448	36571977	Intergenic	Intergenic	LastExon	-2.67756	0.0410937	Disease resistance protein (CC-NBS-LRR class) family
gene28369	Fvb6	36575656	36576186	Intron2	Intron2	Intron2	-2.57108	0.0389268	TRICHOME BIREFRINGENCE-LIKE 22
gene28377	Fvb6	36607621	36608150	Intron3	LastExon	Intergenic	-2.75648	0.0235893	Nodulin MtN3 family protein
gene28449	Fvb6	36993309	36993835	UTR3	UTR3	UTR3	-1.94261	0.0102647	Isocitrate/isopropylmalate dehydrogenase family protein
gene28496	Fvb6	37249861	37250390	Intergenic	Intron1	Intron1	-2.48701	0.0158989
gene28519	Fvb2	6408444	6408974	LastExon	LastExon	LastExon	-2.22309	0.0290933	germin 3
gene28553	Fvb3	16070227	16070757	Intergenic	UTR5	Exon2	-2.75168	0.0100627	F-box/RNI-like/FBD-like domains-containing protein
gene28565	Fvb2	5996870	5997397	Intron3	Intron4	LastIntron	-1.26516	0.00292998
gene28567	Fvb2	6007435	6007965	UTR5	UTR5	UTR5	-2.67213	0.022912
gene28577	Fvb2	6101486	6101760	LastExon	LastExon	LastExon	-2.38896	0.0286837	F-box/RNI-like superfamily protein
gene28585	Fvb2	6164181	6164711	Intergenic	UTR5	LastIntron	-2.26992	0.0315448	Protein of unknown function (DUF677)
gene28588	Fvb2	6190988	6191515	UTR3	UTR3	Intergenic	-2.13593	0.0404643
gene28597	Fvb2	6263640	6264170	Intron1	Exon2	Intron2	-1.97449	0.0288243	AP2/B3-like transcriptional factor family protein
gene28724	Fvb6	30396836	30397910	Intron5	Intron5	Intron5	-2.51179	0.0370136	cyclic nucleotide gated channel 19
gene28732	Fvb6	30492770	30493300	LastIntron	LastIntron	LastIntron	-2.07466	0.0238902	DNAse I-like superfamily protein
gene28758	Fvb6	30653416	30654617	Intron1	UTR3	Intergenic	-0.718004	6.7e-05
gene28791	Fvb6	30856243	30856772	Intron7	Exon9	Exon10	-2.70545	0.0406876	Wall-associated kinase family protein
gene28955	Fvb3	5919632	5920160	LastIntron	LastIntron	LastIntron	-3.00468	0.0377517
gene28974	Fvb3	5752289	5752818	UTR3	Intergenic	Intergenic	-2.17787	0.0220867
gene28981	Fvb4	966089	966617	Intron3	Intron3	Intron3	-2.58554	0.0356809
gene29062	Fvb4	1761290	1761818	LastExon	LastExon	LastExon	-2.63624	0.0432234	F-box family protein
gene29064	Fvb4	1772908	1773534	LastExon	UTR3	UTR3	-0.437452	0.00886367
gene29066	Fvb4	1795010	1795539	Intergenic	Intergenic	UTR5	-2.8793	0.0449361	CBL-interacting protein kinase 4
gene29081	Fvb5	18282861	18283391	UTR3	Intergenic	Intergenic	-2.2455	0.0364888	Major facilitator superfamily protein
gene29127	Fvb5	17949772	17950300	Intergenic	Intergenic	Exon1	-2.64085	0.0170864	coatomer gamma-2 subunit, putative / gamma-2 coat protein, putative / gamma-2 COP, putative
gene29151	Fvb5	17236315	17236845	LastIntron	Intergenic	Intergenic	-2.84597	0.0257917
gene29181	Fvb5	17049382	17049912	Intron1	Intron1	Exon2	-2.82559	0.0148178	Polynucleotidyl transferase, ribonuclease H-like superfamily protein
gene29188	Fvb5	16960345	16960875	Intergenic	UTR5	LastIntron	-2.341	0.0134376
gene29236	Fvb5	18518937	18520831	LastIntron	LastExon	Intergenic	-0.301616	0.019585	Zinc finger C-x8-C-x5-C-x3-H type family protein
gene29322	Fvb5	17475080	17475609	Exon1	LastExon	Intergenic	-2.6235	0.0261658
gene29367	Fvb7	3337321	3337848	Exon11	Exon12	Intron12	-3.09379	0.0200739
gene29367	Fvb7	3331059	3331718	Intergenic	Intergenic	UTR5	-2.50552	0.0378464	Uncharacterized protein
gene29371	Fvb7	3367378	3367907	Exon15	Exon16	Intron17	-1.35452	0.0462993	topoisomerase II
gene29414	Fvb1	8028921	8029773	LastExon	LastExon	UTR3	-0.522892	0.00602965	BEL1-like homeodomain 2
gene29487	Fvb7	3698666	3699192	Intron3	Intron3	Exon4	-2.60266	0.029431	DNAse I-like superfamily protein
gene29500	Fvb7	3774682	3775467	UTR3	UTR3	Intergenic	-1.37287	0.0428293	S-adenosyl-L-methionine-dependent methyltransferases superfamily protein
gene29518	Fvb1	7849316	7849830	UTR3	Intergenic	Intergenic	-0.645415	0.00589253	Protein of unknown function (DUF607)
gene29604	Fvb4	9962560	9963089	Intergenic	UTR5	LastIntron	-2.59614	0.0307137
gene29614	Fvb4	10068875	10069405	Intergenic	UTR5	Exon2	-2.62592	0.00873016	UDP-glucosyl transferase 78D2
gene29626	Fvb1	7324003	7324533	Exon2	Exon2	Exon3	-2.25147	0.0203069
gene29629	Fvb1	7293875	7294405	Exon8	LastIntron	LastIntron	-2.18326	0.0265781	targeting protein for XKLP2
gene29634	Fvb4	9646336	9646876	LastIntron	UTR3	Intergenic	-2.93616	0.0149188
gene29638	Fvb4	9676982	9677510	Intron5	Intron6	Intron7	-2.39269	0.00633525
gene29715	Fvb3	4263014	4263544	Intergenic	Intergenic	LastExon	-1.00133	0.0165873
gene29791	Fvb3	4783046	4783574	Intron11	Intron12	Exon13	-1.85068	0.0488104	negative regulator of systemic acquired resistance (SNI1)
gene29833	Fvb3	4591061	4591590	Intergenic	Intergenic	Exon1	-2.80749	0.0384036	2-oxoglutarate (2OG) and Fe(II)-dependent oxygenase superfamily protein
gene29858	Fvb4	62353	62882	LastExon	UTR3	Intergenic	-0.67174	0.0207435	O-Glycosyl hydrolases family 17 protein
gene29870	Fvb4	155227	155752	Intron8	LastIntron	LastExon	-0.714299	0.00061802	Zinc finger C-x8-C-x5-C-x3-H type family protein
gene29871	Fvb4	156568	157094	LastExon	LastExon	LastExon	-0.97489	0.0284406
gene29923	Fvb4	514439	514969	Intergenic	Exon1	Exon2	-2.35378	0.0406433	ribonuclease 1
gene30052	Fvb3	9845360	9845888	Intron1	Intron1	Intron1	-2.54274	0.0458771	Per1-like family protein
gene30075	Fvb5	27426430	27426960	Intergenic	Intergenic	Intron1	-2.38601	0.0421135
gene30241	Fvb6	10129868	10130394	Exon13	Intron13	Exon14	-0.365854	0.00323585	ubiquitin-protein ligases
gene30242	Fvb6	10137896	10138758	LastExon	UTR3	Intergenic	-0.441099	0.0151936	Protein kinase superfamily protein
gene30267	Fvb6	10311324	10311854	Intron2	Intron2	Intron2	-2.1744	0.0301488	purple acid phosphatase 22
gene30270	Fvb6	10330890	10331420	Intron1	Intron2	LastIntron	-2.73987	0.0382379
gene30299	Fvb6	10487090	10487613	LastIntron	UTR3	Intergenic	-0.983216	0.0355844	F-box/RNI-like superfamily protein
gene30314	Fvb1	20518861	20519390	Exon1	Intron1	Intron1	-2.09305	0.0168378
gene30442	Fvb3	2634953	2635481	Exon1	Exon1	Exon2	-2.55307	0.0162186	cytokinin oxidase 7
gene30449	Fvb3	2572079	2572607	Intergenic	Intergenic	Exon1	-2.79891	0.0495615
gene30485	Fvb1	20853419	20853948	LastIntron	UTR5	LastExon	-0.997483	0.0082108
gene30515	Fvb1	21098949	21099668	Exon5	LastIntron	LastIntron	-0.272131	0.0248165
gene30566	Fvb3	3424906	3425499	LastIntron	UTR3	Intergenic	-2.7109	0.0388714
gene30602	Fvb3	3250826	3251353	Intergenic	Intergenic	UTR5	-2.65325	0.0241216	Protein of unknown function, DUF538
gene30650	Fvb3	1763574	1764103	Intergenic	Exon1	Exon1	-1.12576	0.0172139	S-locus lectin protein kinase family protein
gene30657	Fvb3	1736066	1736796	Exon2	Exon3	Exon4	-1.6143	0.0255668	S-locus lectin protein kinase family protein
gene30702	Fvb3	2203899	2204479	Intergenic	Exon1	Intron1	-2.55317	0.0374219	Auxin-responsive GH3 family protein
gene30734	Fvb3	2037570	2038098	LastExon	LastExon	LastExon	-2.68042	0.0120541	Serine protease inhibitor (SERPIN) family protein
gene30744	Fvb3	1974521	1975049	UTR3	UTR3	Intergenic	-0.806713	0.00711613	S-locus lectin protein kinase family protein
gene30762	Fvb1	1197020	1197548	LastIntron	LastIntron	LastIntron	-2.57437	0.0208653
gene30900	Fvb1	2402431	2402960	LastExon	Intergenic	Intergenic	-0.505965	0.00460364	Peroxisomal membrane 22 kDa (Mpv17/PMP22) family protein
gene30929	Fvb1	2302132	2302781	LastExon	LastExon	Intergenic	-0.818871	0.00098281
gene31000	Fvb1	1950539	1951064	LastIntron	LastExon	UTR3	-1.31307	0.0055277	aspartate-glutamate racemase family
gene31062	Fvb1	1679615	1680141	UTR3	UTR3	UTR3	-0.601813	0.013297	F-box family protein
gene31097	Fvb1	1530203	1530733	UTR5	UTR5	LastExon	-1.50712	0.00164367	indole-3-acetic acid inducible 29
gene31134	Fvb1	1287170	1287699	Exon1	Exon2	Exon2	-2.60251	0.0488498	Ankyrin repeat family protein
gene31162	Fvb2	11471472	11471998	Intron1	Exon2	Exon2	-2.35073	0.0324824
gene31180	Fvb2	11629587	11630117	LastExon	UTR3	Intergenic	-2.15927	0.0488652	Major facilitator superfamily protein
gene31252	Fvb3	10827336	10827938	Exon2	Exon2	Exon2	-1.31293	0.0133605	MuDR family transposase
gene31253	Fvb3	10835035	10835564	LastIntron	LastIntron	LastIntron	-2.61618	0.0410092
gene31253	Fvb3	10834234	10834763	LastIntron	LastIntron	LastIntron	-2.27477	0.0234845
gene31321	Fvb5	28347064	28347593	Exon1	Exon1	LastIntron	-2.00418	0.010624	ABA-responsive element binding protein 3
gene31349	Fvb3	20013571	20014100	LastIntron	LastIntron	UTR3	-0.923761	0.0236063	F-box and associated interaction domains-containing protein
gene31381	Fvb3	19837360	19837889	Intergenic	Intergenic	LastExon	-2.54538	0.041031
gene31382	Fvb3	19837360	19837889	LastExon	Intergenic	Intergenic	-2.54538	0.041031
gene31395	Fvb6	3961512	3962040	UTR5	LastIntron	LastExon	-1.98869	0.0318142	F-box family protein
gene31422	Fvb5	22213609	22214138	Exon1	Exon1	Exon1	-1.09594	0.0205788	late embryogenesis abundant domain-containing protein / LEA domain-containing protein
gene31434	Fvb1	15164314	15164840	Intergenic	Intergenic	Exon2	-2.52438	0.0370601	Sec14p-like phosphatidylinositol transfer family protein
gene31435	Fvb1	15164314	15164840	UTR3	Intergenic	Intergenic	-2.52438	0.0370601	SKP1 interacting partner 6
gene31452	Fvb1	15247467	15247996	LastExon	LastExon	Intergenic	-0.708198	0.041664	Cytidine/deoxycytidylate deaminase family protein
gene31506	Fvb5	16500993	16501523	Exon3	Intron3	Intron3	-1.52218	0.0266393	clathrin adaptor complexes medium subunit family protein
gene31591	Fvb6	4379280	4379807	Intron1	Intron1	Intron1	-2.26477	0.0171302
gene31596	Fvb6	4417350	4417878	UTR5	Exon1	Intron1	-1.89552	0.0308579	Galactose oxidase/kelch repeat superfamily protein
gene31600	Fvb6	4443388	4443917	Intergenic	Exon1	Intron1	-2.58393	0.0263843
gene31623	Fvb1	15532522	15533051	Intergenic	UTR5	Exon1	-0.708817	0.0127974
gene31653	Fvb1	13316863	13317393	Intergenic	Intergenic	UTR5	-0.492532	0.014955	ALA-interacting subunit 5
gene31707	Fvb1	15637514	15638044	Intergenic	Intergenic	Intron1	-2.455	0.0284252
gene31798	Fvb5	3446659	3447270	Intergenic	Intergenic	LastExon	-2.22377	0.0206258	NAC (No Apical Meristem) domain transcriptional regulator superfamily protein
gene31829	Fvb5	1797119	1797649	Intron6	Intron6	Intron6	-2.4929	0.0443284
gene31829	Fvb5	1796359	1796887	Intron6	Exon7	LastIntron	-2.28843	0.0370312
gene31831	Fvb5	1812810	1813338	Intron2	Exon3	Intron3	-1.20647	0.0250683
gene31849	Fvb5	1898916	1899444	Exon3	Intron4	Exon6	-2.22043	0.0432405
gene31926	Fvb2	8557776	8558306	LastExon	LastExon	LastExon	-2.99392	0.0178021	Leucine-rich repeat (LRR) family protein
gene31929	Fvb2	8568183	8568713	LastIntron	LastIntron	Intergenic	-2.71145	0.038335
gene31930	Fvb2	8575425	8575951	Exon2	UTR3	UTR3	-1.6979	0.0172504
gene31942	Fvb2	8665197	8665726	LastIntron	LastExon	UTR3	-0.823337	0.00446548	Zinc-finger domain of monoamine-oxidase A repressor R1
gene31965	Fvb2	8783616	8784144	Intron2	Intron3	Intron3	-3.10025	0.0427076	Transducin/WD40 repeat-like superfamily protein
gene31976	Fvb5	2010322	2010851	Intergenic	Intergenic	UTR5	-2.52116	0.0453282	Late embryogenesis abundant (LEA) hydroxyproline-rich glycoprotein family
gene31993	Fvb5	2077153	2077489	LastIntron	LastIntron	LastExon	-0.513928	0.0113677	aluminum-activated malate transporter 9
gene32011	Fvb5	2180277	2180805	Exon3	Exon3	Intron3	-2.61888	0.0477357	multidrug resistance-associated protein 14
gene32097	Fvb5	2633325	2633853	Intergenic	Exon1	Exon1	-2.72392	0.00936702	RING/U-box superfamily protein
gene32157	Fvb5	2911299	2911829	LastExon	LastExon	Intergenic	-2.71469	0.0336995	Leucine-rich repeat protein kinase family protein
gene32205	Fvb5	3169856	3170544	Intron1	LastExon	Intergenic	-0.482641	0.000668185
gene32243	Fvb5	171383	171912	LastIntron	LastExon	Intergenic	-2.57247	0.0222605
gene32277	Fvb5	334837	335366	Intron19	Intron20	Intron21	-0.963344	0.0268399	pleiotropic drug resistance 12
gene32311	Fvb5	499158	499686	Intergenic	LastExon	LastExon	-2.63766	0.0314729	DNAJ heat shock N-terminal domain-containing protein
gene32333	Fvb5	630548	631077	Intron3	Intron4	Intron5	-2.61396	0.0450104	cinnamoyl coa reductase 1
gene32362	Fvb5	776925	777172	LastExon	LastExon	UTR3	-0.358827	0.000255154	phospholipase D beta 1
gene32363	Fvb5	776925	777172	LastExon	Intergenic	Intergenic	-0.358827	0.000255154
gene32381	Fvb5	888299	888829	Intergenic	LastIntron	LastIntron	-2.56397	0.0396026	sugar transporter 9
gene32384	Fvb5	896581	897111	LastExon	Intergenic	Intergenic	-2.26583	0.0234296
gene32455	Fvb5	1297156	1297693	Intergenic	UTR5	Intergenic	-3.01904	0.019313	glutathione peroxidase 6
gene32491	Fvb5	1463554	1464081	Intron16	Exon17	Exon18	-1.37228	0.0276279	P-loop nucleoside triphosphate hydrolases superfamily protein with CH (Calponin Homology) domain
gene32523	Fvb2	9241696	9242226	Exon3	Exon4	LastIntron	-2.61517	0.000886096
gene32572	Fvb4	2575841	2576371	Intergenic	Intron1	Intron2	-2.47776	0.0265433
gene32575	Fvb4	2594263	2594792	Intergenic	LastIntron	Intergenic	-2.40979	0.0364616
gene32664	Fvb2	9203376	9203905	Intron1	Exon2	Intron2	-2.05403	0.0303804	ABC-2 type transporter family protein
gene33421	Fvb5	5500215	5500745	UTR3	Intergenic	Intergenic	-3.08026	0.0156021
gene33422	Fvb5	5500215	5500745	Intergenic	Intergenic	UTR5	-3.08026	0.0156021	Mitochondrial substrate carrier family protein
gene33820	Fvb4	31299910	31300440	Exon1	Exon2	Intron2	-2.80047	0.0346754
gene33887	Fvb2	24198506	24199035	LastExon	Intergenic	Intergenic	-2.42072	0.00530785	heat shock protein 70
gene33916	Fvb6	38660143	38660670	Intron4	Exon5	Exon7	-2.52458	0.0259386
gene33935	Fvb3	33017331	33017860	Exon6	Exon7	Exon9	-2.6268	0.0148424
gene33939	Fvb2	13036940	13037465	Exon1	Intron1	Exon2	-2.47325	0.0271971
gene34056	Fvb3	32560252	32560781	LastIntron	LastIntron	LastIntron	-2.58587	0.0282467	receptor like protein 2
gene34061	Fvb3	3929547	3930074	UTR3	Intergenic	Intergenic	-2.66885	0.0166413	Leucine-rich repeat transmembrane protein kinase
gene34062	Fvb3	3862246	3862774	Exon1	Exon2	Exon3	-2.31628	0.0338449
gene34088	Fvb1	21392015	21392544	Intron1	Intron1	Intron1	-2.24451	0.0346274
gene34121	Fvb7	20139851	20140664	Intergenic	Intron1	Exon2	-2.34141	0.0215023
gene34143	Fvb4	18560682	18561211	LastIntron	LastExon	Intergenic	-2.83787	0.0226253
gene34176	Fvb6	3523641	3524171	Intron3	Intron3	Intron3	-2.32995	0.0436361
gene34185	Fvb4	13807248	13808122	Intron1	Intron2	Intron2	-1.95049	0.0108365	5'-3' exonuclease family protein
gene34188	Fvb6	18047942	18048472	Intergenic	LastIntron	LastExon	-2.60274	0.0332245
gene34190	Fvb6	18184714	18185243	Intron1	Intron1	Exon3	-2.54034	0.0389477
gene34194	Fvb6	18315626	18315971	UTR5	LastIntron	UTR5	-2.64858	0.0440187
gene34260	Fvb3	4263014	4263544	LastExon	Intergenic	Intergenic	-1.00133	0.0165873
gene34340	Fvb1	15419126	15419652	Exon4	Intron4	Intron5	-2.63854	0.0264459
gene34344	Fvb1	13350578	13351106	Exon1	Exon1	Exon1	-2.5838	0.0339275
gene34351	Fvb5	595521	596050	Intron1	Intron3	Intron4	-2.6444	0.049533
gene34360	Fvb5	2760028	2760558	Intron8	Exon9	Exon10	-2.52066	0.0273369
gene34427	Fvb2	11313098	11313625	Exon1	LastIntron	LastIntron	-2.57932	0.0307037
gene34459	Fvb7	17254890	17255418	LastExon	LastExon	LastExon	-2.4207	0.0182986	heat shock cognate protein 70-1
gene34472	Fvb5	23083182	23083711	Intergenic	Exon1	LastIntron	-2.38087	0.0155309
gene34575	Fvb2	2505221	2505750	Intron1	Intron1	Intron1	-2.72923	0.0469998
gene34580	Fvb2	3491645	3492175	Intergenic	Intergenic	LastExon	-2.72619	0.0485075
gene34615	Fvb2	25863364	25863893	LastIntron	LastIntron	LastIntron	-3.26815	0.0261759
gene34658	Fvb3	20731745	20732440	Intergenic	Intergenic	Exon1	-3.01384	0.0377723
gene34667	Fvb3	25718103	25718632	LastExon	LastExon	LastExon	-2.34284	0.0271818	NB-ARC domain-containing disease resistance protein
gene34674	Fvb3	26231270	26231798	Intergenic	UTR5	Exon1	-2.74888	0.036321
gene34708	Fvb5	20737259	20737785	LastExon	Intergenic	Intergenic	-3.21624	0.0308066
gene34736	Fvb1	19801628	19802157	Intergenic	UTR5	Exon1	-2.83293	0.0262998	Zinc knuckle (CCHC-type) family protein
gene34747	Fvb6	34848374	34848904	Exon5	LastIntron	Intergenic	-2.60708	0.0411627
gene34776	Fvb4	22087729	22088256	LastIntron	LastExon	LastExon	-2.64913	0.0122051	Leucine-rich repeat protein kinase family protein
gene34779	Fvb4	22719571	22720100	Exon2	Exon2	LastIntron	-2.63702	0.0165239
gene34800	Fvb3	12591040	12591568	Intergenic	Exon1	LastIntron	-2.72309	0.0255791	GAG/POL/ENV polyprotein
gene34807	Fvb3	13349137	13349667	LastExon	LastExon	Intergenic	-2.70171	0.0310411
gene34837	Fvb4	18994645	18995175	Exon1	Exon2	Exon2	-2.47214	0.0487279	FRS (FAR1 Related Sequences) transcription factor family
gene34873	Fvb1	11786542	11787070	LastExon	LastExon	Intergenic	-2.72986	0.00863898
gene34878	Fvb6	23747575	23748105	Intron1	Exon2	Exon3	-0.394525	0.00174522	Polynucleotidyl transferase, ribonuclease H-like superfamily protein
gene34922	Fvb4	7301055	7301585	LastIntron	UTR3	Intergenic	-2.22436	0.0155433
gene34947	Fvb6	19663213	19663740	Intron1	Intron2	Exon4	-1.89496	5.5e-05
gene34957	Fvb6	22330835	22331363	Exon1	Exon2	Intron2	-3.07539	0.0192947	PIF1 helicase
gene34971	Fvb1	17126725	17127358	Intergenic	LastExon	LastExon	-2.83508	0.0205425
gene34989	Fvb6	1061828	1062357	Intron6	Exon8	Intron9	-2.61933	0.0198648
gene34991	Fvb6	1056499	1057026	Intergenic	Intergenic	Exon2	-2.59093	0.0277634
gene35043	Fvb3	623737	624267	Intron10	Exon12	Exon13	-2.70948	0.0142475
gene35133	Fvb3	30745938	30746468	UTR3	Intergenic	Intergenic	-1.76525	8.14e-05	disease resistance protein (TIR-NBS-LRR class), putative
gene35157	Fvb4	5132030	5132559	LastIntron	LastIntron	LastIntron	-2.26808	0.0350672
gene35163	Fvb7	23169789	23170317	Exon16	Intron17	Intron19	-2.61603	0.0186561
gene35199	Fvb2	28446668	28447198	Exon2	Exon4	Intron5	-2.72671	0.0366138
gene35282	Fvb1	1941091	1941620	LastIntron	LastExon	LastExon	-1.71151	0.0262418	CCCH-type zinc finger family protein
gene35391	Fvb1	7243668	7244195	Exon15	UTR3	UTR3	-0.472893	0.00781904	chromatin remodeling 1
gene35400	Fvb1	7700571	7701101	Intron2	Exon3	Intron3	-2.15919	0.0145783	Protein kinase superfamily protein
gene35404	Fvb1	8136327	8136856	Exon3	Exon3	Exon3	-2.17414	0.0124054	Phototropic-responsive NPH3 family protein
gene35431	Fvb1	9840341	9840871	UTR3	UTR3	Intergenic	-2.24332	0.0308245	alpha/beta-Hydrolases superfamily protein
gene35466	Fvb1	12584368	12585153	Exon4	LastExon	UTR3	-0.278436	0.0312021	Exostosin family protein
gene35480	Fvb1	14082338	14082867	LastExon	UTR3	Intergenic	-1.67055	0.00440258
gene35514	Fvb1	17183838	17184368	Intron2	Intron3	Intron4	-2.68778	0.0458768
gene35515	Fvb1	17354432	17354706	LastIntron	LastIntron	LastExon	-2.30301	0.0269649	succinate dehydrogenase 2-3
gene35559	Fvb1	21154829	21155667	Intron10	Intron10	Exon12	-1.22757	0.020619
gene35559	Fvb1	21161636	21162335	Intron3	Intron3	Intron4	-1.67232	0.0191956	Protein kinase superfamily protein
gene35598	Fvb2	1593161	1593810	Exon11	LastExon	UTR3	-0.21329	0.0371182	serine carboxypeptidase-like 17
gene35615	Fvb2	2736883	2737417	Intron53	Intron53	Intron53	-1.81176	0.0225591	ataxia-telangiectasia mutated
gene35661	Fvb2	6899294	6899823	Intron2	Intron2	Intron2	-2.62039	0.0479429	Mov34/MPN/PAD-1 family protein
gene35677	Fvb2	8700332	8700862	Exon3	Intron3	Intron3	-0.704054	0.0108493
gene35691	Fvb2	10129655	10130428	UTR3	UTR3	Intergenic	-0.902335	0.0363127
gene35716	Fvb2	11392495	11393024	LastIntron	UTR3	UTR3	-1.15	0.0151778	response regulator 3
gene35731	Fvb2	12824117	12824645	UTR3	UTR3	Intergenic	-0.919122	0.0150116	Cystathionine beta-synthase (CBS) protein
gene35773	Fvb2	16217406	16217935	Intergenic	Intergenic	UTR5	-2.20928	0.0329226	eukaryotic release factor 1-3
gene35790	Fvb2	17642463	17642989	UTR5	UTR5	UTR5	-2.52616	0.0366947	Plant protein of unknown function (DUF946)
gene35880	Fvb2	21552454	21553120	LastIntron	UTR3	Intergenic	-0.20324	0.00814863	NAD kinase 2
gene35894	Fvb2	22309686	22310213	Intergenic	UTR5	Exon3	-2.38882	0.0199141	Pectin lyase-like superfamily protein
gene35904	Fvb2	22667763	22668289	Exon13	Exon14	Intron15	-1.78742	0.0038566	pleiotropic drug resistance 12
gene35939	Fvb2	24544841	24545975	LastExon	UTR3	UTR3	-0.676356	0.00979396	Ubiquitin system component Cue protein
gene35970	Fvb2	25599040	25599568	Intergenic	UTR3	Intergenic	-0.944109	0.000479296	oleosin3
gene36122	Fvb3	2672227	2672785	LastExon	LastExon	UTR3	-0.371043	0.0107183	Exonuclease family protein
gene36131	Fvb3	3245515	3246092	Exon1	Intron1	Exon2	-2.31112	0.020789
gene36145	Fvb3	3891767	3892296	UTR3	Intergenic	Intergenic	-2.69366	0.0392625	Leucine-rich repeat transmembrane protein kinase
gene36178	Fvb3	5058579	5059105	Intergenic	Exon1	Exon1	-2.28061	0.0491843
gene36238	Fvb3	8128002	8128531	LastIntron	LastIntron	LastIntron	-2.62135	0.021486	disease resistance family protein / LRR family protein
gene36248	Fvb3	8800094	8800622	Intron3	Intron4	Exon5	-1.62281	0.0369752	S-adenosyl-L-methionine-dependent methyltransferases superfamily protein
gene36288	Fvb3	13165287	13165816	Intron2	Intron2	Exon3	-2.63845	0.0418593	Protein of unknown function (DUF3537)
gene36322	Fvb3	19361045	19361574	Exon3	Exon4	LastExon	-2.62705	0.0323277	TRICHOME BIREFRINGENCE-LIKE 43
gene36327	Fvb3	19628489	19629019	Intron1	Exon3	LastIntron	-2.83478	0.0184562	Carbohydrate-binding X8 domain superfamily protein
gene36340	Fvb3	20975288	20975817	Intron1	Intron1	Intron1	-2.58839	0.0125888	RPM1-interacting protein 4 (RIN4) family protein
gene36353	Fvb3	22204988	22205517	Intron1	Intron1	Intron1	-0.735935	0.0286979	methionine sulfoxide reductase B 1
gene36361	Fvb3	23709728	23710254	Exon1	Exon1	LastIntron	-2.71479	0.0391553	cytochrome P450, family 706, subfamily A, polypeptide 4
gene36415	Fvb3	26702428	26702955	Intergenic	Intergenic	UTR5	-0.570933	0.00695829	GRAS family transcription factor
gene36430	Fvb3	27317243	27317771	UTR3	Intergenic	Intergenic	-2.78168	0.0425989	cation/hydrogen exchanger 15
gene36483	Fvb3	30092313	30092841	LastExon	LastExon	Intergenic	-2.43428	0.0366184	cellulose synthase like E1
gene36499	Fvb3	30529657	30530187	UTR3	Intergenic	Intergenic	-1.69398	0.0297642	2-oxoglutarate (2OG) and Fe(II)-dependent oxygenase superfamily protein
gene36523	Fvb3	33083516	33084045	Exon5	Exon6	UTR3	-1.7163	0.0481199	pumilio 12
gene36542	Fvb4	999956	1000486	LastIntron	LastIntron	Intergenic	-1.45921	0.0349217
gene36562	Fvb4	3606007	3606536	Exon4	LastExon	UTR3	-0.547679	0.00328033	Ribosomal protein L14
gene36569	Fvb4	4585501	4586047	LastExon	UTR3	UTR3	-0.720375	0.010995	GATA transcription factor 5
gene36614	Fvb4	9248778	9249564	Exon4	Exon6	Intron7	-2.53231	0.0275981	protein serine/threonine kinases;ATP binding;catalytics
gene36645	Fvb4	14239944	14240412	Exon2	UTR3	Intergenic	-0.194307	0.0128866
gene36652	Fvb4	14411637	14412567	UTR3	Intergenic	Intergenic	-2.0922	0.0361543	spliceosome protein-related
gene36711	Fvb4	20515481	20516010	LastIntron	Intergenic	Intergenic	-2.60805	0.025142	FAR1-related sequence 10
gene36728	Fvb4	22254928	22255458	Exon2	LastIntron	LastExon	-2.59852	0.032929	Peroxidase family protein
gene36733	Fvb4	22329368	22329705	Exon12	UTR3	LastIntron	-1.05069	0.0385207
gene36747	Fvb4	23107298	23107827	Intron7	Intron7	Exon9	-2.64386	0.0386389	TRAF-like family protein
gene36762	Fvb4	24001453	24001981	Intron2	Intron2	Intron2	-2.68914	0.0388374
gene36773	Fvb4	24922206	24922735	LastExon	LastExon	Intergenic	-2.68205	0.020322
gene36815	Fvb4	26484930	26485459	UTR5	UTR5	Intron1	-1.28803	0.012113	MATE efflux family protein
gene36854	Fvb4	27848552	27848851	Intron1	Intron1	Exon2	-2.40955	0.0354941	Calcium-dependent phosphotriesterase superfamily protein
gene36861	Fvb4	28141920	28142450	Exon1	Intron1	Intron1	-2.37037	0.046438	sulphotransferase 12
gene36864	Fvb4	28201030	28201560	Exon2	Intron2	Exon3	-2.70428	0.0264812	Cytochrome P450 superfamily protein
gene36871	Fvb4	28274041	28274568	Intergenic	Intergenic	UTR5	-2.56603	0.0327445	FAR1-related sequence 5
gene36876	Fvb4	28486533	28487059	Intron1	Intron1	Exon2	-1.79568	0.0194615	Mitochondrial substrate carrier family protein
gene36894	Fvb4	29439283	29439813	Intron1	Exon2	Exon2	-2.48538	0.0292271	Pectate lyase family protein
gene36956	Fvb4	32106316	32106845	Intron5	Exon7	LastIntron	-0.935693	0.00990078
gene36956	Fvb4	32107689	32108218	Exon4	Intron4	Intron4	-1.26144	0.0395075	TBP-associated factor 15
gene36960	Fvb4	32171928	32172451	UTR3	Intergenic	Intergenic	-2.36916	0.0134455	YELLOW STRIPE like 7
gene37030	Fvb5	2381967	2382799	LastExon	LastExon	UTR3	-0.772579	0.00024655	myosin heavy chain-related
gene37033	Fvb5	2453232	2453762	LastExon	LastExon	Intergenic	-2.77484	0.0228156	UDP-Glycosyltransferase superfamily protein
gene37161	Fvb5	8390943	8391471	LastExon	Intergenic	Intergenic	-2.18458	0.0193077	Protein kinase superfamily protein
gene37163	Fvb5	8429044	8429826	Intergenic	Exon1	Exon1	-2.39993	0.0392281	CCT motif -containing response regulator protein
gene37201	Fvb5	9879098	9879716	UTR3	UTR3	UTR3	-1.41504	0.0209062
gene37246	Fvb5	13976322	13976850	LastIntron	LastIntron	LastExon	-2.23454	0.0214193	cysteine-rich RLK (RECEPTOR-like protein kinase) 8
gene37258	Fvb5	14883362	14884022	LastIntron	UTR3	UTR3	-0.350472	0.0123695	phosphoribulokinase
gene37295	Fvb5	17601313	17601842	Exon2	Intergenic	Intergenic	-2.71163	0.0270879
gene37317	Fvb5	19074894	19075422	Exon4	LastIntron	LastIntron	-1.97766	0.048891	Protein of unknown function (DUF1162)
gene37353	Fvb5	22335657	22336187	UTR3	Intergenic	Intergenic	-2.67254	0.0441216
gene37392	Fvb5	24445203	24445886	LastExon	LastExon	UTR3	-0.236705	0.0146019	transferases;tRNA (5-methylaminomethyl-2-thiouridylate)-methyltransferases
gene37418	Fvb5	25868595	25869145	Intron2	Exon4	Exon6	-2.07018	0.0376939	Rad21/Rec8-like family protein
gene37454	Fvb5	28739819	28740347	Exon2	Exon3	Exon4	-2.37512	0.0368248	Myosin heavy chain-related protein
gene37481	Fvb6	728096	728624	Intron10	Intron11	Intron12	-1.50912	0.028319	transcription activators
gene37483	Fvb6	810537	811190	Exon1	Exon1	LastIntron	-2.30682	0.0312667	ammonium transporter 1;2
gene37489	Fvb6	1113396	1113987	LastIntron	LastIntron	LastIntron	-1.89168	0.00967592	cell division cycle 5
gene37564	Fvb6	5079668	5080197	Exon13	Exon14	LastIntron	-1.98111	0.00207973	Protein kinase superfamily protein
gene37578	Fvb6	6960701	6961229	UTR3	UTR3	UTR3	-1.22264	0.0350559	Protein kinase superfamily protein
gene37594	Fvb6	8191511	8192040	UTR3	Intergenic	Intergenic	-2.62817	0.024225	cyclic nucleotide gated channel 1
gene37635	Fvb6	11944962	11945490	Intron1	Intron1	Intron1	-3.17787	0.0314725
gene37655	Fvb6	13637773	13638301	LastIntron	LastIntron	LastIntron	-2.62375	0.00879498
gene37661	Fvb6	14022154	14022684	Exon1	Exon1	Intron1	-2.78995	0.0466683
gene37684	Fvb6	16172504	16172778	LastIntron	LastIntron	LastExon	-2.64256	0.0242467
gene37733	Fvb6	22969043	22969573	UTR3	UTR3	UTR3	-1.02321	0.0293006	RHOMBOID-like protein 5
gene37743	Fvb6	23460834	23461363	LastIntron	LastExon	Intergenic	-2.12924	0.0222533	fatty acyl-ACP thioesterases B
gene37749	Fvb6	23841926	23842730	Intron1	Intron1	Exon3	-2.13153	0.0227477	HCO3- transporter family
gene37772	Fvb6	25479062	25479336	Intron1	Intron1	Intron1	-2.55243	0.0411092	Leucine-rich repeat transmembrane protein kinase protein
gene37783	Fvb6	26321304	26321833	UTR5	UTR5	UTR5	-1.91526	0.000672552	Glycosyl hydrolases family 32 protein
gene37805	Fvb6	28075703	28076230	Intergenic	Intergenic	UTR5	-1.45017	0.00409912
gene37849	Fvb6	31056890	31057418	Intron1	Intron1	Intron1	-2.4769	0.029813
gene37849	Fvb6	31053235	31053762	Intron1	Intron1	Intron1	-2.40644	0.0198728
gene37897	Fvb6	32937748	32938277	Intergenic	Intergenic	Exon1	-2.67756	0.0410937	Terpenoid cyclases/Protein prenyltransferases superfamily protein
gene37922	Fvb6	33555324	33555852	Intergenic	Intergenic	UTR5	-1.35655	0.0358043
gene37924	Fvb6	33577265	33577794	Intron1	Exon2	Intron3	-1.7047	0.0285021	secretory carrier 3
gene38041	Fvb6	37232825	37233607	LastExon	LastExon	UTR3	-0.192555	0.0240496	RNA-binding (RRM/RBD/RNP motifs) family protein
gene38090	Fvb6	38840522	38840902	UTR3	UTR3	UTR3	-1.51082	0.0217693	Transducin/WD40 repeat-like superfamily protein
gene38093	Fvb7	200747	201276	Intron5	Intron5	Intron5	-2.34049	0.0248846	glucan synthase-like 3
gene38103	Fvb7	1323593	1326884	Intergenic	Intergenic	Intergenic	-1.93863	0.0130719
gene38104	Fvb7	1323593	1326884	Intergenic	Intergenic	Intergenic	-1.93863	0.0130719
gene38127	Fvb7	3317257	3317786	LastExon	UTR3	Intergenic	-1.52316	0.00867103
gene38202	Fvb7	10224101	10224629	Intron1	Intron1	Intron1	-1.38328	0.000500667
gene38220	Fvb7	10645444	10645973	UTR3	Intergenic	Intergenic	-2.7138	0.0387697	Cyclophilin-like peptidyl-prolyl cis-trans isomerase family protein
gene38222	Fvb7	10679406	10679935	LastExon	LastExon	UTR3	-1.39173	0.0141059	growth-regulating factor 9
gene38234	Fvb7	10833689	10834219	Exon4	Exon4	Intron4	-0.651495	0.00542732	WD-40 repeat family protein / beige-related
gene38276	Fvb7	11446581	11447111	Intron5	LastIntron	LastExon	-0.341758	0.0458105	Protein kinase superfamily protein
gene38277	Fvb7	11519976	11520557	Intron10	Intron10	Exon12	-2.9175	0.0372313
gene38277	Fvb7	11522724	11523253	Exon9	Exon9	Intron9	-1.07558	0.0160506	NPK1-related protein kinase 2
gene38312	Fvb7	11978006	11978534	UTR3	UTR3	UTR3	-1.51232	0.00748237	C2 calcium/lipid-binding plant phosphoribosyltransferase family protein
gene38352	Fvb7	12544419	12544949	Exon4	Intron4	Intron5	-2.5717	0.0164487	MATE efflux family protein
gene38362	Fvb7	12748143	12748938	Intron3	UTR3	Intergenic	-0.276772	0.0261618	Nuclear transport factor 2 (NTF2) family protein
gene38422	Fvb7	13700042	13700568	Intergenic	UTR5	UTR5	-2.10561	0.0428542
gene38436	Fvb7	13963127	13963656	Intergenic	Intergenic	UTR5	-2.44321	0.0303181	Protein of unknown function (DUF688)
gene38450	Fvb7	14125455	14126533	LastExon	LastExon	LastExon	-1.60548	0.000987326	Pentatricopeptide repeat (PPR) superfamily protein
gene38451	Fvb7	14127190	14127720	LastExon	Intergenic	Intergenic	-0.714341	0.0217212	origin recognition complex 1
gene38495	Fvb7	15286778	15287279	UTR5	UTR5	UTR5	-2.30205	0.0199145	cyclic nucleotide gated channel 1
gene38498	Fvb7	15961870	15962397	Intergenic	Intron1	Intron1	-2.46238	0.0361964	nodulin MtN21 /EamA-like transporter family protein
gene38530	Fvb7	16988545	16989073	Intron10	Intron11	Exon13	-2.3707	0.00204247	delta 1-pyrroline-5-carboxylate synthase 2
gene38580	Fvb7	19065001	19065560	LastExon	Intergenic	Intergenic	-0.590062	0.0213335	Haloacid dehalogenase-like hydrolase (HAD) superfamily protein
gene38663	Fvb7	21445009	21446076	Intergenic	Intergenic	UTR5	-3.1498	0.0347316	Protein of unknown function (DUF677)
gene38708	Fvb7	22921645	22922174	Intergenic	Exon1	Exon1	-0.914324	0.00330742	disease resistance protein (TIR-NBS-LRR class), putative
gene38758	FvbUn	1683985	1684515	UTR3	Intergenic	Intergenic	-0.997539	0.0370146
