# Supplementary material for: N6-methyladenosine RNA modification regulates strawberry fruit ripening in an ABA-dependent manner
Source: Genome Biol. 2021 Jun 3;22:168. doi: 10.1186/s13059-021-02385-0 (PMC8173835; doi:10.1186/s13059-021-02385-0)
Supplement: Supplementary file 22 — Additional file 22: Table S21. Transcripts containing hypermethylated m6A peak in the MTA RNAi fruits compared to the control. [file 13059_2021_2385_MOESM22_ESM.xlsx]

## Sheet: Table S21
Table S21. Transcripts containing hypermethylated m6A peak in the MTA RNAi fruits compared to the control.
Overlapped gene ID	Chromosome	PeakStart	PeakEnd	Overlap_Begin	Overlap_Center	Overlap_End	Log10fold change (RNAi-MTA:Control)	P value	Gene Description
gene00122	Fvb3	5594845	5595557	UTR3	UTR3	Intergenic	3.86787	0.00013556	multidrug resistance-associated protein 2
gene00141	Fvb6	4501172	4501537	LastExon	LastExon	UTR3	2.33684	0.00460431	haloacid dehalogenase-like hydrolase family protein
gene00231	Fvb6	4602412	4602789	UTR3	UTR3	UTR3	2.681	0.0020845	Metallopeptidase M24 family protein
gene00303	Fvb3	10503424	10503977	LastExon	UTR3	UTR3	1.77123	0.0169342	Ubiquitin-conjugating enzyme family protein
gene00329	Fvb3	10654211	10654615	LastExon	UTR3	Intergenic	3.62631	0.000236425	Leucine-rich repeat transmembrane protein kinase
gene00343	Fvb7	5071178	5071571	UTR3	UTR3	Intergenic	2.07728	0.00836988	P-loop containing nucleoside triphosphate hydrolases superfamily protein
gene00344	Fvb7	5056905	5057190	LastExon	Intergenic	Intergenic	2.22935	0.00589724	Trypsin family protein with PDZ domain
gene00346	Fvb7	5050081	5050546	LastExon	LastExon	UTR3	5.30016	5.01e-06	exocyst complex component sec5
gene00359	Fvb7	4975200	4975819	Exon13	Exon13	UTR3	6.74473	1.8e-07	glucose-inhibited division family A protein
gene00369	Fvb7	4895956	4896810	UTR3	UTR3	UTR3	2.86577	0.00136216
gene00387	Fvb7	4754044	4754662	UTR3	UTR3	Intergenic	1.37111	0.0425494	RNA binding
gene00439	Fvb7	4445589	4445887	UTR3	UTR3	Intergenic	1.53425	0.029225	suppressor of abi3-5
gene00473	Fvb6	19178203	19178528	Intron6	Intron6	Intron6	4.48945	3.24e-05	zinc ion binding;nucleic acid binding
gene00475	Fvb6	19191226	19191600	LastIntron	LastExon	UTR3	2.7538	0.00176279	Haloacid dehalogenase-like hydrolase (HAD) superfamily protein
gene00479	Fvb5	29117065	29117355	Exon13	LastIntron	LastIntron	2.83904	0.00144862	nijmegen breakage syndrome 1
gene00533	Fvb6	31805169	31805855	LastExon	Intergenic	Intergenic	2.13617	0.00730848
gene00534	Fvb6	31805169	31805855	UTR3	Intergenic	Intergenic	2.13617	0.00730848	Lycopene beta/epsilon cyclase protein
gene00677	Fvb4	30990518	30990860	UTR3	UTR3	UTR3	1.56114	0.0274702	NHL domain-containing protein
gene00679	Fvb4	30990518	30990860	UTR3	UTR3	Intergenic	1.56114	0.0274702	NHL domain-containing protein
gene00773	Fvb4	32433187	32433629	LastIntron	LastExon	Intergenic	2.24709	0.00566124	D111/G-patch domain-containing protein
gene00783	Fvb4	32391963	32392516	LastExon	Intergenic	Intergenic	2.11069	0.00775021
gene00784	Fvb4	32391963	32392516	LastExon	LastExon	Intergenic	2.11069	0.00775021	Calcium-binding EF hand family protein
gene00876	Fvb4	31897017	31897333	UTR3	UTR3	Intergenic	3.66715	0.000215204
gene00907	Fvb4	31744800	31745109	LastExon	UTR3	UTR3	1.44117	0.0362104	GTP binding
gene00942	Fvb6	12178158	12179056	LastExon	UTR3	Intergenic	3.14806	0.000711114
gene00946	Fvb6	12198069	12198834	UTR3	Intergenic	Intergenic	1.90233	0.0125218	Eukaryotic aspartyl protease family protein
gene00972	FvbUn	146492	146875	LastIntron	LastExon	UTR3	2.13218	0.00737601	ARM repeat superfamily protein
gene01004	Fvb2	9683315	9683545	UTR3	UTR3	UTR3	1.73932	0.0182255	Acyl-CoA N-acyltransferases (NAT) superfamily protein
gene01020	Fvb2	9773530	9774226	LastExon	UTR3	Intergenic	4.61798	2.41e-05	multidrug resistance-associated protein 2
gene01100	Fvb3	16491799	16492065	LastExon	UTR3	UTR3	1.42417	0.0376554	Ribosomal protein L18e/L15 superfamily protein
gene01128	Fvb6	31897932	31898381	LastExon	UTR3	Intergenic	1.79179	0.0161514	Protein of unknown function (DUF1664)
gene01130	Fvb6	31908176	31908693	UTR3	Intergenic	Intergenic	1.76163	0.0173131	Metallo-hydrolase/oxidoreductase superfamily protein
gene01131	Fvb6	31908176	31908693	UTR3	UTR3	Intergenic	1.76163	0.0173131	Beta-ketoacyl synthase
gene01206	Fvb6	32121046	32121328	LastExon	LastExon	UTR3	1.39663	0.0401211	fatty acid desaturase 5
gene01227	Fvb6	32202601	32203130	LastExon	UTR3	Intergenic	3.18463	0.000653684
gene01264	Fvb6	35875103	35875819	LastIntron	LastExon	Intergenic	4.2636	5.45e-05	high mobility group
gene01288	Fvb6	35986761	35987106	LastExon	LastExon	UTR3	1.68116	0.0208373	pleiotropic drug resistance 9
gene01413	Fvb6	38848402	38848683	Intron9	Intron9	Intron9	1.80357	0.0157192	acetyl-CoA synthetase
gene01438	Fvb3	29253346	29253843	UTR3	UTR3	Intergenic	2.88362	0.00130731	HMG (high mobility group) box protein with ARID/BRIGHT DNA-binding domain
gene01442	Fvb3	29278814	29279343	LastExon	Intergenic	Intergenic	4.72816	1.87e-05
gene01463	Fvb3	29386232	29386685	LastIntron	UTR3	UTR3	4.46471	3.43e-05	cation exchanger 5
gene01503	Fvb3	29612994	29613471	LastIntron	UTR3	UTR3	3.66758	0.000214993	RING/U-box superfamily protein
gene01549	Fvb1	10581003	10581554	LastIntron	UTR3	UTR3	6.21325	6.12e-07	casein kinase alpha 1
gene01558	Fvb2	10341197	10341987	LastExon	UTR3	UTR3	1.95694	0.0110423	nucleic acid binding;zinc ion binding;DNA binding
gene01585	Fvb3	32960443	32960874	LastIntron	UTR3	UTR3	3.05314	0.000884839	calmodulin-binding protein
gene01599	Fvb3	33091287	33091936	LastExon	UTR3	Intergenic	2.49726	0.0031823	Lysyl-tRNA synthetase, class II
gene01603	Fvb2	9957555	9958302	LastIntron	UTR3	Intergenic	2.8306	0.00147706	Transducin/WD40 repeat-like superfamily protein
gene01628	Fvb2	10138591	10139034	UTR3	UTR3	UTR3	2.04855	0.00894234	MATE efflux family protein
gene01629	Fvb2	10155735	10156059	UTR3	UTR3	UTR3	6.28904	5.14e-07	minichromosome maintenance 9
gene01657	Fvb2	10444303	10444529	LastExon	UTR3	UTR3	1.66348	0.0217029	ATP binding microtubule motor family protein
gene01673	Fvb2	10562578	10562964	LastIntron	LastExon	UTR3	3.25055	0.000561627	6,7-dimethyl-8-ribityllumazine synthase / DMRL synthase / lumazine synthase / riboflavin synthase
gene01685	Fvb2	10637834	10638128	UTR3	UTR3	UTR3	1.49768	0.0317924	ribosome-binding factor A family protein
gene01702	Fvb2	10743487	10743861	LastExon	UTR3	Intergenic	1.45167	0.0353452	Major facilitator superfamily protein
gene01724	Fvb2	10860999	10861592	LastIntron	UTR3	UTR3	2.25064	0.00561515	fatty acid amide hydrolase
gene01831	Fvb5	5711833	5712185	UTR3	UTR3	UTR3	2.07847	0.00834699	ARM repeat superfamily protein
gene01833	Fvb5	5727439	5727824	UTR3	UTR3	UTR3	2.79932	0.00158736	Transducin/WD40 repeat-like superfamily protein
gene01858	Fvb5	5853953	5854206	LastExon	Intergenic	Intergenic	2.29169	0.00510869	O-methyltransferase 1
gene01914	Fvb5	6162535	6163179	LastIntron	UTR3	UTR3	2.58523	0.00259876	Structural maintenance of chromosomes (SMC) family protein
gene02018	Fvb5	21817782	21818229	LastIntron	LastExon	UTR3	2.52557	0.00298147	phosphatidylserine decarboxylase 2
gene02066	Fvb1	2822156	2822518	UTR3	UTR3	Intergenic	2.09148	0.00810063	S-adenosyl-L-methionine-dependent methyltransferases superfamily protein
gene02114	Fvb5	29074560	29074991	UTR3	UTR3	Intergenic	4.81816	1.52e-05
gene02115	Fvb5	29074560	29074991	LastIntron	Intergenic	Intergenic	4.81816	1.52e-05	nodulin MtN21 /EamA-like transporter family protein
gene02170	Fvb2	6750299	6750734	LastIntron	UTR3	Intergenic	4.51145	3.08e-05	dolichyl-diphosphooligosaccharide-protein glycosyltransferase 48kDa subunit family protein
gene02198	Fvb5	15957400	15957797	LastExon	UTR3	UTR3	2.86737	0.00135717	transducin family protein / WD-40 repeat family protein
gene02278	Fvb5	28658239	28658916	LastExon	UTR3	Intergenic	4.01818	9.59e-05	Beta-glucosidase, GBA2 type family protein
gene02316	Fvb5	28908551	28908862	LastExon	UTR3	UTR3	1.79228	0.0161331	transcription coactivators
gene02325	Fvb5	28959393	28959743	LastExon	LastExon	Intergenic	4.34008	4.57e-05	sucrose-phosphatase-related
gene02356	Fvb3	8777652	8778100	UTR3	UTR3	Intergenic	4.78781	1.63e-05	UDP-Glycosyltransferase superfamily protein
gene02370	Fvb3	5169577	5169865	LastExon	UTR3	Intergenic	2.68417	0.00206931	Late embryogenesis abundant protein (LEA) family protein
gene02440	Fvb6	15401214	15401662	LastIntron	LastExon	UTR3	2.78178	0.00165278	SEC6
gene02450	Fvb6	15475290	15475585	LastExon	UTR3	UTR3	1.97657	0.0105544	methionyl-tRNA synthetase / methionine--tRNA ligase / MetRS (cpMetRS)
gene02466	Fvb6	15545048	15546064	Intron38	UTR3	Intergenic	2.6971	0.00200862	ATP-binding cassette A1
gene02500	Fvb6	15796587	15797136	LastIntron	UTR3	Intergenic	2.45148	0.00353609	Adenine nucleotide alpha hydrolases-like superfamily protein
gene02562	Fvb2	24544260	24544639	LastIntron	UTR3	Intergenic	7.57512	2.66e-08	interferon-related developmental regulator family protein / IFRD protein family
gene02572	Fvb2	24487198	24487889	LastExon	Intergenic	Intergenic	1.52425	0.0299055	Acyl-CoA N-acyltransferase with RING/FYVE/PHD-type zinc finger domain
gene02573	Fvb2	24487198	24487889	LastExon	Intergenic	Intergenic	1.52425	0.0299055	Transducin/WD40 repeat-like superfamily protein
gene02579	Fvb2	24466759	24467285	UTR3	UTR3	Intergenic	2.79682	0.00159652	P-loop containing nucleoside triphosphate hydrolases superfamily protein
gene02599	Fvb2	24375248	24375684	LastExon	UTR3	Intergenic	2.77924	0.0016625	endoplasmic reticulum-type calcium-transporting ATPase 3
gene02600	Fvb2	24375248	24375684	UTR3	UTR3	UTR3	2.77924	0.0016625	serine carboxypeptidase-like 19
gene02617	Fvb2	24303424	24304971	LastExon	Intergenic	Intergenic	4.66959	2.14e-05
gene02618	Fvb2	24303424	24304971	Intron26	LastExon	UTR3	4.66959	2.14e-05	pre-mRNA-processing protein 40A
gene02700	Fvb2	23859075	23859321	LastExon	LastExon	UTR3	2.68642	0.00205862	alpha/beta-Hydrolases superfamily protein
gene02711	Fvb2	23792024	23792531	LastIntron	LastExon	UTR3	1.31761	0.0481276	Mitochondrial substrate carrier family protein
gene02726	Fvb4	13236651	13236981	LastIntron	UTR3	UTR3	1.58905	0.0257604
gene02778	Fvb1	14362956	14363402	LastIntron	LastIntron	LastIntron	2.36519	0.00431326
gene03001	Fvb7	7616727	7617176	LastExon	UTR3	UTR3	2.6041	0.00248829	Transducin/WD40 repeat-like superfamily protein
gene03006	Fvb7	7597290	7597740	LastExon	UTR3	UTR3	3.57062	0.000268772	tRNA (guanine-N-7) methyltransferase
gene03085	Fvb7	7865624	7865982	UTR3	UTR3	UTR3	2.80208	0.00157731	Phosphatidylinositol N-acetylglucosaminyltransferase, GPI19/PIG-P subunit
gene03088	Fvb7	7858598	7859174	LastExon	LastExon	UTR3	3.06583	0.000859347	P-loop containing nucleoside triphosphate hydrolases superfamily protein
gene03096	Fvb7	7817962	7818278	LastIntron	LastIntron	LastIntron	1.8889	0.0129152	F-box family protein
gene03098	Fvb7	7802681	7803178	UTR3	UTR3	UTR3	3.39452	0.00040316
gene03119	Fvb7	7539634	7539922	UTR3	UTR3	UTR3	1.32158	0.0476892	4-phospho-panto-thenoylcysteine synthetase
gene03167	Fvb3	11575760	11576449	Intron11	UTR3	UTR3	3.25901	0.00055079	Transducin/WD40 repeat-like superfamily protein
gene03169	Fvb3	11613934	11614251	LastExon	LastExon	Intergenic	3.33849	0.000458678	Pentatricopeptide repeat (PPR) superfamily protein
gene03193	Fvb3	11741754	11742184	LastIntron	UTR3	Intergenic	2.12518	0.00749583	PDI-like 5-3
gene03202	Fvb3	11833388	11833880	LastIntron	LastExon	UTR3	6.30715	4.93e-07	glucose 6-phosphate/phosphate translocator 1
gene03205	Fvb3	11839548	11840404	LastIntron	UTR3	UTR3	3.12446	0.000750835	SMAD/FHA domain-containing protein
gene03214	Fvb7	7441405	7442022	LastIntron	UTR3	UTR3	2.93451	0.00116277	Sec23/Sec24 protein transport family protein
gene03224	Fvb7	7379701	7380176	UTR3	UTR3	UTR3	2.31928	0.00479429
gene03233	Fvb7	7307056	7307638	LastExon	LastExon	UTR3	3.46326	0.000344145	HEAT repeat-containing protein
gene03292	Fvb3	11443750	11444242	LastExon	LastExon	Intergenic	3.56475	0.00027243
gene03298	Fvb3	11491767	11492089	LastExon	LastExon	UTR3	2.28975	0.00513155	kinesin 3
gene03326	Fvb3	12813776	12814078	LastIntron	UTR3	UTR3	1.34782	0.0448928
gene03341	Fvb3	12703183	12703455	LastExon	Intergenic	Intergenic	1.47591	0.0334267	Plant transposase (Ptta/En/Spm family)
gene03347	Fvb3	12735936	12736421	Exon5	LastExon	Intergenic	3.20978	0.000616912	Ubiquitin-like superfamily protein
gene03364	Fvb3	12254196	12254563	UTR3	UTR3	UTR3	2.67818	0.00209809
gene03367	Fvb3	12284154	12284513	LastIntron	LastIntron	LastExon	1.61729	0.0241383	Ribonuclease H-like superfamily protein
gene03383	Fvb3	12401481	12401926	LastIntron	UTR3	UTR3	2.33606	0.00461259	OTU-like cysteine protease family protein
gene03419	Fvb3	12977696	12978056	LastExon	LastExon	Intergenic	2.25999	0.00549553	Predicted pyridoxal phosphate-dependent enzyme, YBL036C type
gene03448	Fvb3	13141585	13141905	LastExon	LastExon	UTR3	1.78178	0.016528	beta glucosidase 11
gene03509	Fvb3	13479088	13479895	LastExon	UTR3	Intergenic	4.84466	1.43e-05	fimbrin 1
gene03525	Fvb3	13600206	13600536	LastIntron	UTR3	UTR3	1.68828	0.0204983	Ribosomal protein S8e family protein
gene03561	Fvb3	13804591	13805304	UTR3	UTR3	Intergenic	3.08009	0.000831599	CBS domain-containing protein / transporter associated domain-containing protein
gene03571	Fvb3	13934737	13935255	UTR3	UTR3	UTR3	2.76112	0.00173332	cyclophilin71
gene03609	Fvb4	26371106	26371599	LastIntron	LastExon	Intergenic	2.51096	0.00308346	ZIP metal ion transporter family
gene03622	Fvb4	26428230	26428507	LastExon	LastExon	UTR3	2.67744	0.00210164
gene03760	Fvb4	27216457	27217060	UTR3	Intergenic	Intergenic	4.79588	1.6e-05	Glycolipid transfer protein (GLTP) family protein
gene03761	Fvb4	27216457	27217060	UTR3	Intergenic	Intergenic	4.79588	1.6e-05	2-oxoacid dehydrogenases acyltransferase family protein
gene03878	Fvb4	27502827	27503129	Intron11	Exon12	Intron12	1.78673	0.0163408	Transmembrane Fragile-X-F-associated protein
gene03879	Fvb4	27510444	27510725	UTR3	UTR3	Intergenic	2.08984	0.00813132	basic helix-loop-helix (bHLH) DNA-binding superfamily protein
gene03905	Fvb7	8423322	8423664	UTR3	UTR3	UTR3	1.86718	0.0135775	glycoprotease 1
gene03921	Fvb7	8485373	8485912	Intron10	UTR3	Intergenic	3.7717	0.000169159	methionine aminopeptidase 1A
gene03936	Fvb7	8565203	8565915	Exon5	LastExon	UTR3	2.68006	0.00208901	golgi snare 12
gene03942	Fvb7	8595233	8595725	LastExon	LastExon	Intergenic	5.65758	2.2e-06
gene03943	Fvb7	8595233	8595725	LastExon	Intergenic	Intergenic	5.65758	2.2e-06
gene03953	Fvb7	8633579	8633939	UTR3	Intergenic	Intergenic	4.767	1.71e-05
gene04056	Fvb4	29630628	29630911	Exon6	Intron6	Intron6	1.81654	0.0152567
gene04072	Fvb4	29733665	29734090	UTR3	UTR3	Intergenic	4.63078	2.34e-05	DEAD/DEAH box RNA helicase family protein
gene04110	Fvb4	29953630	29953937	LastExon	UTR3	UTR3	1.61575	0.0242245	RNA-binding CRS1 / YhbY (CRM) domain-containing protein
gene04143	Fvb4	30136519	30137017	LastIntron	LastExon	UTR3	3.77877	0.000166429	THO2
gene04173	Fvb6	34135549	34136004	UTR3	Intergenic	Intergenic	1.91521	0.0121559	SMAD/FHA domain-containing protein
gene04223	Fvb6	34418021	34418458	LastIntron	Intergenic	Intergenic	1.72659	0.0187675	RING/U-box superfamily protein
gene04283	Fvb6	34695678	34696484	UTR3	UTR3	Intergenic	1.50296	0.0314076	RS2-interacting KH protein
gene04286	Fvb6	34724164	34724474	LastExon	LastExon	UTR3	1.64318	0.0227417	alpha-amylase-like 3
gene04402	Fvb6	35227235	35227626	LastIntron	Intergenic	Intergenic	3.47346	0.000336152	Vesicle transport v-SNARE family protein
gene04406	Fvb6	35236259	35236678	LastIntron	UTR3	Intergenic	2.2463	0.00567154	DEA(D/H)-box RNA helicase family protein
gene04495	Fvb4	27869100	27869350	UTR3	UTR3	UTR3	2.30268	0.00498107	NSP-interacting kinase 2
gene04506	Fvb4	27943194	27943536	LastExon	LastExon	Intergenic	1.82004	0.0151342	magnesium ion binding;thiamin pyrophosphate binding;hydro-lyases;catalytics;2-succinyl-5-enolpyruvyl-6-hydroxy-3-cyclohexene-1-carboxylic-acid synthases
gene04600	Fvb4	28504303	28504594	LastExon	UTR3	Intergenic	2.6956	0.00201558	Purple acid phosphatases superfamily protein
gene04637	Fvb4	28639563	28639920	LastIntron	UTR3	UTR3	1.6097	0.0245638	Cobalamin biosynthesis CobW-like protein
gene04643	Fvb4	28675665	28676061	UTR3	Intergenic	Intergenic	3.85419	0.000139896	F-box and associated interaction domains-containing protein
gene04644	Fvb4	28675665	28676061	LastIntron	UTR3	Intergenic	3.85419	0.000139896	Glycosyl transferase, family 35
gene04649	Fvb4	28692759	28693435	LastIntron	LastExon	Intergenic	1.91261	0.012229	Leucine-rich repeat (LRR) family protein
gene04650	Fvb4	28692759	28693435	LastExon	Intergenic	Intergenic	1.91261	0.012229	Tetratricopeptide repeat (TPR)-like superfamily protein
gene04656	Fvb4	28716220	28716914	LastExon	LastExon	Intergenic	3.29757	0.000504005	appr-1-p processing enzyme family protein
gene04657	Fvb4	28716220	28716914	Intergenic	Intergenic	UTR5	3.29757	0.000504005	uvrB/uvrC motif-containing protein
gene04671	Fvb4	28775324	28775735	LastIntron	UTR3	UTR3	2.22295	0.00598475	Amino acid kinase family protein
gene04833	Fvb7	9898627	9898866	LastExon	UTR3	UTR3	2.62455	0.00237381	alpha/beta-Hydrolases superfamily protein
gene04924	Fvb7	9573965	9574258	LastIntron	Intergenic	Intergenic	1.46035	0.034646	H(+)-ATPase 7
gene04947	Fvb7	9694480	9694889	UTR3	UTR3	Intergenic	2.47992	0.0033119	RNA-binding KH domain-containing protein
gene05068	Fvb4	22048884	22049407	LastIntron	Intergenic	Intergenic	2.64855	0.00224622	RNA binding;abscisic acid binding
gene05077	Fvb4	22107474	22107837	Intron1	Intron1	Intron1	3.24486	0.000569037
gene05092	Fvb4	22196999	22197443	LastIntron	UTR3	Intergenic	2.43499	0.0036729
gene05161	Fvb4	22550303	22550555	UTR3	UTR3	Intergenic	1.56887	0.0269857	cyclophilin 59
gene05309	Fvb7	8349458	8349922	LastExon	UTR3	UTR3	1.55281	0.0280019	homolog of asparagine-linked glycosylation 12
gene05321	Fvb7	8288883	8289138	Exon7	Intron7	Intron7	2.2341	0.00583315	Tetratricopeptide repeat (TPR)-like superfamily protein
gene05364	Fvb6	28691758	28692243	LastIntron	UTR3	UTR3	3.76511	0.000171748	Ergosterol biosynthesis ERG4/ERG24 family
gene05388	Fvb6	27482270	27482957	LastIntron	LastExon	Intergenic	2.37465	0.00422039
gene05389	Fvb6	27487162	27487376	Intron5	Intron5	Intron5	3.67057	0.000213514
gene05389	Fvb6	27493061	27493934	UTR3	UTR3	Intergenic	3.83765	0.000145329
gene05390	Fvb6	27493061	27493934	LastExon	Intergenic	Intergenic	3.83765	0.000145329	Aldolase-type TIM barrel family protein
gene05491	Fvb6	28106770	28107482	UTR3	UTR3	Intergenic	3.35914	0.000437384	STRUBBELIG-receptor family 6
gene05515	Fvb6	28299203	28299432	UTR3	UTR3	UTR3	1.57253	0.0267588	Protein of unknown function, DUF547
gene05527	Fvb6	28384058	28384498	LastIntron	Intergenic	Intergenic	1.64787	0.0224972	cycloartenol synthase 1
gene05548	Fvb6	23049318	23049797	LastExon	Intergenic	Intergenic	1.66121	0.0218165	Plant transposase (Ptta/En/Spm family)
gene05562	Fvb1	11845230	11845696	LastIntron	LastExon	UTR3	4.09637	8.01e-05	Glycosyl hydrolase family protein
gene05592	Fvb1	11519704	11520267	LastIntron	UTR3	Intergenic	3.39983	0.000398261	ubiquitin carrier protein 1
gene05668	Fvb6	28905580	28906174	LastExon	LastExon	UTR3	5.6216	2.39e-06	autoinhibited Ca(2+)-ATPase 9
gene05679	Fvb6	28983852	28984303	LastIntron	Intergenic	Intergenic	3.45939	0.000347224	P-loop containing nucleoside triphosphate hydrolases superfamily protein
gene05698	Fvb6	29092795	29093192	UTR3	UTR3	LastIntron	2.82644	0.00149129	RNA-binding (RRM/RBD/RNP motifs) family protein
gene05716	Fvb6	29197806	29198219	LastIntron	LastExon	UTR3	2.00439	0.00989943	actin-related protein C1A
gene05727	Fvb1	10720343	10721046	LastExon	Intergenic	Intergenic	4.12148	7.56e-05	Protein kinase superfamily protein
gene05763	Fvb1	10962425	10962883	UTR3	Intergenic	Intergenic	2.62086	0.00239411	Tetratricopeptide repeat (TPR)-like superfamily protein
gene05764	Fvb1	10962425	10962883	UTR3	UTR3	Intergenic	2.62086	0.00239411	Homeodomain-like/winged-helix DNA-binding family protein
gene05859	Fvb6	24062911	24063678	LastIntron	LastExon	UTR3	2.22084	0.00601399	Mov34/MPN/PAD-1 family protein
gene05864	Fvb6	24102453	24102938	Exon8	LastExon	Intergenic	1.91852	0.0120638	Single hybrid motif superfamily protein
gene05865	Fvb6	24102453	24102938	LastExon	Intergenic	Intergenic	1.91852	0.0120638
gene05946	Fvb6	23146080	23146447	Intergenic	Intergenic	LastExon	1.53063	0.0294691
gene05983	Fvb6	23409812	23410199	LastExon	LastExon	UTR3	2.38003	0.00416836	BRCT domain-containing DNA repair protein
gene05995	Fvb6	23513795	23514148	UTR3	UTR3	Intergenic	2.66834	0.00214616	Cyclin A2;4
gene06036	Fvb6	23851298	23851874	LastExon	LastExon	Intergenic	3.49201	0.000322101	translocon at the outer envelope membrane of chloroplasts 34
gene06213	Fvb4	30692628	30693012	LastIntron	LastExon	UTR3	2.58653	0.00259103	enoyl-CoA hydratase/isomerase D
gene06333	Fvb5	4640173	4640442	UTR3	UTR3	UTR3	2.05858	0.0087381	FAR1-related sequence 3
gene06349	Fvb5	4564526	4564847	LastIntron	Intergenic	Intergenic	1.92196	0.0119686
gene06350	Fvb5	4564526	4564847	UTR3	Intergenic	Intergenic	1.92196	0.0119686	calmodulin-like 38
gene06428	Fvb5	5262154	5262443	UTR3	UTR3	UTR3	1.64051	0.0228818
gene06464	Fvb5	5040431	5040738	LastIntron	LastExon	UTR3	2.20769	0.00619882	Pseudouridine synthase family protein
gene06495	Fvb4	15813113	15813743	LastIntron	UTR3	UTR3	3.25914	0.000550629	ubiquitin-associated (UBA)/TS-N domain-containing protein
gene06500	Fvb4	15779952	15780475	UTR3	UTR3	Intergenic	2.06963	0.00851869	O-fucosyltransferase family protein
gene06501	Fvb4	15759033	15759461	UTR3	UTR3	Intergenic	1.59526	0.0253945	tubulin folding cofactor B
gene06503	Fvb4	15750927	15751302	LastIntron	UTR3	UTR3	2.98652	0.00103152	protein binding
gene06545	Fvb4	15505810	15506308	UTR3	UTR3	UTR3	3.0017	0.000996094	RNA recognition motif (RRM)-containing protein
gene06559	Fvb4	15422156	15422684	LastIntron	LastExon	UTR3	2.59542	0.00253853	Werner syndrome-like exonuclease
gene06562	Fvb4	15399122	15399411	LastExon	Intergenic	Intergenic	1.52097	0.0301323	DNA repair-recombination protein (RAD50)
gene06580	Fvb4	15310885	15311362	LastIntron	UTR3	UTR3	1.96842	0.0107542
gene06582	Fvb4	15293614	15294813	LastIntron	UTR3	Intergenic	3.78332	0.000164696	AMP-dependent synthetase and ligase family protein
gene06584	Fvb4	15275553	15276111	LastIntron	LastExon	UTR3	2.71868	0.00191124	AMP-dependent synthetase and ligase family protein
gene06623	Fvb4	15055267	15056002	LastExon	UTR3	Intergenic	2.44194	0.00361458	Pentatricopeptide repeat (PPR) superfamily protein
gene06624	Fvb4	15055267	15056002	Intergenic	Intergenic	UTR5	2.44194	0.00361458	Pentatricopeptide repeat (PPR) superfamily protein
gene06724	Fvb4	19499382	19500072	Exon9	Exon9	UTR3	2.87648	0.00132899	NAD(P)-binding Rossmann-fold superfamily protein
gene06747	Fvb4	19679441	19679793	LastExon	Intergenic	Intergenic	2.0006	0.00998624
gene06778	Fvb4	19851713	19852032	LastExon	Intergenic	Intergenic	1.63492	0.0231782	Galactose oxidase/kelch repeat superfamily protein
gene06779	Fvb4	19851713	19852032	LastExon	Intergenic	Intergenic	1.63492	0.0231782
gene06808	Fvb4	20566782	20567194	LastIntron	UTR3	UTR3	2.98685	0.00103074	BTB/POZ domain-containing protein
gene06843	Fvb4	20735501	20736090	LastIntron	LastExon	UTR3	2.28062	0.00524056	Dynein light chain type 1 family protein
gene06879	Fvb4	20298852	20299152	LastExon	LastExon	UTR3	2.07297	0.00845347
gene06891	Fvb4	20353253	20354079	LastExon	UTR3	Intergenic	5.32975	4.68e-06	heat shock factor binding protein
gene06909	Fvb4	24603327	24603883	LastExon	UTR3	UTR3	3.73639	0.00018349	Homeodomain-like superfamily protein
gene07003	Fvb4	24099740	24100443	Exon11	LastExon	UTR3	1.85488	0.0139676	Copper amine oxidase family protein
gene07112	Fvb4	24750524	24750893	UTR3	UTR3	UTR3	2.10605	0.00783347	NAD(P)-binding Rossmann-fold superfamily protein
gene07132	Fvb4	24881218	24881526	UTR3	UTR3	UTR3	2.49071	0.00323062	RNA helicase family protein
gene07339	Fvb6	26429973	26430575	LastIntron	LastExon	Intergenic	4.03763	9.17e-05	Survival protein SurE-like phosphatase/nucleotidase
gene07356	Fvb2	4752499	4753187	LastExon	LastExon	Intergenic	2.68295	0.00207514	NAD(P)-linked oxidoreductase superfamily protein
gene07394	Fvb2	4999948	5000194	LastExon	LastExon	UTR3	2.6961	0.00201325	Protein of unknown function (DUF3414)
gene07403	Fvb6	26959740	26961162	Intergenic	UTR3	Intergenic	3.24263	0.000571961
gene07404	Fvb6	26959740	26961162	LastExon	Intergenic	Intergenic	3.24263	0.000571961	P-loop containing nucleoside triphosphate hydrolases superfamily protein
gene07414	Fvb6	27017120	27017499	UTR3	UTR3	Intergenic	3.20688	0.000621034	Transcription initiation factor TFIID subunit A
gene07449	Fvb7	6917606	6917906	UTR3	UTR3	Intergenic	1.66756	0.0215
gene07454	Fvb7	6947789	6948237	LastExon	LastExon	UTR3	2.14662	0.00713476	ARM repeat superfamily protein
gene07464	Fvb7	7018183	7018698	LastExon	LastExon	UTR3	3.59166	0.000256058
gene07513	Fvb6	26731517	26731988	LastExon	Intergenic	Intergenic	2.37492	0.00421774
gene07522	Fvb6	26804918	26805602	UTR3	UTR3	Intergenic	3.22969	0.000589265	nuclear factor Y, subunit A3
gene07590	Fvb2	5751486	5752286	UTR3	Intergenic	Intergenic	1.35161	0.044503
gene07591	Fvb2	5751486	5752286	Intergenic	Intergenic	UTR5	1.35161	0.044503
gene07647	Fvb2	5396777	5397311	LastExon	UTR3	UTR3	3.28796	0.000515272	ascorbate peroxidase 3
gene07659	Fvb3	20622504	20623051	LastIntron	LastExon	Intergenic	3.54171	0.000287272	TCP-1/cpn60 chaperonin family protein
gene07673	Fvb3	20515171	20515823	LastIntron	LastExon	UTR3	2.86523	0.00136387	C2H2 zinc-finger protein SERRATE (SE)
gene07674	Fvb3	20493270	20493623	LastExon	UTR3	Intergenic	1.42395	0.037675	Glyceraldehyde-3-phosphate dehydrogenase-like family protein
gene07683	Fvb3	20432162	20432370	UTR3	Intergenic	Intergenic	3.04448	0.000902645	HSP20-like chaperones superfamily protein
gene07687	Fvb3	20377230	20377714	LastExon	UTR3	Intergenic	4.69465	2.02e-05	abscisic aldehyde oxidase 3
gene07693	Fvb3	20317575	20318129	UTR3	UTR3	Intergenic	7.69897	2e-08	ubiquitin-specific protease 12
gene07747	Fvb5	21403299	21403598	LastIntron	UTR3	UTR3	1.41177	0.0387463	D-isomer specific 2-hydroxyacid dehydrogenase family protein
gene07811	Fvb5	21577398	21577820	LastIntron	UTR3	Intergenic	2.1996	0.00631543	methionine aminopeptidase 2B
gene07846	Fvb3	25394940	25395188	LastExon	LastExon	UTR3	1.59381	0.0254795
gene07882	Fvb3	25983076	25983529	LastExon	LastExon	UTR3	4.67366	2.12e-05	villin-like 1
gene07924	Fvb3	26279783	26280017	Intergenic	LastIntron	LastExon	1.40092	0.0397262	Defensin-like (DEFL) family protein
gene07940	Fvb3	26416178	26416448	UTR3	UTR3	UTR3	1.48769	0.0325321	Clathrin, heavy chain
gene08012	Fvb1	22827374	22827842	LastIntron	Intergenic	Intergenic	2.78486	0.00164111	potassium channel tetramerisation domain-containing protein / pentapeptide repeat-containing protein
gene08249	Fvb2	16728387	16728807	LastExon	LastExon	Intergenic	1.49033	0.032335	poly(ADP-ribose) polymerase 2
gene08272	Fvb2	17254618	17256058	Intron6	Intron9	UTR3	2.61733	0.00241364	vacuolar protein sorting-associated protein 2.3
gene08285	Fvb2	17327315	17327775	LastExon	Intergenic	Intergenic	2.81899	0.00151708	Long-chain fatty alcohol dehydrogenase family protein
gene08299	Fvb2	17417488	17418043	UTR3	Intergenic	Intergenic	2.04121	0.00909475	Immunoglobulin E-set superfamily protein
gene08300	Fvb2	17417488	17418043	UTR3	UTR3	Intergenic	2.04121	0.00909475	phospholipid sterol acyl transferase 1
gene08323	Fvb2	17560526	17560999	UTR3	UTR3	Intergenic	1.78904	0.0162538	Glutathione S-transferase family protein
gene08324	Fvb2	17560526	17560999	LastExon	Intergenic	Intergenic	1.78904	0.0162538	SET-domain containing protein lysine methyltransferase family protein
gene08390	Fvb2	18000238	18001255	LastExon	Intergenic	Intergenic	3.54764	0.000283373	DA1
gene08391	Fvb2	18000238	18001255	Exon10	UTR3	Intergenic	3.54764	0.000283373	plastid transcriptionally active 4
gene08410	Fvb2	18103640	18104146	LastExon	LastExon	UTR3	3.68739	0.000205403	heat shock protein 60
gene08418	Fvb2	18145960	18146227	LastIntron	LastIntron	LastIntron	2.16612	0.00682154	F-box/RNI-like superfamily protein
gene08460	FvbUn	1816607	1817255	LastExon	Intergenic	Intergenic	3.30068	0.000500399
gene08463	FvbUn	1824386	1825373	Exon2	Intergenic	Intergenic	2.46851	0.0034001	NAD(P)-binding Rossmann-fold superfamily protein
gene08464	FvbUn	1824386	1825373	UTR3	Intergenic	Intergenic	2.46851	0.0034001	decapping 1
gene08469	FvbUn	1869515	1870193	LastIntron	UTR5	Intergenic	2.44402	0.00359736
gene08484	Fvb2	27621677	27622062	LastExon	UTR3	UTR3	2.0123	0.00972081	Basic-leucine zipper (bZIP) transcription factor family protein
gene08488	Fvb2	27596642	27598289	LastExon	Intergenic	Intergenic	3.25492	0.000556004	TLD-domain containing nucleolar protein
gene08492	Fvb2	27582020	27582445	LastExon	LastExon	UTR3	4.27572	5.3e-05	Transcriptional factor B3 family protein / auxin-responsive factor AUX/IAA-related
gene08545	Fvb2	27314858	27315264	LastIntron	UTR3	UTR3	1.56177	0.0274302	DEA(D/H)-box RNA helicase family protein
gene08582	Fvb2	27145194	27145519	Intergenic	Intergenic	UTR5	2.32673	0.00471266	LYR family of Fe/S cluster biogenesis protein
gene08605	Fvb2	27056332	27056964	UTR3	UTR3	UTR3	1.86395	0.0136789	Pseudouridine synthase family protein
gene08607	Fvb2	27045859	27046287	LastExon	LastExon	UTR3	5.74232	1.81e-06	TCP-1/cpn60 chaperonin family protein
gene08655	Fvb2	26783419	26783997	UTR3	UTR3	Intergenic	2.65978	0.00218887	GDA1/CD39 nucleoside phosphatase family protein
gene08684	Fvb2	26652308	26652718	LastIntron	UTR3	Intergenic	4.45593	3.5e-05	hydroxyproline-rich glycoprotein family protein
gene08738	Fvb2	26366141	26366731	UTR3	UTR3	UTR3	2.85295	0.00140298	DNA topoisomerase, type IA, core
gene08763	Fvb2	26255804	26256694	LastExon	LastExon	Intergenic	2.17061	0.0067513	ABC1 family protein
gene08777	Fvb2	26188947	26189704	UTR5	UTR5	Exon2	2.54973	0.00282015	BURP domain-containing protein
gene08795	Fvb2	26077902	26078313	LastIntron	Intergenic	Intergenic	2.78646	0.00163507	RNA polymerase I-associated factor PAF67
gene08865	Fvb5	11441013	11441371	UTR3	UTR3	Intergenic	4.15428	7.01e-05	2-oxoglutarate (2OG) and Fe(II)-dependent oxygenase superfamily protein
gene08902	Fvb5	11214209	11214575	LastExon	LastExon	UTR3	1.59887	0.0251844	MUTS-like protein 4
gene08934	Fvb5	10985972	10986168	UTR3	UTR3	UTR3	2.38485	0.0041224
gene08942	Fvb5	10952885	10953174	UTR3	UTR3	Intergenic	2.54283	0.0028653	Plant transposase (Ptta/En/Spm family)
gene09069	Fvb2	25351726	25352082	LastExon	UTR3	Intergenic	2.57932	0.00263441	Mov34/MPN/PAD-1 family protein
gene09074	Fvb2	25309318	25309594	UTR3	UTR3	UTR3	1.83177	0.0147308	Mov34/MPN/PAD-1 family protein
gene09082	Fvb2	25282506	25282742	UTR3	UTR3	UTR3	1.76724	0.0170905	AP2/B3-like transcriptional factor family protein
gene09111	Fvb2	25157850	25158291	LastExon	Intergenic	Intergenic	3.96353	0.000108761	THO complex, subunit 5
gene09113	Fvb2	25144404	25144671	UTR3	UTR3	UTR3	2.56517	0.00272164	Remorin family protein
gene09126	Fvb2	25049923	25050208	UTR3	UTR3	UTR3	4.21325	6.12e-05	RING/U-box superfamily protein
gene09150	Fvb2	24928321	24928781	LastIntron	UTR3	UTR3	4.20066	6.3e-05	MRG family protein
gene09205	Fvb7	6221859	6222165	LastIntron	UTR3	UTR3	2.34196	0.00455027	DNA binding
gene09213	Fvb7	6289693	6290092	LastExon	UTR3	UTR3	2.14139	0.00722127	phosphate transporter traffic facilitator1
gene09364	Fvb5	10139393	10139806	LastExon	LastExon	UTR3	3.47982	0.000331267
gene09368	Fvb5	10106108	10106347	UTR3	UTR3	Intergenic	1.60299	0.0249467	Galactose mutarotase-like superfamily protein
gene09369	Fvb5	10106108	10106347	UTR3	UTR3	UTR3	1.60299	0.0249467	Vacuolar protein sorting-associated protein 26
gene09400	Fvb5	9942338	9942638	LastIntron	UTR3	Intergenic	2.01352	0.00969341	Protein of unknown function (DUF1295)
gene09436	Fvb5	9757702	9758088	LastIntron	UTR3	Intergenic	2.32584	0.00472232	2-oxoglutarate (2OG) and Fe(II)-dependent oxygenase superfamily protein
gene09575	Fvb6	10713707	10714007	LastExon	Intergenic	Intergenic	1.92605	0.0118564	Leucine-rich repeat protein kinase family protein
gene09626	Fvb6	11466011	11466314	Intron5	Exon6	UTR3	2.78343	0.00164655	thylakoid lumen 15.0 kDa protein
gene09631	Fvb6	10798517	10799047	UTR3	UTR3	UTR3	2.45168	0.00353442	ribonuclease P family protein
gene09666	Fvb6	11651607	11651945	UTR3	UTR3	Intergenic	1.97627	0.0105615	5'-AMP-activated protein kinase-related
gene09671	Fvb6	11667288	11667630	Exon4	UTR3	UTR3	3.67127	0.00021317
gene09708	Fvb6	11024381	11024673	LastExon	UTR3	Intergenic	2.71414	0.00193132	RING/U-box superfamily protein
gene09780	Fvb4	17525188	17525433	LastExon	LastExon	UTR3	3.23597	0.000580806	Homeodomain-like superfamily protein
gene09820	Fvb6	12094077	12094602	UTR3	UTR3	Intergenic	2.31545	0.00483672	ARM repeat superfamily protein
gene09904	Fvb5	4110345	4110712	LastExon	Intergenic	Intergenic	2.86343	0.00136953	Zinc finger C-x8-C-x5-C-x3-H type family protein
gene10137	Fvb1	206659	207181	LastExon	LastExon	UTR3	3.07658	0.000838339	LETM1-like protein
gene10167	Fvb1	28695	29285	Intron13	UTR3	UTR3	4.04191	9.08e-05	histone-lysine N-methyltransferase ASHH3
gene10171	Fvb1	6116	6707	LastIntron	UTR3	Intergenic	2.08232	0.00827338	RING/U-box superfamily protein
gene10184	Fvb1	19604502	19605163	UTR3	UTR3	UTR3	1.41393	0.0385537	cysteine synthase 26
gene10199	Fvb1	19506215	19506740	LastExon	UTR3	UTR3	5.06803	8.55e-06	Tetratricopeptide repeat (TPR)-like superfamily protein
gene10238	Fvb1	19774877	19775321	LastIntron	UTR3	UTR3	2.05796	0.00875067	ARF GAP-like zinc finger-containing protein ZIGA4
gene10256	Fvb6	33436717	33437054	LastExon	UTR3	Intergenic	5.57187	2.68e-06	NAD(P)H dehydrogenase B1
gene10321	Fvb6	33833611	33834087	LastExon	LastExon	UTR3	3.08767	0.000817194	Regulator of chromosome condensation (RCC1) family protein
gene10390	Fvb1	23056157	23056581	LastExon	UTR3	UTR3	2.46175	0.00345346	syntaxin of plants 131
gene10399	Fvb1	23144867	23145868	UTR3	UTR3	Intergenic	2.68229	0.00207829	copper/zinc superoxide dismutase 3
gene10429	Fvb3	9985998	9986790	LastIntron	UTR3	UTR3	3.15435	0.000700886	arginine/serine-rich protein-related
gene10440	Fvb3	10041734	10042135	UTR3	UTR3	UTR3	2.79758	0.00159374	BTB/POZ domain-containing protein
gene10449	Fvb3	10087867	10088204	Intergenic	Intergenic	UTR5	1.9297	0.0117571	HXXXD-type acyl-transferase family protein
gene10467	Fvb3	10156639	10156935	UTR3	UTR3	UTR3	3.42991	0.000371614	S-adenosyl-L-methionine-dependent methyltransferases superfamily protein
gene10530	Fvb5	12391593	12391823	LastExon	UTR3	UTR3	1.8276	0.0148731	Disease resistance protein (TIR-NBS-LRR class) family
gene10535	Fvb5	12423739	12424472	LastExon	Intergenic	Intergenic	1.83374	0.0146642	Ras-related small GTP-binding family protein
gene10559	Fvb2	20167392	20167753	LastExon	LastExon	UTR3	3.00142	0.000996741	Amino acid dehydrogenase family protein
gene10567	Fvb2	20199980	20200271	LastIntron	LastExon	Intergenic	1.95171	0.011176	tetratricopeptide repeat (TPR)-containing protein
gene10569	Fvb2	20206793	20207191	LastExon	UTR3	Intergenic	2.78215	0.00165141	asparagine-linked glycosylation 3
gene10639	Fvb5	12594741	12595097	LastExon	LastExon	UTR3	2.6259	0.00236648
gene10699	Fvb5	11859034	11859537	LastIntron	LastExon	UTR3	2.72827	0.00186951	Clathrin adaptor complexes medium subunit family protein
gene10718	Fvb5	11964519	11964834	LastExon	LastExon	UTR3	2.58495	0.00260048	RING/U-box superfamily protein
gene10732	Fvb5	12061463	12061839	LastExon	UTR3	UTR3	1.86155	0.0137546	BR-signaling kinase 2
gene10746	Fvb5	12160021	12160543	LastExon	Intergenic	Intergenic	2.44628	0.00357865	RNA helicase family protein
gene10770	Fvb5	12933702	12934072	UTR3	UTR3	UTR3	2.42546	0.00375438	peptidyl-prolyl cis-trans isomerases
gene10778	Fvb5	12995315	12995880	LastIntron	LastExon	UTR3	3.20552	0.000622991	ureidoglycine aminohydrolase
gene10782	Fvb5	13039542	13040060	UTR3	UTR3	UTR3	2.16813	0.00679008	tRNA/rRNA methyltransferase (SpoU) family protein
gene10796	Fvb5	13135028	13135280	UTR3	UTR3	UTR3	2.00677	0.00984524	Major facilitator superfamily protein
gene10838	Fvb5	13373016	13373906	LastIntron	Intergenic	Intergenic	2.37157	0.00425039	Proteasome component (PCI) domain protein
gene10886	Fvb5	19949921	19950326	LastIntron	UTR3	Intergenic	2.26799	0.0053952	Protein of unknown function (DUF3743)
gene10921	Fvb5	18944922	18945421	UTR3	UTR3	UTR3	4.98297	1.04e-05	xyloglucanase 113
gene10935	Fvb5	19045019	19046115	LastExon	UTR3	Intergenic	2.48694	0.00325882	Adaptin family protein
gene10963	Fvb2	21691946	21692740	LastExon	UTR3	Intergenic	3.28077	0.000523878	BTB/POZ domain-containing protein
gene10999	Fvb2	21872555	21872772	UTR3	UTR3	UTR3	1.88291	0.0130947	trithorax-like protein 2
gene11013	Fvb5	19507725	19508152	UTR3	UTR3	Intergenic	2.56683	0.00271124
gene11017	Fvb5	19531203	19531622	LastIntron	UTR3	UTR3	2.38838	0.00408905	ubiquitin family protein
gene11023	Fvb5	19552507	19553033	LastIntron	UTR3	UTR3	2.71265	0.00193797	ABC transporter family protein
gene11024	Fvb5	19563979	19564434	LastIntron	UTR3	UTR3	3.91283	0.000122228	Vps51/Vps67 family (components of vesicular transport) protein
gene11044	Fvb5	19699726	19700283	LastIntron	UTR3	UTR3	3.4604	0.000346418	Histidine kinase-, DNA gyrase B-, and HSP90-like ATPase family protein
gene11048	Fvb5	19742561	19743366	LastExon	UTR3	Intergenic	3.22978	0.000589136	UDP-glucose:glycoprotein glucosyltransferases;transferases, transferring hexosyl groups;transferases, transferring glycosyl groups
gene11049	Fvb5	19774057	19775265	LastIntron	LastExon	UTR3	1.71899	0.0190991
gene11105	Fvb2	20681009	20681484	Intron7	LastExon	Intergenic	2.08538	0.00821523
gene11109	Fvb2	20719585	20719934	UTR3	UTR3	UTR3	3.16457	0.000684584	holocarboxylase synthase 1
gene11171	Fvb2	21062759	21063398	LastExon	LastExon	Intergenic	2.24791	0.0056506	Tetratricopeptide repeat (TPR)-like superfamily protein
gene11172	Fvb2	21069761	21070007	UTR3	UTR3	UTR3	2.07897	0.00833743	long chain acyl-CoA synthetase 9
gene11176	Fvb2	21083695	21083969	LastExon	Intergenic	Intergenic	1.30905	0.0490856	GDSL-like Lipase/Acylhydrolase superfamily protein
gene11388	Fvb1	3641996	3642912	LastExon	Intergenic	Intergenic	4.64589	2.26e-05
gene11389	Fvb1	3641996	3642912	LastExon	Intergenic	Intergenic	4.64589	2.26e-05	Phospholipase A2 family protein
gene11393	Fvb1	3668319	3668694	LastIntron	LastExon	UTR3	2.52081	0.00301434	Metallopeptidase M24 family protein
gene11484	Fvb4	3390323	3390555	LastExon	Intergenic	Intergenic	1.80289	0.0157439	casein kinase I
gene11551	Fvb4	3763700	3764105	UTR3	UTR3	UTR3	2.95394	0.00111189	Cyclopropane-fatty-acyl-phospholipid synthase
gene11584	Fvb2	21964189	21964619	LastExon	LastExon	Intergenic	4.19928	6.32e-05
gene11762	Fvb5	20293626	20294021	LastIntron	LastExon	Intergenic	2.56418	0.00272786	HIS HF
gene11766	Fvb5	20303513	20304240	LastIntron	UTR3	UTR3	2.5988	0.00251882	COP9 signalosome, subunit CSN8
gene11793	Fvb5	20466443	20466706	Intron6	Intron6	Intron6	2.87604	0.00133032
gene11793	Fvb5	20467060	20467332	Intron6	Intron6	Intron6	2.44863	0.00355934	las1-like family protein
gene11796	Fvb5	20472649	20473036	LastIntron	UTR3	UTR3	1.58949	0.0257341
gene11803	Fvb5	20565831	20566169	LastIntron	LastExon	UTR3	2.40814	0.00390711	Sec1/munc18-like (SM) proteins superfamily
gene11834	Fvb5	20730073	20730505	LastIntron	LastExon	UTR3	1.31132	0.0488288	UDP-Glycosyltransferase superfamily protein
gene11884	Fvb1	3096172	3096631	UTR3	Intergenic	Intergenic	4.29158	5.11e-05	Protein of unknown function (DUF810)
gene11885	Fvb1	3096172	3096631	LastIntron	Intergenic	Intergenic	4.29158	5.11e-05	staurosporin and temperature sensitive 3-like A
gene11901	Fvb5	26878021	26878419	LastExon	UTR3	UTR3	1.63931	0.0229453	Seryl-tRNA synthetase
gene11911	Fvb5	26727026	26727822	LastIntron	UTR3	Intergenic	1.89068	0.0128623
gene11926	Fvb5	26626303	26626624	LastExon	LastExon	UTR3	1.60974	0.0245618
gene11935	Fvb5	26841138	26841408	UTR3	UTR3	UTR3	4.40894	3.9e-05	O-fucosyltransferase family protein
gene11965	Fvb5	26951739	26952171	LastExon	LastExon	UTR3	3.44559	0.000358437	Ribosomal protein S6e
gene11982	Fvb7	1285913	1286364	LastExon	Intergenic	Intergenic	6.9393	1.15e-07	Excinuclease ABC, C subunit, N-terminal
gene11986	Fvb7	1256286	1256600	UTR5	UTR5	LastExon	1.64709	0.0225376	Plant protein of unknown function (DUF946)
gene12021	Fvb4	5045752	5046303	LastExon	UTR3	UTR3	2.77608	0.00167462
gene12058	Fvb5	26386388	26386798	LastExon	LastExon	UTR3	2.39997	0.00398137	purin 7
gene12095	Fvb5	26152765	26153086	UTR3	UTR3	UTR3	3.56613	0.000271563	Chaperone DnaJ-domain superfamily protein
gene12110	Fvb5	26045470	26045920	UTR3	UTR3	UTR3	2.7804	0.00165807	Adenine nucleotide alpha hydrolases-like superfamily protein
gene12142	Fvb5	25820074	25820401	UTR3	UTR3	UTR3	1.50976	0.0309199	zinc ion binding;DNA binding
gene12204	Fvb4	4739406	4739888	UTR3	UTR3	Intergenic	5.87615	1.33e-06	cycloartenol synthase 1
gene12205	Fvb4	4739406	4739888	LastIntron	Intergenic	Intergenic	5.87615	1.33e-06	transducin family protein / WD-40 repeat family protein
gene12229	Fvb4	4887759	4888159	UTR3	UTR3	UTR3	2.42434	0.00376409
gene12262	Fvb1	12723428	12723940	LastExon	UTR3	UTR3	2.95066	0.00112031	Regulator of chromosome condensation (RCC1) family protein
gene12264	Fvb1	12744888	12745378	LastExon	LastExon	UTR3	2.65975	0.00218904	Protein of unknown function (DUF803)
gene12323	Fvb4	5581272	5581865	LastIntron	Intergenic	Intergenic	1.79639	0.0159812	autoinhibited Ca2+ -ATPase, isoform 8
gene12336	Fvb1	12850620	12850874	UTR3	UTR3	UTR3	3.01427	0.000967684	zinc ion binding
gene12344	Fvb1	12901364	12901745	LastExon	UTR3	UTR3	3.25246	0.000559164	Protein of unknown function (DUF668)
gene12361	Fvb1	13021502	13021912	LastIntron	UTR3	Intergenic	3.03636	0.000919694
gene12393	Fvb1	13219367	13220103	UTR3	Intergenic	Intergenic	2.74425	0.00180197	ABC transporter 1
gene12465	Fvb7	22969769	22970278	LastIntron	LastExon	UTR3	3.55538	0.000278371	SER/ARG-rich protein 34A
gene12475	Fvb1	4413758	4414702	LastIntron	Intergenic	Intergenic	3.18036	0.000660149	DENN (AEX-3) domain-containing protein
gene12500	Fvb1	4534514	4534902	LastExon	LastExon	UTR3	2.12136	0.00756203	tubulin-tyrosine ligases;tubulin-tyrosine ligases
gene12561	Fvb7	23518311	23518743	LastExon	Intergenic	Intergenic	2.24832	0.00564517
gene12573	Fvb7	23483417	23484246	UTR3	UTR3	Intergenic	3.56538	0.000272034	Peptidyl-tRNA hydrolase II (PTH2) family protein
gene12638	Fvb1	3934481	3934927	LastExon	UTR3	Intergenic	2.81784	0.00152109	Transducin family protein / WD-40 repeat family protein
gene12642	Fvb1	3962627	3963570	Exon9	UTR3	UTR3	1.80597	0.0156325	CwfJ-like family protein / zinc finger (CCCH-type) family protein
gene12666	Fvb1	4077568	4077801	UTR5	UTR5	UTR5	1.5591	0.0275996	Survival protein SurE-like phosphatase/nucleotidase
gene12682	Fvb1	4133402	4133771	LastIntron	UTR3	Intergenic	2.41332	0.0038608	Homeodomain-like/winged-helix DNA-binding family protein
gene12755	Fvb7	22874348	22874833	LastIntron	LastExon	UTR3	3.07687	0.000837774
gene12792	Fvb7	22733610	22734169	LastExon	LastExon	Intergenic	2.81025	0.00154793
gene13033	Fvb1	5506479	5506794	UTR3	UTR3	UTR3	3.36256	0.00043395
gene13034	Fvb1	5517199	5517424	LastExon	LastExon	UTR3	1.73418	0.0184425	MUTL protein homolog 3
gene13111	Fvb7	21962055	21962266	LastExon	LastExon	UTR3	1.69304	0.0202749	Folylpolyglutamate synthetase family protein
gene13124	Fvb7	21872393	21873106	UTR3	Intergenic	Intergenic	1.45265	0.0352656	multidrug resistance-associated protein 14
gene13126	Fvb7	21872393	21873106	Intergenic	Intergenic	UTR5	1.45265	0.0352656	multidrug resistance-associated protein 14
gene13219	Fvb7	21450965	21451264	UTR3	UTR3	UTR3	1.72555	0.0188128	cleavage and polyadenylation specificity factor 100
gene13230	Fvb7	21383784	21384018	LastExon	LastExon	UTR3	3.97784	0.000105234	NAD(P)-binding Rossmann-fold superfamily protein
gene13257	Fvb7	21264835	21265922	LastIntron	UTR3	UTR3	3.82173	0.000150753	tripeptidyl peptidase ii
gene13331	Fvb7	20891760	20892521	UTR3	UTR3	Intergenic	3.70428	0.000197571	valyl-tRNA synthetase / valine--tRNA ligase (VALRS)
gene13412	Fvb7	20473367	20473941	UTR3	UTR3	UTR3	2.31396	0.00485332	cleavage and polyadenylation specificity factor 160
gene13431	Fvb7	20369230	20369608	LastIntron	UTR3	UTR3	2.78564	0.00163816	nucleotide-sensitive chloride conductance regulator (ICln) family protein
gene13455	Fvb6	6730558	6731245	UTR3	Intergenic	Intergenic	4.12843	7.44e-05	SELT-like protein precursor
gene13456	Fvb6	6730558	6731245	LastIntron	LastExon	UTR3	4.12843	7.44e-05	transducin family protein / WD-40 repeat family protein
gene13590	Fvb6	5630722	5631206	LastIntron	UTR3	Intergenic	2.84785	0.00141955
gene13734	Fvb5	15310781	15311165	LastIntron	UTR3	UTR3	2.65013	0.00223804	phospholipid/glycerol acyltransferase family protein
gene13735	Fvb5	15335975	15336559	LastExon	LastExon	Intergenic	1.89528	0.0127268	NAD(P)-binding Rossmann-fold superfamily protein
gene13736	Fvb5	15343243	15343701	LastIntron	Intergenic	Intergenic	3.04283	0.000906083	WWE protein-protein interaction domain protein family
gene13812	Fvb6	6263711	6264302	LastIntron	LastExon	UTR3	3.06136	0.000868242	ARM repeat superfamily protein
gene13824	Fvb6	6164520	6164939	LastIntron	UTR3	UTR3	5.44249	3.61e-06	D-alanine--D-alanine ligase family
gene13901	Fvb5	15673645	15674038	LastIntron	LastExon	UTR3	1.85429	0.0139864
gene13911	Fvb5	15737421	15737846	LastExon	LastExon	UTR3	5.98297	1.04e-06
gene13921	Fvb7	1807264	1807504	UTR3	Intergenic	Intergenic	3.17524	0.000667972	RING/U-box superfamily protein
gene13922	Fvb7	1807264	1807504	UTR3	UTR3	UTR3	3.17524	0.000667972	DEAD/DEAH box RNA helicase family protein
gene13925	Fvb7	1840552	1841012	LastIntron	LastExon	Intergenic	2.47615	0.00334077	Small nuclear ribonucleoprotein family protein
gene14021	Fvb3	24960638	24960958	LastExon	LastExon	UTR3	1.75703	0.0174973	P-loop containing nucleoside triphosphate hydrolases superfamily protein
gene14036	Fvb3	25051463	25052041	UTR3	UTR3	UTR3	2.1681	0.00679043	nuclear RNA polymerase C1
gene14040	Fvb5	15827065	15827721	Intergenic	Intergenic	UTR5	2.42585	0.00375106	NDR1/HIN1-like 8
gene14041	Fvb5	15827065	15827721	LastIntron	UTR3	Intergenic	2.42585	0.00375106	Transducin/WD40 repeat-like superfamily protein
gene14043	Fvb5	15848371	15848650	LastExon	LastExon	UTR3	1.74495	0.0179909	trehalose phosphatase/synthase 5
gene14071	Fvb3	23806774	23807122	UTR3	UTR3	UTR3	1.38772	0.0409521	XH/XS domain-containing protein
gene14078	Fvb3	23852716	23853035	LastExon	UTR3	UTR3	2.21248	0.00613089	Protein kinase superfamily protein
gene14099	Fvb3	23962617	23962855	Intron3	Intron3	Intron3	1.7823	0.0165081
gene14156	Fvb3	24342912	24343864	LastExon	LastExon	Intergenic	5.04866	8.94e-06
gene14157	Fvb3	24342912	24343864	UTR3	Intergenic	Intergenic	5.04866	8.94e-06	RNA-binding (RRM/RBD/RNP motifs) family protein
gene14186	Fvb3	30750595	30750930	Intron2	Intron2	Intron2	1.47867	0.0332148	calpain-type cysteine protease family
gene14191	Fvb7	2045863	2046136	Intron3	Intron3	Intron3	1.9539	0.0111199
gene14192	Fvb7	2085921	2086388	LastIntron	LastExon	UTR3	2.93336	0.00116584	Protein of unknown function (DUF810)
gene14196	Fvb7	2103713	2104077	Intron5	Intron6	Exon7	1.69615	0.0201304	Chaperone DnaJ-domain superfamily protein
gene14208	Fvb7	3225803	3226276	LastIntron	LastExon	UTR3	2.9229	0.00119426	ATP phosphoribosyl transferase 1
gene14242	Fvb7	2332412	2332742	LastExon	UTR3	Intergenic	1.5383	0.0289535	Thioredoxin z
gene14306	Fvb7	2819534	2819880	LastExon	UTR3	UTR3	2.61786	0.00241068	P-loop containing nucleoside triphosphate hydrolases superfamily protein
gene14322	Fvb7	2929373	2929863	LastIntron	UTR3	Intergenic	2.00901	0.00979478
gene14322	Fvb7	2930431	2930705	Intron7	Intron7	Intron7	1.4756	0.0334502	5'-AMP-activated protein kinase-related
gene14330	Fvb7	2998545	2998965	LastExon	LastExon	UTR3	2.59777	0.0025248	histidinol phosphate aminotransferase 1
gene14342	Fvb7	3061240	3061604	LastIntron	UTR3	UTR3	2.4421	0.00361322	RAB geranylgeranyl transferase beta subunit 1
gene14393	Fvb3	31887553	31888092	LastIntron	LastExon	UTR3	1.9169	0.0121087
gene14409	Fvb7	1374014	1374439	LastIntron	UTR3	UTR3	2.05949	0.0087198	PHD finger protein-related
gene14423	Fvb7	1706187	1706584	LastIntron	UTR3	UTR3	2.49364	0.00320893	Ribosomal RNA processing Brix domain protein
gene14424	Fvb7	1695785	1696328	UTR3	UTR3	Intergenic	2.51435	0.00305949	Protein prenylyltransferase superfamily protein
gene14429	Fvb7	1635341	1635668	UTR3	UTR3	UTR3	2.21054	0.00615832	NAD(P)-binding Rossmann-fold superfamily protein
gene14444	Fvb7	1566008	1566428	LastIntron	LastExon	UTR3	2.38636	0.00410811	Restriction endonuclease, type II-like superfamily protein
gene14461	Fvb3	31514367	31514870	LastExon	Intergenic	Intergenic	3.37599	0.000420738	ARM repeat superfamily protein
gene14510	Fvb1	5837752	5838042	LastExon	UTR3	UTR3	1.61304	0.0243761
gene14522	Fvb1	5873952	5874394	LastExon	UTR3	Intergenic	3.97299	0.000106417	phospholipase D delta
gene14550	Fvb1	6011654	6012053	LastIntron	UTR3	UTR3	2.77054	0.00169614
gene14550	Fvb1	6011205	6011432	UTR3	UTR3	UTR3	2.07633	0.0083883	TCP-1/cpn60 chaperonin family protein
gene14641	Fvb3	21145445	21145834	UTR3	UTR3	UTR3	2.50562	0.00312159	Tetratricopeptide repeat (TPR)-like superfamily protein
gene14653	Fvb3	22284578	22285052	LastExon	LastExon	UTR3	2.50082	0.0031563	xanthine dehydrogenase 1
gene14655	Fvb3	22247764	22248127	Exon1	Exon1	Intron1	2.14235	0.00720534
gene14661	Fvb3	22162953	22163244	Intron8	Intron9	Intron9	2.02574	0.00942456	ARM repeat superfamily protein
gene14661	Fvb3	22180480	22180980	LastIntron	LastExon	Intergenic	4.68613	2.06e-05	Chaperonin-like RbcX protein
gene14674	Fvb3	21995661	21996047	LastExon	LastExon	UTR3	2.30883	0.00491101
gene14678	Fvb3	21963280	21964348	LastExon	UTR3	Intergenic	4.27246	5.34e-05	translation elongation factor Ts (EF-Ts), putative
gene14682	Fvb3	21933155	21933871	LastExon	LastExon	Intergenic	4.21968	6.03e-05	translocation protein-related
gene14719	Fvb1	6976190	6976433	UTR3	UTR3	UTR3	2.23451	0.00582759	RNA binding;GTP binding
gene14799	Fvb3	21655854	21656417	UTR3	UTR3	UTR3	2.02239	0.00949747	HhH-GPD base excision DNA repair family protein
gene14819	Fvb3	21501202	21501519	Exon13	LastIntron	UTR3	2.56924	0.00269627	Saccharopine dehydrogenase
gene14827	Fvb3	21439127	21439694	LastIntron	Intergenic	Intergenic	2.81684	0.00152462	ARM repeat superfamily protein
gene14834	Fvb3	21403815	21404262	Intron15	Intron16	Intron16	1.68117	0.0208367
gene14834	Fvb3	21399411	21399875	LastExon	Intergenic	Intergenic	2.56822	0.00270261	replication factor C1
gene14845	Fvb3	21336175	21336492	LastIntron	LastExon	UTR3	1.61283	0.0243878	indigoidine synthase A family protein
gene14876	Fvb1	6504898	6505943	LastIntron	LastExon	Intergenic	2.67892	0.0020945	Serine carboxypeptidase S28 family protein
gene14877	Fvb1	6504898	6505943	LastExon	Intergenic	Intergenic	2.67892	0.0020945	P-loop containing nucleoside triphosphate hydrolases superfamily protein
gene14885	Fvb1	6539517	6539864	LastExon	Intergenic	Intergenic	2.83227	0.00147139	DNA binding;zinc ion binding;nucleic acid binding;nucleic acid binding
gene14888	Fvb1	6552698	6553228	LastIntron	LastExon	Intergenic	4.01278	9.71e-05	Protein of unknown function (DUF1640)
gene14975	Fvb1	6933544	6933819	LastExon	LastExon	UTR3	2.45541	0.00350424	Phosphatidic acid phosphatase (PAP2) family protein
gene15071	Fvb2	28406307	28406789	LastIntron	LastExon	Intergenic	4.00305	9.93e-05	exocyst complex component sec3A
gene15122	Fvb2	28202633	28203155	LastIntron	UTR3	Intergenic	2.38396	0.00413082	Proteasome component (PCI) domain protein
gene15123	Fvb2	28202633	28203155	UTR3	UTR3	Intergenic	2.38396	0.00413082
gene15133	Fvb2	28131152	28131620	LastIntron	LastExon	UTR3	4.29158	5.11e-05	Sugar isomerase (SIS) family protein
gene15254	Fvb3	22520075	22520380	LastExon	UTR3	UTR3	1.3915	0.0405972	beta-amylase 4
gene15261	Fvb3	22458222	22458698	LastExon	LastExon	UTR3	3.09666	0.000800452	sirtuin 1
gene15266	Fvb3	22403049	22403396	Intron8	UTR3	UTR3	3.93594	0.000115894	Histidyl-tRNA synthetase 1
gene15311	Fvb6	14007608	14008010	UTR3	UTR3	UTR3	2.69134	0.00203543	E2F transcription factor 3
gene15341	Fvb6	14205500	14205882	LastExon	Intergenic	Intergenic	2.51092	0.00308378	NAD(P)-binding Rossmann-fold superfamily protein
gene15367	Fvb3	20904911	20905415	LastIntron	LastExon	UTR3	3.06516	0.000860672	plectin-related
gene15368	Fvb3	20886409	20886954	LastIntron	UTR3	UTR3	2.7444	0.00180136	4-(cytidine 5'-phospho)-2-C-methyl-D-erithritol kinase
gene15374	Fvb3	20855953	20856412	LastIntron	LastExon	UTR3	1.93271	0.0116758
gene15377	Fvb3	20821654	20822127	LastExon	LastExon	UTR3	2.74235	0.00180989	Tryptophan/tyrosine permease
gene15379	Fvb3	20796188	20796848	LastIntron	LastExon	UTR3	2.21325	0.00611998	Leucine-rich repeat (LRR) family protein
gene15409	Fvb2	23586460	23586870	LastIntron	UTR3	UTR3	2.20166	0.00628552	Nitrilase/cyanide hydratase and apolipoprotein N-acyltransferase family protein
gene15426	Fvb2	23662698	23663425	LastExon	Intergenic	Intergenic	3.08194	0.000828053	aminopeptidase M1
gene15427	Fvb2	23662698	23663425	UTR3	UTR3	Intergenic	3.08194	0.000828053	homology to ABI1
gene15429	Fvb2	23678649	23679433	UTR3	UTR3	Intergenic	2.26368	0.0054491	RNA-binding (RRM/RBD/RNP motifs) family protein
gene15431	Fvb2	23683799	23684236	UTR3	UTR3	UTR3	2.38704	0.00410169	Cyclophilin-like peptidyl-prolyl cis-trans isomerase family protein
gene15440	Fvb2	23044460	23045041	LastIntron	UTR3	UTR3	6.11805	7.62e-07
gene15454	Fvb2	23198081	23198334	UTR3	UTR3	UTR3	2.24068	0.00574545	3'-5'-exoribonuclease family protein
gene15492	Fvb2	23411887	23412691	Exon17	LastIntron	LastIntron	6.39041	4.07e-07	P-type ATPase of Arabidopsis 2
gene15535	Fvb6	15141045	15142104	LastExon	Intergenic	Intergenic	3.68603	0.00020605	emp24/gp25L/p24 family/GOLD family protein
gene15542	Fvb6	15176287	15176611	UTR3	UTR3	UTR3	1.35755	0.0438988
gene15559	Fvb6	14768934	14769248	Exon15	Exon15	UTR3	2.2134	0.00611786	chloroplast signal recognition particle 54 kDa subunit
gene15636	Fvb6	14383965	14384401	LastIntron	LastExon	Intergenic	3.16933	0.000677127	Cyclophilin-like peptidyl-prolyl cis-trans isomerase family protein
gene15655	Fvb6	14506379	14506742	Exon4	LastIntron	LastExon	1.67883	0.0209492
gene15686	Fvb6	22826773	22827898	LastExon	Intergenic	Intergenic	2.89222	0.00128169	methyl-CPG-binding domain 11
gene15706	Fvb6	22962344	22962759	LastIntron	LastExon	UTR3	1.44662	0.0357582
gene15706	Fvb6	22960412	22960886	Exon8	Intron8	Intron8	1.72548	0.0188156	DEAD/DEAH box RNA helicase family protein
gene15724	Fvb6	22589909	22590275	UTR3	UTR3	UTR3	2.15121	0.00705972	Molecular chaperone Hsp40/DnaJ family protein
gene15740	Fvb6	22694064	22694509	LastIntron	Intergenic	Intergenic	3.88272	0.000131003	NB-ARC domain-containing disease resistance protein
gene15756	Fvb6	20960832	20961152	LastIntron	Intergenic	Intergenic	3.69265	0.000202931	Mitogen activated protein kinase kinase kinase-related
gene15785	Fvb6	21151280	21151937	UTR3	Intergenic	Intergenic	3.46964	0.000339123
gene15786	Fvb6	21151280	21151937	UTR3	UTR3	Intergenic	3.46964	0.000339123	TCP-1/cpn60 chaperonin family protein
gene15834	Fvb6	21871488	21871998	UTR3	UTR3	UTR3	2.57548	0.00265776	multidrug resistance-associated protein 11
gene15856	Fvb6	22004079	22004419	UTR3	UTR3	Intergenic	2.1477	0.00711698	XH/XS domain-containing protein
gene15859	Fvb6	21236145	21236501	LastExon	LastExon	UTR3	2.34225	0.00454728	trehalose-phosphatase/synthase 7
gene15880	Fvb6	21340391	21340889	LastIntron	LastExon	Intergenic	1.8315	0.01474	P-loop containing nucleoside triphosphate hydrolases superfamily protein
gene15882	Fvb6	21344684	21344919	LastExon	LastExon	LastExon	1.6547	0.0221463
gene15893	Fvb6	21417694	21418125	LastExon	LastExon	UTR3	1.76929	0.0170102	Rad23 UV excision repair protein family
gene15932	Fvb6	22062263	22062762	LastExon	LastExon	Intergenic	3.00956	0.000978239	golgi snare 11
gene15980	Fvb6	22368354	22368614	UTR3	UTR3	UTR3	2.16223	0.00688281	diacylglycerol kinase 5
gene16118	Fvb1	16515174	16515548	LastIntron	LastExon	UTR3	1.42774	0.0373477	Regulator of chromosome condensation (RCC1) family protein
gene16149	Fvb3	23468738	23469136	UTR3	UTR3	Intergenic	1.58238	0.0261588
gene16160	Fvb1	16245178	16245499	LastExon	LastExon	UTR3	1.41603	0.0383683	chromatin remodeling 24
gene16168	Fvb1	16315209	16315453	UTR3	UTR3	Intergenic	3.38463	0.000412453	TFIIB zinc-binding protein
gene16184	Fvb1	15960459	15961052	LastExon	LastExon	UTR3	2.65175	0.00222972	golgi nucleotide sugar transporter 1
gene16217	Fvb1	16171161	16171412	UTR3	UTR3	UTR3	1.36438	0.0432136
gene16233	Fvb1	16638006	16638501	LastIntron	Intergenic	Intergenic	3.10971	0.000776764
gene16259	Fvb1	16848525	16848910	LastExon	LastExon	UTR3	5.23433	5.83e-06	RNA-binding (RRM/RBD/RNP motifs) family protein
gene16260	Fvb1	16857438	16857834	LastIntron	LastExon	Intergenic	1.90382	0.012479	RNA-binding (RRM/RBD/RNP motifs) family protein
gene16264	Fvb1	16894754	16895454	UTR3	Intergenic	Intergenic	2.24092	0.00574216
gene16265	Fvb1	16894754	16895454	LastExon	Intergenic	Intergenic	2.24092	0.00574216
gene16294	Fvb1	17075216	17075473	LastExon	UTR3	UTR3	1.57022	0.0269018	signal responsive 1
gene16310	Fvb1	17202447	17202707	UTR3	UTR3	UTR3	2.32184	0.00476609	RAB GTPase homolog H1E
gene16357	Fvb1	17465969	17466322	LastExon	Intergenic	Intergenic	2.16036	0.0069126	Protein of unknown function (DUF630 and DUF632)
gene16471	Fvb6	2045803	2046094	LastExon	LastExon	UTR3	1.41935	0.0380759
gene16526	Fvb6	1817945	1818406	UTR3	UTR3	Intergenic	5.49349	3.21e-06	Pseudouridine synthase family protein
gene16555	Fvb6	1660476	1660743	Exon2	Intron2	Exon3	1.34039	0.045668	NAD(P)-linked oxidoreductase superfamily protein
gene16609	Fvb6	1353543	1353768	LastExon	Intergenic	Intergenic	3.38282	0.000414172	Ribosomal protein L18ae family
gene16610	Fvb6	1346448	1346858	LastIntron	UTR3	UTR3	2.91897	0.00120511	AT hook motif DNA-binding family protein
gene16613	Fvb6	1335727	1336186	UTR3	UTR3	UTR3	1.48326	0.0328653	Methyltransferase family protein
gene16662	Fvb6	1042821	1043619	LastIntron	UTR3	Intergenic	3.27028	0.000536687
gene16671	Fvb6	1007903	1008228	LastExon	UTR3	UTR3	3.51813	0.0003033	endoribonucleases
gene16694	Fvb6	850559	851001	LastIntron	UTR3	UTR3	3.36212	0.000434391	plant glycogenin-like starch initiation protein 6
gene16707	Fvb6	797590	797996	LastIntron	LastExon	UTR3	3.54023	0.000288252	ILITYHIA
gene16737	Fvb6	626059	626408	UTR3	UTR3	UTR3	1.78695	0.0163324
gene16768	Fvb6	507769	508421	Exon16	LastExon	UTR3	3.58578	0.000259549	cytochrome P450, family 97, subfamily A, polypeptide 3
gene16820	Fvb6	249489	249971	LastIntron	UTR3	Intergenic	3.3384	0.000458771	glutamine-fructose-6-phosphate transaminase (isomerizing)s;sugar binding;transaminases
gene16847	Fvb4	5657110	5657436	LastIntron	LastExon	UTR3	1.67765	0.0210064	HAD-superfamily hydrolase, subfamily IG, 5'-nucleotidase
gene16894	Fvb4	14802630	14803135	LastIntron	LastExon	Intergenic	3.19666	0.000635822	Nucleic acid-binding proteins superfamily
gene16912	Fvb4	6295173	6295505	UTR3	UTR3	Intergenic	2.33806	0.00459139
gene16926	Fvb4	6933900	6934290	LastExon	UTR3	UTR3	3.00256	0.000994113	Argonaute family protein
gene16939	Fvb4	6322812	6323152	LastExon	UTR3	Intergenic	3.60818	0.000246503	SECY homolog 1
gene16946	Fvb4	6405150	6405588	Exon12	Exon12	UTR3	4.42022	3.8e-05	SET domain-containing protein
gene17004	Fvb4	7170392	7170872	LastIntron	LastExon	Intergenic	3.26679	0.000541013	homogentisate phytyltransferase 1
gene17027	Fvb4	7353505	7354028	LastIntron	UTR3	UTR3	2.49532	0.00319654	Galactose mutarotase-like superfamily protein
gene17048	Fvb4	7502695	7503036	LastIntron	LastExon	UTR3	1.40058	0.0397573	S-adenosyl-L-methionine-dependent methyltransferases superfamily protein
gene17050	Fvb4	7519528	7519948	LastExon	LastExon	UTR3	1.83004	0.0147897
gene17053	Fvb4	7555429	7556283	UTR3	UTR3	Intergenic	4.66354	2.17e-05	pumilio 6
gene17098	Fvb4	8389805	8390294	LastIntron	UTR3	UTR3	3.07478	0.000841816	haloacid dehalogenase-like hydrolase family protein
gene17134	Fvb2	14587000	14587255	LastExon	UTR3	Intergenic	2.65481	0.00221407	Cytochrome b561/ferric reductase transmembrane with DOMON related domain
gene17136	Fvb2	14600107	14600600	LastIntron	UTR3	UTR3	2.46085	0.00346062
gene17159	Fvb4	8339413	8339779	Intron9	Exon10	UTR3	2.53569	0.00291281	RNA-binding S4 domain-containing protein
gene17187	Fvb2	13685854	13686190	LastExon	LastExon	UTR3	3.60666	0.000247366	Alanyl-tRNA synthetase, class IIc
gene17222	Fvb2	13878654	13879136	LastExon	UTR3	Intergenic	5.33442	4.63e-06	BR-signaling kinase 1
gene17230	Fvb4	7778334	7778743	LastIntron	Intergenic	Intergenic	2.96736	0.00107805
gene17265	Fvb4	7987274	7987612	LastIntron	UTR3	UTR3	2.84769	0.00142006
gene17266	Fvb4	8000244	8001299	LastExon	Intergenic	Intergenic	1.86845	0.0135379	DNA ligase IV
gene17267	Fvb4	8000244	8001299	LastExon	Intergenic	Intergenic	1.86845	0.0135379
gene17311	Fvb2	14138719	14139203	UTR3	UTR3	UTR3	3.86834	0.000135412	ubiquitin family protein
gene17315	Fvb2	14166148	14166654	LastIntron	UTR3	UTR3	4.77728	1.67e-05	Patched family protein
gene17326	Fvb2	14243114	14243334	Intron6	Intron6	Intron6	1.58908	0.0257585	Calcium-binding EF hand family protein
gene17328	Fvb2	14257383	14258355	Intron17	UTR3	Intergenic	2.22738	0.00592407	alpha-1,3-mannosyl-glycoprotein beta-1,2-N-acetylglucosaminyltransferase, putative
gene17329	Fvb2	14264915	14265572	LastExon	LastExon	Intergenic	3.67031	0.000213644	CCAAT-binding factor
gene17409	Fvb2	15354618	15355182	LastExon	LastExon	Intergenic	3.06248	0.000866008	Protein kinase superfamily protein
gene17520	Fvb2	15956132	15956466	LastExon	UTR3	UTR3	3.29586	0.000505992	NHL domain-containing protein
gene17551	Fvb2	16151616	16152463	LastExon	LastExon	UTR3	2.05644	0.00878135	UDP-Glycosyltransferase superfamily protein
gene17588	Fvb2	15581269	15582401	LastIntron	Intergenic	Intergenic	2.5857	0.00259599	GPI transamidase component PIG-S-related
gene17589	Fvb2	15582580	15582907	LastExon	LastExon	LastExon	1.53634	0.0290843
gene17589	Fvb2	15581269	15582401	LastExon	Intergenic	Intergenic	2.5857	0.00259599	Protein of unknown function (DUF1278)
gene17625	Fvb2	15774794	15775131	LastExon	LastExon	UTR3	1.73131	0.0185647
gene17637	Fvb2	15860844	15861316	LastExon	LastExon	UTR3	1.95871	0.0109974	BSD domain-containing protein
gene17664	Fvb6	20802152	20802415	UTR3	UTR3	UTR3	1.73801	0.0182805	ATP synthase protein I -related
gene17707	Fvb6	19886663	19886886	LastExon	UTR3	UTR3	2.41707	0.00382763	thioredoxin M-type 4
gene17711	Fvb6	19923688	19924341	LastIntron	UTR3	Intergenic	2.54873	0.00282662	two-pore channel 1
gene17734	Fvb6	20104713	20105984	LastIntron	LastExon	Intergenic	4.29414	5.08e-05	RING/U-box superfamily protein
gene17756	Fvb6	20239149	20239629	LastExon	Intergenic	Intergenic	4.83863	1.45e-05
gene17774	Fvb6	20367282	20367655	LastExon	Intergenic	Intergenic	2.35974	0.00436776	Ribosomal protein S24/S35, mitochondrial
gene17817	Fvb6	20634024	20634312	UTR3	UTR3	Intergenic	1.89962	0.0126004	Protein of unknown function DUF455
gene17856	Fvb1	14684370	14684849	LastIntron	UTR3	Intergenic	2.59751	0.00252631	Splicing factor, CC1-like
gene17880	Fvb1	14873359	14874530	LastIntron	LastExon	Intergenic	2.27929	0.00525667	Zinc finger C-x8-C-x5-C-x3-H type family protein
gene17891	Fvb1	14950989	14951253	LastExon	Intergenic	Intergenic	1.66782	0.0214872	UDP-glucosyl transferase 85A2
gene17930	Fvb1	22005194	22005575	LastExon	UTR3	UTR3	2.72463	0.00188527	DNA LIGASE 6
gene17932	Fvb1	22021994	22022333	LastExon	LastExon	Intergenic	2.37351	0.00423142	Thiamine pyrophosphate dependent pyruvate decarboxylase family protein
gene17968	Fvb6	16099775	16100612	UTR3	Intergenic	Intergenic	3.49021	0.000323436
gene18012	Fvb6	16777739	16778041	LastExon	UTR3	UTR3	2.4974	0.00318126	homogentisate prenyltransferase
gene18025	Fvb6	16888540	16889134	UTR3	UTR3	UTR3	3.89374	0.00012772	ubiquitin-specific protease 12
gene18032	Fvb6	16915328	16915955	LastExon	UTR3	Intergenic	1.71011	0.0194936	aromatic and neutral transporter 1
gene18071	Fvb6	16530936	16531295	LastExon	UTR3	UTR3	1.817	0.0152406	SET domain protein 38
gene18082	Fvb6	16624692	16627183	UTR3	Intergenic	Intergenic	4.37161	4.25e-05	RNA binding;RNA binding
gene18083	Fvb6	16624692	16627183	UTR3	Intergenic	Intergenic	4.37161	4.25e-05	Cleavage and polyadenylation specificity factor (CPSF) A subunit protein
gene18111	Fvb6	9200471	9200822	LastExon	Intergenic	Intergenic	1.38594	0.0411202	DHHC-type zinc finger family protein
gene18122	Fvb6	9146002	9146430	LastExon	LastExon	Intergenic	3.62928	0.000234813	Ribosomal protein S24e family protein
gene18132	Fvb6	17059600	17060127	LastExon	UTR3	UTR3	2.3876	0.00409639
gene18143	Fvb6	9324931	9325191	LastExon	UTR3	UTR3	3.48678	0.000326	Tetratricopeptide repeat (TPR)-like superfamily protein
gene18151	Fvb6	9287466	9288205	LastExon	UTR3	Intergenic	4.78252	1.65e-05	pseudo-response regulator 7
gene18259	Fvb6	17307000	17308046	LastIntron	UTR3	Intergenic	3.39111	0.000406336	DNAJ heat shock N-terminal domain-containing protein
gene18293	Fvb6	17484035	17484341	LastIntron	UTR3	UTR3	3.01187	0.000973031
gene18302	Fvb6	17524909	17525458	LastExon	UTR3	UTR3	3.08964	0.000813512	Tetratricopeptide repeat (TPR)-like superfamily protein
gene18305	Fvb6	17591725	17592739	LastIntron	LastExon	UTR3	2.17783	0.00664007	embryo defective 2016
gene18343	Fvb6	6837493	6837962	UTR3	UTR3	UTR3	4.07676	8.38e-05	HEAT repeat-containing protein
gene18384	Fvb6	8530209	8530610	LastIntron	LastExon	UTR3	4.76195	1.73e-05	Ribosomal protein L36e family protein
gene18404	Fvb6	8399845	8400180	LastExon	UTR3	UTR3	2.37319	0.00423453	Pectinacetylesterase family protein
gene18437	Fvb6	8148650	8148952	LastExon	LastExon	Intergenic	3.59575	0.000253661	FTSH protease 10
gene18481	Fvb3	9061540	9062051	LastIntron	UTR3	UTR3	2.61593	0.00242144	Aldolase-type TIM barrel family protein
gene18496	Fvb3	9148126	9148396	UTR3	UTR3	UTR3	2.59825	0.00252204
gene18497	Fvb3	9148126	9148396	UTR3	Intergenic	Intergenic	2.59825	0.00252204	Cupredoxin superfamily protein
gene18767	Fvb6	7455672	7455973	LastExon	LastExon	Intergenic	5.58336	2.61e-06	S-locus lectin protein kinase family protein
gene18796	Fvb6	7287254	7287555	LastIntron	LastExon	Intergenic	3.0311	0.000930899
gene18802	Fvb6	7255524	7255792	LastExon	LastExon	UTR3	1.52786	0.0296576	phosphate transporter 4;2
gene18890	Fvb7	11464044	11464453	LastIntron	LastExon	UTR3	2.12464	0.00750508	arginine/serine-rich splicing factor 35
gene19013	Fvb7	12954291	12955047	LastExon	Intergenic	Intergenic	2.67147	0.00213073	alpha/beta-Hydrolases superfamily protein
gene19263	Fvb7	12575129	12575376	UTR5	UTR5	UTR5	1.92227	0.01196	Pentatricopeptide repeat (PPR-like) superfamily protein
gene19398	Fvb7	10487466	10487797	UTR3	UTR3	UTR3	2.54431	0.00285554	FKBP-like peptidyl-prolyl cis-trans isomerase family protein
gene19426	Fvb7	11109318	11109617	UTR3	UTR3	UTR3	1.64455	0.02267
gene19435	Fvb7	11033411	11033847	UTR3	UTR3	Intergenic	2.09975	0.00794794	galacturonosyltransferase 1
gene19580	Fvb3	1201938	1202281	LastExon	UTR3	UTR3	4.95861	1.1e-05	phospholipases;galactolipases
gene19583	Fvb3	1195214	1195962	Intron6	UTR3	UTR3	2.84943	0.00141438	cardiolipin synthase
gene19616	Fvb3	1052508	1053158	LastExon	Intergenic	Intergenic	3.3122	0.000487299
gene19644	Fvb3	911709	912073	Intergenic	Intergenic	UTR5	2.24262	0.00571984	F-box family protein with a domain of unknown function (DUF295)
gene19654	Fvb2	8002210	8002956	LastIntron	UTR3	UTR3	3.0611	0.000868754	transducin family protein / WD-40 repeat family protein
gene19662	Fvb2	8157048	8157407	UTR3	UTR3	UTR3	2.20144	0.00628863	RING/U-box superfamily protein
gene19664	Fvb2	8160927	8161364	LastIntron	LastExon	UTR3	2.13444	0.00733763	DNA-directed RNA polymerase, RBP11-like
gene19688	Fvb2	8125371	8125675	LastIntron	UTR3	UTR3	1.78737	0.0163166	NAD(P)-binding Rossmann-fold superfamily protein
gene19708	Fvb3	8419301	8419647	LastIntron	UTR3	UTR3	1.42428	0.0376463	aldehyde dehydrogenase 5F1
gene19745	Fvb3	558586	558992	LastExon	Intergenic	Intergenic	2.20483	0.00623983	EPS15 homology domain 2
gene19746	Fvb3	558586	558992	LastExon	Intergenic	Intergenic	2.20483	0.00623983
gene19759	Fvb3	511826	512515	Exon8	LastIntron	Intergenic	2.0282	0.00937133	transcription activators;DNA binding;RNA polymerase II transcription factors;catalytics;transcription initiation factors
gene19773	Fvb3	457698	458468	LastExon	UTR3	UTR3	2.26634	0.00541582	Protein of unknown function DUF106, transmembrane
gene19852	Fvb3	111668	112723	Intron9	LastIntron	Intergenic	2.71062	0.00194705	RNA polymerase II, Rpb4, core protein
gene19897	Fvb3	8110282	8110736	UTR3	UTR3	UTR3	3.96109	0.000109373	CTP synthase family protein
gene19932	Fvb3	7893052	7893407	UTR3	UTR3	UTR3	2.1069	0.00781808	Transducin/WD40 repeat-like superfamily protein
gene19990	Fvb3	7560508	7561005	LastIntron	LastExon	UTR3	4.39469	4.03e-05	phenylalanyl-tRNA synthetase class IIc family protein
gene20027	Fvb3	7337032	7337467	LastIntron	LastExon	UTR3	3.83906	0.000144857	20S proteasome alpha subunit E2
gene20040	Fvb3	7249335	7249900	LastExon	Intergenic	Intergenic	4.15058	7.07e-05	Glutathione S-transferase family protein
gene20041	Fvb3	7249335	7249900	LastExon	Intergenic	Intergenic	4.15058	7.07e-05
gene20045	Fvb3	7224489	7225241	LastExon	Intergenic	Intergenic	1.98062	0.0104562	Cytochrome c
gene20142	Fvb3	6613469	6613875	UTR3	UTR3	UTR3	3.19227	0.000642293	toprim domain-containing protein
gene20145	Fvb3	6597770	6598102	LastExon	LastExon	UTR3	2.936	0.00115878	toprim domain-containing protein
gene20150	Fvb3	6577269	6577527	LastExon	LastExon	UTR3	2.02464	0.00944853	NAD(P)-binding Rossmann-fold superfamily protein
gene20226	Fvb1	18384711	18385013	LastExon	UTR3	UTR3	2.1086	0.0077876
gene20265	Fvb2	18380729	18381460	LastExon	LastExon	UTR3	2.79239	0.00161289	2-oxoglutarate (2OG) and Fe(II)-dependent oxygenase superfamily protein
gene20271	Fvb2	18319068	18319841	LastExon	UTR3	Intergenic	4.7986	1.59e-05	Cyclophilin-like peptidyl-prolyl cis-trans isomerase family protein
gene20272	Fvb2	18319068	18319841	UTR3	UTR3	Intergenic	4.7986	1.59e-05	S-adenosyl-L-methionine-dependent methyltransferases superfamily protein
gene20296	Fvb2	18681609	18682021	LastIntron	LastExon	UTR3	1.57233	0.0267712	Acyl-CoA N-acyltransferases (NAT) superfamily protein
gene20313	Fvb2	18581111	18581666	Intergenic	Intergenic	LastExon	1.8598	0.0138101
gene20314	Fvb2	18581111	18581666	LastExon	Intergenic	Intergenic	1.8598	0.0138101	Galactose oxidase/kelch repeat superfamily protein
gene20321	Fvb2	18565215	18565459	LastIntron	UTR3	Intergenic	1.85943	0.013822
gene20424	Fvb2	7668774	7669048	UTR3	UTR3	UTR3	1.68482	0.0206624	Protein kinase superfamily protein
gene20434	Fvb2	7739424	7739737	UTR3	UTR3	UTR3	3.49632	0.000318921	DNA-binding family protein
gene20508	Fvb4	4163898	4164192	LastIntron	UTR3	UTR3	1.9585	0.0110028	Metal-dependent phosphohydrolase
gene20541	Fvb3	29961666	29962083	LastExon	LastExon	UTR3	2.70547	0.00197028	Sec14p-like phosphatidylinositol transfer family protein
gene20730	Fvb4	4471210	4471631	LastIntron	LastExon	UTR3	2.67622	0.00210754	Amidase family protein
gene20757	Fvb4	4605517	4605926	UTR3	UTR3	Intergenic	2.69988	0.00199582	Uncharacterized protein family (UPF0016)
gene20785	Fvb1	12378283	12378859	LastIntron	LastExon	Intergenic	2.65036	0.00223687	general regulatory factor 8
gene20860	Fvb7	17888066	17888497	UTR3	UTR3	UTR3	2.77141	0.00169274	type one serine/threonine protein phosphatase 4
gene20992	Fvb7	18540803	18541209	LastExon	Intergenic	Intergenic	1.39288	0.0404687	E3 ubiquitin ligase, putative
gene21010	Fvb7	18639606	18639923	LastExon	UTR3	UTR3	3.34841	0.000448326	UDP-glucose pyrophosphorylase 3
gene21015	Fvb7	18664042	18664699	LastIntron	UTR3	UTR3	3.09232	0.000808506	Outer membrane OMP85 family protein
gene21043	Fvb7	18794300	18794608	LastExon	LastExon	UTR3	3.80065	0.000158254	TRICHOME BIREFRINGENCE-LIKE 33
gene21071	Fvb1	21310191	21310594	LastIntron	LastExon	UTR3	2.91628	0.0012126	TATA binding protein 1
gene21078	Fvb3	16702337	16702821	LastIntron	UTR3	Intergenic	2.82338	0.00150181	3'-5'-exoribonuclease family protein
gene21135	Fvb1	19053054	19053419	UTR3	UTR3	UTR3	4.21681	6.07e-05	tRNAHis guanylyltransferase
gene21142	Fvb1	19090518	19090952	LastExon	LastExon	UTR3	2.33813	0.00459058	Domain of unknown function (DUF1726) ;Putative ATPase (DUF699)
gene21193	Fvb7	19924559	19925175	Exon8	LastExon	UTR3	1.99257	0.0101727	RNA polymerase III RPC4
gene21199	Fvb7	19966904	19967351	LastIntron	LastExon	UTR3	2.93528	0.0011607	structural maintenance of chromosomes 6A
gene21201	Fvb7	19974984	19975354	UTR3	Intergenic	Intergenic	4.04239	9.07e-05	P-loop containing nucleoside triphosphate hydrolases superfamily protein
gene21202	Fvb7	19974984	19975354	LastExon	UTR3	UTR3	4.04239	9.07e-05	NAD(P)-linked oxidoreductase superfamily protein
gene21266	Fvb7	20306865	20307213	LastExon	LastExon	UTR3	3.30957	0.000490263	Zincin-like metalloproteases family protein
gene21267	Fvb7	20309412	20309644	UTR3	UTR3	Intergenic	4.93554	1.16e-05	ubiquitin-conjugating enzyme19
gene21268	Fvb7	20310061	20310313	LastExon	UTR3	UTR3	2.56823	0.0027025	DNA photolyases;DNA photolyases
gene21323	Fvb7	19123792	19124202	LastIntron	UTR3	UTR3	3.18711	0.000649961	TLC ATP/ADP transporter
gene21366	Fvb7	19321353	19321772	LastExon	LastExon	UTR3	2.6392	0.0022951	Rhodanese/Cell cycle control phosphatase superfamily protein
gene21396	Fvb7	19474463	19474703	UTR3	UTR3	UTR3	1.42511	0.0375741
gene21399	Fvb7	19484476	19484761	LastExon	UTR3	UTR3	1.84382	0.014328	Tetratricopeptide repeat (TPR)-like superfamily protein
gene21412	Fvb7	19526298	19526563	LastExon	LastExon	UTR3	2.18937	0.00646595	Fe superoxide dismutase 2
gene21473	Fvb7	4229232	4229938	LastExon	LastExon	Intergenic	4.97469	1.06e-05	ATP binding;valine-tRNA ligases;aminoacyl-tRNA ligases;nucleotide binding;ATP binding;aminoacyl-tRNA ligases
gene21473	Fvb7	4225938	4226332	Exon22	Intron22	Intron22	1.51754	0.0303711
gene21511	Fvb7	3949983	3950443	LastExon	UTR3	Intergenic	2.54984	0.0028194	nuclear RNA polymerase C2
gene21517	Fvb6	33324	34018	LastIntron	UTR3	UTR3	5.36051	4.36e-06	LUC7 related protein
gene21518	Fvb6	41410	41869	LastExon	LastExon	UTR3	7.25181	5.6e-08
gene21533	Fvb6	108362	108856	Exon10	UTR3	UTR3	3.3857	0.000411438	2-phosphoglycolate phosphatase 1
gene21551	Fvb3	17014591	17014828	LastExon	LastExon	UTR3	3.34929	0.000447412	Protein kinase superfamily protein
gene21561	Fvb3	16850553	16850975	LastIntron	UTR3	UTR3	1.96775	0.0107709	Homeobox-leucine zipper family protein / lipid-binding START domain-containing protein
gene21587	Fvb6	12611818	12612287	LastIntron	UTR3	UTR3	2.04547	0.009006	DNA GYRASE B2
gene21608	Fvb6	29568950	29569360	UTR3	UTR3	UTR3	1.61383	0.0243316	CCCH-type zinc fingerfamily protein with RNA-binding domain
gene21659	Fvb4	9054822	9055257	UTR3	UTR3	UTR3	2.04949	0.00892291
gene21659	Fvb4	9058942	9059218	Exon15	Intron15	Intron15	2.856	0.00139317	electron-transfer flavoprotein:ubiquinone oxidoreductase
gene21679	Fvb4	9199335	9199656	Exon5	Intron5	Exon6	2.4748	0.00335119	protein kinase family protein
gene21690	Fvb4	9282571	9282991	LastExon	UTR3	UTR3	2.70819	0.001958
gene21691	Fvb4	9303059	9303316	UTR3	UTR3	UTR3	2.56649	0.00271336	DNA glycosylase superfamily protein
gene21715	Fvb4	9441410	9441924	Intron4	LastExon	Intergenic	2.28287	0.00521355	vacuolar protein sorting-associated protein 20.2
gene21729	FvbUn	676114	676482	UTR3	Intergenic	Intergenic	1.92539	0.0118743	Pentatricopeptide repeat (PPR) superfamily protein
gene21756	FvbUn	716263	716610	Intergenic	UTR5	UTR5	1.34127	0.0455751	Protein of unknown function (DUF579)
gene21815	Fvb2	12484047	12484402	Intron2	Exon3	LastExon	1.90245	0.0125183
gene21885	Fvb6	12714944	12715480	UTR3	Intergenic	Intergenic	3.63799	0.000230147	response regulator 9
gene21891	Fvb6	12742141	12742539	UTR3	UTR3	UTR3	4.21896	6.04e-05	binding
gene21895	Fvb6	12784204	12784917	LastIntron	Intergenic	Intergenic	2.66008	0.00218735
gene21902	Fvb6	12811588	12811980	LastExon	LastExon	UTR3	1.81935	0.0151584	L-galactono-1,4-lactone dehydrogenase
gene21912	Fvb6	12850319	12851349	LastIntron	Intergenic	Intergenic	2.49245	0.0032177	S-adenosyl-L-methionine-dependent methyltransferases superfamily protein
gene21969	Fvb6	13232219	13232877	LastExon	UTR3	Intergenic	3.33016	0.000467568	peptidylprolyl cis/trans isomerase, NIMA-interacting 1
gene21972	Fvb6	13245761	13246197	LastExon	UTR3	Intergenic	3.09611	0.000801484	S-formylglutathione hydrolase
gene21984	Fvb6	13329820	13330291	LastIntron	Intergenic	Intergenic	4.41794	3.82e-05	Mitochondrial glycoprotein family protein
gene21987	Fvb6	13360220	13360605	LastIntron	LastExon	UTR3	2.83756	0.0014536	Nucleoporin interacting component (Nup93/Nic96-like) family protein
gene22009	FvbUn	1459191	1459770	LastIntron	Intergenic	Intergenic	2.18434	0.00654121
gene22033	Fvb1	17989435	17989777	LastExon	UTR3	UTR3	2.81652	0.00152572	programmed cell death 2 C-terminal domain-containing protein
gene22049	FvbUn	1160028	1160294	LastIntron	LastIntron	LastIntron	1.79056	0.0161971
gene22050	FvbUn	1160028	1160294	UTR3	UTR3	UTR3	1.79056	0.0161971	S-adenosyl-L-methionine-dependent methyltransferases superfamily protein
gene22058	FvbUn	1229869	1230478	UTR3	UTR3	UTR3	3.84256	0.000143693	homolog of histone chaperone HIRA
gene22075	Fvb5	28060013	28060926	LastIntron	LastExon	UTR3	1.96085	0.0109434	Galactose oxidase/kelch repeat superfamily protein
gene22115	Fvb5	27829117	27829630	LastExon	Intergenic	Intergenic	3.31742	0.000481481	Endoplasmic reticulum vesicle transporter protein
gene22168	Fvb6	3668551	3668783	LastIntron	LastExon	UTR3	2.90753	0.00123729	Transducin/WD40 repeat-like superfamily protein
gene22284	Fvb4	13523442	13523658	UTR3	UTR3	UTR3	1.43402	0.0368111	ROP-interactive CRIB motif-containing protein 4
gene22307	Fvb6	2940375	2940705	LastExon	Intergenic	Intergenic	1.40885	0.0390072	Mitochondrial inner membrane translocase complex, subunit Tim44-related protein
gene22361	Fvb6	2675719	2676083	LastIntron	UTR3	UTR3	2.50233	0.00314532	arginine-rich cyclin 1
gene22364	Fvb6	2654920	2655195	Intron2	LastIntron	LastIntron	2.03471	0.00923192
gene22397	Fvb4	14278698	14279229	Exon26	LastExon	UTR3	4.91009	1.23e-05	tRNA synthetase class I (I, L, M and V) family protein
gene22398	Fvb4	14280978	14281332	LastIntron	UTR3	UTR3	2.37066	0.00425936	Radical SAM superfamily protein
gene22404	Fvb4	14365239	14365802	UTR3	UTR3	UTR3	2.21155	0.00614396	Nucleotide-sugar transporter family protein
gene22415	Fvb4	14440264	14440760	LastExon	LastExon	UTR3	5.80134	1.58e-06	Protein kinase superfamily protein
gene22439	Fvb4	13741348	13741605	Intergenic	Intergenic	Intron1	1.86347	0.013694
gene22448	Fvb4	13795565	13795818	LastExon	LastExon	UTR3	4.25649	5.54e-05
gene22462	Fvb4	13855757	13856360	LastIntron	LastExon	Intergenic	3.66259	0.000217477	Nucleotidylyl transferase superfamily protein
gene22471	Fvb4	13918095	13918670	LastExon	LastExon	UTR3	3.46341	0.000344026	P4H isoform 1
gene22472	Fvb4	13920830	13921244	LastExon	UTR3	UTR3	4.44855	3.56e-05	EAP30/Vps36 family protein
gene22481	Fvb4	13980194	13980617	UTR3	UTR3	UTR3	2.67682	0.00210464	Cyclin/Brf1-like TBP-binding protein
gene22531	Fvb6	3384248	3384677	LastIntron	UTR3	UTR3	2.69621	0.00201276	Metallopeptidase M24 family protein
gene22541	Fvb6	3313568	3313838	LastExon	UTR3	UTR3	2.55759	0.00276957	P-loop containing nucleoside triphosphate hydrolases superfamily protein
gene22572	Fvb6	3182270	3183009	Exon8	LastExon	UTR3	1.88063	0.0131634	amidase 1
gene22622	Fvb6	18114643	18115493	UTR3	Intergenic	Intergenic	2.39184	0.00405655
gene22629	Fvb6	17938572	17938929	LastIntron	UTR3	UTR3	1.5207	0.0301509	DNA polymerase delta small subunit
gene22648	Fvb6	18173997	18174376	LastIntron	UTR3	UTR3	3.92624	0.000118511	RNA-binding (RRM/RBD/RNP motifs) family protein
gene22738	Fvb2	692749	693107	LastIntron	Intergenic	Intergenic	2.02	0.00954993	ATPase family associated with various cellular activities (AAA)
gene22739	Fvb2	685512	685854	LastExon	Intergenic	Intergenic	3.02332	0.000947729	isopropylmalate dehydrogenase 2
gene22761	Fvb4	23660749	23661048	UTR3	UTR3	UTR3	4.64782	2.25e-05	PLC-like phosphodiesterases superfamily protein
gene22765	Fvb4	23650768	23651160	LastIntron	Intergenic	Intergenic	3.12239	0.000754408
gene22772	Fvb4	23567053	23567291	LastExon	UTR3	UTR3	1.76573	0.0171502	Galactose oxidase/kelch repeat superfamily protein
gene22774	Fvb4	23557693	23558542	LastExon	UTR3	Intergenic	2.37428	0.00422397	Alkaline-phosphatase-like family protein
gene22791	Fvb4	23454533	23454992	LastIntron	LastExon	UTR3	2.91203	0.00122454	Class II aaRS and biotin synthetases superfamily protein
gene22801	Fvb4	23352114	23352454	LastExon	UTR3	UTR3	1.57278	0.0267433	HAD-superfamily hydrolase, subfamily IG, 5'-nucleotidase
gene22831	Fvb2	1040362	1041214	Exon4	LastIntron	LastIntron	2.97968	0.00104791	Thioredoxin superfamily protein
gene22834	Fvb2	1032997	1033316	LastIntron	LastExon	LastExon	3.37099	0.000425608
gene22891	Fvb4	23199191	23199619	LastExon	UTR3	UTR3	2.62572	0.00236743	pleiotropic drug resistance 9
gene22903	Fvb6	25514848	25515493	LastExon	UTR3	Intergenic	2.03252	0.00927865	RNA polymerase transcriptional regulation mediator-related
gene22912	Fvb6	5023001	5023624	LastIntron	UTR3	Intergenic	2.06488	0.0086124	aspartic proteinase A1
gene22938	Fvb6	5159652	5160208	LastIntron	UTR3	Intergenic	2.97101	0.00106904	Sec23/Sec24 protein transport family protein
gene22975	Fvb4	23125694	23126000	LastExon	UTR3	UTR3	3.59106	0.000256412	Ubiquitin-like superfamily protein
gene22994	Fvb4	23003523	23003848	LastExon	UTR3	UTR3	2.96773	0.00107712	ARM repeat superfamily protein
gene23008	Fvb4	22856594	22857082	LastIntron	UTR3	Intergenic	6.70774	1.96e-07	calcium-dependent lipid-binding family protein
gene23057	Fvb6	26066258	26066503	LastExon	UTR3	UTR3	1.98271	0.0104061	Transducin family protein / WD-40 repeat family protein
gene23110	Fvb6	25745618	25746128	LastIntron	LastExon	UTR3	3.16477	0.000684268	ubiquitin-specific protease 7
gene23130	Fvb6	25605874	25606201	LastIntron	UTR3	UTR3	4.17653	6.66e-05	RNA methyltransferase family protein
gene23153	Fvb3	15003384	15003856	Intron4	UTR3	UTR3	1.82879	0.0148323
gene23169	Fvb1	9099956	9100502	LastExon	UTR3	Intergenic	2.68405	0.00206991	global transcription factor group B1
gene23173	Fvb1	9175170	9175516	LastIntron	UTR3	UTR3	1.72791	0.0187109	DHHC-type zinc finger family protein
gene23264	Fvb7	15644612	15644930	LastExon	LastExon	UTR3	1.90416	0.0124691	Calcium-dependent lipid-binding (CaLB domain) family protein
gene23269	Fvb7	15669161	15669466	LastExon	LastExon	UTR3	1.64154	0.0228276
gene23332	Fvb7	16415670	16415965	LastIntron	Intergenic	Intergenic	1.59758	0.0252591	tonneau 1b (TON1b)
gene23355	Fvb7	16536679	16537032	UTR3	UTR3	UTR3	2.05313	0.00884845	cyclic nucleotide gated channel 1
gene23466	Fvb7	15359623	15359917	LastExon	UTR3	UTR3	1.82629	0.014918	Armadillo/beta-catenin repeat family protein / kinesin motor family protein
gene23470	Fvb7	15389795	15390345	LastIntron	Intergenic	Intergenic	3.23219	0.000585888	Sec1/munc18-like (SM) proteins superfamily
gene23473	Fvb7	15398340	15398847	LastIntron	UTR3	UTR3	2.5819	0.0026188	Ras-related small GTP-binding family protein
gene23509	Fvb3	17281791	17282415	UTR3	UTR3	UTR3	2.84857	0.0014172	tRNAisopentenyltransferase 2
gene23527	Fvb3	17412848	17413224	UTR3	UTR3	UTR3	2.82546	0.00149466
gene23531	Fvb3	17429272	17429616	Intron15	Intron16	Intron16	1.54181	0.0287202	Spo11/DNA topoisomerase VI, subunit A protein
gene23551	Fvb7	6023510	6023917	LastExon	UTR3	UTR3	2.35714	0.00439395	Galactose oxidase/kelch repeat superfamily protein
gene23562	Fvb7	5961496	5962052	LastIntron	LastExon	Intergenic	2.36866	0.00427899	Pyruvate kinase family protein
gene23610	Fvb7	5657842	5658390	LastExon	LastExon	Intergenic	1.62288	0.0238298	Protein kinase superfamily protein
gene23625	Fvb7	5543030	5543332	LastExon	LastExon	Intergenic	5.78781	1.63e-06	Sodium Bile acid symporter family
gene23661	Fvb7	5280839	5281379	LastIntron	Intergenic	Intergenic	4.26841	5.39e-05	ACT domain-containing protein
gene23664	Fvb7	5261927	5262346	LastIntron	Intergenic	Intergenic	1.97449	0.0106049	4'-phosphopantetheinyl transferase superfamily
gene23717	Fvb2	13280994	13281277	UTR3	UTR3	UTR3	2.26843	0.00538974
gene23717	Fvb2	13280419	13280704	UTR3	UTR3	UTR3	1.98596	0.0103285	Protein of unknown function (DUF1279)
gene23750	Fvb2	13470904	13471272	UTR3	UTR3	UTR3	2.40824	0.00390624	pentatricopeptide (PPR) repeat-containing protein
gene23756	Fvb2	13514506	13514839	LastIntron	UTR3	UTR3	3.29649	0.000505251	ACT-like protein tyrosine kinase family protein
gene23813	Fvb1	9958598	9958908	LastExon	UTR3	UTR3	1.6322	0.0233236	SET domain-containing protein
gene23822	Fvb1	9911018	9911357	LastExon	LastExon	UTR3	2.60388	0.00248956	PLC-like phosphodiesterases superfamily protein
gene23871	Fvb1	10080590	10081118	Intron8	UTR3	UTR3	3.61651	0.000241816	RNA-binding (RRM/RBD/RNP motifs) family protein
gene23982	Fvb6	32314481	32315010	LastIntron	LastExon	Intergenic	1.58439	0.0260381	Acid phosphatase/vanadium-dependent haloperoxidase-related protein
gene24024	Fvb1	10346943	10347483	LastIntron	UTR3	Intergenic	2.34563	0.00451197	MRG family protein
gene24059	Fvb1	9625775	9626184	LastIntron	UTR3	UTR3	1.92905	0.0117746
gene24160	Fvb1	8706032	8706784	LastIntron	UTR3	Intergenic	1.9517	0.0111764	Class II aminoacyl-tRNA and biotin synthetases superfamily protein
gene24163	Fvb1	8721224	8721834	LastExon	UTR3	Intergenic	3.68263	0.000207667	Rieske (2Fe-2S) domain-containing protein
gene24183	Fvb1	8879725	8880132	LastExon	LastExon	UTR3	3.33072	0.000466961	beta-galactosidase 10
gene24244	Fvb4	8717491	8718091	LastExon	Intergenic	Intergenic	3.05313	0.000884849	IQ-domain 13
gene24251	Fvb4	8803595	8804130	LastIntron	LastExon	UTR3	2.7586	0.00174341	O-acetylserine (thiol) lyase B
gene24274	Fvb6	31198962	31199462	LastExon	UTR3	Intergenic	2.93068	0.00117307	Membrane trafficking VPS53 family protein
gene24322	Fvb6	31497011	31497587	Intron16	LastExon	UTR3	2.51328	0.00306705	S-adenosyl-L-methionine-dependent methyltransferases superfamily protein
gene24408	Fvb3	31163120	31163579	LastExon	LastExon	UTR3	2.92061	0.00120057	glucan synthase-like 10
gene24415	Fvb3	31081639	31082104	LastExon	UTR3	UTR3	3.11448	0.000768277	Noc2p family
gene24443	Fvb3	30914223	30914579	UTR3	UTR3	Intergenic	2.20888	0.00618187	MAPK/ERK kinase kinase 1
gene24463	Fvb1	21468750	21469161	UTR3	UTR3	UTR3	2.85572	0.00139405	Peptidase M50 family protein
gene24550	Fvb1	14014813	14015519	LastIntron	LastExon	Intergenic	2.17055	0.00675222
gene24606	Fvb3	22666758	22667865	LastIntron	Intergenic	Intergenic	3.70561	0.000196967
gene24634	Fvb5	16256636	16256934	UTR3	UTR3	UTR3	3.32257	0.000475802
gene24637	Fvb5	16299317	16299914	LastExon	Intergenic	Intergenic	3.56543	0.000272001	alternative oxidase 1A
gene24638	Fvb5	16299317	16299914	LastExon	Intergenic	Intergenic	3.56543	0.000272001	heteroglycan glucosidase 1
gene24651	Fvb3	1527596	1527858	Exon6	LastIntron	LastIntron	1.36632	0.043021
gene24833	Fvb3	32707230	32707679	LastIntron	UTR3	UTR3	2.60562	0.00247959	elongation factor P (EF-P) family protein
gene24853	Fvb3	3823775	3824307	UTR3	UTR3	UTR3	3.60397	0.000248905	GDSL-like Lipase/Acylhydrolase superfamily protein
gene24901	Fvb3	3563873	3564478	Intron5	UTR3	Intergenic	2.5266	0.00297444	double-stranded DNA-binding family protein
gene24915	Fvb2	20045654	20045995	Intron11	Intron11	Intron11	2.43189	0.00369919	Homeodomain-like superfamily protein
gene24918	Fvb2	20026794	20027195	LastIntron	UTR3	UTR3	2.50098	0.00315513	CW-type Zinc Finger
gene24919	Fvb2	20011755	20012182	LastIntron	LastExon	UTR3	2.22372	0.00597418	peroxin 6
gene24930	Fvb2	19975767	19976117	LastExon	Intergenic	Intergenic	2.2221	0.00599654
gene24931	Fvb2	19975767	19976117	LastExon	Intergenic	Intergenic	2.2221	0.00599654	Peptide chain release factor 1
gene25001	Fvb5	22950602	22951312	Exon12	UTR3	Intergenic	4.48413	3.28e-05	cytochrome c biogenesis protein family
gene25114	Fvb5	6778964	6779476	LastIntron	UTR3	UTR3	5.18842	6.48e-06
gene25117	Fvb5	6795718	6795988	LastIntron	UTR3	UTR3	2.90784	0.0012364	ABL interactor-like protein 2
gene25144	Fvb5	6925536	6926101	LastIntron	UTR3	UTR3	3.02265	0.000949192	associated molecule with the SH3 domain of STAM 1
gene25197	Fvb6	18347606	18348127	LastExon	UTR3	UTR3	2.46298	0.00344365	Insulinase (Peptidase family M16) family protein
gene25272	Fvb2	7303358	7303749	LastIntron	Intergenic	Intergenic	1.92117	0.0119904	Adenine nucleotide alpha hydrolases-like superfamily protein
gene25302	Fvb3	17519193	17519879	LastExon	Intergenic	Intergenic	5.4908	3.23e-06	C2 domain-containing protein / GRAM domain-containing protein
gene25314	Fvb3	17681911	17682222	LastExon	UTR3	UTR3	1.85615	0.0139268	zinc finger (C3HC4-type RING finger) family protein
gene25340	Fvb3	18014344	18014828	UTR3	UTR3	UTR3	4.82681	1.49e-05	vacuolar proton ATPase A1
gene25341	Fvb3	18014344	18014828	UTR3	Intergenic	Intergenic	4.82681	1.49e-05	Transducin/WD40 repeat-like superfamily protein
gene25369	Fvb2	1332360	1332717	LastExon	UTR3	UTR3	2.08435	0.00823471	ethylene-dependent gravitropism-deficient and yellow-green-like 3
gene25371	Fvb2	1377898	1378344	Exon29	Exon29	UTR3	2.79731	0.00159475	pre-mRNA-processing protein 40A
gene25374	Fvb2	1385378	1385847	LastExon	UTR3	UTR3	1.87124	0.0134511	Homeodomain-like superfamily protein
gene25410	Fvb3	18286388	18286618	UTR3	UTR3	UTR3	2.03558	0.00921343	hydrolase family protein / HAD-superfamily protein
gene25426	Fvb2	1552837	1553111	UTR3	UTR3	UTR3	2.76304	0.00172566	F-box/RNI-like superfamily protein
gene25469	Fvb1	22360275	22360899	UTR3	Intergenic	Intergenic	3.44188	0.000361506
gene25470	Fvb1	22360275	22360899	Intron11	UTR3	Intergenic	3.44188	0.000361506	senescence-associated family protein
gene25477	Fvb1	22427253	22427809	LastExon	UTR3	Intergenic	3.8067	0.000156062	dehydroascorbate reductase 1
gene25492	Fvb1	22535408	22536067	LastIntron	LastIntron	LastIntron	3.19966	0.000631452	polyribonucleotide nucleotidyltransferase, putative
gene25518	Fvb2	1824066	1824984	LastIntron	LastExon	Intergenic	3.54493	0.000285148	2-oxoglutarate (2OG) and Fe(II)-dependent oxygenase superfamily protein
gene25550	Fvb2	2008701	2009030	LastExon	UTR3	UTR3	4.94692	1.13e-05	Transducin/WD40 repeat-like superfamily protein
gene25594	Fvb2	2239898	2240288	LastIntron	UTR3	Intergenic	3.06141	0.00086815	Ribosomal L38e protein family
gene25642	Fvb6	25060300	25060753	LastExon	LastExon	UTR3	4.05601	8.79e-05	Protein kinase family protein
gene25744	Fvb6	24455459	24456015	LastIntron	LastExon	UTR3	2.13335	0.00735609	RAB GTPase homolog G3D
gene25775	Fvb5	8200374	8200865	LastIntron	LastExon	Intergenic	2.84598	0.00142567	RNA helicase family protein
gene25803	Fvb5	8090396	8090921	LastIntron	UTR3	UTR3	4.13668	7.3e-05	U5 small nuclear ribonucleoprotein helicase
gene25823	Fvb6	24722455	24722800	UTR3	UTR3	UTR3	3.87912	0.000132092	Isochorismatase family protein
gene25832	Fvb6	24654420	24654882	UTR3	UTR3	UTR3	2.63163	0.00233545
gene25832	Fvb6	24653657	24653997	Exon12	LastIntron	LastIntron	4.8962	1.27e-05	transducin family protein / WD-40 repeat family protein
gene25867	Fvb6	38311182	38311715	LastIntron	LastExon	UTR3	3.50614	0.00031179	DHBP synthase RibB-like alpha/beta domain
gene25882	Fvb6	38231081	38231362	UTR3	LastIntron	LastIntron	3.32453	0.000473664
gene25956	Fvb5	8857907	8858124	UTR3	UTR3	UTR3	1.49817	0.0317562	Cytidine/deoxycytidylate deaminase family protein
gene26013	Fvb5	8597867	8598524	LastExon	Intergenic	Intergenic	2.80938	0.00155103	RING/FYVE/PHD zinc finger superfamily protein
gene26060	Fvb5	8387109	8387504	LastIntron	LastExon	UTR3	2.49257	0.00321682	zinc finger (C3HC4-type RING finger) family protein
gene26063	Fvb5	8349473	8349692	LastExon	LastExon	UTR3	1.67619	0.021077	HNH endonuclease domain-containing protein
gene26078	Fvb5	8248366	8248573	UTR3	UTR3	UTR3	1.66718	0.021519	myosin heavy chain-related
gene26085	Fvb5	7976706	7977368	LastIntron	UTR3	UTR3	3.74457	0.000180066	3-phosphoserine phosphatase
gene26131	Fvb5	7742649	7742889	Intron13	Intron13	Intron13	1.471	0.0338067	nucleic acid binding;ATP-dependent helicases;ATP binding;helicases;ATP-dependent helicases
gene26192	Fvb5	7431860	7432902	Exon6	Intergenic	Intergenic	2.89476	0.0012742	C3HC zinc finger-like
gene26193	Fvb5	7431860	7432902	LastIntron	Intergenic	Intergenic	2.89476	0.0012742	Cyclophilin-like peptidyl-prolyl cis-trans isomerase family protein
gene26215	Fvb5	7316736	7317316	LastIntron	Intergenic	Intergenic	1.52732	0.029695	histone deacetylase 15
gene26240	Fvb5	7187629	7188105	LastIntron	LastIntron	Intergenic	3.53978	0.000288551	PLAC8 family protein
gene26317	Fvb7	17730756	17731008	LastExon	LastExon	UTR3	2.63831	0.00229977	NAD(P)-binding Rossmann-fold superfamily protein
gene26383	Fvb6	38022484	38022792	LastExon	LastExon	UTR3	2.11	0.00776247	beta glucosidase 13
gene26384	Fvb6	38013876	38014801	LastIntron	Intergenic	Intergenic	3.08363	0.000824834	Proteasome component (PCI) domain protein
gene26440	Fvb5	24712281	24713181	UTR3	UTR3	Intergenic	3.00878	0.000979982	serine hydroxymethyltransferase 2
gene26458	Fvb6	18893560	18894023	LastExon	LastExon	UTR3	4.54668	2.84e-05	exostosin family protein
gene26550	Fvb5	25071975	25072348	Intron3	Intron3	Intron3	2.8514	0.00140799
gene26638	Fvb7	17168290	17169093	LastExon	UTR3	UTR3	5.28904	5.14e-06	Uncharacterised protein family (UPF0497)
gene26643	Fvb7	17142630	17143072	UTR3	UTR3	UTR3	2.71977	0.00190647	ACT domain-containing protein
gene26735	Fvb6	18725328	18725801	LastIntron	LastExon	UTR3	2.45744	0.00348789	Transducin/WD40 repeat-like superfamily protein
gene26758	Fvb3	16372351	16372591	UTR3	UTR3	UTR3	3.13177	0.000738303	SH3 domain-containing protein
gene26785	Fvb7	274446	275777	LastExon	LastExon	Intergenic	2.06717	0.00856694	RING/U-box superfamily protein
gene26786	Fvb7	274446	275777	LastIntron	Intergenic	Intergenic	2.06717	0.00856694	proline-rich family protein
gene26790	Fvb7	290323	290755	UTR3	UTR3	UTR3	4.07109	8.49e-05	Emsy N Terminus (ENT)/ plant Tudor-like domains-containing protein
gene26808	Fvb5	23429868	23430457	LastIntron	UTR3	UTR3	2.70232	0.00198463	MUTL-homologue 1
gene26811	Fvb5	23459881	23460294	LastIntron	UTR3	UTR3	3.12203	0.000755036	RING/U-box protein with domain of unknown function (DUF 1232)
gene26819	Fvb7	1019474	1019877	UTR3	UTR3	UTR3	2.04458	0.00902436	nuclear factor Y, subunit A1
gene26820	Fvb7	1020825	1021343	LastIntron	UTR3	UTR3	3.78618	0.000163615	carotenoid cleavage dioxygenase 1
gene26823	Fvb7	1039122	1039567	UTR3	Intergenic	Intergenic	2.62436	0.00237487	Pectin lyase-like superfamily protein
gene26824	Fvb7	1039122	1039567	LastExon	UTR3	Intergenic	2.62436	0.00237487	actin-related protein 7
gene26842	Fvb5	23920541	23920876	Exon26	LastIntron	LastIntron	1.51805	0.0303357
gene26891	Fvb5	23756896	23757498	UTR3	UTR3	UTR3	1.87238	0.0134158	oxidoreductase, zinc-binding dehydrogenase family protein
gene26892	Fvb5	23759743	23759995	UTR3	UTR3	UTR3	1.71847	0.0191218	RNA ligase/cyclic nucleotide phosphodiesterase family protein
gene26911	Fvb5	24059036	24059490	LastIntron	LastIntron	LastIntron	1.77242	0.016888	Putative serine esterase family protein
gene26914	Fvb5	24095157	24095696	LastIntron	UTR3	UTR3	2.35618	0.00440375	RNA-binding KH domain-containing protein
gene26934	Fvb5	24208800	24209206	UTR3	UTR3	Intergenic	2.07606	0.0083935	tubulin folding cofactor E / Pfifferling (PFI)
gene26935	Fvb5	24223452	24223829	LastIntron	LastExon	Intergenic	2.72393	0.00188831	esterase/lipase/thioesterase family protein
gene26957	Fvb7	619883	620172	LastExon	UTR3	UTR3	2.27284	0.00533531	RNA-binding (RRM/RBD/RNP motifs) family protein
gene26961	Fvb7	659998	660469	LastExon	LastExon	UTR3	3.11209	0.000772522	gametophytic factor 2
gene26968	Fvb7	689708	690096	LastIntron	UTR3	UTR3	3.06983	0.000851471	SWAP (Suppressor-of-White-APricot)/surp domain-containing protein / D111/G-patch domain-containing protein
gene26990	Fvb7	838004	838482	UTR3	UTR3	UTR3	2.73772	0.00182928
gene26990	Fvb7	839272	840015	Intron4	Intron4	Exon5	4.41117	3.88e-05	zinc finger (CCCH-type/C3HC4-type RING finger) family protein
gene27060	Fvb3	14426717	14427441	LastExon	UTR3	Intergenic	1.99875	0.0100289	FAD/NAD(P)-binding oxidoreductase family protein
gene27104	Fvb5	24571738	24572564	LastExon	UTR3	Intergenic	4.41229	3.87e-05	transducin family protein / WD-40 repeat family protein
gene27129	Fvb2	2494348	2494656	UTR3	UTR3	UTR3	1.67549	0.021111	Tetratricopeptide repeat (TPR)-like superfamily protein
gene27135	Fvb3	19605599	19606155	LastIntron	LastExon	Intergenic	2.72154	0.0018987	actin-related protein 4
gene27166	Fvb3	18618655	18618866	LastExon	LastExon	Intergenic	1.56327	0.0273359	sodium/calcium exchanger family protein / calcium-binding EF hand family protein
gene27202	Fvb3	18464031	18464634	Intron6	LastIntron	Intergenic	2.68047	0.00208704
gene27265	Fvb3	19002976	19003271	UTR3	UTR3	UTR3	3.21313	0.000612163	phosphoesterase
gene27289	Fvb3	19131648	19132029	LastIntron	Intergenic	Intergenic	2.51319	0.0030677	Ubiquitin domain-containing protein
gene27292	Fvb3	19139878	19140362	UTR3	UTR3	Intergenic	2.88946	0.00128985	gamma-glutamyl hydrolase 1
gene27302	Fvb3	19180159	19180481	UTR3	UTR3	Intergenic	2.95789	0.00110183	oxidoreductase, zinc-binding dehydrogenase family protein
gene27330	Fvb3	19343906	19344381	LastExon	LastExon	UTR3	2.51902	0.00302677	Leucine-rich repeat transmembrane protein kinase
gene27367	Fvb3	19577414	19577780	LastExon	UTR3	UTR3	2.51815	0.00303285	pfkB-like carbohydrate kinase family protein
gene27394	Fvb4	12736437	12736936	LastExon	LastExon	UTR3	4.79588	1.6e-05	CBL-interacting protein kinase 21
gene27406	Fvb2	2590649	2590999	LastIntron	UTR3	UTR3	2.40411	0.00394354	ZIM-like 1
gene27423	Fvb2	2693640	2694122	Intron5	Intron5	Exon6	3.18181	0.000657949	Protein of unknown function (DUF3506)
gene27438	Fvb2	2843054	2843323	UTR3	UTR3	UTR3	2.03083	0.00931463
gene27465	Fvb2	3014349	3014671	UTR3	UTR3	Intergenic	2.03464	0.00923329	splicing factor-related
gene27476	Fvb2	3145569	3145956	LastIntron	UTR3	UTR3	2.96081	0.00109444	5'-3' exonuclease family protein
gene27477	Fvb2	3145569	3145956	UTR3	Intergenic	Intergenic	2.96081	0.00109444
gene27492	Fvb2	3270936	3271382	LastExon	UTR3	UTR3	3.139	0.000726108	zinc ion binding;DNA binding
gene27494	Fvb2	3290705	3291102	UTR3	UTR3	Intergenic	3.09754	0.000798839	Protein of unknown function (DUF668)
gene27535	Fvb2	3591906	3592296	LastIntron	LastExon	UTR3	2.67026	0.00213667	Protein kinase superfamily protein
gene27536	Fvb2	3593063	3593521	LastIntron	UTR3	UTR3	3.33167	0.000465936	Trimeric LpxA-like enzyme
gene27538	Fvb2	3611740	3612524	UTR3	UTR3	Intergenic	4.34008	4.57e-05	cleavage stimulating factor 64
gene27546	Fvb2	3658836	3659296	LastIntron	UTR3	UTR3	2.08012	0.00831537	Subunits of heterodimeric actin filament capping protein Capz superfamily
gene27577	Fvb2	3845172	3845584	LastIntron	LastExon	UTR3	1.96433	0.0108561	S-adenosylmethionine carrier 2
gene27579	Fvb2	3856981	3857427	LastIntron	UTR3	UTR3	3.26606	0.000541926	carboxypeptidase D, putative
gene27593	Fvb2	3949604	3949855	LastExon	Intergenic	Intergenic	1.65198	0.0222853	DNAse I-like superfamily protein
gene27700	Fvb5	14104427	14104743	Intron4	UTR3	LastIntron	2.14715	0.00712613	Profilin family protein
gene27737	Fvb2	19434304	19434565	UTR3	UTR3	UTR3	1.46831	0.0340163	RING/U-box superfamily protein
gene27775	Fvb2	19668615	19669112	UTR3	UTR3	UTR3	1.61397	0.0243238	sister-chromatid cohesion protein 3
gene27795	Fvb2	19748428	19748738	LastExon	Intergenic	Intergenic	1.32642	0.0471604	DEGP protease 2
gene27832	Fvb2	19100173	19100599	Intergenic	Intergenic	Exon1	3.67281	0.000212418	outer envelope membrane protein 7
gene27833	Fvb2	19100173	19100599	LastIntron	UTR3	Intergenic	3.67281	0.000212418	Small nuclear ribonucleoprotein family protein
gene27882	Fvb4	10429769	10430000	LastExon	LastExon	UTR3	1.74851	0.017844
gene27886	Fvb4	10437232	10437598	LastExon	LastExon	UTR3	2.3669	0.00429634	RNA-binding (RRM/RBD/RNP motifs) family protein
gene27888	Fvb4	10456133	10457064	LastIntron	LastExon	Intergenic	3.60357	0.00024913	Nuclear transport factor 2 (NTF2) family protein with RNA binding (RRM-RBD-RNP motifs) domain
gene27889	Fvb4	10456133	10457064	UTR3	Intergenic	Intergenic	3.60357	0.00024913	Tetratricopeptide repeat (TPR)-like superfamily protein
gene27892	Fvb4	10481448	10481830	LastExon	UTR3	UTR3	4.15677	6.97e-05
gene27916	Fvb1	20171426	20171861	LastIntron	LastExon	UTR3	2.42024	0.0037998	HIS triad family protein 3
gene27923	Fvb1	20195651	20196494	Exon8	UTR3	Intergenic	2.31763	0.00481254	ELMO/CED-12 family protein
gene27925	Fvb1	20230247	20230818	LastExon	UTR3	Intergenic	3.55324	0.000279742	ENTH/VHS family protein
gene27926	Fvb1	20250070	20250379	LastIntron	LastExon	UTR3	1.40985	0.038918	FAR1-related sequence 3
gene27971	Fvb6	37535267	37535824	LastExon	LastExon	UTR3	2.31774	0.00481128	RING domain ligase2
gene27975	Fvb6	37547982	37548304	UTR3	UTR3	UTR3	2.60211	0.00249971	RNA-binding (RRM/RBD/RNP motifs) family protein
gene28027	Fvb6	37746676	37747331	LastExon	Intergenic	Intergenic	2.39707	0.00400805
gene28028	Fvb6	37746676	37747331	LastExon	UTR3	Intergenic	2.39707	0.00400805	Poly (ADP-ribose) glycohydrolase (PARG)
gene28095	Fvb3	27755727	27756021	UTR3	UTR3	Intergenic	2.37063	0.00425965
gene28114	Fvb3	27654124	27654829	LastExon	UTR3	UTR3	1.8934	0.0127819
gene28133	Fvb3	27573785	27574057	UTR3	UTR3	UTR3	1.38601	0.041114	P-loop containing nucleoside triphosphate hydrolases superfamily protein
gene28276	Fvb4	10659018	10659380	LastExon	Intergenic	Intergenic	3.30922	0.000490654
gene28288	Fvb4	10722976	10723371	LastIntron	Intergenic	Intergenic	1.68712	0.0205532	GLU-ADT subunit B
gene28317	Fvb4	10870362	10870728	LastIntron	LastExon	UTR3	5.1209	7.57e-06	triglyceride lipases;triglyceride lipases
gene28391	Fvb6	36697341	36698047	UTR3	UTR3	Intergenic	1.57389	0.0266754	ARM repeat superfamily protein
gene28449	Fvb6	36992314	36993136	LastIntron	LastExon	UTR3	3.38116	0.00041576	Isocitrate/isopropylmalate dehydrogenase family protein
gene28457	Fvb6	37037639	37037852	LastExon	Intergenic	Intergenic	1.56968	0.0269352	Histidine kinase-, DNA gyrase B-, and HSP90-like ATPase family protein
gene28471	Fvb6	37091700	37092149	LastIntron	LastExon	UTR3	2.76804	0.00170593	methionyl-tRNA synthetase / methionine--tRNA ligase / MetRS (cpMetRS)
gene28490	Fvb6	37187597	37187963	LastExon	UTR3	UTR3	2.40897	0.00389968	Core-2/I-branching beta-1,6-N-acetylglucosaminyltransferase family protein
gene28516	Fvb2	6544646	6545180	LastIntron	LastExon	UTR3	3.79822	0.000159142	RNA-binding protein 47B
gene28576	Fvb2	6095697	6096016	LastIntron	UTR3	UTR3	1.68466	0.0206698
gene28593	Fvb2	6226491	6227081	LastIntron	Intergenic	Intergenic	5.23807	5.78e-06	ARP protein (REF)
gene28644	Fvb6	30014629	30014941	Exon5	Exon5	Intron5	1.48287	0.0328951
gene28661	Fvb5	27479994	27480315	UTR3	UTR3	UTR3	2.16283	0.00687343	APR-like 4
gene28844	Fvb3	28456284	28456576	LastExon	LastExon	UTR3	3.49507	0.000319837	Fatty acid hydroxylase superfamily
gene28909	Fvb3	15631173	15631544	LastExon	UTR3	UTR3	2.47938	0.00331605	S-adenosyl-L-methionine-dependent methyltransferases superfamily protein
gene29072	Fvb4	1810681	1811108	LastIntron	UTR3	UTR3	3.08535	0.000821574	acylaminoacyl-peptidase-related
gene29077	Fvb5	16898494	16898742	LastExon	Intergenic	Intergenic	2.24979	0.00562611	NAD(P)-binding Rossmann-fold superfamily protein
gene29090	Fvb5	18207374	18207727	LastIntron	LastExon	UTR3	2.45252	0.0035276	RING/FYVE/PHD zinc finger superfamily protein
gene29116	Fvb5	18017470	18017900	LastIntron	LastIntron	LastIntron	2.66857	0.002145
gene29120	Fvb5	17986074	17986487	UTR3	UTR3	UTR3	2.1265	0.00747309	Nucleotide-diphospho-sugar transferases superfamily protein
gene29165	Fvb5	17156125	17156942	LastExon	Intergenic	Intergenic	2.99869	0.00100303	Phosphofructokinase family protein
gene29212	Fvb5	18671359	18672666	Intergenic	Intergenic	Exon2	3.86956	0.000135033
gene29221	Fvb5	18591264	18591562	UTR3	UTR3	UTR3	2.94619	0.00113191	mitogen-activated protein kinase kinase kinase 16
gene29227	Fvb5	18564206	18564655	LastIntron	UTR3	UTR3	3.01099	0.000975009	Ras-related small GTP-binding family protein
gene29249	Fvb5	18395102	18395615	LastExon	LastExon	UTR3	4.25104	5.61e-05	DegP protease 7
gene29256	Fvb5	18319728	18320625	Intron15	Intron16	Intron16	6.09691	8e-07	mitotic checkpoint family protein
gene29279	Fvb5	17694951	17695746	LastIntron	Intergenic	Intergenic	2.78114	0.00165525	glutathione S-transferase zeta 1
gene29295	Fvb5	17629121	17629692	LastExon	Intergenic	Intergenic	3.7027	0.000198289
gene29296	Fvb5	17629121	17629692	LastExon	Intergenic	Intergenic	3.7027	0.000198289	Tetratricopeptide repeat (TPR)-like superfamily protein
gene29309	Fvb5	17535732	17536090	LastExon	Intergenic	Intergenic	2.92147	0.00119819	Mitochondrial substrate carrier family protein
gene29323	Fvb5	17469252	17469684	LastExon	UTR3	Intergenic	3.89331	0.000127848	copper ion binding
gene29523	Fvb1	7814914	7815355	LastExon	Intergenic	Intergenic	7.36151	4.35e-08	RUB1 conjugating enzyme 1
gene29524	Fvb1	7814914	7815355	UTR3	Intergenic	Intergenic	7.36151	4.35e-08	Major facilitator superfamily protein
gene29566	Fvb1	7598720	7599583	UTR3	Intergenic	Intergenic	4.25727	5.53e-05	U2 snRNP auxilliary factor, large subunit, splicing factor
gene29568	Fvb1	7586965	7587296	UTR3	UTR3	UTR3	1.64063	0.0228755	Protein of unknown function (DUF677)
gene29636	Fvb4	9658288	9658647	LastIntron	LastExon	UTR3	2.12118	0.00756521	BNR/Asp-box repeat family protein
gene29727	Fvb3	5109580	5110282	Intergenic	Intergenic	Exon1	2.13715	0.00729203	Mitochondrial substrate carrier family protein
gene29728	Fvb3	5109580	5110282	LastExon	Intergenic	Intergenic	2.13715	0.00729203	protease-related
gene29748	Fvb3	5001256	5001683	LastIntron	LastExon	UTR3	2.2754	0.00530391
gene29771	Fvb3	4877398	4878307	UTR3	UTR3	Intergenic	2.11376	0.00769561	Transcriptional factor B3 family protein / auxin-responsive factor AUX/IAA-related
gene29780	Fvb3	4837391	4837702	LastExon	Intergenic	Intergenic	2.47269	0.00336756
gene29783	Fvb3	4818405	4818784	LastExon	Intergenic	Intergenic	3.79323	0.00016098
gene29792	Fvb3	4781411	4782020	UTR3	UTR3	Intergenic	1.9776	0.0105293	D-Tyr-tRNA(Tyr) deacylase family protein
gene29794	Fvb3	4769885	4770764	LastExon	UTR3	UTR3	3.63655	0.000230914	Apoptosis inhibitory protein 5 (API5)
gene29809	Fvb3	4708950	4709311	Intron1	Intron1	Intron1	3.53021	0.000294981
gene29811	Fvb3	4695992	4696455	LastExon	LastExon	UTR3	2.44152	0.00361811	SGNH hydrolase-type esterase superfamily protein
gene29829	Fvb3	4609920	4610799	LastExon	UTR3	Intergenic	2.97299	0.00106416	ThiF family protein
gene29877	Fvb4	213891	214123	UTR3	Intergenic	Intergenic	1.95271	0.0111504	evolutionarily conserved C-terminal region 5
gene29879	Fvb4	241242	241807	LastExon	LastExon	UTR3	2.48405	0.00328056	SH3 domain-containing protein
gene29887	Fvb4	277285	277668	LastExon	LastExon	Intergenic	1.50441	0.031303	Protein kinase superfamily protein
gene29889	Fvb4	295027	295590	UTR3	UTR3	UTR3	2.07448	0.00842411	RING/U-box superfamily protein
gene29893	Fvb4	325583	325970	UTR3	LastIntron	LastIntron	2.79948	0.00158677
gene29905	Fvb4	415108	415776	LastExon	Intergenic	Intergenic	3.64305	0.000227482	Beta-glucosidase, GBA2 type family protein
gene29906	Fvb4	425692	426156	LastExon	LastExon	UTR3	2.90299	0.00125029	glutathione-disulfide reductase
gene29950	Fvb3	9488085	9488470	LastIntron	UTR3	UTR3	2.01842	0.00958471	DEA(D/H)-box RNA helicase family protein
gene29966	Fvb3	9604515	9604936	LastExon	LastExon	UTR3	2.22708	0.0059282	binding
gene29979	Fvb4	746672	747591	UTR3	UTR3	Intergenic	3.58492	0.000260063	Tetratricopeptide repeat (TPR)-like superfamily protein
gene30025	Fvb5	27261720	27262265	Intron5	UTR3	LastIntron	1.65045	0.0223643
gene30033	Fvb3	9683842	9684209	LastExon	Intergenic	Intergenic	3.79827	0.000159121	Leucine-rich repeat transmembrane protein kinase
gene30060	Fvb3	9913978	9914260	UTR3	UTR3	UTR3	1.40123	0.0396977	S-locus lectin protein kinase family protein
gene30078	Fvb6	9416533	9416862	UTR3	UTR3	UTR3	2.13071	0.00740096	FKBP-like peptidyl-prolyl cis-trans isomerase family protein
gene30098	Fvb6	9552914	9553729	LastExon	UTR3	Intergenic	1.7983	0.015911	phloem protein 2-A15
gene30185	Fvb3	26758607	26759091	LastExon	Intergenic	Intergenic	2.45846	0.00347972	scarecrow-like transcription factor 11 (SCL11)
gene30211	Fvb3	26880935	26881443	LastExon	UTR3	UTR3	3.79765	0.00015935	Transcription factor IIA, alpha/beta subunit
gene30241	Fvb6	10127993	10128417	LastExon	UTR3	Intergenic	2.62045	0.00239634	ubiquitin-protein ligases
gene30261	Fvb6	10274035	10274454	UTR3	UTR3	UTR3	2.05935	0.00872278	TBP-associated factor 12
gene30273	Fvb6	10354233	10354686	UTR3	UTR3	Intergenic	3.43022	0.000371344	farnesylated protein-converting enzyme 2
gene30287	Fvb6	10435780	10436324	UTR3	UTR3	Intergenic	2.33039	0.00467316	Tubulin/FtsZ family protein
gene30295	Fvb6	10470193	10470637	LastExon	UTR3	UTR3	5.86967	1.35e-06	Iron-sulphur cluster biosynthesis family protein
gene30305	Fvb6	10514215	10514429	UTR3	UTR3	UTR3	2.10542	0.00784475	Aldolase-type TIM barrel family protein
gene30353	Fvb1	20787180	20787783	Intron12	UTR3	UTR3	2.35639	0.00440163	P-loop containing nucleoside triphosphate hydrolases superfamily protein
gene30370	Fvb3	3016786	3017220	LastIntron	UTR3	Intergenic	1.93152	0.011708	TEOSINTE BRANCHED 1, cycloidea and PCF transcription factor 2
gene30380	Fvb3	2969733	2970079	LastExon	LastExon	UTR3	3.68333	0.000207334	RNA helicase 1
gene30390	Fvb3	2906995	2907494	LastIntron	UTR3	UTR3	2.0684	0.00854276	Metallo-hydrolase/oxidoreductase superfamily protein
gene30396	Fvb3	2873499	2873845	LastExon	LastExon	UTR3	2.79355	0.00160863	plastid transcriptionally active 12
gene30407	Fvb3	2816309	2816826	LastExon	UTR3	UTR3	3.36583	0.000430693	U2 snRNP auxilliary factor, large subunit, splicing factor
gene30415	Fvb3	2758723	2759044	Exon2	Intron2	Intron2	1.56441	0.0272643	alpha/beta-Hydrolases superfamily protein
gene30426	Fvb3	2702985	2703489	Intron14	UTR3	UTR3	2.42992	0.00371607	proline-rich spliceosome-associated (PSP) family protein
gene30489	Fvb1	20883186	20883574	UTR3	UTR3	Intergenic	2.51498	0.00305504	NAD(P)-binding Rossmann-fold superfamily protein
gene30522	Fvb1	21167930	21168400	LastExon	Intergenic	Intergenic	2.30734	0.0049279	H/ACA ribonucleoprotein complex, subunit Gar1/Naf1 protein
gene30532	Fvb1	21234185	21234915	LastExon	LastExon	UTR3	3.37727	0.000419498
gene30533	Fvb1	21244959	21245502	UTR3	UTR3	UTR3	4.1152	7.67e-05
gene30573	Fvb3	3394249	3394926	UTR3	Intergenic	Intergenic	4.42597	3.75e-05
gene30574	Fvb3	3394249	3394926	Exon5	LastExon	Intergenic	4.42597	3.75e-05	HMG-box (high mobility group) DNA-binding family protein
gene30698	Fvb3	2217296	2217725	LastExon	UTR3	UTR3	2.14658	0.00713535	Transducin/WD40 repeat-like superfamily protein
gene30829	Fvb1	918448	918871	UTR3	Intergenic	Intergenic	3.94981	0.00011225
gene30868	Fvb1	722640	723019	LastIntron	Intergenic	Intergenic	3.90239	0.000125202
gene30869	Fvb1	717689	718213	LastExon	Intergenic	Intergenic	4.7167	1.92e-05	Domain of unknown function (DUF298)
gene31061	Fvb1	1684511	1684805	UTR3	UTR3	UTR3	4.49214	3.22e-05	chloroplast thylakoid lumen protein
gene31084	Fvb1	1585050	1585623	LastExon	Intergenic	Intergenic	2.22519	0.00595401	Transducin family protein / WD-40 repeat family protein
gene31117	Fvb1	1408700	1409139	LastExon	LastExon	UTR3	3.91916	0.000120458	MAK10 homologue
gene31157	Fvb2	11433425	11433746	LastExon	Intergenic	Intergenic	4.4045	3.94e-05
gene31170	Fvb2	11526102	11526341	UTR3	UTR3	UTR3	1.85253	0.0140434	SNARE-like superfamily protein
gene31186	Fvb2	11679760	11680313	LastExon	UTR3	Intergenic	3.4607	0.000346176	Vps52 / Sac2 family
gene31188	Fvb2	11701963	11702367	LastIntron	UTR3	UTR3	2.76337	0.00172437	P-loop containing nucleoside triphosphate hydrolases superfamily protein
gene31200	Fvb2	11760361	11760743	LastIntron	UTR3	Intergenic	2.11064	0.00775101	ATP-dependent Clp protease
gene31250	Fvb3	10816260	10816572	LastExon	LastExon	UTR3	2.58974	0.00257194	Plasma-membrane choline transporter family protein
gene31264	Fvb3	10877576	10878023	LastExon	UTR3	UTR3	2.34462	0.00452251	Seven transmembrane MLO family protein
gene31265	Fvb3	10910233	10910595	LastExon	LastExon	UTR3	2.77084	0.00169497	Leucine-rich repeat (LRR) family protein
gene31266	Fvb3	10916485	10916768	Exon4	LastIntron	LastIntron	2.0382	0.00915802	Polynucleotidyl transferase, ribonuclease H-like superfamily protein
gene31320	Fvb5	28341816	28342762	LastExon	Intergenic	Intergenic	2.9822	0.00104183
gene31506	Fvb5	16495122	16495614	UTR3	UTR3	Intergenic	2.62625	0.00236458	clathrin adaptor complexes medium subunit family protein
gene31535	Fvb6	4100022	4100416	LastExon	LastExon	UTR3	1.71441	0.0193017	phospholipase D P1
gene31568	Fvb6	4273594	4274169	LastIntron	LastExon	Intergenic	2.23692	0.00579529	C2H2 and C2HC zinc fingers superfamily protein
gene31598	Fvb6	4421682	4421928	LastIntron	UTR3	UTR3	2.28629	0.00517256	iron-regulated protein 3
gene31615	Fvb1	15480606	15480983	LastIntron	UTR3	UTR3	1.75169	0.0177137
gene31682	Fvb1	13509109	13509582	LastIntron	UTR3	UTR3	4.02595	9.42e-05	ARM repeat superfamily protein
gene31714	Fvb1	15677916	15678190	Exon4	Intron4	Intron4	1.88168	0.0131318	farnesyl diphosphate synthase 1
gene31776	Fvb5	3322068	3322526	UTR3	UTR3	UTR3	1.53997	0.0288424	Sec14p-like phosphatidylinositol transfer family protein
gene31840	Fvb5	1853446	1853833	LastExon	UTR3	UTR3	2.22473	0.00596035
gene31894	Fvb2	8329401	8329685	UTR3	UTR3	UTR3	1.70033	0.0199373	peptidyl-prolyl cis-trans isomerase / cyclophilin-40 (CYP40) / rotamase
gene31917	Fvb2	8474684	8475144	LastIntron	UTR3	Intergenic	4.74473	1.8e-05	phragmoplast orienting kinesin 2
gene31997	Fvb5	2100473	2100730	LastExon	UTR3	UTR3	1.90489	0.0124484	Uncharacterized protein family (UPF0016)
gene32229	Fvb5	90475	90776	UTR3	UTR3	UTR3	2.4797	0.00331356	OSBP(oxysterol binding protein)-related protein 2A
gene32249	Fvb5	203690	204024	LastExon	UTR3	UTR3	2.91398	0.00121906	Insulinase (Peptidase family M16) family protein
gene32252	Fvb5	223585	224500	Exon6	Intergenic	Intergenic	4.10292	7.89e-05	Pentapeptide repeat-containing protein
gene32253	Fvb5	223585	224500	LastExon	Intergenic	Intergenic	4.10292	7.89e-05	Class II aaRS and biotin synthetases superfamily protein
gene32310	Fvb5	496970	497750	LastIntron	LastExon	Intergenic	2.88974	0.00128904	Double Clp-N motif protein
gene32375	Fvb5	859730	860002	LastExon	LastExon	UTR3	2.16627	0.0068191	phosphoenolpyruvate carboxylase-related kinase 1
gene32425	Fvb5	1124102	1125235	Intron2	LastExon	Intergenic	2.00301	0.00993103	Calcium-dependent lipid-binding (CaLB domain) family protein
gene32426	Fvb5	1124102	1125235	LastExon	Intergenic	Intergenic	2.00301	0.00993103
gene32475	Fvb5	1388464	1389155	LastExon	LastExon	Intergenic	2.65644	0.00220579	Protein kinase protein with tetratricopeptide repeat domain
gene32478	Fvb5	1396057	1396733	Exon16	UTR3	Intergenic	2.57938	0.002634	glutamate-cysteine ligase
gene32544	Fvb4	2407237	2407622	LastIntron	UTR3	Intergenic	2.38383	0.00413213
gene32580	Fvb4	2000785	2001207	Intergenic	UTR5	UTR5	3.0868	0.000818837	lectin protein kinase family protein
gene32586	Fvb4	2035080	2035526	LastExon	LastExon	UTR3	2.87876	0.00132202	Protein of unknown function (DUF1012)
gene32597	Fvb4	2100303	2100604	Intron6	Intergenic	LastIntron	3.76461	0.000171947
gene32636	Fvb2	8986856	8987298	UTR3	UTR3	Intergenic	2.57526	0.00265916
gene32651	Fvb2	9094737	9095200	UTR3	UTR3	UTR3	3.28627	0.000517289	ACT-like protein tyrosine kinase family protein
gene32674	Fvb2	9311852	9312178	UTR3	UTR3	UTR3	1.73318	0.0184849	Thioredoxin superfamily protein
gene33409	Fvb5	5448780	5449044	UTR5	Exon1	Exon1	3.55067	0.000281402	Sec14p-like phosphatidylinositol transfer family protein
gene33962	Fvb3	4106519	4106888	LastExon	UTR3	Intergenic	2.19564	0.00637317	Leucine-rich repeat transmembrane protein kinase
gene34539	Fvb2	6366262	6366611	LastExon	LastExon	LastExon	3.75979	0.000173866
gene35261	Fvb1	828153	828521	LastExon	UTR3	UTR3	1.54114	0.0287644	Endomembrane protein 70 protein family
gene35279	Fvb1	1813599	1814288	LastIntron	UTR3	UTR3	3.00239	0.000994522	Protein of unknown function (DUF3414)
gene35285	Fvb1	2222105	2222549	LastExon	LastExon	Intergenic	2.27941	0.00525516	Domain of unknown function (DUF1767)
gene35303	Fvb1	3556033	3556411	LastExon	UTR3	UTR3	2.92107	0.00119931	Insulinase (Peptidase family M16) protein
gene35325	Fvb1	4556404	4556791	LastIntron	UTR3	UTR3	1.99705	0.0100683	FRIGIDA interacting protein 1
gene35379	Fvb1	6524204	6524698	LastIntron	UTR3	UTR3	2.87668	0.00132836
gene35395	Fvb1	7348772	7349091	LastExon	LastExon	UTR3	2.45125	0.0035379	splicing factor-related
gene35396	Fvb1	7351803	7352340	Exon5	Intergenic	Intergenic	5.36351	4.33e-06	targeting protein for XKLP2
gene35412	Fvb1	8436588	8437451	UTR3	UTR3	Intergenic	2.98456	0.00103619
gene35415	Fvb1	8607229	8607593	UTR3	UTR3	UTR3	2.73858	0.00182565	partner of SLD five 1
gene35453	Fvb1	11705156	11705516	UTR3	UTR3	Intergenic	3.24966	0.000562776	UDP-Glycosyltransferase superfamily protein
gene35496	Fvb1	15982468	15982861	LastIntron	UTR3	UTR3	2.12344	0.00752589	Small nuclear ribonucleoprotein family protein
gene35505	Fvb1	16328500	16328779	LastExon	LastExon	UTR3	1.46907	0.0339573
gene35506	Fvb1	16343970	16344353	Intergenic	Intergenic	UTR5	3.60049	0.000250904
gene35553	Fvb1	20911159	20911546	LastExon	UTR3	UTR3	2.58711	0.00258758
gene35553	Fvb1	20915869	20916125	Exon6	Intron6	Intron6	1.58704	0.0258795	STELAR K+ outward rectifier
gene35558	Fvb1	21138917	21139485	UTR3	UTR3	Intergenic	5.24413	5.7e-06	Insulinase (Peptidase family M16) family protein
gene35580	Fvb1	23287853	23288724	Intron15	UTR3	UTR3	2.68256	0.00207701	Protein kinase family protein
gene35593	Fvb2	976804	977107	UTR3	UTR3	UTR3	1.68841	0.0204925	TIP41-like family protein
gene35615	Fvb2	2708524	2709312	Exon7	Intron7	Exon8	1.6152	0.0242551	ataxia-telangiectasia mutated
gene35624	Fvb2	3321523	3321794	LastIntron	UTR3	UTR3	1.94478	0.0113557	alpha-galactosidase 1
gene35628	Fvb2	3675509	3675823	LastIntron	UTR3	UTR3	1.49644	0.0318831	Pseudouridine synthase family protein
gene35632	Fvb2	3768009	3768410	LastExon	Intergenic	Intergenic	2.95255	0.00111546	RH39
gene35633	Fvb2	3824257	3824636	UTR3	UTR3	UTR3	2.55972	0.002756	DNAse I-like superfamily protein
gene35638	Fvb2	4401524	4402054	LastIntron	UTR3	UTR3	2.95077	0.00112003
gene35639	Fvb2	4418055	4418438	LastIntron	UTR3	Intergenic	3.29243	0.000509997	phosphatidylinositol synthase 1
gene35653	Fvb2	6058790	6059209	LastExon	LastExon	Intergenic	3.63796	0.000230164	LAG1 homologue 2
gene35656	Fvb2	6109812	6110203	LastExon	UTR3	Intergenic	2.22748	0.00592268
gene35695	Fvb2	10236017	10236261	LastExon	LastExon	UTR3	1.42572	0.0375218	Subtilase family protein
gene35706	Fvb2	11043595	11044466	LastIntron	LastExon	Intergenic	3.08725	0.000817994	target of rapamycin
gene35726	Fvb2	12439376	12439724	UTR3	UTR3	UTR3	2.69977	0.00199632	thymidylate synthase 1
gene35732	Fvb2	13243016	13243573	UTR3	UTR3	Intergenic	2.33873	0.00458422
gene35733	Fvb2	13318166	13318663	LastIntron	UTR3	Intergenic	2.78668	0.00163425	Splicing factor, CC1-like
gene35737	Fvb2	13470904	13471272	UTR3	UTR3	Intergenic	2.40824	0.00390624	Ataxia telangiectasia-mutated and RAD3-related
gene35741	Fvb2	13652757	13653075	LastIntron	UTR3	Intergenic	1.92541	0.0118739
gene35744	Fvb2	13981905	13982202	LastIntron	LastExon	UTR3	1.99391	0.0101413	MATE efflux family protein
gene35757	Fvb2	14842140	14842449	LastExon	UTR3	Intergenic	2.56499	0.00272275	SKU5 similar 3
gene35761	Fvb2	15354618	15355182	Intergenic	Intergenic	UTR5	3.06248	0.000866008	P-loop containing nucleoside triphosphate hydrolases superfamily protein
gene35767	Fvb2	15557889	15558363	LastIntron	UTR3	Intergenic	5.55596	2.78e-06	RPM1 interacting protein 4
gene35792	Fvb2	17737451	17737814	LastExon	UTR3	UTR3	3.76736	0.000170859
gene35821	Fvb2	19122955	19123593	LastExon	Intergenic	Intergenic	2.1777	0.00664195	Phenazine biosynthesis PhzC/PhzF protein
gene35837	Fvb2	19887215	19887476	UTR3	UTR3	UTR3	1.8083	0.0155489	RING/U-box superfamily protein
gene35862	Fvb2	20924378	20924791	LastIntron	UTR3	Intergenic	2.85751	0.00138832	YbaK/aminoacyl-tRNA synthetase-associated domain
gene35883	Fvb2	21855688	21856075	LastExon	LastExon	Intergenic	1.93729	0.0115535	neurochondrin family protein
gene35893	Fvb2	22234512	22234860	LastIntron	UTR3	UTR3	1.83602	0.0145873
gene35899	Fvb2	22537524	22537852	LastIntron	LastExon	UTR3	2.35857	0.00437951	DNA methyltransferase-2
gene35905	Fvb2	22852491	22852968	LastIntron	LastExon	UTR3	3.0067	0.000984692	potassium channel in Arabidopsis thaliana 3
gene35939	Fvb2	24544260	24544639	UTR3	Intergenic	Intergenic	7.57512	2.66e-08	Ubiquitin system component Cue protein
gene35980	Fvb2	26140566	26141030	LastExon	UTR3	Intergenic	2.61707	0.00241509	adaptin family protein
gene35981	Fvb2	26214529	26214948	LastIntron	UTR3	UTR3	2.25648	0.00554019
gene35987	Fvb2	26418284	26418566	LastExon	UTR3	Intergenic	3.32817	0.000469708	pentatricopeptide (PPR) repeat-containing protein / CBS domain-containing protein
gene36002	Fvb2	27259319	27260551	UTR3	Intergenic	Intergenic	5.20066	6.3e-06	VPS35 homolog B
gene36003	Fvb2	27259319	27260551	Intergenic	UTR5	Intron2	5.20066	6.3e-06	RAC-like 3
gene36011	Fvb2	27596642	27598289	LastIntron	LastIntron	Intergenic	3.25492	0.000556004
gene36060	Fvb3	6876	7279	LastIntron	UTR3	Intergenic	1.58208	0.0261772	DegP protease 10
gene36085	Fvb3	1037467	1037816	UTR3	UTR3	UTR3	1.87786	0.0132477	Met-10+ like family protein / kelch repeat-containing protein
gene36087	Fvb3	1116641	1116928	UTR3	UTR3	UTR3	3.80208	0.000157732
gene36103	Fvb3	1475190	1475519	Exon4	Exon4	Exon4	1.69892	0.0200021	Replication factor-A protein 1-related
gene36134	Fvb3	3304152	3304623	LastExon	LastExon	UTR3	3.21087	0.000615359	RNA-binding protein
gene36146	Fvb3	3899858	3900249	LastExon	UTR3	UTR3	4.19246	6.42e-05	Leucine-rich repeat transmembrane protein kinase
gene36150	Fvb3	3919953	3920358	LastExon	UTR3	UTR3	1.3011	0.0499915	Leucine-rich repeat transmembrane protein kinase
gene36158	Fvb3	4128237	4128571	LastExon	Intergenic	Intergenic	2.4199	0.00380277
gene36184	Fvb3	5594845	5595557	Intergenic	Intergenic	UTR5	3.86787	0.00013556
gene36242	Fvb3	8240725	8241185	LastExon	LastExon	UTR3	2.14282	0.0071975
gene36249	Fvb3	8807540	8807982	UTR3	UTR3	UTR3	2.89038	0.00128712	Nucleotide/sugar transporter family protein
gene36283	Fvb3	12988748	12989119	UTR3	UTR3	UTR3	2.89554	0.00127193	Alpha amylase family protein
gene36291	Fvb3	13419645	13420422	LastIntron	LastExon	Intergenic	3.16932	0.000677139	TATA BOX ASSOCIATED FACTOR II 59
gene36337	Fvb3	20353054	20353494	LastIntron	UTR3	Intergenic	4.96257	1.09e-05
gene36341	Fvb3	21005464	21005899	LastIntron	UTR3	UTR3	4.1707	6.75e-05	rhodanese-like domain-containing protein / PPIC-type PPIASE domain-containing protein
gene36346	Fvb3	21439127	21439694	LastIntron	Intergenic	Intergenic	2.81684	0.00152462
gene36410	Fvb3	26469002	26469508	LastIntron	LastExon	UTR3	2.29712	0.00504523	fructose-2,6-bisphosphatase
gene36421	Fvb3	27167947	27168381	LastIntron	Intergenic	Intergenic	2.57099	0.00268541	TBP-associated factor 15B
gene36456	Fvb3	29331720	29332698	Exon10	LastExon	Intergenic	3.24374	0.000570508	Transducin/WD40 repeat-like superfamily protein
gene36503	Fvb3	30941871	30942300	UTR3	UTR3	Intergenic	1.65225	0.0222716	MAPK/ERK kinase kinase 1
gene36509	Fvb3	31657396	31657965	LastExon	UTR3	UTR3	5.42022	3.8e-06	cystathionine beta-lyase
gene36511	Fvb3	31850054	31851273	LastExon	UTR3	Intergenic	3.1901	0.000645512	vacuolar protein sorting 41
gene36522	Fvb3	32823642	32824052	LastIntron	UTR3	UTR3	4.19382	6.4e-05	oxidoreductases
gene36539	Fvb4	746672	747591	LastExon	Intergenic	Intergenic	3.58492	0.000260063	sulfate transporter 3;2
gene36603	Fvb4	7810891	7811335	LastIntron	UTR3	UTR3	3.182	0.000657665	Thioredoxin superfamily protein
gene36604	Fvb4	7880437	7880681	UTR3	UTR3	UTR3	1.62042	0.023965	Cytidine/deoxycytidylate deaminase family protein
gene36613	Fvb4	9238544	9239043	UTR3	UTR3	UTR3	2.69361	0.00202485
gene36632	Fvb4	13288034	13288396	LastExon	UTR3	UTR3	1.90577	0.0124231
gene36643	Fvb4	14224209	14224449	LastIntron	Intergenic	Intergenic	1.46756	0.0340755
gene36653	Fvb4	14420599	14420995	LastExon	UTR3	UTR3	3.3	0.000501186	P-loop containing nucleoside triphosphate hydrolases superfamily protein
gene36675	Fvb4	17049183	17049711	LastIntron	UTR3	Intergenic	3.59617	0.000253416
gene36683	Fvb4	18235436	18235751	LastExon	LastExon	UTR3	4.40782	3.91e-05
gene36691	Fvb4	18875715	18876175	LastIntron	LastExon	Intergenic	4.21681	6.07e-05	endoplasmic reticulum retention defective 2B
gene36730	Fvb4	22303098	22303453	UTR3	UTR3	UTR3	3.91459	0.000121734	PAS domain-containing protein tyrosine kinase family protein
gene36801	Fvb4	26098081	26098837	Intergenic	LastIntron	Intergenic	1.79809	0.0159188
gene36821	Fvb4	26588282	26588533	LastIntron	LastIntron	LastIntron	1.58604	0.0259396	Zinc finger C-x8-C-x5-C-x3-H type family protein
gene36830	Fvb4	26851731	26852148	LastExon	UTR3	Intergenic	2.21806	0.00605262	Metallo-hydrolase/oxidoreductase superfamily protein
gene36844	Fvb4	27551171	27551701	LastIntron	UTR3	Intergenic	1.53499	0.0291749
gene36847	Fvb4	27775587	27776118	LastIntron	Intergenic	Intergenic	3.61595	0.000242133
gene36873	Fvb4	28396546	28396972	Exon5	Intron5	Intron5	1.64107	0.0228523	Uncharacterised protein family UPF0090
gene36879	Fvb4	28538866	28539287	LastExon	UTR3	Intergenic	2.0868	0.00818833	ureide permease 2
gene36901	Fvb4	29857390	29857949	UTR3	UTR3	Intergenic	3.28005	0.000524748	O-fucosyltransferase family protein
gene36920	Fvb4	30702803	30703192	LastIntron	UTR3	UTR3	1.89776	0.0126542	vacuolar protein sorting 34
gene36922	Fvb4	30727212	30727446	LastExon	UTR3	Intergenic	2.4485	0.0035604
gene36934	Fvb4	31380727	31381573	LastIntron	LastExon	UTR3	3.61461	0.000242878	aminophospholipid ATPase 3
gene36939	Fvb4	31705708	31706246	LastExon	UTR3	UTR3	1.54926	0.0282318
gene36971	Fvb4	32471354	32471733	LastIntron	UTR3	UTR3	1.8876	0.0129537	Transcription factor IIIC, subunit 5
gene36986	Fvb5	675648	676002	UTR3	UTR3	UTR3	2.07879	0.00834084	YTH family protein
gene37010	Fvb5	1420137	1420573	UTR3	UTR3	UTR3	3.5564	0.000277718	bromo-adjacent homology (BAH) domain-containing protein
gene37023	Fvb5	1708683	1709023	LastExon	UTR3	UTR3	1.63033	0.0234246
gene37034	Fvb5	2457201	2457722	LastExon	Intergenic	Intergenic	3.07626	0.000838951	Transducin/WD40 repeat-like superfamily protein
gene37051	Fvb5	3176216	3176692	LastIntron	UTR3	Intergenic	2.74774	0.00178756	Protein phosphatase 2A, regulatory subunit PR55
gene37096	Fvb5	5363131	5363676	LastExon	LastExon	Intergenic	3.2976	0.00050397	transducin family protein / WD-40 repeat family protein
gene37129	Fvb5	7187629	7188105	LastIntron	Intergenic	Intergenic	3.53978	0.000288551	stomatal cytokinesis defective / SCD1 protein (SCD1)
gene37138	Fvb5	7537756	7538114	UTR3	UTR3	UTR3	4.35262	4.44e-05	porphyromonas-type peptidyl-arginine deiminase family protein
gene37153	Fvb5	8263026	8263330	UTR3	UTR3	UTR3	1.45093	0.0354051
gene37189	Fvb5	9457643	9458040	LastExon	Intergenic	Intergenic	1.8612	0.0137657	alpha-N-acetylglucosaminidase family / NAGLU family
gene37211	Fvb5	10696478	10696870	UTR3	UTR3	UTR3	2.83457	0.00146361	paralog of ARC6
gene37212	Fvb5	10700100	10700640	LastIntron	LastExon	Intergenic	4.22403	5.97e-05	Succinyl-CoA ligase, alpha subunit
gene37214	Fvb5	10812478	10812802	LastExon	UTR3	UTR3	2.21681	0.00607002	S-adenosyl-L-methionine-dependent methyltransferases superfamily protein
gene37216	Fvb5	10869155	10869509	UTR3	UTR3	UTR3	2.0671	0.00856841
gene37233	Fvb5	12750987	12751351	Exon2	Exon2	Exon2	2.36979	0.00426789	chromatin remodeling 31
gene37235	Fvb5	12856249	12856583	LastIntron	LastExon	UTR3	2.34119	0.00455839
gene37259	Fvb5	14888277	14888697	LastIntron	UTR3	UTR3	1.97836	0.0105109	SCAMP family protein
gene37265	Fvb5	15984079	15984490	LastIntron	UTR3	UTR3	5.30277	4.98e-06	transferases, transferring acyl groups
gene37299	Fvb5	17775792	17776103	LastExon	LastExon	UTR3	2.63437	0.00232077
gene37305	Fvb5	18070072	18070387	LastExon	UTR3	UTR3	3.47965	0.000331398	alpha/beta-Hydrolases superfamily protein
gene37322	Fvb5	19641007	19641394	LastExon	UTR3	UTR3	2.77686	0.00167162
gene37363	Fvb5	22890112	22890422	UTR3	UTR3	UTR3	2.46098	0.00345959
gene37393	Fvb5	24449193	24449555	LastIntron	LastExon	Intergenic	4.75203	1.77e-05	small nuclear ribonucleoprotein F
gene37394	Fvb5	24555683	24555929	LastExon	LastExon	UTR3	1.57541	0.0265824
gene37407	Fvb5	25085185	25085425	UTR3	UTR3	UTR3	2.19149	0.00643441
gene37421	Fvb5	25993518	25994068	LastIntron	LastExon	UTR3	2.20792	0.00619561	Clathrin adaptor complexes medium subunit family protein
gene37450	Fvb5	28341816	28342762	LastIntron	Intergenic	Intergenic	2.9822	0.00104183	DNA-directed RNA polymerase II protein
gene37451	Fvb5	28376081	28376361	LastIntron	LastIntron	LastIntron	2.67479	0.00211452
gene37477	Fvb6	621903	622228	LastExon	Intergenic	Intergenic	1.45494	0.0350804
gene37481	Fvb6	719225	719597	LastExon	UTR3	UTR3	2.39939	0.00398668	transcription activators
gene37484	Fvb6	895805	896237	LastExon	UTR3	UTR3	4.29499	5.07e-05	P-loop containing nucleoside triphosphate hydrolases superfamily protein
gene37492	Fvb6	1353543	1353768	UTR3	UTR3	Intergenic	3.38282	0.000414172
gene37539	Fvb6	3784215	3785132	UTR3	UTR3	Intergenic	2.36387	0.00432646	ATP-dependent caseinolytic (Clp) protease/crotonase family protein
gene37541	Fvb6	3797943	3798517	UTR3	UTR3	Intergenic	3.22809	0.000591443	Subunits of heterodimeric actin filament capping protein Capz superfamily
gene37542	Fvb6	3801861	3802301	LastIntron	LastExon	UTR3	4.66756	2.15e-05	Protein of unknown function (DUF1624)
gene37562	Fvb6	5023001	5023624	LastIntron	Intergenic	Intergenic	2.06488	0.0086124	D111/G-patch domain-containing protein
gene37580	Fvb6	7140974	7141285	UTR3	UTR3	UTR3	1.74847	0.0178455	RP non-ATPase subunit 8A
gene37649	Fvb6	13054931	13055428	LastExon	Intergenic	Intergenic	2.53922	0.00288919	mRNA capping enzyme family protein
gene37650	Fvb6	13063023	13063394	LastExon	LastExon	UTR3	3.15577	0.000698606	N-acetyltransferases;N-acetyltransferases
gene37662	Fvb6	14045617	14046063	LastIntron	LastExon	UTR3	2.15389	0.00701632
gene37704	Fvb6	19574763	19575530	Intron1	LastIntron	Intergenic	2.16414	0.00685271
gene37710	Fvb6	19830494	19830993	UTR3	UTR3	UTR3	1.61684	0.0241636	Tetraspanin family protein
gene37722	Fvb6	21758343	21758775	LastExon	LastExon	UTR3	4.46471	3.43e-05
gene37722	Fvb6	21756062	21756632	Intron7	Intron8	Intron9	2.19124	0.00643813	Protein phosphatase 2C family protein
gene37778	Fvb6	26190488	26191372	Intron15	LastIntron	UTR3	2.48653	0.00326191	heat shock protein 60-3A
gene37803	Fvb6	28065454	28065682	LastExon	LastExon	UTR3	3.51915	0.000302586
gene37815	Fvb6	28662174	28662593	LastExon	LastExon	UTR3	2.26226	0.00546691	lysophosphatidyl acyltransferase 2
gene37870	Fvb6	31977832	31978267	LastExon	LastExon	UTR3	3.0598	0.000871367	centromere/kinetochore protein, putative (ZW10)
gene37877	Fvb6	32221327	32221552	UTR3	UTR3	UTR3	2.70917	0.00195358
gene37885	Fvb6	32411775	32412213	LastIntron	LastExon	UTR3	2.93816	0.00115304	aspartic proteinase A1
gene37918	Fvb6	33403582	33403894	LastExon	UTR3	Intergenic	3.91913	0.000120467	NAD(P)H dehydrogenase B1
gene37926	Fvb6	33652187	33652425	LastExon	UTR3	UTR3	2.93926	0.00115011	ELMO/CED-12 family protein
gene37951	Fvb6	34407138	34407526	UTR3	UTR3	UTR3	1.76158	0.0173148
gene37974	Fvb6	35182062	35182424	LastExon	LastExon	Intergenic	2.06594	0.00859136	FBD, F-box and Leucine Rich Repeat domains containing protein
gene37992	Fvb6	35942010	35942299	LastExon	UTR3	UTR3	2.97037	0.00107061	Phosphoglycerate mutase-like family protein
gene38031	Fvb6	36847594	36847951	LastExon	UTR3	UTR3	2.53239	0.00293501	like SEX4 1
gene38040	Fvb6	37229950	37230439	LastExon	LastExon	UTR3	2.53778	0.00289882	embryo defective 3012
gene38077	Fvb6	38610043	38610303	LastExon	UTR3	UTR3	2.73383	0.00184573
gene38102	Fvb7	1067128	1067436	UTR3	Intergenic	Intergenic	1.37204	0.0424579	FMN-linked oxidoreductases superfamily protein
gene38110	Fvb7	1644582	1644882	LastExon	Intergenic	Intergenic	1.72876	0.0186743
gene38111	Fvb7	1655849	1656536	LastExon	LastExon	UTR3	6.70774	1.96e-07	P-loop containing nucleoside triphosphate hydrolases superfamily protein
gene38115	Fvb7	2619464	2619879	LastExon	UTR3	UTR3	2.65779	0.00219894	Amidohydrolase family
gene38142	Fvb7	4541558	4542086	LastExon	LastExon	Intergenic	2.24698	0.00566268
gene38149	Fvb7	5149300	5149727	LastIntron	LastExon	Intergenic	3.94696	0.00011299	splicing factor-related
gene38156	Fvb7	5510196	5510890	UTR3	UTR3	UTR3	5.07883	8.34e-06	DEAD/DEAH box RNA helicase family protein
gene38195	Fvb7	9292853	9293621	LastExon	UTR3	UTR3	4.85078	1.41e-05	glycine-tRNA ligases
gene38208	Fvb7	10452359	10452694	UTR3	UTR3	UTR3	2.08699	0.00818491	secretory 1A
gene38210	Fvb7	10488776	10488985	LastExon	UTR3	UTR3	1.58079	0.0262547	Ku80 family protein
gene38213	Fvb7	10505314	10505756	LastIntron	UTR3	UTR3	3.69077	0.00020381	Cornichon family protein
gene38217	Fvb7	10602096	10602472	UTR3	UTR3	Intergenic	1.58422	0.0260486	armadillo repeat kinesin 2
gene38225	Fvb7	10698771	10699228	UTR3	UTR3	Intergenic	6.26201	5.47e-07	AAA-type ATPase family protein
gene38230	Fvb7	10756776	10757195	LastExon	UTR3	UTR3	4.24565	5.68e-05	RNA-binding (RRM/RBD/RNP motifs) family protein
gene38234	Fvb7	10818413	10819074	LastExon	UTR3	UTR3	2.50107	0.00315446	WD-40 repeat family protein / beige-related
gene38263	Fvb7	11244040	11244457	UTR3	UTR3	UTR3	2.4925	0.00321737
gene38296	Fvb7	11716921	11717181	LastExon	UTR3	UTR3	1.40932	0.0389654
gene38305	Fvb7	11831638	11832180	LastExon	UTR3	Intergenic	3.27671	0.000528799	K+ efflux antiporter 2
gene38334	Fvb7	12282812	12283597	LastExon	Intergenic	Intergenic	2.89881	0.00126237	U-box domain-containing protein kinase family protein
gene38335	Fvb7	12291011	12291396	LastIntron	LastExon	UTR3	4.30103	5e-05	SIGNAL PEPTIDE PEPTIDASE-LIKE 4
gene38361	Fvb7	12744901	12745256	Exon14	Intron14	Intron14	2.50483	0.00312732
gene38361	Fvb7	12740146	12740414	UTR3	UTR3	Intergenic	3.0991	0.000795969	Peptidase family M48 family protein
gene38371	Fvb7	12918625	12919081	LastExon	UTR3	Intergenic	6.18376	6.55e-07	exocyst complex component sec10
gene38397	Fvb7	13272636	13273038	UTR3	UTR3	UTR3	1.60168	0.0250217	gamma-tubulin
gene38405	Fvb7	13474127	13474393	LastExon	UTR3	UTR3	1.41724	0.0382613	Histone superfamily protein
gene38418	Fvb7	13632116	13632562	LastIntron	Intergenic	Intergenic	3.84359	0.000143353	Tetratricopeptide repeat (TPR)-like superfamily protein
gene38428	Fvb7	13778909	13779213	LastExon	UTR3	UTR3	3.40222	0.00039608	PYRIMIDINE B
gene38437	Fvb7	13965223	13966068	LastIntron	LastIntron	Intergenic	3.45326	0.000352162	Integrase-type DNA-binding superfamily protein
gene38439	Fvb7	13978460	13979747	UTR3	UTR3	Intergenic	3.11963	0.000759226	transducin family protein / WD-40 repeat family protein
gene38453	Fvb7	14140958	14141359	LastExon	UTR3	UTR3	2.14229	0.00720625	DNA-directed RNA polymerase, subunit M, archaeal
gene38480	Fvb7	14550057	14550626	LastExon	LastExon	UTR3	2.22745	0.00592309	photosystem I P subunit
gene38481	Fvb7	14550057	14550626	LastExon	UTR3	Intergenic	2.22745	0.00592309	O-methyltransferase 1
gene38501	Fvb7	16042534	16042808	LastExon	Intergenic	Intergenic	2.15817	0.00694755	Pseudouridine synthase family protein
gene38513	Fvb7	16259605	16260031	UTR3	UTR3	Intergenic	1.85121	0.0140861	D-aminoacid aminotransferase-like PLP-dependent enzymes superfamily protein
gene38567	Fvb7	18261258	18261659	LastExon	LastExon	UTR3	4.42597	3.75e-05	Nucleolar histone methyltransferase-related protein
gene38626	Fvb7	20508411	20508852	LastIntron	UTR3	UTR3	2.72617	0.00187857	protein binding;zinc ion binding
gene38627	Fvb7	20511140	20511976	UTR3	UTR3	Intergenic	3.7304	0.000186038	K+ efflux antiporter 5
gene38658	Fvb7	21292791	21293286	LastExon	LastExon	UTR3	2.58973	0.00257198	cleavage and polyadenylation specificity factor 100
gene38739	Fvb7	23596126	23597186	Intron16	LastIntron	UTR3	1.70086	0.0199132	yeast YAK1-related gene 1
