# Supplementary material for: N6-methyladenosine RNA modification regulates strawberry fruit ripening in an ABA-dependent manner
Source: Genome Biol. 2021 Jun 3;22:168. doi: 10.1186/s13059-021-02385-0 (PMC8173835; doi:10.1186/s13059-021-02385-0)
Supplement: Supplementary file 23 — Additional file 23: Table S22. Differentially expressed genes in the MTA RNAi fruits compared to the control identified by three independent RNA-seq experiments. [file 13059_2021_2385_MOESM23_ESM.xlsx]

## Sheet: Table S22
Table S22. Differentially expressed genes in the MTA RNAi fruits compared to the control identified by three independent RNA-seq experiments.
Gene ID	FPKM						Fold change (RNAi-MTA/Control)	P value
	Control Replicate 1	Control Replicate 2	Control Replicate 3	RNAi-MTA Replicate 1	RNAi-MTA Replicate 2	RNAi-MTA Replicate 3
gene21507	55.3633	56.1287	56.1934	0	0	0	0	3.10433e-09
gene09853	1.00214	0.954769	0.954659	0	0	0	0	4.21577e-07
gene10010	1.92841	1.88049	1.99779	0	0	0	0	5.73421e-07
gene05929	0.928508	0.884619	0.939799	0	0	0	0	6.77365e-07
gene25695	0.878635	0.945568	0.902044	0	0	0	0	1.29715e-06
gene26579	5.26343	5.34649	5.67998	0	0	0	0	1.80519e-06
gene37668	5.45749	5.93825	5.70973	0	0	0	0	2.10094e-06
gene13678	29.6209	26.9735	27.8591	0	0	0	0	3.48358e-06
gene30670	11.3796	11.5966	10.5676	0	0	0	0	3.67328e-06
gene25439	0.196952	0.193742	0.17898	0	0	0	0	4.30275e-06
gene36162	5.72252	6.38508	5.90451	0	0	0	0	6.99302e-06
gene05196	4.32048	3.83905	3.8345	0	0	0	0	1.57021e-05
gene17461	0.196329	0.188549	0.215719	0	0	0	0	1.57361e-05
gene03982	1.63289	1.74322	1.8796	0	0	0	0	1.63266e-05
gene25260	29.1679	29.8946	26.118	0	0	0	0	1.63572e-05
gene29716	2.95447	2.78673	2.55063	0	0	0	0	1.91234e-05
gene05107	3.42953	3.02776	3.4725	0	0	0	0	1.98689e-05
gene25788	9.52989	8.39344	9.85303	0	0	0	0	3.08642e-05
gene18824	5.60346	6.5693	6.38633	0	0	0	0	3.10544e-05
gene24290	0.447989	0.376181	0.412538	0	0	0	0	3.77256e-05
gene23617	0.0765644	0.0777726	0.0660991	0	0	0	0	3.81873e-05
gene05731	3.44864	4.12793	3.86239	0	0	0	0	4.2549e-05
gene03974	10.247	10.0356	8.6418	0	0	0	0	4.38394e-05
gene10306	2.82988	2.51865	3.02476	0	0	0	0	4.57962e-05
gene36161	42.8838	49.4512	41.9188	0	0	0	0	4.60511e-05
gene21906	0.439851	0.51062	0.433976	0	0	0	0	4.77512e-05
gene04653	0.133759	0.15528	0.131972	0	0	0	0	4.77512e-05
gene32526	23.4562	21.5164	19.3577	0	0	0	0	5.45977e-05
gene13823	5.41763	4.4025	5.23032	0	0	0	0	8.73554e-05
gene27657	0.370443	0.316875	0.302977	0	0	0	0	8.81361e-05
gene06218	73.752	93.8793	86.1261	0	0	0	0	0.000133997
gene09720	5.03819	4.25792	4.00157	0	0	0	0	0.000142047
gene36022	1.08694	1.25949	1.39018	0	0	0	0	0.000143463
gene01013	0.209953	0.201634	0.164778	0	0	0	0	0.000157978
gene05437	0.406884	0.330644	0.32785	0	0	0	0	0.000163686
gene05508	0.576535	0.468507	0.597277	0	0	0	0	0.000163774
gene13469	1.66111	1.34986	1.72087	0	0	0	0	0.000163774
gene17376	1.87904	1.67238	2.16294	0	0	0	0	0.000179615
gene18506	1.55165	1.89136	2.00934	0	0	0	0	0.000187643
gene27080	4.26788	3.70737	4.82799	0	0	0	0	0.00019071
gene20641	0.227487	0.200267	0.261857	0	0	0	0	0.000208255
gene26604	3.63015	4.02628	4.74329	0	0	0	0	0.000222218
gene04739	13.2337	16.9244	13.2353	0	0	0	0	0.000299122
gene04131	0.776721	1.00989	0.804664	0	0	0	0	0.000300117
gene14327	0.834883	0.662293	0.892377	0	0	0	0	0.000324068
gene28784	0.721599	0.732986	0.934449	0	0	0	0	0.000324275
gene34322	0.665641	0.676145	0.861985	0	0	0	0	0.000324275
gene16817	0.115364	0.147317	0.113823	0	0	0	0	0.000326878
gene24705	0.404269	0.547532	0.465348	0	0	0	0	0.00033992
gene11561	23.2351	17.1824	22.2427	0	0	0	0	0.000368958
gene34475	1.09044	1.13929	1.45243	0	0	0	0	0.000413416
gene28897	6.82192	6.05935	4.93071	0	0	0	0	0.000415699
gene21502	6.63411	9.17814	8.33064	0	0	0	0	0.000422927
gene13785	0.83012	0.674576	0.603498	0	0	0	0	0.000464889
gene29667	3.53949	2.53112	3.17792	0	0	0	0	0.000473445
gene18545	1.29149	0.99009	0.967701	0	0	0	0	0.000487332
gene24906	0.880939	0.767007	0.624718	0	0	0	0	0.000516312
gene35534	5.53601	5.32345	3.98276	0	0	0	0	0.000525392
gene00954	1.43038	1.01707	1.16626	0	0	0	0	0.000568969
gene06772	0.808538	0.985557	0.698022	0	0	0	0	0.000579763
gene10509	1.13179	0.919723	1.32195	0	0	0	0	0.000637413
gene19715	2.32981	3.10742	2.22998	0	0	0	0	0.000770547
gene38662	1.43588	1.12589	1.00039	0	0	0	0	0.000783718
gene07332	0.671087	0.454451	0.579358	0	0	0	0	0.000825336
gene13654	0.17794	0.123941	0.175563	0	0	0	0	0.000831723
gene29709	0.932065	1.19023	1.37942	0	0	0	0	0.000842804
gene01322	0.0763293	0.0744324	0.0527169	0	0	0	0	0.0008604
gene25690	3.30217	4.84748	3.86239	0	0	0	0	0.000894353
gene34981	0.854888	0.752595	1.10705	0	0	0	0	0.00100876
gene18229	1.63458	1.84486	1.21516	0	0	0	0	0.00107231
gene28435	0.21704	0.223404	0.149899	0	0	0	0	0.00111482
gene22707	0.586102	0.416746	0.632487	0	0	0	0	0.00114321
gene08561	0.203113	0.132044	0.175351	0	0	0	0	0.0011889
gene09411	0.363592	0.281394	0.239157	0	0	0	0	0.00128256
gene37529	0.348883	0.550345	0.496087	0	0	0	0	0.00150975
gene31222	0.495983	0.613334	0.78191	0	0	0	0	0.00161062
gene30819	0.950933	1.37991	0.938232	0	0	0	0	0.00168491
gene03464	0.372826	0.235641	0.357629	0	0	0	0	0.00176334
gene17126	4.84079	3.58178	3.07935	0	0	0	0	0.00185476
gene05636	0.336384	0.205016	0.290405	0	0	0	0	0.0019679
gene00778	4.0509	2.44705	3.46625	0	0	0	0	0.00209226
gene37890	0.966586	1.5485	1.14441	0	0	0	0	0.00209484
gene24208	0.627635	0.823898	0.500166	0	0	0	0	0.00230148
gene02712	1.02144	0.788546	0.617277	0	0	0	0	0.00230347
gene04676	1.08516	1.1719	1.70109	0	0	0	0	0.00237163
gene23783	0.600257	0.634118	0.932777	0	0	0	0	0.00239348
gene13832	0.307556	0.474862	0.318621	0	0	0	0	0.0024511
gene03067	1.52954	1.00989	0.990356	0	0	0	0	0.0026345
gene15936	0.230975	0.136506	0.217531	0	0	0	0	0.00271669
gene25697	1.0168	0.944315	1.50483	0	0	0	0	0.00278661
gene05772	0.584727	0.877225	1.00961	0	0	0	0	0.00278764
gene28752	1.03308	1.77975	1.42699	0	0	0	0	0.00280352
gene24386	0.0675818	0.0961076	0.0583442	0	0	0	0	0.00287038
gene25224	0.0510721	0.0691707	0.0881824	0	0	0	0	0.00291561
gene33929	0.111848	0.181781	0.193119	0	0	0	0	0.00308829
gene32530	0.0266304	0.0432811	0.0459808	0	0	0	0	0.00308829
gene22509	0.0535157	0.0869763	0.0924017	0	0	0	0	0.00308829
gene30883	0.0513063	0.0833856	0.0885869	0	0	0	0	0.00308829
gene08240	0.02051	0.0333338	0.0354131	0	0	0	0	0.00308829
gene34942	0.0932065	0.151484	0.160933	0	0	0	0	0.00308829
gene03161	0.606926	0.422746	0.748525	0	0	0	0	0.00327355
gene19881	0.711759	0.413138	0.702253	0	0	0	0	0.00341097
gene22439	0.245819	0.299638	0.424438	0	0	0	0	0.00362943
gene05169	1.13264	0.690306	0.733365	0	0	0	0	0.00376351
gene26580	0.875178	0.824982	0.483554	0	0	0	0	0.00408718
gene13784	2.00677	2.23029	3.41399	0	0	0	0	0.00428267
gene09803	0.427444	0.347351	0.61503	0	0	0	0	0.0042847
gene05888	0.846657	0.923387	0.50011	0	0	0	0	0.004362
gene29934	1.34989	1.12307	0.721423	0	0	0	0	0.0044088
gene04387	0.379145	0.462154	0.245491	0	0	0	0	0.00456428
gene00682	0.781732	1.46597	1.1421	0	0	0	0	0.00462896
gene28287	0.228261	0.432811	0.394121	0	0	0	0	0.00497149
gene22128	0.657928	0.712865	1.136	0	0	0	0	0.00521608
gene22823	0.901705	1.59872	0.990759	0	0	0	0	0.00603164
gene13872	2.15899	1.09653	1.55324	0	0	0	0	0.00647522
gene23451	0.112128	0.227795	0.193603	0	0	0	0	0.00658925
gene34703	0.635499	0.877918	0.438908	0	0	0	0	0.00685856
gene23179	0.290406	0.485467	0.272201	0	0	0	0	0.00689447
gene24294	0.631399	0.439792	0.311483	0	0	0	0	0.00771512
gene06504	0.991449	1.40993	2.03284	0	0	0	0	0.00812876
gene24292	0.439439	0.446374	0.216785	0	0	0	0	0.00819356
gene13098	0.763512	0.489828	1.04076	0	0	0	0	0.00859687
gene04026	0.722709	0.475426	0.356528	0	0	0	0	0.00861689
gene19741	0.640001	0.520081	1.02611	0	0	0	0	0.00881846
gene19783	0.766081	0.77817	1.38887	0	0	0	0	0.00893725
gene23085	0.450653	1.02539	0.800342	0	0	0	0	0.0105129
gene25894	0.0600615	0.113884	0.138272	0	0	0	0	0.0107855
gene04662	0.487354	0.237622	0.294518	0	0	0	0	0.0108473
gene10645	0.578523	0.426048	0.249723	0	0	0	0	0.0116816
gene22715	0.0136123	0.0110617	0.0235034	0	0	0	0	0.0133435
gene04331	0.118671	0.0964353	0.204901	0	0	0	0	0.0133435
gene37033	0.0471932	0.0383503	0.081485	0	0	0	0	0.0133435
gene17883	0.0916785	0.0745002	0.158295	0	0	0	0	0.0133435
gene23958	0.0771364	0.062683	0.133186	0	0	0	0	0.0133435
gene37880	0.0960984	0.0780919	0.165926	0	0	0	0	0.0133435
gene06223	0.0955964	0.077684	0.165059	0	0	0	0	0.0133435
gene28587	0.0320379	0.0781043	0.0737566	0	0	0	0	0.0139812
gene07507	0.063913	0.155812	0.110354	0	0	0	0	0.0142912
gene05015	0.826338	1.07847	0.432357	0	0	0	0	0.0143335
gene34667	0.0685132	0.0835133	0.147871	0	0	0	0	0.0147693
gene08997	0.146143	0.356277	0.353267	0	0	0	0	0.0148391
gene29170	0.367575	0.241805	0.574221	0	0	0	0	0.0152047
gene27223	0.0366114	0.0743783	0.0948213	0	0	0	0	0.0158162
gene37972	0.222952	0.301961	0.513274	0	0	0	0	0.0162204
gene02591	0.0315954	0.0770257	0.0818303	0	0	0	0	0.0165851
gene37229	0.213043	0.519373	0.55177	0	0	0	0	0.0165851
gene20044	0.130056	0.317059	0.336836	0	0	0	0	0.0165851
gene04094	0.657928	1.7567	1.46057	0	0	0	0	0.0170248
gene22485	2.62143	1.13613	1.50875	0	0	0	0	0.0170377
gene05461	0.134892	0.191829	0.320248	0	0	0	0	0.0170451
gene28078	0.250406	0.271314	0.528436	0	0	0	0	0.0173098
gene37359	0.15814	0.0584128	0.124113	0	0	0	0	0.017845
gene22930	0.932065	0.925734	0.357629	0	0	0	0	0.0178733
gene33886	0.721599	1.02618	1.76507	0	0	0	0	0.0194408
gene34621	0.366581	0.734801	0.337572	0	0	0	0	0.0199179
gene28790	0.103435	0.100865	0.214313	0	0	0	0	0.0202712
gene28347	0.0654445	0.0227922	0.0484278	0	0	0	0	0.0212989
gene35570	0.266304	0.721351	0.459808	0	0	0	0	0.0215919
gene13294	5.52369	2.61282	7.54447	0	0	0	0	0.0217373
gene25618	0.470388	0.382249	0.902427	0	0	0	0	0.0219688
gene07791	0.979689	0.862463	1.97348	0	0	0	0	0.0225792
gene01078	0.8538	0.416291	0.368549	0	0	0	0	0.024069
gene20380	0.935313	0.316691	0.942046	0	0	0	0	0.0242891
gene27799	0.281432	0.124745	0.132526	0	0	0	0	0.0244017
gene34121	0.0753184	0.10711	0.19507	0	0	0	0	0.0245949
gene25169	0.58525	0.951177	0.336836	0	0	0	0	0.0249037
gene00529	0.534731	0.271585	0.80787	0	0	0	0	0.0254589
gene18446	0.0655999	0.026654	0.0849499	0	0	0	0	0.0261573
gene01386	0.292795	0.333106	0.10111	0	0	0	0	0.0276267
gene10085	0.275412	0.932527	0.792556	0	0	0	0	0.0289199
gene11062	0.751918	1.68032	2.43428	0	0	0	0	0.0289919
gene15126	0.267333	0.177743	0.0839244	0	0	0	0	0.0291009
gene28024	0.226413	0.128792	0.078186	0	0	0	0	0.0293529
gene25297	0.2296	0.13327	0.396433	0	0	0	0	0.0301447
gene28112	0.0145635	0.0473387	0.0502915	0	0	0	0	0.0308913
gene15521	0.0848761	0.29888	0.244249	0	0	0	0	0.0310564
gene11223	0.353469	0.123102	0.435936	0	0	0	0	0.031397
gene32414	0.666843	0.270947	0.942046	0	0	0	0	0.0323675
gene10565	0.713922	0.754196	0.205446	0	0	0	0	0.0342141
gene22061	0.0513587	0.0278236	0.0886773	0	0	0	0	0.0342416
gene36256	0.0943068	0.229908	0.0976996	0	0	0	0	0.0345109
gene20496	0.189573	0.410804	0.654642	0	0	0	0	0.0357056
gene22369	0.310688	0.210394	0.62585	0	0	0	0	0.0378623
gene12513	0.0870411	0.247561	0.338147	0	0	0	0	0.0378659
gene25665	0.941114	0.470629	0.312491	0	0	0	0	0.0382369
gene24098	0.2542	0.123941	0.438908	0	0	0	0	0.0407156
gene04325	0.22904	0.0620412	0.263644	0	0	0	0	0.0411089
gene22090	0.133152	0.0360676	0.0766347	0	0	0	0	0.0436316
gene02695	0.101989	0.0276262	0.0586989	0	0	0	0	0.0436316
gene24588	0.0607869	0.0164656	0.0349854	0	0	0	0	0.0436316
gene20266	0.122573	0.224113	0.423276	0	0	0	0	0.0438512
gene30008	0.515654	0.209517	0.190788	0	0	0	0	0.0441468
gene06092	0.453	0.105177	0.279343	0	0	0	0	0.0497985
gene03586	121.403	126.657	126.154	0	0.0885817	0.0525667	0.000377186	0.000179526
gene34010	24.1671	25.3397	21.2518	0	0.0358984	0	0.000507337	0.002645
gene14343	32.2209	33.2833	22.5421	0	0	0.0509454	0.000578621	0.0133003
gene24672	73.2051	79.2657	65.1467	0	0.138047	0	0.000634357	0.00316385
gene25193	38.6183	40.766	39.4683	0	0	0.0807653	0.000679542	0.000242782
gene07931	630.478	598.21	613.558	0.579121	0.390141	0.385867	0.000735585	0.000230397
gene26826	1757.45	1730.32	1865.16	1.34284	1.63918	0.991084	0.000742227	0.000532785
gene06191	1138.12	1019.49	1157.55	0.828578	0.808979	0.940935	0.000777787	0.00152353
gene06043	126.462	130.32	123.328	0.105805	0.0791981	0.112796	0.000783454	0.00025491
gene07028	148.428	152.856	150.924	0.0928496	0.125102	0.148477	0.00081031	7.22322e-05
gene36021	426.802	448.746	459.838	0.353134	0.500839	0.257583	0.000832385	0.000475685
gene36836	96.9951	85.6282	95.6997	0	0	0.231833	0.000832962	0.00149216
gene10350	13.1417	14.5327	11.1505	0	0.032468	0	0.000836268	0.00570692
gene26825	1045.64	1035.05	1050.53	0.860241	0.927242	1.06382	0.000910603	1.91351e-05
gene05329	165.788	163.826	155.066	0.286648	0.0792241	0.0940273	0.000948871	0.00041469
gene33976	1265.46	1365.78	1367.15	1.32477	1.39086	1.26557	0.000995703	0.00063895
gene09934	572.804	584.985	566.826	0.819035	0.735689	0.507647	0.00119584	8.6187e-05
gene34009	354.773	351.628	354.892	0.423957	0.6954	0.23581	0.0012769	6.7531e-06
gene18503	83.251	78.4113	72.9678	0.193562	0.130399	0	0.00138073	0.00143812
gene04661	12.1574	12.2307	10.6216	0	0.0524429	0	0.00149796	0.0020009
gene31672	308.14	313.976	359.189	0.766493	0.423688	0.471427	0.00169326	0.00243074
gene34008	2004.91	1960.31	2032.81	3.35709	3.83651	3.57891	0.00179601	0.000111824
gene34259	18.3474	17.0139	16.8385	0	0	0.0940273	0.00180129	0.000717431
gene36837	136.441	158.182	148.888	0.485363	0.261583	0.103487	0.0019175	0.00181185
gene22708	29.782	28.5578	26.054	0	0	0.169416	0.00200745	0.00148629
gene28014	43.8847	47.0231	42.0772	0	0.083763	0.198829	0.00212499	0.00104831
gene34867	6.78421	7.20169	6.0152	0	0.0439412	0	0.00219694	0.00267801
gene16012	28.4731	27.2081	27.5736	0.02905	0.0782815	0.0774238	0.00221916	0.000179577
gene11229	11.3146	7.93852	10.3282	0.0661031	0	0	0.00223462	0.0101914
gene34011	310.874	294.225	271.658	0.604104	0.945725	0.441614	0.00227137	0.00151286
gene38029	1027.93	887.266	1049.12	2.79445	1.73516	2.39927	0.00233743	0.00264304
gene03442	131.95	125.711	134.396	0.1877	0.168599	0.566957	0.0023549	0.000381316
gene04163	257.744	234.908	244.325	0	0.658776	1.15419	0.00246	0.000710435
gene35182	229.772	228.414	219.331	0.989198	0.266561	0.474552	0.0025539	0.000199891
gene31413	172.401	185.683	176.22	0.438477	0.512014	0.490823	0.00269756	0.000493517
gene10077	1.08894	1.12781	0.976965	0	0	0.00910955	0.00285233	0.00173762
gene30987	4.81816	4.66411	4.47445	0	0.0414023	0	0.00296648	0.000366371
gene24676	133.777	133.206	126.367	0.572357	0.296603	0.305088	0.00298474	0.000325624
gene30669	69.0914	70.8914	84.1814	0.211589	0.271511	0.193346	0.00301764	0.00405455
gene01893	14.4565	16.0479	13.5779	0.0828181	0	0.0504517	0.0030232	0.0024033
gene12443	81.9082	72.9536	92.3821	0.260914	0.218739	0.278154	0.00306501	0.00463642
gene14238	15.1115	16.3349	16.179	0.0453853	0.101917	0	0.00309294	0.00055191
gene12177	206.409	201.527	203.759	0.477775	0.559203	0.95695	0.00325968	4.03275e-05
gene34199	22.3098	20.3167	19.2087	0	0	0.204145	0.00330144	0.00185019
gene36906	11.6631	11.7201	11.3712	0.117793	0	0	0.0033893	5.89573e-08
gene09304	15.8289	15.2891	14.1679	0.0751447	0.0809975	0	0.00344792	0.00102604
gene21638	1363.09	1332.37	1350.21	4.90018	4.59903	5.32442	0.00366407	4.35342e-05
gene06192	28.3469	28.8028	30.3819	0	0.12077	0.215004	0.00383603	0.000398912
gene31029	5.57543	10.3182	10.6104	0	0.102405	0	0.00386376	0.0326553
gene15903	1.99357	1.54195	1.65886	0	0	0.0204949	0.00394559	0.00599923
gene20700	49.3894	45.347	41.4811	0.116012	0.234464	0.216435	0.00416181	0.0025343
gene32251	7.66956	7.64565	6.04381	0.089225	0	0	0.00417739	0.00559212
gene07319	4.39878	5.08119	3.57784	0.0581944	0	0	0.00445668	0.00979858
gene00806	89.5565	91.0584	91.6255	0.469993	0.434227	0.343576	0.00458343	4.39438e-05
gene02039	24.1625	20.0514	19.0171	0	0	0.291413	0.0046087	0.00542092
gene10225	226.332	243.32	218.874	1.26158	1.01796	0.911825	0.00463508	0.000999009
gene19241	362.776	367.19	354.684	1.80427	1.69518	1.72451	0.00481628	0.000103439
gene32087	735.851	735.473	758.527	3.49707	3.54709	3.85381	0.00488731	0.000105851
gene04713	17.0969	14.6556	15.2385	0.238878	0	0	0.00508348	0.00201161
gene05436	13.1041	15.7471	14.8096	0.222482	0	0	0.00509568	0.00263911
gene04091	465.896	450.558	454.536	2.15005	2.60889	2.41275	0.00523103	0.000100922
gene22190	57.1393	55.9044	53.678	0.337396	0.272756	0.269767	0.00527777	0.00033351
gene01934	4.00838	3.61105	3.10035	0.0580686	0	0	0.00541696	0.00522681
gene17555	625.622	968.576	878.988	3.89525	4.84053	4.94881	0.00553318	0.0153306
gene17552	4.21456	4.61038	6.43732	0.0864951	0	0	0.00566726	0.0176823
gene23372	8.97241	8.43981	8.70099	0	0.0441827	0.104877	0.0057082	6.43918e-07
gene31293	495.763	495.119	498.043	2.92534	2.94424	2.68653	0.0057465	2.67351e-06
gene30780	228.054	203.274	204.491	1.10654	1.05606	1.5483	0.00583641	0.00145665
gene36815	3.96201	3.53304	3.5718	0.0701587	0	0	0.00633953	1.22773e-05
gene01341	819.524	804.016	817.398	1.94587	6.81005	6.83003	0.00638523	9.64068e-09
gene31042	4.14345	3.49006	3.33209	0.022715	0	0.0484319	0.00648819	0.00454018
gene18829	10.267	11.7787	10.9492	0.099522	0.114936	0	0.00649972	0.00149899
gene06308	92.7818	95.9142	95.6634	0.604371	0.610728	0.644305	0.00653892	0.000113621
gene30779	1030.18	937.159	984.568	5.18704	6.00728	8.50518	0.00667347	0.000742983
gene06846	112	144.559	126.513	0.791695	0.547024	1.23355	0.00671484	0.00545091
gene36029	14.1657	13.2505	15.1328	0	0.164855	0.130439	0.00694008	0.0013711
gene38356	253.98	254.42	247.014	1.9449	1.92682	1.4026	0.00698201	8.47609e-05
gene00971	386.081	381.224	403.636	2.96717	2.59689	2.62251	0.00699145	0.000307125
gene11447	65.3569	66.7989	64.3344	0.431433	0.77506	0.172478	0.00701802	9.82495e-08
gene22676	2.38578	3.25432	2.61874	0	0	0.0581642	0.00704265	0.00860956
gene30607	10.1975	10.4701	10.7762	0.0677345	0.0456313	0.108315	0.00705006	0.000220829
gene23941	31.5133	32.7736	30.3071	0.13069	0.410867	0.139325	0.00719794	0.000427073
gene06169	7.35438	6.76074	6.26977	0.14716	0	0	0.00721908	0.00174597
gene21346	1124.31	869.421	850.946	5.86582	7.7074	7.88136	0.007542	0.00866798
gene24757	57.0318	56.057	53.4792	0.566001	0.381303	0.33187	0.00767958	0.000349968
gene24860	77.2972	81.2503	80.226	0.628395	0.711974	0.494825	0.00768592	0.000216551
gene31030	33.9991	34.7746	31.4077	0.413357	0.165019	0.220335	0.00797266	0.000891253
gene26094	2.38941	2.87085	2.30326	0	0.0632339	0	0.00836039	0.00448441
gene12035	24.9821	27.1552	26.3525	0.183699	0.173255	0.303547	0.00841511	0.000569033
gene30478	443.346	469.825	458.556	3.52376	3.84953	4.26424	0.00848385	0.000283439
gene08222	13.0476	12.4982	12.3477	0.189532	0.0425613	0.0909251	0.00852439	5.40382e-07
gene38544	2.95447	2.05789	3.82595	0	0.0758608	0	0.00858318	0.0289501
gene15682	6.98666	4.63167	5.3174	0.14716	0	0	0.00868933	0.0149022
gene22434	3.42834	3.03808	3.45526	0	0.0223058	0.0661843	0.00891886	0.00139677
gene05542	14.8238	11.3939	13.0286	0	0.0769497	0.273984	0.00894181	0.0055291
gene09873	0.919297	1.0631	0.854691	0	0.0254202	0	0.00895995	0.00374232
gene17534	110.192	107.819	113.304	1.15014	1.26872	0.559289	0.00898887	0.000163493
gene13870	526.765	473.859	551.09	5.01672	4.27313	4.79494	0.00907692	0.001971
gene03078	16.4055	17.3773	19.3119	0.152202	0.211285	0.132757	0.00934638	0.00235008
gene24674	63.8378	110.678	107.535	1.08638	0.799859	0.778438	0.00944753	0.0253463
gene10913	34.777	40.7106	39.1623	0.288994	0.542769	0.259075	0.00951452	0.0021483
gene05501	31.4633	34.8898	33.8437	0.312833	0.309099	0.333504	0.00953559	0.000937408
gene32534	25.1733	25.8707	22.8516	0.458471	0.130047	0.128622	0.00970478	0.00121794
gene19499	341.054	349.362	375.087	2.91689	3.6585	4.01976	0.00994381	0.000838729
gene19971	379.039	313.04	360.03	3.44429	3.83787	3.34652	0.0101023	0.00317558
gene12931	6000.23	6103.61	6207.48	64.5278	60.0199	64.2868	0.0103124	9.72009e-05
gene06190	2.34276	1.65813	1.82681	0.0604881	0	0	0.0103794	0.0107153
gene10004	23.0104	25.1053	19.4461	0.248673	0.307131	0.149121	0.0104338	0.00542076
gene29312	2.24391	3.30767	2.43276	0.0835357	0	0	0.0104624	0.0146132
gene15073	19.2095	18.4893	18.5514	0.122633	0.110154	0.359526	0.01053	1.80102e-07
gene01896	34.5904	35.0751	34.7673	0.280872	0.276318	0.570345	0.0107968	3.71753e-09
gene19901	163.579	170.962	161.319	1.62215	1.54814	2.21571	0.0108619	0.000296872
gene30616	627.265	625.564	642.486	6.3106	7.42168	7.22823	0.0110591	6.96492e-05
gene18505	13.4078	14.6779	11.7551	0.444832	0	0	0.0111652	0.00010681
gene04872	0.726284	0.806602	0.773314	0	0.0261079	0	0.0113208	6.83113e-06
gene28407	3.62387	3.10845	2.72298	0.107427	0	0	0.0113616	0.00616656
gene21905	19.7933	21.5992	18.01	0.150881	0.316229	0.214467	0.0114739	0.0027416
gene29670	21.9604	22.7226	24.7287	0.218347	0	0.581937	0.0115295	1.09693e-05
gene18282	8.16745	7.45173	8.9602	0.0471999	0.0635951	0.176115	0.0116728	0.00268782
gene37473	19.228	19.9163	19.2657	0.330771	0.264098	0.0979518	0.0118613	1.30898e-07
gene18170	6.44383	6.69883	5.11199	0.0929299	0.12521	0	0.0119498	0.00638648
gene22011	62.6348	63.2736	62.3924	0.711589	1.01031	0.538367	0.0120035	3.14642e-09
gene24726	23.0141	23.6007	22.5197	0.394506	0.436135	0	0.0120149	3.0478e-07
gene24370	1252.27	1247.78	1362.64	6.33606	20.5805	20.1225	0.0121778	0.000741181
gene06309	6.56918	6.7906	6.95008	0.103097	0.0347271	0.109909	0.0121977	4.8853e-07
gene30814	61.0146	69.3907	65.2204	0.750409	0.922378	0.715783	0.0122099	0.00139689
gene06225	495.959	516.756	510.09	6.44857	6.00443	6.37125	0.0123616	0.000148496
gene37645	54.3947	56.3804	51.5991	0.489576	0.910923	0.633766	0.0125282	0.000616471
gene06193	459.991	468.313	465.837	5.98241	6.44835	5.17049	0.0126252	1.95025e-05
gene00970	26.7545	27.2154	27.8707	0.40692	0.456889	0.216904	0.0132051	1.38623e-07
gene04714	40.2944	34.976	35.348	0.456639	0.572331	0.441527	0.0132934	0.0022014
gene22460	10.6746	10.2645	12.0755	0.170568	0.125354	0.148777	0.0134698	0.00252852
gene14132	0.64148	0.962368	1.278	0.0394952	0	0	0.0137048	0.0350327
gene20725	3.52311	3.39882	1.85421	0.0452387	0.0270901	0.0482279	0.0137369	0.0328979
gene29699	89.4538	88.1715	84.0576	1.43666	1.0271	1.18776	0.013954	0.000335223
gene04357	3.1342	4.06384	3.06391	0.0553367	0.0497055	0.0393287	0.0140686	0.00899498
gene23961	14.4095	14.5438	13.4949	0.32603	0.146426	0.13034	0.0142007	1.99947e-06
gene08067	1.56244	1.44	1.41467	0	0	0.0650342	0.0147232	8.74841e-06
gene12312	6.14923	6.13217	4.89844	0.092212	0.103535	0.0614406	0.0149703	0.00531256
gene05643	1.22301	0.968364	0.812185	0	0.0450911	0	0.0150126	0.0133549
gene26030	175.406	178.053	176.163	2.54775	2.99396	2.40977	0.0150135	2.77573e-09
gene21227	15.7281	20.1907	19.0396	0.265158	0.260859	0.323061	0.0154495	0.00544663
gene19498	420.06	319.906	371.424	6.23884	4.62994	6.30269	0.0154505	0.00621186
gene27760	8.16075	7.40588	8.58309	0.165782	0.208477	0	0.0154975	2.25669e-05
gene36384	16.2546	14.6393	17.3808	0.506315	0.138415	0.117341	0.0157862	0.00204129
gene10807	178.667	188.075	200.869	2.78128	2.75849	3.49012	0.0159086	0.00117571
gene17430	19.705	18.9963	18.028	0.223186	0.400949	0.290807	0.0161282	0.000602209
gene37458	1.84549	1.59058	2.02775	0.0895224	0	0	0.0163846	0.0001619
gene21613	4.13604	4.18947	3.5707	0.0932525	0.104704	0	0.0166403	4.13825e-05
gene04355	1.90589	2.42132	2.54918	0	0	0.114525	0.0166549	0.000355193
gene03637	18.7087	18.4127	19.6808	0.152516	0.498167	0.310407	0.0169199	1.22365e-06
gene06060	1.9815	1.59837	1.45909	0.0233233	0	0.0621609	0.0169646	0.00816172
gene26338	4.38315	4.45232	4.27137	0.0531553	0.107429	0.0708345	0.0176563	1.62651e-07
gene04386	126.805	123.619	131.285	2.06263	2.21564	2.47095	0.0176816	0.000305109
gene22014	25.2632	25.6408	20.1496	0.27044	0.504524	0.487908	0.0177735	0.00567462
gene23943	2.9233	3.3051	3.73072	0	0.182756	0	0.0183506	0.000173175
gene32103	54.4317	52.6302	53.8182	1.20554	0.872305	0.928197	0.018685	6.58461e-08
gene37222	6.75516	6.20934	5.92743	0.354544	0	0	0.018767	2.16541e-05
gene28793	2.93722	2.95591	2.95557	0.140122	0	0.0331957	0.0195868	0.000161239
gene21537	899.24	901.636	901.999	16.9621	18.1986	17.9155	0.019637	7.7938e-12
gene24857	1.8484	1.58325	1.49512	0.0399852	0	0.0568364	0.0196521	0.00360406
gene08090	0.578523	0.685595	0.499447	0	0.0346605	0	0.0196537	0.000474286
gene19572	0.765822	0.599277	0.848877	0	0.020392	0.0242023	0.0201422	0.00956634
gene29715	3.05431	2.86654	3.71384	0.0344317	0.123711	0.0367068	0.0202238	0.00606996
gene38341	0.563523	0.522204	0.477962	0.031652	0	0	0.0202419	4.5102e-05
gene29063	8.69687	8.41746	8.38221	0.0935051	0.186644	0.243671	0.0205447	1.74457e-07
gene03678	1.86892	1.56546	1.34042	0	0	0.0981365	0.020553	0.00057171
gene32347	2624.36	2680.59	2729.55	56.5998	54.9819	53.679	0.0205689	0.000132731
gene15123	0.327118	0.249713	0.239616	0	0	0.0169166	0.0207197	0.00069986
gene37028	28.8997	28.1785	24.885	0.658327	0.443501	0.606123	0.020838	0.00207682
gene08444	16.5992	18.2237	18.4709	0.404875	0.390613	0.319724	0.0209258	0.00111479
gene23979	176.914	179.866	182.895	3.61913	3.80153	3.87935	0.0209386	9.32731e-05
gene14841	672.426	667.692	644.277	13.9753	13.1949	14.6608	0.0210799	0.00017482
gene17195	1.28397	1.34481	1.92134	0	0	0.0973854	0.0214029	0.0162791
gene35945	194.145	190.972	194.546	4.03355	3.50232	4.90925	0.0214696	9.8129e-09
gene36138	2.38054	2.47799	2.46619	0.0907322	0.0488995	0.0193455	0.0217042	3.46219e-07
gene21343	2720.71	2677.19	2794.66	62.1019	55.9218	60.4275	0.0217821	0.000158262
gene23258	534.139	573.607	563.495	12.7082	11.2476	12.5364	0.0218354	0.000463188
gene22147	457.681	489.309	499.302	10.2669	11.6905	9.98231	0.0220838	0.000693719
gene11912	55.2916	115.832	121.599	1.15325	1.58738	3.79451	0.0223254	0.0458443
gene30477	134.104	175.873	120.099	3.30265	4.61285	1.76044	0.0224982	0.0138237
gene00955	5.05896	4.69833	3.74355	0.137727	0.0494846	0.117462	0.022567	0.00764667
gene17125	17.1936	17.6057	17.4398	0.385973	0.359303	0.448884	0.0228595	1.61713e-08
gene11522	1.92543	0.914177	1.56886	0.0519473	0.0311073	0.0184599	0.0230272	0.0398774
gene01727	93.7871	88.2828	83.1047	3.30206	1.58188	1.25164	0.0231379	1.05209e-05
gene09269	4.67212	5.00472	4.44093	0.0377732	0.0678586	0.22148	0.0231702	1.19872e-05
gene36854	16.6082	17.051	11.8205	0.256185	0.345173	0.455188	0.0232311	0.0124719
gene22612	49.0579	49.9302	39.2053	1.12489	0.978843	1.12427	0.0233586	0.00578425
gene03864	13.0177	11.3682	9.22911	0	0.569997	0.218226	0.0234486	0.00870931
gene29680	1.76138	1.53869	2.05284	0	0.126634	0	0.023657	0.000354566
gene11842	9.13878	9.79565	8.68449	0.191054	0.30645	0.160033	0.0238075	0.00106989
gene19766	66.7308	64.9333	64.9821	1.79448	1.53943	1.35418	0.0238402	4.78709e-08
gene22162	4.19911	4.5706	4.78919	0.185006	0.138483	0	0.0238581	1.68005e-05
gene36535	6.18106	5.54311	6.74648	0.176689	0.0634835	0.2072	0.0242207	0.0029466
gene17144	10.1196	7.7906	10.1158	0.682076	0	0	0.0243373	0.000352459
gene01912	14.9882	15.2565	14.849	0.333236	0.43028	0.344153	0.0245637	3.01364e-08
gene08493	5.45731	6.89361	5.31778	0	0.11654	0.322736	0.0248618	0.000360811
gene31595	15.05	9.31002	8.75182	0.263982	0.299519	0.266613	0.02507	0.0332504
gene20644	1.26113	1.14243	1.39217	0.0248214	0	0.0705639	0.0251296	8.01488e-05
gene21538	11.8766	11.3379	9.0587	0.369165	0.248698	0.196779	0.0252421	0.00656598
gene13004	179.033	171.211	177.613	4.32318	4.47855	4.59797	0.0253851	0.000193875
gene31942	0.914837	1.34823	0.776405	0	0.0780343	0	0.0256736	0.0268748
gene11511	1.75228	1.22197	1.24455	0	0.0357389	0.0742293	0.0260662	0.0145161
gene29583	12.9055	12.4614	9.96182	0.121524	0.38205	0.421049	0.0261719	0.0059042
gene04567	1.1548	0.819466	1.03908	0	0.0584676	0.0208177	0.0263114	0.000608141
gene28461	2.71494	2.87431	3.03709	0.107121	0.0549829	0.0652566	0.0263565	7.68315e-06
gene31311	172.89	170.144	171.95	3.92991	4.45304	5.22588	0.0264257	4.80747e-09
gene20514	1.44411	1.06504	1.02671	0	0.0523481	0.0414196	0.026519	0.01229
gene23257	11.4178	14.959	9.79008	0.497347	0.335052	0.132552	0.0266805	0.0161289
gene35811	106.255	117.518	138.978	1.11575	1.15549	7.50068	0.0269383	0.000279155
gene17100	648.414	638.919	666.885	24.674	2.55654	25.5971	0.0270326	5.71769e-07
gene37611	1.61537	1.71571	1.61477	0.0567076	0.0407496	0.0362728	0.0270389	1.22403e-06
gene00646	406.428	408.337	420.722	11.3586	11.5279	10.5821	0.0270894	0.000117678
gene10351	49.7354	57.4408	51.4658	1.5905	1.7552	0.968911	0.0271971	0.00187234
gene20306	9.34835	10.7569	11.019	0.379107	0.21507	0.255257	0.0272917	0.00244267
gene29672	25.2958	25.9988	26.4978	0.520479	0.607769	0.998767	0.0273422	3.03491e-07
gene13038	1.89542	2.75359	1.68266	0.0214682	0.044995	0.106805	0.0273653	0.0239246
gene13871	20.8055	20.3604	20.1782	0.602328	0.254604	0.830988	0.0275156	1.51118e-07
gene31943	1.11359	1.54791	0.961381	0	0	0.100022	0.0276084	0.00278449
gene17651	2.12603	1.57743	1.91523	0	0	0.157748	0.0280756	0.000413612
gene12315	2.64903	2.98981	2.54105	0.235585	0	0	0.0288006	7.13038e-05
gene01082	612.338	606.39	644.017	17.2323	18.9779	17.5403	0.0288555	0.000365301
gene19733	9.11409	8.36436	8.69038	0.145172	0.244497	0.367564	0.0289365	3.04584e-06
gene15614	22.9582	21.6633	25.9187	0.504826	0.755756	0.789334	0.0290603	0.00290883
gene30280	0.332221	0.379959	0.297434	0.0295454	0	0	0.029264	0.000226345
gene23589	2.06675	2.61804	2.72886	0	0.218512	0	0.0294743	0.00038322
gene21535	1.18567	0.818976	0.870061	0	0.0852429	0	0.0296528	0.00140843
gene10348	1.12715	1.40915	1.64676	0	0.12467	0	0.0298037	0.000968915
gene37052	5.3326	5.08897	4.24957	0.131329	0.235929	0.0700032	0.0298042	0.00407231
gene01729	1101.63	1100.58	1096.49	32.2281	33.1299	33.3396	0.0299202	3.06801e-11
gene10007	64.1897	65.4188	58.6424	1.87779	2.11818	1.6527	0.0300061	0.00112356
gene13502	0.804135	0.763784	0.775363	0	0.0525572	0.0178222	0.0300345	2.64591e-06
gene38694	50.1566	50.157	48.3939	1.45575	1.60937	1.41266	0.0301113	0.00012932
gene31097	0.700733	0.744643	0.837627	0	0	0.0689911	0.0302195	9.1706e-05
gene01870	194.15	185.58	145.086	6.24373	4.44565	5.25313	0.0303773	0.00780586
gene16092	67.6558	75.4785	75.8834	1.65422	2.40363	2.64528	0.0306055	0.00127034
gene09603	743.476	741.317	731.273	21.9489	22.6135	23.5768	0.0307478	2.09779e-05
gene10498	1.79709	1.50299	1.87986	0	0.103738	0.0559643	0.0308309	0.000144579
gene16256	0.294659	0.269378	0.381575	0.0294805	0	0	0.0311761	0.000989713
gene04037	5.68553	6.7526	4.06935	0.10696	0.122278	0.290252	0.03147	0.0202652
gene28685	72.0842	72.8773	73.8357	2.31493	2.2387	2.33551	0.0314864	4.86554e-05
gene32673	0.374346	0.409504	0.372897	0	0	0.0368564	0.0318622	2.6365e-05
gene11538	12.0655	11.9517	11.2526	1.12784	0	0	0.0319775	1.50058e-05
gene16211	15.2449	19.3234	19.9594	0.807254	0.250998	0.695095	0.0321552	0.00641788
gene13873	157.015	159.897	151.755	4.9197	4.72695	5.48122	0.0322784	0.000221118
gene24085	29.8745	31.5337	30.6801	1.03683	0.997257	0.978179	0.0327107	0.000255864
gene14611	1517.9	1454.44	1496.56	49.0687	50.1249	48.6502	0.0330828	0.000166277
gene25548	5.63292	4.33046	3.88338	0.210832	0.145675	0.103737	0.0332383	0.0133122
gene35838	79.2638	71.7612	74.1272	0.604721	3.37093	3.52677	0.0333216	7.24425e-06
gene22183	41.6558	34.1944	40.6073	1.45172	1.26052	1.18652	0.033478	0.00380819
gene32084	131.365	134.505	138.229	4.08559	5.01903	4.57973	0.0338638	0.000182609
gene06991	82.5643	85.3605	85.9258	2.86096	2.53363	3.28626	0.0341967	1.70768e-07
gene13874	2.98799	3.47811	2.78873	0	0.145149	0.17227	0.0342977	0.000147958
gene37042	18.3195	17.2405	16.4031	0.741835	0.499758	0.556068	0.034595	0.000924086
gene06004	0.978974	0.676208	0.88742	0	0.0879786	0	0.0346018	0.000971911
gene08291	173.065	173.578	166.647	6.98942	5.31921	5.45951	0.0346162	2.22639e-07
gene24494	107.633	97.9787	98.4318	3.44518	2.97151	4.17366	0.0348317	0.00091134
gene22918	119.881	121.256	120.104	4.15696	4.23739	4.21586	0.034908	1.2649e-05
gene07184	44.4114	37.1219	39.8972	1.44285	1.62003	1.1886	0.0350117	0.00286327
gene15532	31.8419	32.882	24.0469	1.0735	0.912604	1.124	0.0350352	0.00937068
gene29713	198.008	199.918	189.517	7.73514	7.25519	5.95145	0.035649	5.19332e-07
gene16378	120.576	115.646	119.984	4.33134	4.38909	4.02588	0.0357836	0.000171492
gene24949	20.4122	23.5557	20.7603	0.820622	0.435568	1.07367	0.0359945	3.31078e-05
gene10294	7.33254	7.23236	8.0734	0.233907	0.401107	0.181354	0.0360614	1.18593e-05
gene01266	0.301567	0.343085	0.24299	0.032183	0	0	0.0362568	0.000771389
gene36824	63.0757	65.2837	63.5066	2.36718	2.20361	2.43183	0.0364974	0.000103957
gene36872	38.7578	39.0234	37.4286	1.55015	1.47628	1.25436	0.0371564	2.02384e-07
gene13530	14.4098	13.3454	15.3627	0.457681	0.657771	0.487923	0.0371858	0.00159474
gene16428	1942.36	1802.1	1773.36	71.2384	64.7562	69.9427	0.0373223	0.000855237
gene22218	0.619655	0.780498	0.588453	0.0743954	0	0	0.0374108	0.000584641
gene37047	0.97259	0.769552	0.972226	0	0.036802	0.0655179	0.0376957	0.000243291
gene15178	90.0456	89.9186	89.1303	4.04475	2.14601	4.02157	0.0379507	2.46809e-08
gene02223	33.0937	48.0413	39.9188	1.47471	1.55391	1.6175	0.0383806	0.0121656
gene06390	0.987657	1.14053	0.897534	0.0416061	0.0747444	0	0.0384538	0.000197254
gene19764	6.29144	4.54451	4.82799	0.159862	0.358984	0.0852122	0.0385636	0.0101286
gene15615	24.1147	24.1462	29.5961	1.11633	0.973669	0.93138	0.0388069	0.00525788
gene01062	4.39661	5.12362	5.5892	0.174018	0.208412	0.206129	0.0389531	0.00506445
gene35532	2.46428	3.19009	2.17692	0.160544	0	0.146702	0.0392331	0.0012044
gene04535	0.969579	0.9286	1.01642	0.0554319	0	0.0590946	0.0392941	7.98846e-06
gene18765	0.169895	0.396926	0.293346	0.0339959	0	0	0.0395224	0.01443
gene00277	176.52	130.161	152.04	5.96603	5.89309	6.40114	0.0398069	0.00820757
gene10349	2187.32	2218.55	2218.22	86.7724	91.8174	87.5781	0.0401818	1.59917e-05
gene24898	1.12456	0.64216	0.734694	0.0486535	0	0.0518683	0.0401861	0.0310867
gene09972	6.36612	6.35118	6.76425	0.360598	0.352069	0.0835707	0.0408714	2.80199e-06
gene27787	0.301709	0.297714	0.260469	0.017249	0	0.0183888	0.0414445	4.46521e-05
gene10009	232.931	231.316	223.172	9.48619	11.6601	7.51821	0.0416988	2.8692e-07
gene20400	141.725	144.67	144.854	5.6306	6.50092	5.87309	0.0417499	1.99896e-08
gene36255	9.17152	11.4522	11.4584	0.477453	0.482475	0.381751	0.0418201	0.00540534
gene20117	0.642188	0.913252	1.20122	0	0.115425	0	0.0418712	0.00606232
gene09100	23.5765	23.6552	21.1442	0.757101	1.14805	0.989382	0.0423327	0.00118984
gene31422	1.32451	1.04045	0.940187	0.0588963	0.0317418	0.0502304	0.0426208	0.0114013
gene32171	0.667881	0.80325	0.645782	0	0	0.0911825	0.0430734	0.000307999
gene36172	0.955211	0.710166	0.912375	0.0650678	0.0292232	0.0173418	0.0433062	0.000434105
gene00616	486.659	490.196	483.274	21.0851	22.0814	20.0958	0.0433265	2.38433e-09
gene13390	7.14545	6.55361	6.27698	0.301009	0	0.570487	0.0436271	3.09191e-05
gene15176	541.03	495.679	501.995	27.2685	18.4788	21.5307	0.0437238	4.44992e-06
gene31787	1.37038	1.16766	0.964832	0.0638939	0.0669573	0.0227052	0.0438373	0.00997906
gene01198	0.140248	0.25643	0.242156	0.0280635	0	0	0.0439292	0.00572288
gene28389	58.7857	60.8132	57.0299	3.05407	2.34894	2.42155	0.0442995	9.25222e-07
gene15093	24.1802	23.5979	21.7259	0.752135	1.03811	1.29076	0.0443284	8.11593e-06
gene17068	41.8386	44.6679	42.353	2.07167	1.89146	1.77266	0.0445119	0.000399448
gene37943	10.1292	9.32193	10.2474	0.36928	0.331701	0.62631	0.0446921	6.46159e-06
gene36706	1.70303	1.00989	0.79473	0	0	0.157099	0.0447875	0.0160887
gene03991	12.2778	12.1795	11.4527	0.766993	0.322942	0.536598	0.0452946	2.48004e-06
gene03755	113.871	112.936	110.325	5.47611	5.21826	4.61959	0.0454243	6.41505e-08
gene12591	591.44	597.523	596.873	26.9085	26.7525	27.8582	0.0456477	8.48639e-10
gene00848	1.16932	2.31357	1.31672	0	0.219307	0	0.0456926	0.0141096
gene01827	20.5777	18.1108	19.026	0.938435	0.914373	0.822398	0.0463524	0.00150242
gene01056	1.42179	0.975658	1.09107	0	0	0.161759	0.0463689	0.00153635
gene37414	82.5525	85.1219	79.9972	3.66996	4.09648	3.79786	0.0466921	0.000322945
gene32055	22.7897	20.9052	22.0684	1.29359	0.927426	0.898287	0.0474323	3.16688e-06
gene05374	1.99333	1.37985	2.23075	0.265908	0	0	0.0474503	0.00269152
gene31856	0.789514	0.549924	0.681598	0	0	0.0962397	0.047619	0.00109717
gene18486	25.3576	32.4311	30.2666	1.10572	1.54498	1.57171	0.0479518	0.00536769
gene05267	27.8142	25.9295	23.2472	1.58776	1.24412	0.864342	0.0480085	0.00240267
gene14367	4.76998	5.88114	6.24798	0.460777	0	0.350874	0.0480293	0.000324366
gene23900	1.64252	1.90679	1.84566	0.104339	0	0.155726	0.0482049	4.93e-05
gene09178	2640.66	2545.11	2688.08	115.433	118.126	146.385	0.0482541	5.35335e-07
gene12966	15.8058	15.1933	14.4638	0.709048	0.815671	0.67633	0.0484141	0.000636465
gene13476	1823.17	1884.89	1863.83	88.7986	93.3103	88.1145	0.0484976	9.32676e-05
gene18189	112.62	96.4347	99.6756	5.1906	5.18275	4.61955	0.0485631	0.00250937
gene09008	0.125203	0.339143	0.252208	0	0	0.0356111	0.0496977	0.022982
gene08295	1.11488	0.628341	1.14878	0	0.0517122	0.0920621	0.0497144	0.0294924
gene38469	1.35421	1.5488	1.12581	0	0.0721188	0.128392	0.049769	0.00056457
gene13146	6.93617	6.57249	6.40332	0.364709	0.282096	0.345606	0.0498399	0.00046971
gene09024	9.65059	12.0249	9.14327	0.514952	0.49813	0.548978	0.0506854	0.00817802
gene31206	13.3965	13.8212	12.1818	0.537807	0.785003	0.680845	0.0508548	0.0012729
gene38569	28.9558	34.7105	32.5667	1.66078	1.54553	1.70671	0.0510534	0.00300933
gene37950	921.007	895.391	928.735	42.9008	49.313	48.1197	0.0511208	1.17211e-07
gene13868	27.6931	23.4217	23.9542	0.903832	1.93299	1.1012	0.0524587	6.73936e-05
gene15417	33.9308	32.7292	33.5174	1.63551	1.81701	1.83534	0.052785	9.85482e-08
gene22965	1070.89	1079.45	1066.72	71.7807	50.5868	48.0659	0.052978	2.80867e-08
gene35674	4.30903	5.30424	5.459	0.367341	0.238304	0.195807	0.053174	0.00496172
gene22993	5.00598	4.62587	4.34642	0.389228	0.185093	0.17086	0.0533099	2.69214e-05
gene08917	14.2502	14.0423	14.1008	0.672602	0.850926	0.747343	0.0535667	7.93584e-09
gene09685	8.50509	6.95879	5.83382	0.979152	0.167526	0	0.0538405	0.0012744
gene05168	14.3212	14.9138	13.4741	0.918947	0.695101	0.707128	0.0543484	5.86563e-06
gene15689	0.516944	0.611027	0.730284	0	0.10136	0	0.0545459	0.00113899
gene21612	40.8052	39.9917	38.8903	2.22263	2.27373	2.10621	0.0551652	0.000194903
gene36808	2.93863	3.09466	3.00293	0.120003	0.150908	0.230279	0.0554646	8.93916e-07
gene28642	12.4072	12.4638	12.8713	0.603522	0.60371	0.891987	0.0556197	2.81794e-07
gene09789	1.20467	1.26546	1.1161	0.0940691	0.105621	0	0.0556824	3.27219e-05
gene15618	2.91195	2.40712	2.80288	0.107159	0.216572	0.12852	0.0556826	8.31835e-05
gene30359	2.52733	2.7238	2.78538	0.0860793	0.167526	0.198829	0.0562974	7.52425e-06
gene32106	3.17371	3.1198	3.44698	0.1434	0.165609	0.240232	0.0563874	8.34688e-06
gene25438	0.198918	0.136123	0.198844	0	0.0301076	0	0.0563935	0.00193397
gene17457	1.22334	1.27814	1.207	0.209818	0	0	0.056578	9.06044e-05
gene28235	14.3688	13.0033	11.9819	0.849483	0.763038	0.626963	0.0569063	0.00290043
gene08094	30.0141	33.3997	40.3136	1.7969	2.59489	1.5325	0.057114	0.00799024
gene12176	6.68473	6.73711	7.12511	0.388578	0.389309	0.398321	0.0572449	0.00045961
gene15177	43.3727	43.8418	40.2582	2.81692	2.24273	2.32054	0.0578962	0.000601509
gene38010	334.957	372.937	335.888	2.04089	35.3826	23.3941	0.0582666	3.2426e-05
gene08096	89.3951	86.9709	82.6681	5.02524	5.05194	5.03798	0.058352	0.000584665
gene28594	3.68982	3.4201	4.23071	0.299946	0.165799	0.196779	0.0584204	0.000123853
gene10954	70.731	61.75	71.6209	3.5809	3.99205	4.38917	0.0586086	0.00230501
gene08091	2.62599	3.03495	3.49294	0.140122	0.251726	0.149381	0.0591256	0.0066391
gene26265	3719.19	3739.32	3695.87	217.57	224.376	217.78	0.059145	1.05897e-09
gene23414	0.367575	0.597401	0.543998	0	0	0.0896129	0.0593866	0.00332411
gene04372	72.9984	75.2079	74.6457	4.79235	3.21533	5.27584	0.0596069	1.7194e-07
gene10438	93.288	92.0527	90.3665	5.67858	5.16273	5.61218	0.0596774	5.93743e-08
gene27884	3.21864	4.44643	2.7787	0.128809	0.289253	0.205981	0.0597527	0.0216902
gene07584	1.85599	1.42884	2.52995	0	0.140458	0.208379	0.0599915	0.00504673
gene17324	1.77068	2.33821	3.21017	0.177155	0	0.264405	0.0603303	0.00575313
gene27200	19.393	18.7095	18.65	1.49806	0.875458	1.05828	0.0604695	4.96385e-07
gene09507	14.434	13.4254	15.5359	0.870218	0.826586	0.927719	0.0604795	0.00196462
gene15238	0.595319	0.351833	0.654114	0	0.0972731	0	0.0607476	0.00691904
gene04660	7.37208	6.85537	7.41421	0.395399	0.437123	0.486376	0.0609426	0.000557369
gene22710	0.605189	0.874295	1.04493	0	0.0966883	0.0573774	0.0610302	0.00381341
gene34881	1.98939	1.59507	2.24416	0.191076	0.0762806	0.0905338	0.0614022	0.000689125
gene31951	0.560239	0.308929	0.345473	0	0.0575402	0.0170729	0.0614281	0.00905962
gene29819	8.6957	8.5469	9.98565	0.640761	0.525939	0.506436	0.0614486	0.00267526
gene38375	300.6	333.977	315.933	20.1279	22.1791	16.5301	0.0619005	7.00006e-06
gene20865	45.9693	41.9356	45.4344	2.45611	3.12902	2.66975	0.0619089	0.000713633
gene31536	0.746178	0.644862	1.14522	0.0568798	0.0510916	0.0505318	0.0624948	0.0351628
gene00653	2.66657	2.86145	2.44966	0.164178	0.15976	0.175026	0.062545	0.00224018
gene08095	97.9592	97.6091	98.0727	5.99655	6.60129	5.78394	0.0625995	5.33723e-10
gene11475	0.15881	0.184362	0.235034	0.0363174	0	0	0.0628105	0.00208468
gene06297	0.375118	0.289589	0.485767	0	0.0404535	0.0320082	0.0629841	0.00347467
gene00233	7.55953	7.07032	7.3882	0.656434	0.307635	0.425971	0.0631318	2.57296e-06
gene30769	5.7888	5.57774	6.13984	0.297857	0.349296	0.458666	0.0631666	5.66033e-06
gene22542	14.8936	13.0047	13.6142	0.303862	0.356922	1.96856	0.0633387	7.6787e-05
gene04736	0.606404	1.7521	1.04703	0.215717	0	0	0.0633429	0.0356919
gene11660	4.46461	4.32249	2.74021	0.251258	0.30092	0.178574	0.0633931	0.0224001
gene00377	15.4204	18.69	15.7037	1.10842	0.982171	1.06988	0.0634452	0.00445129
gene03043	79.6085	78.2473	74.8497	4.71855	5.1413	4.90426	0.0634455	0.000346362
gene22043	6.4781	6.60641	6.02852	0.363021	0.289165	0.562257	0.0635401	6.55961e-06
gene15037	4.24972	4.41439	4.33881	0.325357	0.185976	0.315323	0.0635746	4.04095e-07
gene06057	225.845	224.148	217.191	6.80934	20.0208	15.736	0.0637997	1.56157e-06
gene27842	43.3683	46.3331	43.0488	2.90988	2.69946	2.86483	0.0638354	0.000610553
gene18240	2287.43	2313.01	2444.89	155.401	155.295	139.051	0.0638363	0.000426314
gene21349	61.439	60.2305	63.498	3.93981	3.96504	3.93626	0.0639481	0.000272138
gene37030	4.85377	4.92424	4.96246	0.305647	0.419041	0.222945	0.0642878	2.41531e-07
gene14934	42.0016	36.1972	41.7975	2.37892	3.17714	2.16904	0.0643777	4.13859e-05
gene23932	2.89976	3.94339	3.37193	0.0947327	0.212731	0.353473	0.0647021	0.000511691
gene30849	40.4699	38.431	39.5699	2.85446	2.51939	2.32861	0.0650157	4.45072e-07
gene05854	12.1338	10.4111	11.7042	0.54256	0.877227	0.809775	0.0650985	3.52772e-05
gene03395	0.695427	0.753495	0.867203	0.123692	0.0277763	0	0.0653975	0.000328384
gene26389	5.68347	5.24025	5.66148	0.524887	0.497667	0.0621744	0.0654034	1.55936e-05
gene30102	2.24603	2.54419	2.27983	0.141638	0.107652	0.220688	0.0664744	2.52935e-05
gene01959	3.82468	3.4998	4.27305	0.231524	0.184856	0.35652	0.0666435	9.63447e-05
gene12138	1.31586	0.846527	0.757331	0	0.197089	0	0.067503	0.00805313
gene12887	6.42201	6.48667	5.611	0.412863	0.500646	0.341111	0.0677452	3.57433e-05
gene05939	0.788483	0.806859	0.605074	0	0	0.149511	0.0679466	0.00110232
gene38133	23.0418	21.4913	10.4456	1.13777	1.33097	1.26937	0.067992	0.049879
gene05033	7.31157	6.53325	5.02879	0.315676	0.348987	0.621294	0.0681352	0.0115213
gene02367	2.50953	2.36009	2.19085	0.180549	0.182448	0.1203	0.0684512	2.02752e-05
gene02245	9.21532	7.59609	8.45056	0.705827	0.348701	0.677219	0.0685515	8.31165e-05
gene38484	1.48113	0.984766	0.976447	0.237098	0	0	0.0688769	0.00443126
gene01346	78.5325	82.7464	96.3672	6.29973	5.38374	6.06342	0.0688809	0.00441536
gene00666	21.1142	21.3274	21.5475	1.56498	1.4529	1.41085	0.0692107	1.21854e-08
gene22568	16.9532	16.5715	16.3661	1.27889	1.20716	0.970553	0.0692835	1.52938e-07
gene06226	687.341	633.886	640.02	38.3472	37.8956	60.3751	0.0696587	5.04631e-06
gene13274	33.0877	54.8889	30.3585	2.4218	2.52168	3.30114	0.0696719	0.0417876
gene28497	1.45888	0.869385	0.67172	0	0.209772	0	0.0699241	0.0195662
gene05152	0.820623	0.370477	0.892128	0.145961	0	0	0.0700646	0.0192641
gene03851	193.435	198.87	203.994	16.5863	16.7851	8.78706	0.0707001	1.35321e-06
gene38048	0.624994	0.634856	0.438397	0	0.0702088	0.0499965	0.070782	0.00144031
gene14094	1758.93	1652.91	1585.53	113.508	119.915	121.057	0.0709333	0.00103872
gene11682	0.66492	0.618639	0.648908	0.0462781	0.0415688	0.049336	0.0709885	1.66962e-06
gene38293	15.6917	13.667	14.3772	0.857832	1.00763	1.2428	0.0710688	2.33624e-05
gene31043	74.7059	77.1504	79.8859	4.96596	6.04459	5.55339	0.0714757	1.23287e-06
gene15343	19.2378	19.1476	18.797	0.954906	1.23299	1.90875	0.0716419	5.8999e-07
gene17881	0.150393	0.135792	0.0865575	0.0267497	0	0	0.0717646	0.00560851
gene04258	89.9098	87.7924	95.442	6.16007	6.61916	7.02741	0.0725135	0.000639505
gene06729	0.136215	0.209085	0.10453	0	0.0326438	0	0.0725691	0.0132803
gene37571	0.562492	0.541051	0.5748	0.0826926	0	0.0391807	0.0726153	3.63039e-05
gene06286	9.26851	11.4026	15.193	0.525866	1.18088	0.900985	0.0727116	0.0224705
gene04417	5.27068	4.47094	5.18888	0.333049	0.332397	0.424095	0.0729742	0.00269249
gene02337	1.30114	1.19967	1.72814	0.0801096	0.143915	0.0854029	0.0731689	0.0139087
gene17553	1.85466	1.9229	1.47232	0.153565	0.122611	0.109141	0.0733954	0.00700132
gene26249	436.162	445.982	483.554	34.1523	33.2324	32.9103	0.0734387	0.00116253
gene05746	22.7442	25.5401	19.9	2.69876	0.220375	2.10986	0.0737559	0.000300096
gene36890	0.333985	0.452341	0.499778	0	0	0.0949944	0.0738622	0.00247521
gene36345	2.15353	2.15204	1.30645	0.0931717	0	0.322816	0.0741245	0.0043601
gene31291	0.422681	0.290638	0.336836	0.0780719	0	0	0.0743432	0.00225215
gene23933	9.36651	8.92377	11.4632	0.689371	0.696621	0.826787	0.0743703	0.00705451
gene09935	1.34501	0.805357	0.855593	0.11332	0.050894	0.0604036	0.0747241	0.0314184
gene35252	8.51685	7.5047	8.85869	0.657045	0.590183	0.612903	0.0747634	0.00274224
gene37827	1.94518	1.67189	1.65777	0.129743	0	0.265991	0.0750229	0.000177368
gene10502	0.637475	0.800588	0.400248	0.139154	0	0	0.0756967	0.0106097
gene30514	40.2578	40.2802	39.224	3.45769	3.07906	2.54218	0.0758081	1.19152e-07
gene08547	0.0857071	0.090542	0.147984	0	0.0246475	0	0.0760178	0.00989447
gene25055	59.309	59.2959	61.6615	4.21468	4.46894	5.03371	0.0760948	2.89027e-07
gene11099	4.8188	4.46593	5.20365	0.309588	0.370778	0.426307	0.0763834	0.00183891
gene01840	0.496521	0.658317	0.812185	0	0.150304	0	0.0764118	0.00433186
gene30275	0.13981	0.397645	0.241399	0	0	0.0596486	0.076585	0.0365645
gene12991	39.5324	39.7813	40.6217	3.59413	2.91149	2.72679	0.0769782	1.02635e-07
gene07938	84.5628	95.949	92.1383	3.84004	6.41184	10.7744	0.0771182	2.79504e-05
gene28479	43.7522	44.6966	42.8271	3.68622	3.2165	3.36839	0.0782406	2.18173e-07
gene23289	2.09715	1.76616	2.83096	0.213633	0.24672	0.0650712	0.0784887	0.00299972
gene18424	11.6251	8.08709	8.5155	1.05735	0.633169	0.526035	0.0785241	0.0146245
gene31796	38.2621	33.9194	34.1195	3.09608	2.9966	2.2772	0.0787376	2.23498e-05
gene03281	21.059	22.6216	18.7658	1.39257	1.7707	1.75451	0.0787521	0.00308824
gene13052	5.15613	5.45823	5.21883	0.553421	0.411886	0.286566	0.0790664	2.22477e-06
gene00761	10.4672	9.95369	10.8309	0.98039	0.453654	1.04517	0.0793303	7.01717e-06
gene26785	15.7329	14.1201	14.4479	1.08096	1.26124	1.17614	0.0794191	0.00117462
gene17472	2.42414	2.4376	2.37886	0.2373	0.100307	0.238098	0.0795105	1.42953e-06
gene35835	2.23076	1.62394	2.08633	0.260384	0.13365	0.0793111	0.0796738	0.000669734
gene22273	5.98919	6.04592	6.18218	0.588049	0.414543	0.452324	0.0798646	2.25373e-07
gene25761	0.929752	0.935967	0.479205	0.066642	0.0498837	0.0710454	0.0799903	0.0412704
gene19865	12.172	12.0452	13.2439	2.28744	0.319379	0.404326	0.0803808	0.000104162
gene03025	0.213043	0.115416	0.306539	0	0.0510555	0	0.0804026	0.0280174
gene00117	24.1407	25.0232	26.9693	2.03156	2.08551	2.01109	0.0804926	0.00127097
gene21610	37.4483	44.8392	31.7574	2.85146	3.93128	2.40362	0.0805503	0.0106904
gene16519	7.32064	6.57514	6.18985	0.509514	0.566059	0.54318	0.0805926	0.00283797
gene03330	0.285704	0.23217	0.109623	0.0508169	0	0	0.0809835	0.0247199
gene05463	409.291	409.285	410.122	31.7013	34.8328	33.0267	0.0810295	2.42582e-10
gene30486	4.78923	4.90711	4.16029	0.261901	0.278022	0.583795	0.081096	7.55773e-05
gene23447	1.13252	0.70629	0.909511	0.147564	0.0757417	0	0.0812517	0.00295374
gene04607	1.31072	1.65094	2.60259	0.104909	0.235583	0.111841	0.081293	0.0463047
gene10703	7.32428	5.0591	8.37817	0.366395	0.855685	0.468725	0.0814393	0.0209041
gene09183	14.487	15.3864	14.8518	1.66256	1.05302	0.9771	0.0825638	2.2693e-06
gene07252	10.3859	13.6053	12.8946	1.19549	0.774157	1.09664	0.0831292	0.00668312
gene34729	1.09416	0.889144	0.629737	0	0.218512	0	0.0836236	0.00641815
gene04360	850.454	851.561	842.993	68.6339	72.3712	72.8771	0.0840399	1.34176e-09
gene32353	171.635	177.81	180.478	15.6582	13.5129	15.5518	0.0843951	4.7222e-07
gene32442	18.6522	18.8286	20.4789	1.75684	1.51437	1.62096	0.0844061	0.000933683
gene14083	0.918557	1.27334	1.02624	0	0.271926	0	0.084498	0.00210164
gene16710	1.85383	1.65712	1.60044	0.346219	0.0888536	0	0.0851184	0.000270053
gene16550	1.69382	1.54707	1.93361	0.123247	0.150962	0.167225	0.0853097	0.00462472
gene24889	4.96586	5.50622	5.04835	0.445755	0.367028	0.514809	0.0855384	1.07328e-05
gene17017	2.4552	2.19756	2.39607	0.256321	0.255819	0.0910858	0.0855782	2.29909e-05
gene15663	0.916691	0.997919	1.0751	0.138437	0	0.118067	0.0857957	0.000131915
gene13272	181.667	179.554	174.836	15.4489	15.8791	14.7287	0.0859174	1.47815e-07
gene21639	0.580102	0.59546	0.790753	0.0733123	0.0439013	0.0521043	0.0861092	0.0115382
gene00968	11.4737	11.6583	10.7419	1.19726	0.940997	0.783227	0.0862458	4.53866e-06
gene13454	30.6603	34.3087	37.8009	3.63813	1.34633	3.89305	0.0863824	0.000145582
gene05905	0.404774	0.249532	0.337397	0	0.0501742	0.0357296	0.0866225	0.00310354
gene11032	23.7571	22.9841	20.4962	5.0293	0.364132	0.432171	0.0866424	0.000364121
gene12546	48.5164	49.9762	48.3004	4.38687	3.88928	4.48237	0.086915	1.45303e-07
gene00708	42.5118	41.111	39.1436	3.57512	3.55754	3.58533	0.0873039	0.00068289
gene30812	1.92643	1.82248	1.88651	0	0.12403	0.368012	0.0873123	0.000107209
gene12577	11.5778	12.1328	11.1849	1.0347	0.878341	1.16368	0.0881694	3.20462e-06
gene13481	1.11364	1.96732	1.08682	0.193772	0.174053	0	0.0882543	0.0127992
gene17454	1.3981	0.786551	0.928459	0	0	0.275301	0.0884329	0.0101477
gene08093	19.8232	36.8636	34.7281	2.79596	2.55489	2.7538	0.088658	0.0352692
gene02726	6.51266	5.52245	6.02989	0.11332	0	1.48996	0.0887504	0.000598521
gene35766	1.85825	1.89065	1.64338	0.0725531	0.304126	0.103129	0.0889806	0.000103549
gene15953	0.19606	0.136563	0.145081	0.022418	0.0201367	0	0.0890815	0.00188132
gene11500	2.64291	2.76623	2.40943	0	0.699239	0	0.0894332	0.000747307
gene06549	0.394757	0.354557	0.179368	0.0831478	0	0	0.0895332	0.0170874
gene31142	1.26017	1.00876	1.29901	0.225813	0.0946559	0	0.0898192	0.000642905
gene24053	0.878144	0.676043	0.611811	0.0616546	0.132913	0	0.0898282	0.00179061
gene37441	0.0307838	0.075047	0.0885869	0	0	0.0175115	0.0900715	0.0327744
gene20536	6.50832	5.70031	5.91444	0.476817	0.546077	0.609988	0.0900996	0.00154308
gene02539	23.1085	18.1863	20.5528	1.89577	1.70285	2.02103	0.090863	0.00554072
gene25640	0.408204	0.464403	0.563852	0.13069	0	0	0.0909805	0.00230198
gene21840	16.059	14.1238	14.1367	1.51759	0.950079	1.56884	0.0910775	3.71905e-05
gene03735	2.7962	2.01978	3.7551	0.310842	0.27921	0.198829	0.0920398	0.0349499
gene21391	1285.49	1345.61	1346.4	113.564	130.475	123.554	0.0924183	5.30528e-07
gene30781	41.6455	38.3329	37.8021	3.53434	3.9731	3.40688	0.0926666	0.000930734
gene18789	290.523	291.643	297.138	29.6141	30.1355	21.7511	0.0926877	1.59377e-07
gene12069	0.223994	0.200226	0.348079	0.0717136	0	0	0.0928573	0.0106814
gene13468	3.14572	4.65813	2.65539	0.615467	0	0.357891	0.093062	0.00733172
gene19972	8.52578	7.82017	6.97125	0.643181	0.760912	0.769299	0.0932098	0.00380295
gene01773	15.1461	16.5685	15.2886	1.11903	1.67526	1.59063	0.0932897	8.03834e-06
gene32368	0.829966	0.729508	1.31606	0.0949001	0	0.173436	0.0933168	0.00984721
gene10654	0.931449	0.883072	1.37851	0.0710026	0	0.227082	0.0933548	0.00489365
gene07676	10.9455	6.95043	9.29452	1.19682	0.387012	0.969688	0.0939124	0.0022679
gene25089	1.73664	2.03285	0.713935	0.198571	0.222955	0	0.0940188	0.0289109
gene29398	3.57615	3.7007	3.95565	0.536687	0.522246	0	0.0942741	8.42569e-05
gene15193	180.604	180.738	182.3	17.0145	17.7514	16.5804	0.0944486	1.41235e-09
gene29720	7.25036	8.22954	8.04964	0.723834	0.72304	0.778314	0.09457	0.00173206
gene15460	28.9515	29.0695	28.7664	2.54952	2.74569	2.91721	0.0946269	4.63457e-09
gene38117	3.40633	3.9453	2.77173	0.188028	0.43631	0.334088	0.0946748	0.000915473
gene30729	1.52915	1.55328	1.35014	0.180807	0.149914	0.0889632	0.0946821	4.3004e-05
gene35350	0.38866	0.333381	0.372818	0.103694	0	0	0.0947098	0.000990228
gene02424	1.24762	1.0672	0.566887	0.105114	0	0.16809	0.0948063	0.014241
gene03877	38.0242	36.2082	35.8301	3.83668	3.63528	2.98566	0.0950153	1.35422e-06
gene31457	0.56437	0.416928	0.797282	0.0821307	0	0.0875575	0.0954066	0.00935937
gene21163	14.9737	17.0943	17.3232	1.7953	1.26394	1.65529	0.0954529	4.09824e-05
gene35021	1.645	1.24563	1.03284	0.269315	0.107515	0	0.0960452	0.00379116
gene03754	1.3013	1.19371	1.2406	0.0894585	0.15497	0.115806	0.096433	6.59864e-06
gene26216	0.698489	0.502116	0.649401	0.0645078	0	0.114617	0.0968238	0.00118945
gene04053	2.94712	3.01035	3.49662	0.32945	0.319598	0.266926	0.0968865	0.00336628
gene08524	1.55387	1.73779	1.77978	0.110826	0.342887	0.0393828	0.0972298	0.000185809
gene12852	0.397093	0.365712	0.319961	0.0317831	0.0285488	0.0451776	0.0974444	0.000143437
gene00933	25.7976	19.8778	24.7293	1.74394	2.25573	2.87553	0.0976524	0.000332846
gene30815	156.673	165.482	152.48	15.6718	15.5667	15.1174	0.0976665	0.000704288
gene07173	19.9608	17.08	18.754	1.46363	1.77404	2.21832	0.0977867	4.1344e-05
gene03393	70.1591	77.5553	71.8071	11.8208	4.55984	5.12838	0.0979815	3.40478e-05
gene32235	9.78469	8.66884	9.29199	0.935974	0.814991	0.99782	0.0990713	1.41372e-05
gene08092	41.3876	42.209	43.3214	4.03956	4.37497	4.19432	0.0993464	2.97206e-07
gene23026	0.596763	0.595159	0.32785	0	0.0585054	0.0925831	0.0994153	0.00812429
gene30269	1.09179	0.990724	0.65979	0.145644	0.0654114	0.062107	0.0996105	0.00349347
gene03853	11.3676	11.7077	11.7684	1.01583	1.23914	1.21665	0.0996337	2.12596e-07
gene36027	0.981121	0.542153	0.677612	0.21988	0	0	0.0999051	0.0114179
gene30092	6.16604	7.63531	6.75965	0.757263	0.64502	0.654191	0.100018	0.00451907
gene38376	411.498	423.204	433.446	43.2399	40.6792	43.1029	0.100163	0.00022327
gene02524	1.33793	1.39787	1.83341	0.0679917	0.137414	0.253695	0.100477	0.00115597
gene36769	0.473888	0.347826	0.343128	0	0	0.117395	0.100782	0.00383858
gene37504	85.989	84.8698	82.3646	8.09145	8.88317	8.58532	0.100938	2.60722e-07
gene20796	0.182957	0.11894	0.315899	0	0	0.0624456	0.101078	0.0397925
gene37233	2.08106	3.43454	3.74138	0.317679	0.3162	0.302057	0.101106	0.032181
gene12523	19.2875	17.7943	18.9257	1.83024	1.60825	2.22688	0.101154	4.15571e-06
gene24048	0.133883	0.135995	0.086687	0	0.0360954	0	0.101231	0.00602273
gene10882	1870.38	1897.5	1911.29	200.091	186.692	188.564	0.101308	1.87858e-08
gene23777	6.23446	6.69131	8.78431	0.77675	0.570851	0.853168	0.101371	0.0134736
gene12535	0.0346994	0.0422964	0.059913	0.0138866	0	0	0.10143	0.00953671
gene34578	10.9886	13.0754	12.197	0.471171	1.62236	1.59063	0.101601	0.000108758
gene29128	11.0016	11.2224	11.8908	1.14346	1.11489	1.2086	0.101626	0.000608049
gene20387	62.155	57.8761	64.3507	6.93861	5.77895	6.04129	0.101739	8.94768e-06
gene34207	254.674	247.332	254.976	25.9073	24.5867	26.6069	0.101853	9.89188e-08
gene32105	35.566	40.8679	33.7612	3.15583	3.70244	4.39425	0.102115	0.000107816
gene19477	99.0353	90.4402	100.326	10.9245	8.74013	9.95369	0.102202	1.05664e-05
gene31653	29.8701	34.7197	38.4073	3.85253	3.33232	3.44793	0.103234	0.00621836
gene04192	12.8988	12.7828	12.0484	1.4448	1.11608	1.33783	0.103332	2.37883e-06
gene04905	1.19651	1.14141	2.24558	0	0.299209	0.177559	0.104018	0.0207632
gene11717	8.90156	8.36158	6.66887	0.821159	0.846066	0.823923	0.104093	0.00873224
gene18099	123.113	123.279	123.791	12.6662	10.2974	15.9063	0.105002	0.000175976
gene21022	6.19003	5.84411	5.60335	0.529118	0.734514	0.598266	0.105565	8.28957e-06
gene29559	2.01808	1.68889	1.69023	0.253138	0.151585	0.167059	0.10594	0.000146315
gene13900	20.2987	21.2188	20.3917	2.75706	2.12271	1.67956	0.105951	1.7334e-06
gene19740	10.2243	12.7649	9.8967	1.38871	1.09147	1.00461	0.105966	0.00766286
gene03628	0.696148	0.622278	0.681127	0	0.133465	0.0792014	0.106357	0.000185487
gene07217	0.543244	0.72104	0.406458	0.101456	0	0.0772566	0.106966	0.00662063
gene27346	9.13319	10.9758	8.44626	1.09388	0.948686	1.01336	0.107018	0.00765529
gene10008	890.8	833.098	864.993	89.0537	92.0323	96.1872	0.107101	0.000391887
gene08544	1.48306	1.40604	0.426783	0.19784	0	0.158184	0.107369	0.0460605
gene38020	145.451	159.558	155.112	19.5214	14.5593	15.4298	0.107603	6.5752e-06
gene30813	44.7661	45.9988	37.529	4.45452	6.28556	3.07381	0.107674	0.000168054
gene30406	11.8041	10.2141	9.85098	0.962293	1.03724	1.43623	0.107808	0.000105145
gene22912	49.1441	44.4986	45.7512	5.49898	4.15885	5.37018	0.10781	8.95297e-06
gene13212	1219.12	1218.05	1226.27	131.761	133.387	132.851	0.108641	2.02768e-10
gene02287	1.88921	2.08558	2.31825	0.294815	0.196475	0.192633	0.108679	0.000129475
gene08921	137.742	144.024	156.639	16.0368	14.9787	16.6425	0.108708	0.00169413
gene22567	3.1709	3.54831	2.28871	0.395258	0.42978	0.155243	0.108824	0.00220953
gene15992	2.26685	1.94331	2.49464	0.338949	0.179092	0.212556	0.108966	0.000284626
gene11514	1.31118	1.21079	1.42353	0.0874553	0.19996	0.144089	0.109366	7.26451e-05
gene10037	3.28625	3.56065	3.74293	0.359936	0.563716	0.236135	0.109519	4.31495e-05
gene21259	12.2461	13.2023	10.3608	1.60095	1.11521	1.21909	0.109895	0.000233188
gene29675	224.678	238.271	226.796	25.0672	26.4932	24.7309	0.110608	0.00035102
gene24798	0.464544	0.580769	0.246798	0.143007	0	0	0.110677	0.0244903
gene13881	3.23675	2.45491	1.49031	0.129534	0.349057	0.322217	0.111503	0.0496506
gene37917	1.67129	1.35813	1.10988	0	0.462141	0	0.111647	0.00541483
gene22988	0.386293	0.455171	0.483563	0.0425132	0.0520731	0.0535627	0.111808	0.00487478
gene08113	0.109027	0.156101	0.17032	0	0	0.0487304	0.111908	0.00637267
gene20698	766.182	727.145	785.209	83.1995	79.8706	92.3556	0.112101	2.7044e-06
gene06290	376.442	378.242	364.317	41.4735	37.9434	46.2471	0.1123	3.09229e-07
gene10665	123.898	118.804	110.924	13.7608	12.3455	13.731	0.112654	0.00112134
gene16760	34.0853	31.9637	32.6176	3.54712	3.56056	4.04289	0.113013	1.45729e-06
gene06066	11.5074	9.40244	9.6257	0.87558	1.25534	1.32835	0.113287	0.000188544
gene09347	201.471	224.403	216.465	23.6134	21.3294	28.3491	0.114101	1.12448e-05
gene01343	6.3913	7.9529	6.75918	1.05509	0.947718	0.409019	0.114286	0.000261653
gene19424	0.545599	0.579788	0.579721	0	0.105607	0.0895288	0.114442	0.000132386
gene38128	26.326	25.3759	25.2214	3.05713	2.56887	3.17736	0.114444	5.33436e-07
gene03646	42.0546	31.7287	37.7768	2.75318	5.39782	4.62842	0.114552	0.000442915
gene15105	23.8926	22.6612	23.4574	3.62929	0.07523	4.31553	0.114554	0.000110246
gene27146	0.206488	0.503392	0.579358	0	0.148454	0	0.115148	0.0374692
gene22186	0.699422	0.859839	0.712199	0	0.154722	0.107119	0.115274	0.000625579
gene21040	11.4777	10.2143	10.4836	1.12969	1.56038	1.02255	0.115386	2.22888e-05
gene02179	4.09199	3.72428	4.80444	0.524034	0.431482	0.512105	0.116287	0.00682643
gene17818	3.61037	3.26918	3.79115	0.459997	0.391998	0.389798	0.116374	0.0019528
gene25541	0.442563	0.457721	0.27787	0	0	0.13732	0.116556	0.00919788
gene12988	44.4032	43.1888	45.3318	5.46634	4.51566	5.53137	0.116709	6.19625e-07
gene34739	0.885599	0.751644	0.509699	0.110262	0.0565953	0.0839628	0.116827	0.0270125
gene23757	1.42352	1.4873	1.05338	0.244152	0.219307	0	0.116911	0.00170511
gene12199	0.195608	0.256775	0.285782	0	0.0865426	0	0.11724	0.00519855
gene11695	251.437	514.293	579.274	38.3444	28.2794	91.4948	0.11756	0.0179304
gene35258	0.798913	1.18454	0.53241	0	0.080614	0.215273	0.117609	0.0206477
gene27707	17.1913	18.885	18.9432	2.05147	2.03372	2.40039	0.117878	1.02928e-05
gene05430	0.13981	0.0631183	0.134111	0	0	0.0397657	0.117986	0.0240483
gene05435	15.6733	14.9052	15.2066	1.49528	1.76175	2.17374	0.118614	1.44245e-06
gene29334	159.863	163.878	164.054	20.9338	17.2603	19.907	0.119109	1.34251e-07
gene03585	40.6452	35.1324	35.3349	4.88522	4.65697	3.70177	0.119194	5.95611e-05
gene09753	184.364	181.991	177.84	21.0441	22.8116	21.999	0.121013	1.40697e-07
gene37241	0.256939	0.170129	0.0821552	0.0457006	0	0.0162401	0.121638	0.0461026
gene32289	7.80524	7.18547	7.28027	0.698996	0.76521	1.24585	0.121686	1.4677e-05
gene24848	4.82631	4.37554	5.32874	0.630686	0.472089	0.67236	0.122165	0.000112742
gene11069	0.0343618	0.0977315	0.0889951	0	0.0123521	0.0146602	0.122179	0.0335371
gene19886	1.615	1.63093	1.86802	0.150599	0.180364	0.294341	0.122274	8.65758e-05
gene38273	0.257714	0.502619	0.444976	0	0.148226	0	0.122977	0.0166381
gene05014	48.5508	48.7589	47.4021	5.9568	5.7525	6.09148	0.123009	6.59624e-08
gene20304	44.2845	45.1496	47.4163	5.04019	5.49158	6.30432	0.123026	2.37383e-06
gene29155	0.473072	0.631564	0.758475	0.0946612	0.0485876	0.0864994	0.123314	0.00289076
gene15728	1.02969	1.56436	1.00489	0.25083	0.193119	0	0.123356	0.0059999
gene13293	0.523575	0.536462	0.786104	0.0911015	0.098197	0.0388485	0.12358	0.00351207
gene04128	81.8109	51.1137	66.3806	5.19578	8.9505	10.4965	0.123643	0.00294203
gene18480	0.729971	0.810697	1.13435	0.331084	0	0	0.123769	0.00919777
gene30404	55.4532	59.7071	64.3216	8.28845	6.94545	7.00004	0.123878	3.56325e-05
gene14872	5.18684	6.27039	6.41275	0.30752	0.759622	1.14744	0.123927	0.000335237
gene15874	3.39661	2.92745	2.35475	0	0.332996	0.746522	0.124386	0.00239759
gene28720	200.756	199.434	211.808	24.4553	26.3354	25.4231	0.124533	0.000386271
gene20833	0.159935	0.11697	0.110459	0.0256022	0.0229969	0	0.125461	0.00298421
gene30398	111.476	102.814	104.71	13.1957	13.0399	13.8097	0.125534	0.000733412
gene01898	859.122	863.045	871.044	113.938	101.56	111.179	0.125974	1.28125e-08
gene18925	0.332915	0.498354	0.211776	0.0560976	0.0755835	0	0.126247	0.0242597
gene12839	19.3007	19.7405	18.482	2.26396	2.11332	2.88679	0.126281	2.7955e-06
gene07459	3.72326	4.07481	3.81055	0.444608	0.62603	0.397123	0.126437	1.17053e-05
gene29766	42.7234	39.1683	39.4863	6.38222	7.41282	1.55258	0.126445	7.77977e-05
gene14907	3.5516	3.59926	3.7792	0.355335	0.445361	0.581436	0.126452	4.83702e-06
gene26813	1.13238	0.968635	0.994754	0.15901	0.114263	0.118661	0.126603	6.883e-05
gene07026	1.15705	1.12829	1.46504	0.0617396	0.240313	0.175518	0.127339	0.000805296
gene06474	0.477982	0.932208	0.990356	0.30606	0	0	0.127496	0.0218252
gene29760	3.03851	2.41607	2.48216	0.470712	0.293619	0.250907	0.127916	0.000379609
gene08570	0.16143	0.318585	0.238911	0.0922912	0	0	0.128374	0.0189303
gene20726	13.487	14.9372	13.9284	1.95876	1.49877	1.97991	0.128385	1.13111e-05
gene07839	4.5998	4.13138	4.34728	0.762168	0.464141	0.454465	0.128515	2.31225e-05
gene24665	4.34964	4.30533	4.12214	0.418818	0.752397	0.474398	0.128794	7.54391e-06
gene29371	0.523163	0.595189	0.632315	0.0942158	0.0423141	0.089281	0.128986	0.000147006
gene19618	0.241205	0.152452	0.25451	0.0643532	0.0192682	0	0.129012	0.00724179
gene23785	6.54284	8.958	5.62655	0.876206	1.02498	0.825486	0.129059	0.0249024
gene06518	0.684783	0.649216	0.788243	0.274048	0	0	0.129132	0.00357774
gene01857	0.446691	0.619221	0.453687	0.0841245	0	0.112104	0.129132	0.00255848
gene18022	0.860368	1.04873	0.835613	0.172159	0	0.183534	0.129592	0.000890944
gene26669	0.183539	0.0813538	0.172857	0	0	0.0569494	0.130096	0.0278358
gene16762	3.07798	2.8183	1.90874	0.416383	0.280509	0.332922	0.131942	0.0226255
gene06709	118.553	101.44	118.818	15.3676	13.4313	16.019	0.13228	0.00297534
gene28822	13.6545	15.187	8.69243	1.21644	0.853636	2.91784	0.132891	0.00623523
gene27027	1.15112	0.879583	0.860286	0.110012	0.0988172	0.175922	0.133086	0.000996123
gene16560	71.8634	73.5586	67.7873	0.326195	27.9979	0.347749	0.134477	0.0027943
gene37113	736.207	730.722	739.948	94.3009	102.103	100.447	0.134511	5.99103e-09
gene24937	16.1127	15.8383	14.4362	2.26022	1.79137	2.22058	0.135213	1.58403e-05
gene21637	10.6479	9.74344	9.57873	1.71883	1.35093	0.992552	0.135546	2.53731e-05
gene20381	0.58428	1.22091	1.44119	0	0.300047	0.142444	0.136303	0.0261241
gene16263	3.4259	3.81068	3.44007	0.388946	0.384303	0.684166	0.136505	4.36593e-05
gene22860	13.5969	14.887	14.1387	1.72237	2.25903	1.85242	0.136871	7.25806e-06
gene03019	4.75132	4.58049	4.73882	0.543276	0	1.38498	0.137041	0.00879383
gene10011	3.25081	3.17306	2.70969	0.403748	0.577573	0.271009	0.137113	0.000161278
gene04724	304.475	309.579	326.722	45.0139	41.5568	42.7348	0.137446	0.000480577
gene21622	0.959255	1.17723	1.35206	0.219367	0.126671	0.133635	0.137499	0.00103266
gene04592	0.542708	0.547471	0.969367	0.149787	0.134544	0	0.138055	0.0166024
gene27106	0.974158	1.0555	0.467225	0.0433173	0.116728	0.184718	0.138077	0.0190148
gene05962	2.6158	2.96336	2.51411	0.391919	0.352036	0.373834	0.138113	0.00321987
gene04715	1.28561	1.27107	1.22087	0.274398	0.138642	0.109699	0.13838	3.73637e-05
gene36523	0.139478	0.0566715	0.103211	0.0159482	0	0.025503	0.138466	0.026633
gene30673	19.2973	19.5668	21.7322	2.58193	3.00253	2.82627	0.138799	0.00157135
gene15159	0.528248	0.412097	0.401319	0	0.0607651	0.126209	0.139359	0.00213222
gene22159	17.5118	18.0173	16.7325	2.732	2.38997	2.16539	0.13944	3.28788e-06
gene12962	0.538119	0.521926	0.509524	0.0972567	0.0623997	0.0592474	0.139468	6.81861e-06
gene11088	0.231409	0.334309	0.488348	0	0.147885	0	0.1403	0.0278814
gene06067	15.7636	13.5721	13.6873	2.20375	1.57707	2.27192	0.140686	7.84847e-05
gene03850	90.8834	68.967	68.1256	9.49208	12.769	9.87948	0.140982	0.0115809
gene30354	13.2461	12.8198	11.6681	1.86544	1.71771	1.73887	0.141041	0.0017427
gene08571	3.07127	2.79902	3.32053	0.459482	0.371452	0.465351	0.141041	6.81421e-05
gene06893	35.4185	33.074	38.6239	4.47612	5.47252	5.16954	0.141138	4.76181e-05
gene13475	24.7083	23.3349	22.8715	3.35255	3.17446	3.48376	0.141166	3.42568e-06
gene35436	20.1623	27.3706	22.9032	3.51635	3.35688	3.09675	0.141546	0.010491
gene15905	2.21425	2.81437	1.56848	0.363543	0.571459	0	0.141729	0.00891319
gene00981	1.20075	1.24681	1.03663	0	0.0959194	0.398448	0.141889	0.00184339
gene20251	37.0462	37.9966	35.2325	4.89098	4.35404	6.47114	0.142518	6.79598e-06
gene27882	5.66374	5.75311	6.1404	0.685255	1.39676	0.421462	0.142589	0.000103866
gene05608	32.0466	30.9363	31.4152	4.14196	4.79313	4.53625	0.142708	2.19408e-07
gene38197	8.35877	7.79406	7.8941	1.12168	1.27193	1.04314	0.142919	3.24082e-06
gene07810	2.76956	1.73124	1.47139	0.170519	0.22975	0.454465	0.143119	0.0136672
gene16800	55.4579	41.8853	47.6361	5.81896	7.77321	7.15783	0.143124	0.00785968
gene13783	20.8865	20.5752	20.1407	2.6546	2.80319	3.36839	0.143277	5.53118e-07
gene24549	153.145	134.293	142.275	21.0198	20.1504	20.6358	0.143831	0.00194214
gene14095	898.561	910.622	880.781	128.114	127.899	130.904	0.143837	0.000106656
gene11415	18.2675	18.2335	19.3929	2.93858	2.37283	2.72887	0.143849	2.74163e-06
gene11238	2.03658	2.13545	1.53134	0.368081	0.11808	0.336344	0.144214	0.00131266
gene05784	1.02087	0.851414	0.649401	0.258031	0.106229	0	0.144451	0.00534961
gene11416	18.2043	17.3015	15.3006	2.0986	2.17138	3.0727	0.144523	9.23289e-05
gene29818	0.825722	0.716752	0.842467	0.0600822	0.188888	0.0960782	0.144678	0.000246092
gene31945	1.32912	0.663202	0.68444	0.149308	0	0.23876	0.144977	0.0292039
gene30707	10.1163	12.1877	10.1299	1.63588	1.42713	1.6436	0.145114	0.00511748
gene35638	3.31478	3.15109	3.15866	0.513106	0.404685	0.480302	0.145263	1.58907e-06
gene02690	38.9946	39.0157	34.324	5.24907	5.31767	5.75488	0.145295	0.00217119
gene28721	17.5127	16.6918	13.7377	2.47512	2.285	2.21721	0.145536	0.00677563
gene12511	1557.28	1391.17	1702.37	230.698	227.734	219.327	0.145729	0.00452979
gene15737	23.2012	21.0873	31.859	3.7482	3.63535	3.72264	0.145851	0.0223207
gene27269	1.12249	1.46597	1.17671	0.320869	0.0576433	0.171035	0.145955	0.00121726
gene15156	0.228261	0.158992	0.112606	0.0260998	0.0468877	0	0.146016	0.017153
gene29388	0.561527	0.648975	0.366273	0.0599258	0	0.170361	0.146049	0.00994349
gene16118	8.95242	10.8005	7.28285	1.1575	0.755027	2.04195	0.146268	0.00208605
gene05734	6.89775	6.51649	6.36561	0.965483	0.855019	1.07277	0.146274	5.00425e-06
gene12352	1.4853	1.29234	1.28228	0.174121	0.151009	0.268839	0.146301	0.000105035
gene07182	24.5	27.0673	22.9904	3.21363	4.06481	3.63572	0.146385	6.31945e-05
gene22107	14.9596	14.0691	14.8723	2.00217	2.13508	2.35528	0.14789	2.04309e-06
gene36788	0.972807	0.778365	0.723552	0.0838524	0.129119	0.153245	0.147983	0.000852918
gene20399	0.610079	1.07416	0.877816	0	0.292409	0.0867616	0.147995	0.0104409
gene04041	44.3127	44.3638	46.4658	3.04714	10.4828	6.4838	0.148094	7.08495e-05
gene16985	2.33188	4.4439	2.92173	0.445961	0.534105	0.457819	0.148274	0.0482099
gene36223	15.3969	11.4376	15.0378	2.39626	1.22995	2.58777	0.148403	0.000875651
gene18228	5.41625	3.0416	4.78997	0.810636	0.82312	0.338165	0.148849	0.00669287
gene13867	3.19565	3.8953	2.75885	0.618819	0.407621	0.439805	0.14886	0.00116037
gene05887	53.0249	58.938	50.0915	7.54534	7.87404	8.75	0.149144	0.00274638
gene13214	1.46461	1.59136	1.44911	0.0658576	0.283948	0.322962	0.149336	0.000154735
gene24762	0.146206	0.118811	0.126222	0.0585114	0	0	0.149554	0.00632353
gene26881	10.9279	11.385	10.3212	1.30826	1.56124	2.01236	0.149594	1.52879e-05
gene13773	11.599	11.3493	13.3855	2.03675	1.78694	1.61588	0.149711	9.43041e-05
gene23972	1.25672	2.09354	1.30193	0.201174	0.496931	0	0.15006	0.0128074
gene31822	18.4295	15.4927	17.5563	1.83114	2.64996	3.25356	0.15025	0.000111053
gene38212	82.7374	88.2123	73.9717	7.1538	24.3391	5.5388	0.151198	0.000689743
gene20246	18.2819	19.3981	19.795	4.26037	0.0294371	4.45454	0.152142	0.000426811
gene01119	1.5686	1.60721	1.47195	0.191054	0.196128	0.320066	0.15217	2.29667e-05
gene16741	8.83238	9.61118	9.51494	1.35112	1.80086	1.10585	0.152291	1.57001e-05
gene10382	257.304	270.873	265.154	41.0586	37.1482	42.7582	0.152477	7.88163e-07
gene01474	17.7771	18.5693	19.1841	3.34968	3.00881	2.11733	0.152634	8.89743e-06
gene31531	0.609636	0.911545	0.715777	0.175662	0	0.166461	0.152941	0.00387985
gene21184	53.4463	49.9609	60.5026	8.27233	8.16848	8.66792	0.153186	0.00438463
gene01212	0.642804	0.417886	0.443953	0.191099	0.0396121	0	0.153333	0.00985593
gene25785	15.761	14.6952	19.9087	3.18695	1.64006	2.90206	0.153461	0.00102148
gene12790	39.3618	38.6284	36.058	5.83774	5.60919	6.05662	0.153475	0.000816437
gene32331	8.93281	9.76003	11.0169	1.44197	1.13333	1.98562	0.153516	0.000214925
gene12026	0.811144	0.681128	0.67693	0	0.126353	0.20764	0.153971	0.0012153
gene24667	2.03011	2.53684	2.18251	0.337242	0.413078	0.294157	0.15475	0.000247592
gene02556	34.0216	34.7373	31.6508	5.00955	5.12473	5.41473	0.154856	0.000918898
gene38346	7.93247	10.3138	9.45053	1.14284	1.25466	1.89522	0.15499	0.000444701
gene29718	5.58641	5.51174	4.42006	0.861713	0.885827	0.663471	0.155367	0.000338524
gene30262	27.2711	29.2942	28.7898	4.77386	3.60036	4.92926	0.15586	5.33453e-06
gene37886	5.68094	5.61283	3.52837	0.817806	0.587667	0.906716	0.155996	0.0257654
gene37053	189.127	167.547	154.394	26.595	26.8182	26.3777	0.156126	0.00491767
gene02221	15.252	13.8106	15.5081	2.2865	2.21047	2.4789	0.156513	0.00144418
gene31477	128.125	97.5751	159.37	18.0816	17.6502	24.6847	0.156897	0.0245686
gene37503	12.3733	9.96861	12.7891	2.1234	1.81577	1.57554	0.156975	0.000381178
gene01236	78.8783	66.0945	64.8276	12.3693	10.7427	9.90556	0.157376	0.000204214
gene08496	4.24107	3.11696	3.55369	0.399357	0.627755	0.691835	0.157532	0.000829948
gene21317	3.98665	4.22955	1.81647	0	0.63693	0.944928	0.157671	0.0260027
gene14601	32.6544	36.189	36.2265	5.18613	5.3978	6.05536	0.158364	1.70164e-05
gene14164	70.211	73.9064	68.649	11.8274	9.56732	12.3303	0.158507	4.67036e-06
gene23704	16.2015	16.7078	17.75	3.22544	2.36507	2.45612	0.158838	1.1634e-05
gene08575	134.734	127.625	145.063	22.1944	21.4103	21.6169	0.160084	0.00192695
gene15739	4.90375	5.60839	5.13504	0.872208	0.881382	0.755495	0.160354	3.2015e-05
gene20291	0.229824	0.186761	0.396821	0	0	0.130737	0.160727	0.0425143
gene18382	0.661956	0.77906	0.906479	0.146159	0.114875	0.116863	0.160979	0.0101952
gene09283	1.89281	1.91769	1.69775	0.393505	0.159058	0.335605	0.161243	9.98195e-05
gene16488	35.6289	36.5523	33.5448	6.08823	5.23194	5.90047	0.16288	5.80239e-06
gene29474	0.987883	0.930493	1.08545	0.152748	0.145275	0.191578	0.162993	6.03727e-05
gene00895	5.76259	4.91993	5.41574	0.758995	1.31107	0.560178	0.163387	0.000173161
gene15079	1.49529	1.57964	2.16872	0.311174	0.344011	0.204145	0.16388	0.002489
gene29215	13.1153	11.9516	10.5838	2.67612	2.0747	1.10382	0.164222	0.000325652
gene26388	1.65754	1.76861	1.74206	0.242264	0.362685	0.245973	0.164646	9.9955e-06
gene07139	2.78474	4.07889	1.48401	0.247654	0.395471	0.733384	0.164898	0.0381585
gene31350	0.0683852	0.0740953	0.0787172	0.0364901	0	0	0.164966	0.00795391
gene20824	0.0634298	0.103089	0.10952	0	0.0456025	0	0.165204	0.0214469
gene18788	3.79179	6.28488	7.7421	0.674429	1.31977	0.950097	0.165236	0.0132262
gene09333	0.480933	0.435913	0.479073	0.177663	0.0531946	0	0.16538	0.00207321
gene08495	9.64841	9.53849	9.2669	1.36087	1.7084	1.64307	0.165614	8.9544e-07
gene13776	330.874	324.713	333.477	54.9127	55.8879	53.13	0.165743	5.74346e-08
gene37080	31.7588	31.7356	31.7775	3.11382	10.4886	2.23433	0.166227	0.00962769
gene26846	3.91467	4.15498	3.10371	0.607474	0.574375	0.681698	0.166785	0.00978518
gene04320	4.86204	6.35893	5.08019	0.901905	1.00516	0.819055	0.167234	0.00973903
gene31175	0.300813	0.400006	0.472175	0.196993	0	0	0.16794	0.0167996
gene25644	1.78674	2.01796	1.20264	0.0969557	0.304813	0.439289	0.167965	0.00610473
gene02552	246.352	234.916	238.923	41.0885	37.0104	42.947	0.168074	7.69018e-07
gene13195	74.1827	74.0024	67.8293	11.6637	12.1043	12.5551	0.168151	0.00104637
gene06574	4.58075	4.29866	3.55059	0.737822	0.438428	0.919687	0.168619	0.000521392
gene11981	20.8128	20.8272	21.7751	3.75109	4.73817	2.2494	0.169339	2.43188e-05
gene05791	0.716973	0.802735	0.550198	0.20404	0.148912	0	0.170516	0.00397052
gene05289	0.635499	0.309853	0.658362	0	0.274133	0	0.170937	0.0377684
gene30702	0.359599	0.191454	0.299742	0.0396995	0	0.105807	0.171024	0.0155056
gene00703	1.82871	1.25429	1.12975	0.335709	0.38598	0	0.171311	0.00923197
gene03869	80.9671	78.5422	93.4821	14.6945	12.9108	15.7795	0.171488	0.000119638
gene15036	640.839	633.176	660.629	108.471	113.425	110.195	0.171655	3.50235e-07
gene22852	0.337795	0.350751	0.194416	0.120164	0	0.0320261	0.172363	0.016796
gene14980	38.5571	48.8024	35.991	6.65556	7.4526	7.17225	0.17252	0.0127393
gene02698	5.06733	4.79408	5.18292	0.7969	0.982898	0.824196	0.173088	5.59099e-06
gene00243	1.1837	1.07969	1.83526	0.116012	0.347354	0.247355	0.173403	0.0100648
gene04422	0.248551	0.201978	0.160933	0	0	0.106042	0.173424	0.0179136
gene01280	27.795	54.195	54.477	13.4284	4.62072	5.62655	0.17349	0.0154292
gene31031	5.06923	4.61781	4.5788	0.837468	1.01164	0.63112	0.173858	3.36919e-05
gene02593	3.02612	4.26726	3.32965	0.498666	0.767864	0.582246	0.174035	0.00156271
gene31322	49.9979	45.8916	44.2481	10.6328	4.11938	9.66098	0.174208	0.000130131
gene05276	195.491	200.263	203.65	34.5759	34.9566	34.8935	0.174216	0.000199024
gene28535	7.1312	5.43006	4.43513	0.848259	1.23976	0.873654	0.174253	0.00421149
gene18718	120.552	96.9371	122.216	27.3113	6.11635	25.8028	0.174359	0.000925825
gene12180	155.189	146.025	134.728	15.3708	51.2061	9.45374	0.174405	0.00111124
gene16815	1.3457	1.18319	1.2189	0.247202	0.237907	0.169416	0.174643	4.7918e-05
gene08353	29.7229	30.7226	32.3509	0.557579	7.97169	7.7151	0.175054	0.000558459
gene10464	0.728311	0.718667	0.988053	0.24983	0	0.177559	0.175517	0.00438329
gene28887	1.8608	1.31701	2.28012	0	0.345241	0.614626	0.175866	0.0105471
gene04326	4.74209	4.43821	5.19503	0.863813	0.799422	0.865079	0.175879	0.00285723
gene15613	83.5427	88.5583	92.1691	16.0889	15.3258	15.1105	0.176052	0.00103249
gene17384	0.881463	0.525285	0.54114	0.0940691	0.0985792	0.150427	0.176127	0.0412167
gene28334	9.89987	10.1477	10.6231	2.56106	2.2464	0.595531	0.176161	0.000199034
gene28083	0.0476963	0.0193796	0.0411769	0.0190879	0	0	0.176328	0.0494991
gene35691	1.18847	1.52378	1.36802	0.295942	0.265826	0.157748	0.17634	0.000446497
gene37749	0.636286	0.569823	0.358736	0.0415739	0.168045	0.0664814	0.176439	0.00958678
gene16798	0.362968	0.688232	0.591893	0	0.289949	0	0.176465	0.0298445
gene00188	106.271	104.98	100.491	18.8958	17.2881	18.9234	0.176772	1.26103e-06
gene12397	6.05754	7.08738	5.66764	1.07884	1.08306	1.16365	0.176773	0.00648335
gene35535	17.9477	18.4769	17.9104	3.31671	2.92116	3.37514	0.176921	3.5106e-07
gene20918	41.4966	31.3404	31.3786	8.42708	8.47457	1.54289	0.176984	0.00220162
gene12517	227.755	217.199	226.096	39.7358	39.8493	39.3587	0.17725	0.000308953
gene07548	5.07836	4.3885	4.89749	0.803025	0.739118	1.00405	0.177258	5.86287e-05
gene32256	7.35169	6.79869	5.5016	1.05432	1.21579	1.21512	0.177347	0.00966301
gene23923	11.1007	10.3533	8.16765	1.38827	1.72312	2.15273	0.177712	0.000862785
gene15965	23.139	22.585	22.8619	4.37512	4.14233	3.67149	0.177718	2.24532e-07
gene36023	1.2054	0.999527	0.913212	0.226431	0.150331	0.178421	0.17805	0.000671891
gene11438	1.34881	1.11294	0.859901	0.0830449	0.119351	0.389542	0.178205	0.00601392
gene24758	97.061	136.599	131.392	0.168829	64.7655	0.152294	0.178294	0.0158189
gene35591	3.08639	3.07595	2.5137	0.410169	0.510777	0.626093	0.178311	0.000282874
gene20232	52.523	59.8475	47.4735	13.8597	7.36971	7.31621	0.178584	0.000478129
gene24679	37.875	36.6051	37.7139	8.02023	5.51211	6.51068	0.178646	3.20058e-06
gene06640	7.31523	6.74886	7.07363	0.933873	1.39493	1.44862	0.178705	1.52173e-05
gene04460	263.168	265.159	257.912	34.0262	67.7603	39.2095	0.17933	3.62679e-05
gene04136	35.1197	35.6165	35.3589	7.00856	6.01613	6.02553	0.179558	1.40709e-07
gene12902	0.630606	0.652955	0.772712	0.18724	0.138936	0.0433939	0.179728	0.000774621
gene25526	4.57559	6.73303	5.55159	0.940316	0.948353	1.14314	0.17982	0.0169415
gene24493	22.5369	20.7817	23.638	2.57118	3.60864	5.8676	0.179929	0.000139006
gene18142	77.7015	87.9644	61.7237	14.0806	13.7743	13.246	0.180751	0.0147087
gene34781	17.0343	19.0661	17.7581	3.29278	2.44935	4.004	0.180958	3.89207e-05
gene08945	0.970369	0.975307	1.23455	0.224828	0.220308	0.130737	0.181079	0.000717366
gene09465	16.4202	16.4376	21.9143	1.3968	0	8.52848	0.181211	0.00963383
gene05647	1.43209	1.48783	1.28329	0.188621	0.32582	0.247488	0.181273	9.50003e-05
gene25582	5.61978	6.81009	8.96559	1.28891	1.44128	1.14974	0.181344	0.0262603
gene30457	29.3313	23.0163	18.0857	5.065	1.75195	5.96576	0.181487	0.00534818
gene29700	16.0049	14.8021	12.9206	2.47252	2.24006	3.2267	0.181562	0.000227286
gene16261	109.327	112.441	107.832	19.6209	19.6384	20.6075	0.181634	3.48368e-07
gene01918	1.87145	1.43511	1.86596	0.37975	0.246354	0.314877	0.181919	0.000705182
gene36749	3.23884	2.49159	2.68429	0.553034	0.68304	0.294788	0.181927	0.0007991
gene12777	0.0964205	0.117531	0.166482	0	0.0693211	0	0.182216	0.0288578
gene20643	57.3317	50.0067	55.9809	7.59526	10.7245	11.4556	0.182314	6.25339e-05
gene16763	0.281631	0.457721	0.27787	0.0644046	0.086776	0.0343301	0.18237	0.0106059
gene07118	0.77038	0.62603	1.03457	0.137024	0.307701	0	0.182941	0.0113276
gene01606	2.36009	1.33417	1.41739	0.492784	0.442637	0	0.182998	0.0187654
gene11389	42.0554	41.693	41.4444	7.32456	7.65776	7.97922	0.183409	2.00795e-08
gene02237	132.966	128.899	127.081	26.1368	22.9429	22.3244	0.183584	9.3234e-07
gene36705	10.9676	11.0304	15.937	1.56447	2.65439	2.77974	0.184489	0.00365585
gene36780	0.107986	0.119662	0.118652	0.0471446	0	0.0167533	0.184516	0.00275337
gene20296	15.7661	8.35559	15.6823	2.82558	3.32656	1.22831	0.18542	0.0130438
gene29671	476.611	491.205	506.275	92.292	93.3287	88.5185	0.185972	1.3309e-06
gene09933	108.348	107.654	109.091	19.7968	20.6055	20.0842	0.186059	5.15878e-09
gene27441	148.336	138.976	124.542	21.1828	24.506	31.0005	0.186205	0.000118108
gene01153	84.676	84.7976	75.9896	15.294	16.0762	14.428	0.186579	2.29985e-05
gene12060	112.64	112.716	99.0048	20.5748	20.2757	19.6815	0.186619	0.00260305
gene01614	0.872332	0.997375	0.945748	0.0811872	0.167729	0.276966	0.186784	0.000344042
gene37459	1.89162	1.79731	1.90942	0.326101	0.397529	0.322816	0.186921	3.66546e-06
gene14288	11.8851	10.9705	12.3181	2.25898	2.20946	2.1139	0.187138	0.00156118
gene02490	9.10785	9.10286	9.40612	1.68962	1.99501	1.49621	0.187597	1.85249e-06
gene01278	22.5353	21.477	25.4632	4.17771	3.63345	5.2314	0.187729	0.000125175
gene11945	1.45321	1.36667	1.21228	0.24831	0.258259	0.250785	0.187829	0.00408609
gene20442	4.64975	6.16492	4.60106	0.805267	0.977461	1.1137	0.187888	0.00131836
gene36076	4.34906	5.5968	5.26447	1.10251	0.912429	0.845205	0.18804	0.000415895
gene03446	134.65	141.242	135.059	23.2181	27.3057	26.8457	0.188269	1.51216e-06
gene13226	17.0845	16.2889	17.9547	3.13245	3.07521	3.46787	0.188504	9.71925e-06
gene28200	5.12709	6.53497	5.85119	0.772957	1.30023	1.22855	0.188528	0.000417286
gene01872	25.1825	25.2065	23.6747	4.55308	4.80353	4.61352	0.188623	0.000500712
gene35697	0.113744	0.231077	0.196393	0	0.102219	0	0.188871	0.0397666
gene23091	9.77108	10.2105	8.86443	2.22461	2.00341	1.22267	0.188958	9.82166e-05
gene28033	1.18295	1.364	0.938456	0.243105	0.252845	0.163685	0.189256	0.00173716
gene25195	48.1005	44.3892	46.5879	8.12278	10.122	8.12343	0.189594	7.69787e-06
gene13890	107.368	105.537	105.582	21.0183	20.9325	18.6196	0.190182	1.05562e-07
gene15092	0.518537	0.39419	0.317694	0.107106	0.0841806	0.0428185	0.190264	0.00568289
gene13455	1.13326	1.38137	1.27612	0.098593	0.26568	0.357366	0.190368	0.00060876
gene22813	256.177	245.102	265.124	43.3927	48.0822	54.7572	0.190803	6.43394e-06
gene35684	0.619971	0.48324	0.480614	0.0911428	0.0818679	0.129553	0.191034	0.000901662
gene27493	0.791583	1.35799	1.29084	0.234659	0.21078	0.21264	0.191279	0.0349555
gene12316	11.2862	10.464	9.88683	1.97053	2.32686	1.75848	0.191417	4.1262e-05
gene02645	82.6014	80.6732	81.0771	14.8651	16.1972	15.752	0.191585	7.91e-08
gene13798	48.9571	48.2758	50.5222	10.0554	8.19913	10.0607	0.191636	1.62434e-06
gene07974	1.10508	0.979656	1.21422	0.160819	0	0.471474	0.191664	0.00448107
gene18441	0.178165	0.144781	0.205083	0	0	0.10135	0.19194	0.0201061
gene25317	0.872638	2.05876	1.40951	0.180247	0.222618	0.432352	0.192406	0.0292966
gene23400	3.52211	2.8877	1.52034	0.553747	0.972184	0	0.192422	0.0310045
gene30829	0.275168	0.210455	0.223583	0	0.0814598	0.0552461	0.192759	0.00357042
gene26840	1.74338	1.14073	1.17279	0.326195	0.244167	0.212513	0.192974	0.0053516
gene36112	5.28648	6.46902	5.21078	1.10596	1.04778	1.12038	0.192979	0.00773196
gene17142	2.30849	2.21941	2.02102	0.364336	0.514266	0.388409	0.193469	5.38428e-05
gene05820	135.817	131.069	120.619	24.4765	25.1928	25.3995	0.193724	0.00178934
gene13233	0.83012	1.20714	1.35787	0.0349697	0.251289	0.372804	0.19412	0.00794195
gene02021	37.9131	39.848	38.0204	7.24079	7.18391	8.08764	0.194438	1.47235e-06
gene29483	72.5784	68.125	74.5992	15.7226	13.8579	12.3186	0.194606	1.13969e-05
gene24058	0.631983	0.802445	0.545599	0.126459	0.0567952	0.202222	0.194682	0.0035354
gene09466	58.5826	61.0939	56.0126	20.6709	7.42497	6.11349	0.194715	0.000639027
gene20626	0.218595	0.222045	0.157263	0.116642	0	0	0.195084	0.0221865
gene23180	0.265702	0.277606	0.327691	0.0607618	0.109157	0	0.195085	0.00316621
gene13529	41.9795	42.1663	42.8473	8.14905	7.90597	8.74102	0.195255	7.64261e-08
gene01775	0.263171	0.249503	0.151466	0.0351068	0.0946029	0	0.195305	0.016353
gene12417	391.162	389.754	385.537	75.1175	81.2897	71.8386	0.195675	6.95358e-08
gene03290	1.89827	1.64246	1.62701	0.273268	0.471282	0.268018	0.19594	0.000233144
gene07185	2.04515	3.09853	3.59106	0.527147	0.62303	0.561978	0.196017	0.0354759
gene25146	0.533345	0.82913	0.880849	0.0742411	0.266745	0.0989334	0.196102	0.00835145
gene13958	0.1148	0.146597	0.0849499	0.0328161	0.0353721	0	0.196878	0.0118018
gene19991	3.07896	3.67646	3.36332	0.804696	0.225878	0.9651	0.197226	0.000668058
gene14205	0.352585	0.525285	0.25366	0.117586	0.105621	0	0.197261	0.0260198
gene05465	6.23324	6.4323	7.4689	1.35847	1.57657	1.03811	0.197331	0.000200785
gene19608	6.125	7.35779	5.7476	1.91834	0.287187	1.59063	0.197404	0.00178708
gene24335	23.188	22.7226	26.3773	4.5853	4.80514	4.88827	0.197526	0.00334661
gene24613	1.28561	1.14919	1.22087	0	0.23107	0.493643	0.198244	0.00272476
gene38493	20.0703	22.9502	19.5147	4.14349	4.17976	4.09349	0.198556	0.00402056
gene00395	6.79136	6.85424	6.31185	1.51665	1.4467	1.0016	0.19867	2.2472e-05
gene12182	0.0280966	0.0456639	0.0606404	0.00562209	0.0151499	0.00599358	0.199147	0.0223288
gene07016	307.696	305.115	300.213	61.0774	60.8753	59.9494	0.19923	5.55364e-05
gene35821	9.49929	10.9507	10.8497	2.92732	2.01178	1.29857	0.199288	0.000229938
gene09022	1.78616	1.96987	2.02665	0.388044	0.568697	0.195956	0.199336	0.000286577
gene08396	80.7184	49.7433	47.6655	12.0746	11.8439	11.6205	0.199515	0.0470109
gene08782	0.600835	0.863833	0.55861	0.0739855	0.132913	0.197185	0.199717	0.0061002
gene19269	3.66219	3.32114	3.42237	0.823455	0.603942	0.660413	0.200641	2.12469e-05
gene01491	7.40876	6.70547	7.80045	1.55163	1.26042	1.58943	0.200846	6.50066e-05
gene24372	0.681781	0.423672	0.323148	0.0106999	0.230665	0.0456276	0.200891	0.0398546
gene30474	0.233016	0.37871	0.268221	0	0.111684	0.0662762	0.20224	0.0127662
gene28113	0.649097	0.570531	0.457448	0.339288	0	0	0.202309	0.0240529
gene36908	9.46012	10.7227	8.0349	1.91134	1.89292	1.90701	0.2024	0.0105378
gene03575	96.969	101.981	95.1423	19.6128	20.3908	19.5954	0.202654	0.000571006
gene14946	17.7721	18.4011	19.7859	3.62484	3.50263	4.21565	0.202704	1.96081e-05
gene21194	16.6785	16.3335	13.632	2.86998	3.19285	3.39646	0.202798	0.00506974
gene12002	14.9485	15.1484	14.0701	3.0125	2.83358	3.12066	0.203019	4.28563e-06
gene07387	17.4448	18.8489	13.4613	0.120666	0.0774189	9.90518	0.20306	0.022242
gene08081	5.71169	5.99876	4.14563	1.20557	0.986393	1.03073	0.203246	0.0171332
gene35469	0.406719	0.268539	0.263345	0.061038	0	0.130142	0.203686	0.0143497
gene30783	13.716	13.1149	17.1454	2.51078	2.33305	4.13502	0.204175	0.00107315
gene20559	1.42448	1.4148	1.82188	0.295593	0.341374	0.315125	0.204261	0.0109757
gene05633	4.25922	5.45905	5.26146	1.05321	1.1203	0.886418	0.204271	0.000462572
gene32082	5.16414	5.28146	5.78488	0.947647	1.12288	1.24671	0.204383	3.29749e-05
gene06328	0.853264	0.729404	0.765335	0.177389	0.151371	0.151288	0.20445	7.95521e-05
gene24924	12.2111	11.5092	10.3514	2.57594	1.97133	2.41899	0.204459	9.36314e-05
gene29394	8.69733	7.60147	7.16826	1.85074	1.60573	1.34525	0.204615	0.000200794
gene24896	31.9486	32.9489	21.0256	8.32746	5.96479	3.3113	0.204876	0.00507094
gene03814	19.0444	12.8557	18.2681	2.82278	3.76707	3.69714	0.20505	0.0187788
gene28572	1.56346	1.27051	2.07655	0.288782	0	0.718348	0.205096	0.0144419
gene02525	0.522366	0.948855	0.636658	0.0983763	0.176731	0.157315	0.205146	0.0125587
gene29770	4.45412	3.34012	3.61593	0.763046	0.730341	0.853472	0.205681	0.0113313
gene18232	10.0723	9.87881	10.6926	1.83224	2.28677	2.18976	0.205874	8.65739e-06
gene38409	1.28914	1.42671	1.18712	0.284978	0.414861	0.104761	0.206151	0.000811358
gene37002	0.207981	0.169011	0.159603	0.110978	0	0	0.206819	0.0235769
gene05045	43.5075	73.0926	56.1938	11.5022	14.4684	9.79584	0.206989	0.0307913
gene23232	20.181	21.9467	21.3566	3.93025	4.64021	4.57085	0.207001	7.7089e-06
gene30931	45.8963	49.8693	44.7439	8.99236	10.0327	10.088	0.207197	2.00691e-05
gene03886	1.01794	0.612743	0.585868	0.120704	0.081316	0.25736	0.20725	0.0173145
gene02692	94.8925	94.5664	92.9311	20.2708	18.9251	19.3307	0.207255	5.37278e-08
gene23038	8.87557	8.20257	8.31673	1.85395	2.0727	1.34181	0.207461	2.37502e-05
gene20987	0.564888	0.531177	0.585211	0.142099	0.145044	0.0619725	0.207649	0.000145972
gene15174	832.441	858.964	864.571	193.333	187.446	150.161	0.207725	2.2708e-06
gene38104	0.706407	0.669718	0.813135	0	0.253934	0.200922	0.207767	0.00283636
gene15694	83.0802	78.9758	87.7579	17.2861	15.588	19.0795	0.207969	1.74123e-05
gene14295	1.77108	1.22021	1.529	0.231125	0.235286	0.476367	0.208565	0.00262833
gene15059	0.10122	0.0822537	0.0873844	0.0202539	0.0363857	0	0.209112	0.00394532
gene22753	0.466681	0.303389	0.778924	0.186764	0.0447357	0.0929157	0.209437	0.0486379
gene28702	123.504	109.802	116.041	38.2748	4.9235	29.9708	0.209446	0.00103124
gene22006	46.8786	46.1274	47.0407	10.2745	10.3582	8.73498	0.209699	4.13443e-07
gene23276	0.403459	0.393433	0.464416	0.129171	0.135364	0	0.20973	0.0025425
gene13148	20.753	22.6211	15.2499	4.67074	3.83636	3.79059	0.209773	0.0185495
gene12005	6.56498	7.80471	6.7172	1.07038	1.48588	1.86726	0.209776	0.000254362
gene07301	51.817	45.8391	56.7161	11.0587	8.23045	13.1013	0.20982	0.000295782
gene10290	3.84056	4.70877	3.72278	1.07858	0.871942	0.632419	0.210473	0.000659122
gene03788	10.9235	7.51756	6.04626	1.79882	2.06668	1.29331	0.210673	0.0437979
gene24161	0.348746	0.182185	0.43011	0	0.0537277	0.148789	0.210727	0.0408832
gene16964	102.558	99.8303	109.329	22.8943	20.8281	22.008	0.210866	9.1367e-06
gene29926	6.69947	4.79549	4.47932	1.27781	0.778846	1.31359	0.210979	0.00418105
gene18353	0.877955	1.62755	1.23167	0.263517	0.197251	0.32775	0.210993	0.0110526
gene20180	6.31288	6.57979	7.81956	0	1.97331	2.40058	0.211174	0.00336405
gene05280	1.58312	1.52704	1.40006	0.360562	0.397898	0.197685	0.211995	0.000132894
gene01077	2.2054	2.14185	3.17635	0.508031	0.55688	0.532419	0.212309	0.027354
gene21787	120.39	130.661	130.571	26.5814	27.6724	26.8556	0.212539	0.00105521
gene26061	2.6872	3.18857	3.03845	0.571015	0.735167	0.588454	0.212541	0.000119297
gene21342	4.59281	4.8224	4.57818	0.884276	1.28221	0.808033	0.212566	2.52501e-05
gene35836	10.1648	9.62987	11.9543	1.95095	2.23713	2.56664	0.212754	0.000327325
gene29764	14.1218	15.0335	15.1944	3.28464	3.18705	2.97736	0.213058	4.66974e-06
gene07950	0.452358	0.432468	0.367555	0.0851919	0	0.181642	0.213061	0.0049063
gene26804	31.7473	36.3784	37.6548	8.25097	7.64755	6.65845	0.213243	0.00011615
gene38693	1.31586	1.24751	1.136	0.24136	0.197089	0.350874	0.213367	0.000153244
gene30888	86.184	93.6854	90.7149	19.2374	17.9197	20.6635	0.213688	6.82749e-06
gene27211	0.052456	0.056836	0.0301906	0	0	0.0298398	0.213932	0.0474286
gene08191	1.85831	1.63773	0.994219	0.377084	0.338711	0.245666	0.214121	0.0425818
gene37820	2.76806	2.41399	2.21485	0.486339	0.291232	0.806516	0.214155	0.000929039
gene14854	111.561	123.238	120.801	24.7436	23.7927	27.6621	0.214281	1.54712e-05
gene17349	2.3669	2.71539	1.24205	0.854364	0.383711	0.118802	0.214548	0.0284945
gene31614	1.04761	2.00309	2.34084	0.295942	0.287979	0.57841	0.215584	0.0241352
gene02093	0.13551	0.25412	0.161983	0	0.0299767	0.0889447	0.215589	0.0315052
gene05894	0.360799	0.446773	0.29665	0.110012	0.0988172	0.0293203	0.215672	0.00456014
gene10895	3.3946	3.64268	2.55489	0.940508	0.688356	0.445624	0.216269	0.00221107
gene04116	37.2716	41.0013	40.1358	7.458	11.2245	6.9358	0.216355	6.14783e-05
gene19214	5.59239	5.38093	4.59103	1.02978	1.34432	0.995363	0.216486	0.000233128
gene24950	125.148	120.979	107.387	27.3062	23.8613	25.4208	0.216648	7.14434e-05
gene13586	0.670477	0.643909	0.841938	0.292716	0.175286	0	0.217037	0.00590387
gene36683	13.9143	14.0104	16.7346	3.09787	3.40354	3.19339	0.217083	0.00585644
gene28622	12.2203	7.90791	6.94713	1.93225	2.08543	1.8683	0.217393	0.0486669
gene03944	0.984136	1.25672	1.33511	0.262566	0.235847	0.279915	0.217655	0.0118468
gene13296	17.2948	30.0383	19.3996	3.53378	10.3763	0.649531	0.218178	0.0236035
gene01469	1.33883	1.74527	2.40797	0.55812	0.260689	0.380799	0.218425	0.0114641
gene27007	0.638089	0.496304	0.550871	0.116737	0.235929	0.0155563	0.218495	0.00443891
gene17914	1.99907	1.92145	1.00209	0.49894	0.247264	0.33015	0.218655	0.0175213
gene00972	23.6264	22.7946	24.1771	6.74156	5.20295	3.54162	0.219356	5.32211e-05
gene31819	1.21583	1.06319	0.730188	0.264442	0.114015	0.281915	0.21945	0.00689336
gene29535	8.21127	12.9685	12.1995	0.742381	3.13805	3.44507	0.219463	0.00699957
gene19765	208.244	221.114	220.729	47.1071	47.2869	48.3441	0.219568	0.000569049
gene23922	0.954798	0.665051	0.471023	0	0.343224	0.116387	0.219818	0.0347171
gene36073	31.8969	34.4505	32.1795	8.25454	6.93789	6.50569	0.220225	1.19472e-05
gene00660	6.83514	5.47468	6.40908	1.40042	1.48128	1.24181	0.220286	0.000283016
gene26805	1.80199	1.41385	2.25306	0.298408	0.536083	0.371147	0.220453	0.00490071
gene22354	85.0826	88.5132	81.7584	21.861	17.2409	17.2188	0.220559	1.17393e-05
gene27717	0.363285	0.644104	0.741305	0.132169	0	0.253624	0.220618	0.028129
gene09502	0.316661	0.343102	0.324003	0.0375487	0.0505916	0.130097	0.221838	0.00104461
gene24748	89.3482	80.6916	78.8197	16.7074	18.7473	19.7534	0.221845	4.34858e-05
gene09396	11.1467	11.0813	10.8852	3.12628	2.54539	1.67617	0.221901	3.66123e-05
gene10326	2.16743	2.01055	1.94179	0.687375	0.514522	0.157027	0.222055	0.000730434
gene12969	366.668	342.802	393.716	85.0911	77.1816	83.5654	0.222844	4.36068e-05
gene14151	420.493	396.104	402.018	90.9854	91.023	89.8046	0.223051	0.000523191
gene07032	4.85817	4.68392	3.76761	1.02154	0.828791	1.12417	0.223484	0.000591873
gene21831	14.5402	13.9062	12.7459	3.04376	2.77423	3.38804	0.223489	4.31337e-05
gene00860	1.36031	1.75025	1.40925	0.326636	0.162998	0.522328	0.223895	0.00189617
gene30904	1.96224	1.67429	2.20224	0.549699	0.423224	0.334869	0.223984	0.000788043
gene30257	1.59288	1.37883	1.73389	0.332591	0.248955	0.472756	0.224053	0.000569602
gene25519	17.4222	16.9473	16.5614	3.42107	3.98433	4.01087	0.224152	1.94492e-06
gene10402	4.42475	5.79301	3.81995	3.14804	0	0	0.224256	0.0390447
gene30861	0.360799	0.439792	0.266985	0	0.129698	0.109951	0.224479	0.0126628
gene03985	139.512	146.8	150.584	33.0603	32.0107	33.0674	0.224627	0.000731228
gene31205	198.204	198.933	200.159	33.242	49.7762	51.4849	0.225187	0.00129555
gene25369	35.5244	38.4611	35.8792	9.52375	9.93727	5.29666	0.225347	8.43124e-05
gene25547	317.121	320.407	319.053	74.0253	71.8306	70.2149	0.225878	7.31901e-09
gene12274	11.3137	12.9918	13.83	2.78629	2.86194	2.98415	0.22636	0.00538527
gene10392	61.2552	63.7353	63.7549	14.4932	14.3361	13.9499	0.22665	5.46175e-07
gene34985	0.909332	0.665051	1.3084	0.194087	0.305088	0.155183	0.226988	0.0182615
gene06631	17.4762	17.8641	19.0261	3.78409	4.16611	4.41085	0.227366	9.6799e-06
gene01511	1.41806	1.75967	1.72054	0.766897	0.0688856	0.277974	0.227378	0.00566479
gene17562	0.376813	0.721776	0.743562	0.201066	0.141904	0.0765543	0.227737	0.0187634
gene23086	110.605	110.703	108.719	23.3516	23.7408	28.0759	0.227764	8.43419e-07
gene10248	29.3763	27.731	29.5728	6.64668	5.91433	7.19658	0.227937	5.52192e-06
gene17010	0.668655	0.444572	0.524781	0.243268	0.131107	0	0.228555	0.0118541
gene00226	0.576431	0.419114	0.838131	0.194262	0.0436234	0.181211	0.228555	0.0229712
gene09243	0.293264	0.436909	0.421965	0	0.263551	0	0.22875	0.040237
gene00483	0.266304	0.360676	0.459808	0.248673	0	0	0.228815	0.0490686
gene24118	20.4514	20.8067	19.6293	4.81447	4.5696	4.5509	0.228864	1.65298e-06
gene12695	32.6209	29.9938	32.0607	10.5206	4.73406	6.41514	0.228885	0.000212065
gene36129	1.26026	0.896101	1.36	0.693484	0.113257	0	0.229425	0.0245502
gene28011	1.0505	1.10474	0.533479	0.14838	0.310987	0.158184	0.229682	0.0219076
gene09906	3.80832	5.2485	6.04239	1.02978	0.813991	1.62478	0.229718	0.00512528
gene20696	3.38822	3.81917	5.54825	1.06727	0.675779	1.19375	0.230235	0.00848548
gene29971	6.49655	6.67617	5.97475	1.50098	1.33218	1.5811	0.23054	2.50643e-05
gene37760	0.999574	0.684863	0.913708	0.282372	0.183183	0.133791	0.230682	0.00300491
gene14836	6.60519	6.94201	4.866	0.775391	1.89951	1.5781	0.230976	0.00287176
gene21068	0.408488	0.426789	0.50379	0	0.209772	0.0995872	0.231026	0.00696419
gene06834	3.49361	3.24154	3.69133	0.605163	1.18088	0.622903	0.231041	0.000310837
gene20083	0.590084	0.34874	0.833609	0.23615	0.173552	0	0.231153	0.0442386
gene04324	0.103643	0.0842227	0.134214	0	0.0745135	0	0.231351	0.0456183
gene16010	0.227873	0.219896	0.221317	0	0.0819142	0.0729151	0.231404	0.0213375
gene23920	12.0783	11.2284	11.24	2.46474	3.20044	2.3417	0.231769	2.20664e-05
gene22163	10.8956	10.5741	11.9227	2.61069	2.64438	2.4871	0.231854	0.00200392
gene25563	0.997947	0.631914	0.783219	0.0933606	0.223627	0.243294	0.232185	0.00601591
gene16794	0.223323	0.423449	0.353463	0.178747	0.0535191	0	0.232211	0.0316814
gene18183	8.15297	8.13272	7.72306	2.05946	2.01121	1.50624	0.232286	1.08173e-05
gene09417	0.948063	0.871222	0.856722	0.170204	0.210215	0.241933	0.232567	4.08785e-05
gene08501	15.2202	15.6863	15.5264	3.36981	3.89498	3.53824	0.232659	5.47915e-07
gene27723	3.2286	2.24883	1.39365	1.10749	0	0.491947	0.232779	0.047012
gene05606	0.180158	0.0915003	0.194416	0.054074	0.0161904	0.0384313	0.233216	0.0248534
gene23456	384.547	524.837	759.196	170.611	162.653	55.9702	0.233272	0.0208977
gene21082	1.67772	1.68796	1.79325	0.575501	0.287187	0.340849	0.233292	0.000162297
gene01458	25.5351	26.5354	36.0247	7.87122	7.85918	4.84992	0.233615	0.00297723
gene29996	30.6233	32.1623	29.1853	6.54867	7.69219	7.25756	0.233753	1.40883e-05
gene07935	2.47437	2.64966	2.03634	0.481237	0.465517	0.730089	0.234184	0.000818869
gene02714	78.0939	75.9878	93.8033	18.1121	17.7108	22.2461	0.234258	0.000402109
gene36353	20.1707	21.1591	12.759	5.88919	3.23778	3.54509	0.234283	0.00767095
gene15183	2.62051	1.8573	1.63295	0.378486	0.65161	0.403495	0.234601	0.00745107
gene31590	1.91278	2.28474	2.2283	0.516476	0.579898	0.412952	0.234884	0.000198789
gene36695	1.85011	1.97206	1.97061	0.413476	0.414586	0.533057	0.234968	1.28331e-05
gene30045	3.12133	2.25221	2.18363	0.559964	0.25149	0.964327	0.234979	0.00620836
gene21981	3.51423	3.29997	3.37098	0.812578	0.804749	0.777421	0.235121	2.19172e-06
gene27911	7.96041	9.27199	7.87194	2.14313	1.5435	2.22299	0.235403	0.00021642
gene29225	0.928918	0.94818	0.821508	0.226677	0.244332	0.164326	0.235431	0.000119404
gene14169	84.539	79.0715	72.5004	19.8065	18.1129	17.7075	0.235596	7.02186e-05
gene20301	9.71934	11.9261	11.4607	2.93233	1.89024	2.97898	0.235653	0.000374591
gene29498	1.65963	1.6426	1.87364	0.323575	0.44362	0.453889	0.235919	0.000102307
gene10778	13.8079	8.06587	13.1524	2.62017	2.14232	3.50953	0.236167	0.00865485
gene25018	143.483	147.059	148.371	34.2728	35.7241	33.6799	0.236213	2.40573e-07
gene06689	0.805683	0.53918	1.14562	0.265533	0	0.323518	0.23652	0.034812
gene21826	68.7884	74.056	64.9502	15.2886	16.9905	16.8988	0.236666	3.99058e-05
gene10252	20.6035	20.9287	18.6767	4.7706	5.02578	4.45795	0.236748	2.91304e-05
gene27673	0.404026	0.37757	0.313921	0.129352	0.130713	0	0.23739	0.00544156
gene15210	2.82051	2.45997	2.20408	0.739533	0.323398	0.715783	0.237651	0.00105489
gene30771	239.738	240.877	255.626	55.5877	61.1825	58.6774	0.238302	4.05292e-06
gene37881	82.0462	81.0062	83.9177	19.4339	20.5275	18.8955	0.238316	3.54237e-07
gene04562	0.188508	0.183823	0.260386	0.150881	0	0	0.238465	0.0457113
gene16774	0.617091	0.564147	0.532743	0	0.277284	0.131638	0.238581	0.00654914
gene10070	2.07604	1.89457	1.67848	0.501132	0.503442	0.344447	0.238804	0.000344617
gene14090	88.0245	108.671	101.426	21.7276	22.9399	26.6188	0.239119	0.000263443
gene25796	27.178	25.823	28.3362	6.02394	6.38791	7.04634	0.239228	1.24954e-05
gene15050	1.94984	2.47249	2.14577	0.394448	0.631592	0.548493	0.239724	0.000576192
gene22987	2.33578	4.12474	4.49837	0.755009	1.25947	0.613254	0.239781	0.0162321
gene17649	0.7461	1.09789	0.800796	0.225958	0.11598	0.292507	0.239885	0.00516711
gene28452	0.480205	0.341448	0.725494	0.0960885	0.172621	0.102438	0.239891	0.0270035
gene29013	3.47819	3.53902	2.82614	0.421099	1.09271	0.847966	0.239936	0.00115772
gene13266	3.43772	3.12048	2.21009	0.600069	0.788787	0.717733	0.240251	0.0242739
gene23293	219.5	226.394	228.331	50.4638	54.6722	56.896	0.240324	8.12424e-07
gene09305	537.349	506.825	554.241	134.693	130.468	119.627	0.240731	1.00434e-05
gene24598	23.9761	23.8695	25.4109	5.70721	6.45996	5.47459	0.240822	5.67888e-06
gene21730	27.4976	31.869	25.2031	7.80493	6.20511	6.35677	0.240829	0.000449698
gene38329	0.782311	0.608085	0.939659	0.19057	0.110042	0.261208	0.241119	0.00499105
gene10069	2.87422	2.47722	3.0641	0.627412	0.69663	0.706029	0.241229	0.00572888
gene32066	6.40476	5.31947	3.33385	1.69621	0.914163	1.0247	0.241404	0.0150154
gene07167	3.24368	4.49652	3.29448	0.894497	1.2346	0.534947	0.241425	0.0036282
gene24570	2.90051	3.10135	2.31954	0.806435	0.812173	0.390782	0.241472	0.00152094
gene11166	9.30682	8.6506	9.13645	2.86505	1.92453	1.75294	0.241476	6.66293e-05
gene31094	4.12169	3.63866	3.8818	0.809751	1.22572	0.783325	0.24212	0.000124244
gene16681	0.21974	0.26785	0.341469	0.0527637	0.110587	0.0375001	0.242264	0.00744794
gene14537	32.5947	31.2961	32.9721	8.19271	7.77295	7.50583	0.242317	1.47897e-06
gene02111	2.26816	2.06259	1.61624	0.0144081	0.660038	0.768007	0.242552	0.00781651
gene17485	0.153403	0.157901	0.17658	0.0818553	0.0367628	0	0.243128	0.00759127
gene04262	23.3682	21.8299	21.8122	5.39533	5.25912	5.64531	0.243243	5.67507e-06
gene16967	8.02248	8.07147	9.56436	1.57981	0.915512	3.74869	0.243352	0.00287159
gene36670	6.52671	9.44115	8.55711	2.70952	1.4408	1.82556	0.243665	0.00277567
gene26686	4.51404	4.25921	3.37743	0.983543	0.811337	1.17692	0.244579	0.00105303
gene18504	3.50568	3.7984	3.45886	0.534462	0.960149	1.13955	0.244744	0.000202408
gene37845	0.734231	0.686152	0.538791	0.117535	0.237542	0.125301	0.245194	0.0021933
gene00207	1.23154	1.43332	1.06321	0.300729	0.195091	0.41856	0.245269	0.00168555
gene25273	3.83529	3.81246	3.35726	0.913786	1.01317	0.776288	0.245638	8.36475e-05
gene23533	41.9671	42.7996	45.4693	10.6808	9.98783	11.3315	0.245709	8.30392e-06
gene24647	178.481	154.138	170.573	42.4688	37.5323	43.6767	0.245786	6.91066e-05
gene22034	0.912667	0.533767	0.441712	0.0830107	0.233632	0.147493	0.245815	0.034434
gene01267	0.503703	0.409321	0.301052	0.232593	0	0.0661231	0.246044	0.0281405
gene15996	4.87589	4.64786	5.09844	1.21647	1.32906	1.07453	0.247573	1.63751e-05
gene35973	65.7957	70.8944	72.7347	15.5302	18.355	17.9879	0.247693	2.0216e-05
gene04168	0.198546	0.376469	0.457087	0	0.142744	0.112944	0.247735	0.0421828
gene10649	2.47304	2.50027	2.24526	0.511114	0.634396	0.643957	0.247898	3.84936e-05
gene32247	23.4328	24.2513	24.1223	6.00226	6.2735	5.53521	0.248042	7.03242e-07
gene32378	1.2621	1.06098	0.751438	0.278669	0.187733	0.297082	0.248327	0.00719295
gene08473	596.434	606.31	615.716	147.206	147.112	157.322	0.248364	2.50767e-07
gene30909	19.2522	18.5158	17.1915	5.53466	3.02905	5.11043	0.248804	0.000149983
gene13025	286.232	288.475	294.55	64.889	78.54	72.8595	0.24882	1.2722e-06
gene19342	15.3821	16.1044	18.9002	3.91303	4.13207	4.49717	0.24892	0.00611888
gene13515	46.1741	51.2755	45.8803	11.6584	11.2945	12.7306	0.24896	3.76773e-05
gene21361	5.62444	7.40274	8.50777	1.86612	1.48613	2.00993	0.248999	0.00322472
gene08363	0.589867	0.663702	0.430895	0.127111	0.19573	0.0967928	0.24912	0.00484341
gene25594	305.964	256.688	337.811	88.6685	52.7011	83.163	0.249352	0.00099221
gene11408	11.6722	8.42644	11.6147	1.93658	3.24963	2.72247	0.24938	0.00222672
gene38738	1.61612	2.07759	1.41809	0.667972	0.380951	0.226066	0.249421	0.00548184
gene24265	31.6629	31.2409	31.9152	9.37893	7.18627	7.08566	0.249432	6.73864e-06
gene32209	7.63871	8.12488	7.00892	1.88861	1.79706	1.99634	0.249512	6.4603e-05
gene14096	433.882	386.697	408.31	101.149	95.3462	110.311	0.249661	2.78356e-05
gene38573	25.0721	26.0837	22.5567	6.3461	6.41055	5.66813	0.249955	6.79354e-05
gene10381	1.9418	3.40839	2.68221	0.0621684	1.28437	0.662762	0.250149	0.0219079
gene17713	9.31607	9.9823	9.53735	2.93642	1.95598	2.32146	0.250171	3.16444e-05
gene28448	260.3	288.205	270.631	59.6138	71.0919	74.3547	0.250337	2.51255e-05
gene36254	16.1879	14.7184	9.96746	2.96483	3.16462	4.10485	0.250388	0.00589383
gene06302	7.50597	7.6425	7.4789	1.94717	2.15429	1.56953	0.250625	5.93022e-06
gene24584	1.05532	0.857578	1.28378	0.287956	0.206923	0.306983	0.250842	0.00326298
gene02065	0.571138	0.739692	0.862874	0.185711	0.192477	0.167524	0.251052	0.0227158
gene31234	30.6558	28.4672	27.8597	7.49028	7.22422	7.149	0.251354	0.00132943
gene14877	0.792622	0.815866	0.9732	0.267862	0.0506535	0.33065	0.25145	0.00322011
gene27422	9.40656	9.46599	10.6794	2.45465	2.31603	2.66082	0.251472	6.57898e-05
gene01228	0.129197	0.119987	0.159339	0	0.0398082	0.0629952	0.251646	0.00963728
gene15038	15.5798	17.2623	15.8582	4.55505	3.84846	3.8704	0.252029	2.87161e-05
gene30680	2.52766	2.28227	1.14851	0.449584	0.637632	0.416226	0.252322	0.0260331
gene36681	31.2512	30.6497	32.4703	8.7944	7.89946	7.12177	0.252361	5.2768e-06
gene22570	2.7727	1.68032	1.704	0.601832	0.270294	0.681698	0.252366	0.0158556
gene23187	1.73007	0.887938	0.864714	0.182203	0.425521	0.271939	0.252579	0.0416607
gene38440	0.486838	0.365184	0.452624	0.329714	0	0	0.252723	0.0484
gene08641	0.163452	0.322575	0.403172	0.0747578	0.0503627	0.0996218	0.252747	0.0368368
gene36409	8.53772	8.51339	7.69259	2.1187	2.54639	1.59063	0.252821	9.54846e-05
gene06436	90.1163	90.9955	85.374	21.6841	25.534	20.3193	0.253437	9.2583e-06
gene05571	24.4271	21.7794	9.47379	8.44551	3.14822	2.521	0.253496	0.0495798
gene16871	75.7316	79.4226	83.2563	20.8091	20.0081	19.6371	0.253572	0.00105159
gene12439	208.821	213.572	215.728	55.4258	53.7947	52.7047	0.253753	2.16396e-07
gene38070	2.04486	2.03937	2.08633	0.743954	0.267299	0.555178	0.253855	0.0075194
gene16151	1.30242	2.20031	1.89371	0.466358	0.640671	0.263209	0.253915	0.00926771
gene01245	3.41623	5.48165	3.84906	0.231723	1.62351	1.38339	0.254071	0.0141254
gene00302	33.6199	29.6104	31.9666	12.2744	11.2844	0.643086	0.25423	0.00372759
gene01622	7.23962	9.53623	7.39606	2.30354	1.83655	2.00838	0.254364	0.00133944
gene00945	3.93245	4.54277	4.57096	0.853738	1.10871	1.35974	0.254648	0.000218662
gene04641	7.47269	7.52344	7.99273	2.03252	1.626	2.22324	0.255853	1.91377e-05
gene23279	46.8305	50.6185	50.8293	13.117	12.0528	12.7845	0.255967	1.03817e-05
gene31910	1.2161	1.37142	1.157	0.456882	0.481761	0.021177	0.256327	0.00466107
gene16894	18.5316	20.9156	18.7557	4.01926	5.36251	5.53981	0.256372	8.81574e-05
gene34457	0.198044	0.459816	0.341948	0.135869	0	0.120705	0.256623	0.0465772
gene37061	69.8598	68.4954	69.7634	17.4299	17.642	18.3365	0.256625	6.09797e-08
gene11938	26.5545	28.0238	29.4946	0.205602	12.9968	8.38391	0.256757	0.00557581
gene06894	145.847	148.073	147.461	37.548	40.934	35.1624	0.257475	4.42719e-07
gene31898	0.717036	0.535115	0.581127	0.0936999	0.241974	0.13735	0.258021	0.00294732
gene02642	16.6445	12.6633	13.5601	4.10567	4.27284	2.68654	0.25812	0.00125456
gene26102	16.6507	17.3512	17.5738	4.48157	4.3952	4.45036	0.258399	0.000432039
gene13152	4.99784	5.45195	4.86186	1.3624	1.0415	1.55286	0.258415	8.34274e-05
gene06633	4.60911	5.12382	5.92092	0.9149	1.90869	1.22706	0.258764	0.00130213
gene18467	22.9574	21.7609	22.9446	6.4263	5.31634	5.7817	0.258995	5.20462e-06
gene37479	0.23267	0.189073	0.114781	0.039906	0	0.0992666	0.259396	0.0419727
gene22075	30.067	29.196	23.655	8.66687	4.39284	8.48937	0.259884	0.00111707
gene22557	35.1299	31.7247	33.0486	6.70251	10.1739	9.08733	0.259889	6.57516e-05
gene21745	1.46486	1.72711	1.5695	0.518187	0.357319	0.362704	0.260048	0.000223462
gene24430	4.31008	4.28593	4.50431	1.25584	1.3319	0.822646	0.260328	4.84586e-05
gene37609	2.23208	1.81384	1.99016	0.395383	0.552452	0.624456	0.260482	0.000429343
gene27578	61.8038	33.7467	45.4327	11.8133	13.5594	11.3859	0.26073	0.0498541
gene04271	34.0404	34.8928	33.2768	0.119696	11.0606	15.488	0.260917	0.0302581
gene20778	0.52546	0.610002	0.388831	0	0.269841	0.128104	0.261069	0.0205999
gene03717	5.27412	4.58146	5.96629	0.655042	0.915264	2.56052	0.261083	0.00559165
gene13533	12.9338	11.721	13.3841	3.43918	3.32206	3.20582	0.262023	0.00241782
gene05987	37.3589	38.0451	37.9092	9.2624	10.6942	9.73916	0.262068	4.85523e-07
gene22999	2.82021	3.24529	2.73685	0.609631	0.873191	0.825565	0.262247	0.000257192
gene38627	14.8468	14.7639	13.1851	3.5559	3.79612	3.87564	0.262355	4.36936e-05
gene32614	5.43186	5.06935	5.47258	1.29981	1.36884	1.52904	0.262786	1.10818e-05
gene35764	92.676	97.4539	99.2297	26.7726	25.5809	23.6993	0.262831	5.0016e-06
gene37354	69.5026	87.2866	92.7651	19.0667	26.0141	20.6949	0.263573	0.0011197
gene17480	3.40156	3.17023	3.15229	0.738329	1.00861	0.819912	0.263969	3.01221e-05
gene35256	0.731988	0.642418	0.505548	0.117176	0.105252	0.274821	0.2645	0.00574292
gene09407	25.7997	27.315	24.7424	6.60798	6.93187	7.09493	0.265034	1.49765e-05
gene17864	8.71376	7.53189	7.05156	2.35879	1.98797	1.83166	0.2652	0.000386054
gene28686	7.904	8.7169	7.63596	2.36484	2.15125	1.92695	0.265617	6.97495e-05
gene26231	49.9572	43.2512	45.0873	11.9303	12.5594	12.254	0.265689	0.00326181
gene22961	4.53437	5.08778	6.173	1.47963	1.36668	1.35418	0.265936	0.014661
gene12741	0.465023	0.649497	0.853105	0.220995	0.240297	0.0619994	0.265951	0.0185228
gene05935	0.924362	0.826275	0.718213	0.147971	0.232598	0.276059	0.265965	0.00101424
gene31054	7.26176	6.26736	7.30683	1.94411	1.99831	1.6025	0.266122	0.000146292
gene22362	1.92854	1.81905	1.7244	0.349147	0.627234	0.479964	0.266145	0.00017771
gene09872	3.53911	3.4366	2.42882	1.04702	0.792315	0.665133	0.266304	0.00346384
gene13147	4.25022	3.90828	3.99114	1.55172	0.857733	0.827127	0.266393	0.000324888
gene23830	1.47989	1.74254	1.46013	0.314255	0.521125	0.412332	0.266459	0.000462412
gene09356	10.8891	10.7964	8.24396	2.86995	2.51006	2.6087	0.266918	0.0127443
gene02638	2.20418	2.01162	1.61014	0.447838	0.341316	0.766781	0.26707	0.00277992
gene23208	21.1661	20.0764	21.512	5.93039	5.51351	5.33565	0.267384	5.14665e-06
gene08393	4.7905	5.83932	5.82595	1.55039	1.39262	1.45734	0.267404	0.00663996
gene11384	6.55765	6.57398	5.6084	1.25086	1.67434	2.09179	0.267715	0.000336891
gene08604	51.0571	46.325	47.6246	16.9574	10.8019	11.1249	0.268155	0.000133346
gene14167	161.006	161.05	155.556	42.3761	41.994	43.7587	0.268269	4.24968e-07
gene26226	0.952368	0.611935	0.726588	0.106363	0.111463	0.39687	0.268322	0.0157259
gene09562	0.417343	0.542629	0.432357	0.133616	0.240037	0	0.268365	0.0131537
gene29584	52.423	46.9776	51.9084	13.3681	13.7819	13.6095	0.269379	0.00212221
gene02616	186.241	172.751	182.574	47.8238	47.0307	51.0466	0.269406	6.18832e-06
gene01848	10.8281	9.04266	9.45891	2.22664	2.46161	3.21372	0.269419	0.000316178
gene00231	5.69079	5.23752	5.09699	1.61455	1.40309	1.30142	0.269516	4.19233e-05
gene29772	5.23212	6.08819	5.34401	1.65151	1.39515	1.44624	0.269612	0.00013161
gene21867	0.352102	0.29386	0.345052	0.0837845	0.102625	0.0812005	0.270037	0.000248506
gene19738	26.008	24.8141	25.5476	6.64408	6.97554	7.0141	0.270182	9.10514e-07
gene11129	4.43868	5.71106	4.80518	1.31112	1.39297	1.33763	0.27026	0.010398
gene12447	1933.16	2003.09	1883.81	534.444	513.102	525.559	0.27029	2.27153e-06
gene25129	0.0599899	0.064999	0.10358	0.0160052	0.028753	0.0170628	0.270469	0.0180011
gene10560	27.5744	25.5573	28.8723	7.40111	6.56835	8.22087	0.270601	4.99194e-05
gene25115	14.3976	15.2735	14.2499	4.14664	4.24439	3.49538	0.270631	1.13135e-05
gene00962	4.26855	4.56857	4.36713	0.495078	1.59827	1.48408	0.27093	0.000886999
gene16559	46.2531	51.2199	52.3343	15.6837	11.9686	12.9553	0.271065	7.46339e-05
gene11730	12.637	11.1267	12.2413	2.72899	3.65747	3.3942	0.271647	7.9052e-05
gene12572	8.47035	7.62734	7.45373	2.51291	1.90451	1.98131	0.271692	9.98047e-05
gene07449	5.258	4.47892	4.1013	1.03366	1.07769	1.65294	0.272022	0.00104674
gene36003	16.1825	17.1714	14.0073	4.28348	4.33617	4.2947	0.272678	0.00654691
gene31093	53.5246	69.4432	59.7092	17.9133	11.9041	20.0016	0.272716	0.00106638
gene00809	3.05678	2.84092	2.79063	0.942095	0.618881	0.809472	0.272831	7.12774e-05
gene24384	211.793	226.612	237.974	64.2384	63.0396	57.2949	0.272884	3.14932e-05
gene13499	2.40287	2.18509	3.16103	1.12189	0.0411317	0.951936	0.272934	0.0137107
gene09770	1.1744	1.44126	1.48978	0.326117	0.344625	0.449921	0.27297	0.000701117
gene21897	19.7263	19.0657	19.0856	5.12306	6.15658	4.52956	0.273149	1.14625e-05
gene24276	23.9482	28.5759	27.2133	4.91095	3.07405	13.8248	0.273521	0.00579003
gene21287	143.843	142.542	143.392	37.2283	40.5237	39.9531	0.273875	7.12016e-08
gene23767	0.914681	0.821533	0.49873	0.192659	0.173054	0.246468	0.273913	0.0133866
gene25105	536.306	551.927	620.842	190.401	194.284	83.7553	0.27409	0.000749958
gene36462	11.2111	10.5566	9.83236	2.99112	2.75781	2.91881	0.274295	4.60059e-05
gene17004	58.0414	76.1866	65.9591	21.9952	17.4046	15.5631	0.274558	0.000978018
gene01684	65.6915	51.8583	56.2805	16.9147	14.744	16.0762	0.274606	0.00810004
gene15368	62.5393	48.6041	58.4461	17.7225	19.5311	9.34979	0.274801	0.0013894
gene06583	0.707084	0.888009	1.10988	0.154349	0.369713	0.219397	0.274849	0.00790833
gene06722	0.369745	0.56337	0.638411	0.147971	0.166141	0.118311	0.275162	0.00949163
gene37564	0.404269	0.430473	0.336976	0.189682	0.0501116	0.0832651	0.275714	0.00497791
gene31554	14.849	15.4013	12.2075	5.94911	2.73703	3.02344	0.275793	0.00196871
gene13344	0.343091	0.362446	0.296196	0.109843	0.0493328	0.117101	0.2758	0.00114931
gene08062	1.04257	1.4269	1.61064	0.461154	0.325463	0.339455	0.275991	0.00468844
gene18360	53.2893	49.2935	47.931	14.5345	13.404	13.633	0.276197	2.48911e-05
gene04067	1131.97	1090.37	1138.27	298.687	325.794	304.363	0.276392	1.19708e-06
gene23995	27.7035	27.5249	31.0371	7.84262	8.36222	7.63903	0.276401	5.72147e-05
gene21103	3.05823	2.52019	2.00805	0.655042	0.712254	0.735079	0.277122	0.0258175
gene23889	3.0713	2.86952	3.37463	1.22255	0.5904	0.770789	0.277361	0.000711636
gene28734	3.00803	2.51325	3.07236	0.84775	0.670104	0.867616	0.277586	0.000382792
gene12925	0.413445	0.512805	0.225431	0.0870841	0.0469333	0.185676	0.277589	0.0417009
gene21195	7.87097	6.94842	6.68595	2.20116	1.98853	1.78019	0.2776	0.000166742
gene04904	1.23903	0.81638	0.693842	0.187622	0.433361	0.142871	0.27784	0.0245348
gene12883	1.37135	2.09838	1.96478	0.467074	0.545406	0.497936	0.27793	0.0269211
gene28659	1.61937	1.95456	1.23355	0.304974	0.462272	0.568969	0.277945	0.00645924
gene24336	62.3587	62.9964	56.3586	19.8867	16.4182	14.3416	0.278716	8.06949e-05
gene17744	12.4016	15.3455	15.5517	5.18839	2.13398	4.75976	0.27904	0.00172712
gene22650	45.7144	43.3896	41.3602	12.3673	11.6346	12.4043	0.279051	1.66199e-05
gene32153	15.9248	18.1488	18.0328	4.62868	4.37485	5.54214	0.279153	9.97719e-05
gene23122	0.501921	0.483405	0.288877	0.148791	0.0801897	0.126898	0.279295	0.0125796
gene01608	1737.34	2893.56	2769.32	818.495	858.193	392.253	0.279578	0.0108921
gene03288	5.76158	5.4066	5.32934	1.57012	1.43007	1.61534	0.279771	1.04785e-05
gene29824	0.791376	1.02895	1.45751	0.422276	0	0.495196	0.279902	0.0340364
gene04227	5.01339	4.58114	4.84894	1.23211	1.19647	1.61528	0.279978	4.66964e-05
gene28278	1.44367	1.43979	1.66178	0.437691	0.424603	0.410619	0.280054	0.00414148
gene07437	11.7709	12.3568	11.5253	3.30985	3.38271	3.29239	0.280059	0.00072712
gene10080	26.5516	26.129	25.0561	7.10276	7.00612	7.67251	0.280195	2.87446e-06
gene07262	54.2109	65.5065	61.7634	14.8398	20.2118	15.9063	0.280789	0.000301047
gene19793	2.46239	2.17009	2.63481	0.721731	0.536083	0.784217	0.280989	0.000354999
gene35923	21.5381	15.9866	19.9611	5.81578	5.94127	4.40482	0.281145	0.00132889
gene26139	10.1389	14.0885	13.7244	3.33863	3.34388	3.9897	0.281204	0.00206587
gene19763	18.2212	17.8794	17.0453	4.95946	4.98331	5.01832	0.28151	0.000732829
gene10786	56.118	56.9158	54.2378	15.6689	16.5597	14.8928	0.281706	1.72716e-06
gene24327	6.28266	5.70441	6.24204	1.88222	1.8547	1.40761	0.282215	5.53868e-05
gene11128	254.663	247.442	302.119	107.045	56.9183	63.478	0.282808	0.00117102
gene21546	25.3091	27.3029	28.9299	8.82284	7.03741	7.20486	0.282862	8.17987e-05
gene09098	2.34142	2.35641	2.39456	0.562218	0.738085	0.706946	0.283015	7.32347e-06
gene15708	10.7424	9.44848	7.31017	3.28755	2.18068	2.31854	0.283144	0.00343832
gene15995	1.52356	1.89125	2.19564	0.508905	0.465743	0.614186	0.283192	0.00254167
gene31668	1.8924	1.9255	2.33391	0.636415	0.617385	0.488496	0.283217	0.000598355
gene11588	2.19736	1.97867	1.83109	0.461759	0.567259	0.673252	0.283375	0.000305388
gene37256	1.73389	1.54791	1.56014	0.605938	0.333589	0.437596	0.284416	0.000314963
gene27214	1.79703	2.01092	1.72943	0.589481	0.508314	0.477608	0.284503	0.000132021
gene32156	29.2592	21.5747	26.8277	8.42157	7.35733	6.34612	0.28489	0.0013935
gene24967	39.4291	37.264	34.4372	10.8046	10.5525	10.3085	0.284941	0.00273986
gene35989	2.39119	1.93052	2.06435	0.683536	0.703284	0.43722	0.285628	0.000707153
gene28316	221.493	230.146	221.804	66.1136	61.8579	64.3834	0.285629	8.26571e-07
gene02632	4.17514	4.66902	4.43117	1.2059	1.36775	1.22021	0.285782	3.13608e-05
gene01953	88.571	79.952	90.0625	43.6779	17.7399	12.4881	0.285809	0.00372277
gene03275	5.19368	5.75525	4.72835	1.33528	1.56148	1.58466	0.285854	0.000263957
gene36273	4.89919	4.47885	3.87708	1.14371	1.33919	1.30637	0.285872	0.000478473
gene38526	2.48865	2.7922	3.56453	0.984634	0.711615	0.832516	0.285885	0.00309075
gene15132	4.07916	4.46432	5.50958	1.18486	1.51365	1.31929	0.285901	0.00157696
gene24485	0.724046	1.10951	0.964407	0.281482	0.29002	0.229474	0.286271	0.0042858
gene04420	300.41	312.037	292.004	88.2878	83.9324	87.0693	0.286681	3.50032e-06
gene35152	1.09241	1.65438	1.28603	0.457051	0.339142	0.360142	0.286731	0.0047384
gene29822	20.4868	16.4536	23.9678	0.459744	9.08512	7.92364	0.286801	0.0139513
gene28063	3.1582	3.20558	4.3875	1.00725	1.03524	1.04283	0.286972	0.0238099
gene08718	3.72826	3.67889	2.75885	0.923644	1.08493	0.908931	0.286986	0.00165304
gene28941	36.6201	32.8519	30.7421	10.5836	6.85444	11.326	0.287027	0.000417998
gene26163	0.279503	0.261201	0.361948	0.0782995	0.180853	0	0.287101	0.0243322
gene19529	0.346815	0.352288	0.449115	0.0693972	0.187006	0.0739827	0.287738	0.00583191
gene30403	119.543	125.091	125.671	35.9055	35.4216	35.2875	0.287911	0.000443343
gene37921	84.8274	95.5739	120.379	32.2007	28.1546	26.2941	0.288081	0.00259756
gene03075	87.9598	89.2651	90.165	27.3903	24.39	25.2499	0.288082	5.36814e-07
gene01418	0.878804	0.551834	0.689712	0.0639446	0.172312	0.374934	0.28825	0.018683
gene24855	5.28583	4.83035	4.47975	1.45674	1.36418	1.38778	0.288348	0.00407683
gene04348	91.8323	93.8889	93.374	26.0827	27.4262	26.9918	0.288435	9.05156e-08
gene06295	1.60668	1.338	1.76536	0.393233	0.467773	0.498527	0.288646	0.000967097
gene31522	0.826872	1.00508	0.755841	0.328132	0.16985	0.24902	0.288663	0.00213888
gene05293	18.0905	18.9131	16.4887	4.90076	4.58964	5.96671	0.28896	0.000104569
gene09177	1.7092	1.97376	1.78623	0.540015	0.388049	0.652456	0.288986	0.000293959
gene10373	0.194518	0.10538	0.195918	0	0.0466159	0.0968209	0.289294	0.045605
gene14823	16.9959	15.3853	13.2702	3.75094	5.03139	4.42532	0.289315	0.000689966
gene07574	24.3416	34.6818	31.1024	7.79788	9.16279	9.16704	0.289903	0.0178056
gene35889	0.510548	0.368786	0.293842	0	0.122352	0.217821	0.289959	0.0361434
gene31776	8.14155	9.21704	5.97162	2.45871	2.45562	1.85132	0.289995	0.00480409
gene14112	2.58562	2.21257	3.04391	0.768231	0.87313	0.635137	0.290292	0.00176209
gene08871	175.051	175.455	173.507	51.3958	49.963	50.8798	0.290525	7.09039e-09
gene10577	39.7317	38.4097	38.4623	11.9488	10.2955	11.6602	0.290767	2.06544e-06
gene35165	1.37374	1.02133	0.908402	0.257338	0.357233	0.349162	0.291734	0.0055969
gene27555	13.3362	8.04119	13.2108	2.46329	4.5328	3.11844	0.292427	0.0115668
gene14962	1.32503	1.01341	0.807468	0.296329	0.308201	0.315909	0.292583	0.0385821
gene24560	1.94074	1.45258	2.0282	0.654045	0.36718	0.566525	0.292861	0.00297693
gene08500	9.64787	7.8401	7.50083	2.45316	2.68254	2.18317	0.292886	0.000987517
gene36564	242.264	251.315	251.686	83.3202	64.9869	70.206	0.293202	9.63414e-06
gene17923	9.80847	9.20136	9.71305	2.92956	2.63145	2.86159	0.293237	5.42183e-06
gene09020	837.819	769.354	896.398	254.429	234.794	245.934	0.293643	0.00322747
gene03772	79.9278	77.319	83.156	21.0112	24.393	25.2757	0.294006	1.19531e-05
gene17325	3.64851	3.88835	3.16702	1.06916	0.960363	1.1228	0.294503	0.000317893
gene24677	2.39247	1.65255	3.20145	0.861713	0.559017	0.714507	0.294659	0.020148
gene20648	0.295447	0.291535	0.255063	0.118237	0.0758608	0.0540213	0.294663	0.000971344
gene24532	18.5389	19.2479	20.7567	4.39625	5.81155	7.06449	0.295033	0.000168729
gene16870	27.2955	25.5246	26.9167	6.54024	7.99958	8.99983	0.295217	3.07048e-05
gene19686	66.2281	71.8774	59.9764	18.6217	20.3919	19.4764	0.295282	0.00466024
gene12064	30.2339	30.995	28.7668	9.03384	8.63806	8.92243	0.295507	5.82405e-06
gene00411	20.6159	24.0358	21.7589	5.87568	6.88307	6.89031	0.295872	0.000124533
gene37757	47.6713	49.8263	44.789	13.8921	14.1784	14.0836	0.296262	0.00185005
gene10045	232.625	243.647	232.122	69.336	68.5871	71.9926	0.296326	1.81446e-06
gene21232	1.76067	2.25621	1.95848	0.650415	0.645085	0.476707	0.296586	0.000827809
gene04903	0.893241	0.888123	0.707641	0.2271	0.226656	0.286941	0.297588	0.000818056
gene29909	59.0291	78.3238	81.3289	14.838	16.9044	33.3505	0.29766	0.0049419
gene31664	0.831926	1.05162	1.27682	0.147971	0.39874	0.394371	0.297775	0.00840115
gene23036	5.54219	6.08655	6.69157	1.84831	1.60247	2.00471	0.297784	0.000260545
gene35939	12.5505	12.7692	13.7813	3.73092	3.96965	3.95377	0.298057	1.89562e-05
gene23186	7.50054	7.16464	6.713	2.05309	2.30279	2.01685	0.298095	3.41181e-05
gene27545	65.2566	59.4508	45.5172	26.6591	4.57175	19.5178	0.298127	0.0104269
gene11349	51.9172	45.53	40.6971	13.2873	13.3708	14.5662	0.298415	0.00910431
gene18727	104.027	109.478	109.192	32.9483	30.6535	32.7933	0.298716	2.50707e-06
gene18728	124.18	142.337	125.651	42.4658	40.7217	34.1985	0.299326	0.000133678
gene12921	44.5682	36.877	41.8702	13.749	11.0826	12.087	0.299384	0.000269047
gene14365	10.1116	11.1161	8.08337	3.16207	3.01547	2.5988	0.299421	0.00165692
gene00822	22.878	17.606	21.6078	4.94565	7.92878	5.77298	0.30032	0.00135264
gene03053	8.22438	8.33096	6.50854	1.57712	2.58689	2.77785	0.300984	0.00153288
gene09295	1.4158	2.24349	2.32232	1.07654	0	0.724843	0.301153	0.0315558
gene11882	10.3366	9.62748	10.1937	3.00706	3.32988	2.74779	0.30124	1.38084e-05
gene37538	2.31114	2.55977	1.9509	0.84955	0.578477	0.628136	0.30141	0.00124532
gene05154	19.4172	14.9184	16.9237	4.37496	4.80417	6.30011	0.301979	0.0011177
gene21678	15.8806	15.0869	15.3056	5.34338	4.40296	4.22918	0.302022	1.36649e-05
gene03005	3.99856	4.45362	3.52443	1.00713	1.08557	1.527	0.302231	0.000883916
gene18276	433.376	416.925	396.752	125.864	123.318	128.053	0.302501	0.00113505
gene08108	8.11557	8.62211	6.98779	1.47395	4.22589	1.47998	0.302621	0.00598742
gene15102	34.5597	34.62	30.5953	11.4669	9.21581	9.54377	0.302946	0.000103745
gene03723	162.553	165.646	161.33	49.3839	48.8855	50.0507	0.302986	1.11373e-07
gene01702	1.52296	1.86305	1.30066	0.563611	0.494484	0.363306	0.303286	0.00331406
gene27523	2.66353	2.71178	2.00872	0.588104	0.792386	0.862074	0.303704	0.00207202
gene30125	4.00797	3.28389	4.11785	0.848386	1.11927	1.49799	0.303744	0.00119717
gene17121	5.50954	6.194	5.38827	1.85676	1.49905	1.83806	0.30388	0.000137175
gene15064	3.77513	3.15345	2.84035	1.33355	0.86427	0.773819	0.304193	0.00222313
gene26089	16.9344	14.0168	12.0991	5.14125	4.77954	3.18126	0.304343	0.0028448
gene14739	3.03403	1.73423	2.35295	0.329278	0.720939	1.11892	0.304603	0.0197965
gene37678	3.39992	3.95063	4.49881	1.24619	1.09653	1.27431	0.305252	0.00104001
gene02550	69.2954	69.6383	96.3427	23.3563	24.571	23.9345	0.305436	0.0258501
gene06823	23.6126	25.4071	20.338	6.74222	7.16996	7.27408	0.305464	0.00785254
gene31535	3.68027	4.64624	3.98775	1.08208	1.34321	1.33784	0.305591	0.000664518
gene06841	164.421	150.27	155.879	43.7855	48.5509	51.4796	0.30562	2.02968e-05
gene35744	3.42774	3.99322	4.20763	1.03955	1.52097	0.993984	0.305669	0.000723093
gene28103	4.99564	4.30898	4.29809	1.63761	1.43419	1.09113	0.306037	0.000359465
gene20632	0.284989	0.201382	0.171155	0.0495878	0.0356333	0.116301	0.306486	0.0226736
gene16243	291.981	296.071	295.621	89.9441	93.1876	87.7068	0.306492	6.09847e-08
gene06599	1.79334	1.28474	1.58896	0.509938	0.458046	0.463094	0.306635	0.0172687
gene27117	6.80703	5.07916	6.02952	1.51905	2.05579	1.92171	0.3068	0.00139877
gene14712	103.609	129.667	96.8681	30.17	27.695	43.4456	0.306868	0.00237465
gene22198	123.727	108.504	124.529	42.5386	26.2311	40.742	0.306962	0.000357687
gene22197	31.8464	44.1419	44.0902	17.7545	9.79325	9.3305	0.307117	0.00487348
gene28430	95.2918	88.2714	95.796	27.1096	28.6214	30.0871	0.307196	1.5095e-05
gene22124	1.97005	2.24644	1.92022	0.584948	0.731022	0.569373	0.307224	0.000238922
gene32313	0.0541199	0.0586389	0.0311483	0.0288782	0	0.0153932	0.307639	0.0494757
gene04119	528.774	536.104	525.305	162.4	161.232	165.797	0.307782	4.76908e-08
gene23951	71.272	71.853	73.0402	22.6914	21.9145	21.9281	0.307792	1.09788e-07
gene00800	1.84404	2.64444	3.80828	0.549868	0.831853	1.1724	0.307846	0.0328654
gene35414	0.349524	0.240335	0.185692	0.150639	0.0193299	0.0688253	0.307902	0.0437614
gene30877	34.3761	29.6043	26.9579	9.48207	8.76332	9.75802	0.307939	0.00951417
gene33998	23.4697	25.6281	24.5357	7.85156	5.20704	9.622	0.30802	0.000284727
gene35624	2.74626	2.46161	1.89671	0.612802	0.83763	0.738506	0.308102	0.00314886
gene17129	136.361	134.563	129.791	37.6814	42.6427	43.1493	0.308133	3.87933e-06
gene28881	38.2901	16.5791	36.3116	11.0301	5.06679	12.0079	0.308232	0.0443346
gene12505	0.568718	0.693231	0.687374	0.0682798	0.26577	0.266902	0.308288	0.00439317
gene03064	32.9493	21.4114	21.3698	6.51606	7.35576	9.48119	0.30837	0.0115372
gene29717	204.145	198.622	200.894	61.1615	62.6035	62.4187	0.308424	1.22968e-07
gene28498	5.8428	6.6472	3.67503	2.00423	1.9503	1.03272	0.308521	0.0167363
gene19089	12.955	8.97937	7.52467	2.30636	2.39697	4.38919	0.30865	0.0181722
gene14773	45.2861	48.7026	37.764	13.9969	11.9562	14.7336	0.308811	0.000809029
gene38015	4.93218	3.75554	3.88921	1.46096	1.03308	1.3918	0.308965	0.00183745
gene09848	4.12659	3.96815	3.74067	1.30052	1.08782	1.26908	0.309024	3.07013e-05
gene07934	6.88294	7.97038	8.09616	2.41022	2.4433	2.23912	0.309054	0.000172119
gene30021	33.7623	32.0182	25.4966	10.4689	8.35692	9.38602	0.30908	0.00124992
gene01039	53.8626	56.8793	54.6553	17.0437	17.848	16.3192	0.309624	2.90377e-06
gene06280	11.5842	10.7121	14.7139	5.11557	2.48896	3.86296	0.309847	0.00401686
gene13914	1.00663	0.727122	1.35184	0.268567	0.402062	0.286313	0.310133	0.0186826
gene04649	47.996	37.4705	43.3964	12.3822	13.9258	13.6757	0.310282	0.00909631
gene37523	0.25789	0.372565	0.247378	0.172012	0.0515024	0.0489006	0.310326	0.0240926
gene36397	0.882428	0.466104	0.761812	0.105944	0.285488	0.263536	0.310361	0.0234301
gene37291	1.67772	1.21728	1.81049	0.359688	0.538476	0.562401	0.310396	0.00477385
gene28561	76.4434	51.4217	33.225	23.5157	15.9121	10.5875	0.310481	0.0472869
gene08325	25.3789	25.8813	25.5761	8.57756	7.09168	8.20279	0.310687	2.9861e-06
gene22616	17.4531	18.8886	15.8165	5.34551	5.25123	5.61263	0.310773	0.00491826
gene05725	9.70862	8.36761	11.5497	3.16034	3.2729	2.77461	0.310804	0.00188983
gene38401	73.8165	73.087	72.1926	23.6306	21.5286	22.9461	0.310847	3.40163e-07
gene38525	4.17945	3.84016	3.89519	1.21644	1.62191	0.8713	0.311348	0.000343995
gene19731	1.38914	1.35731	1.34203	0.582403	0.368574	0.324554	0.311982	0.000315599
gene05305	3.2891	3.25678	3.86557	0.951268	1.21215	1.08488	0.311992	0.000351598
gene10759	12.8316	19.3104	19.2412	5.54669	5.17511	5.33141	0.312422	0.0314266
gene16841	8.75524	8.08984	7.32831	2.72125	2.93958	1.89611	0.312614	0.000441521
gene15222	318.674	257.405	303.923	92.8857	90.3641	92.0895	0.312885	0.00820567
gene07999	3.18004	3.42337	3.0001	0.852803	0.872084	1.2868	0.313603	0.000302008
gene09003	61.2619	65.0888	56.971	20.6171	15.6775	21.2235	0.313754	0.000138377
gene13047	7.06195	7.49312	5.95732	3.50446	1.78426	1.15352	0.314065	0.00500863
gene07644	107.766	106.588	101.976	30.8554	35.0166	33.4833	0.314087	4.60878e-06
gene05555	326.915	341.396	247.68	102.672	89.5754	95.6302	0.31428	0.0174739
gene04613	4.42563	3.40021	4.30698	1.73893	0.983462	1.09856	0.314927	0.00228316
gene08840	2.1698	2.5189	2.40842	0.635754	0.6407	0.958785	0.31495	0.000399591
gene18434	3.28336	2.92845	3.04198	1.37809	1.09392	0.444161	0.315132	0.00202676
gene27014	32.6207	32.6257	33.099	11.5951	8.13914	11.2658	0.315216	0.0020152
gene24996	16.3154	18.053	17.9831	7.18643	4.02062	5.29723	0.315259	0.000380608
gene18778	11.6864	11.8963	11.0832	3.50424	3.72143	3.7066	0.31536	6.29056e-06
gene20370	13.4755	14.1338	13.7206	3.42204	4.7475	4.87057	0.315513	4.72562e-05
gene04936	20.4341	19.0035	16.3672	5.8027	6.4576	5.36495	0.315837	0.000496659
gene38459	740.231	746.299	721.231	242.434	219.715	236.633	0.316512	1.00061e-06
gene35771	43.3656	47.7616	40.3511	34.9586	2.92883	3.72817	0.31652	0.0496637
gene31034	214.848	207.023	204.073	75.2359	60.6002	62.3578	0.316632	1.43662e-05
gene13452	44.6744	44.4323	51.8991	10.3579	4.71303	29.5843	0.316691	0.015388
gene24907	0.454336	0.477264	0.554868	0.195128	0.143404	0.132377	0.316798	0.00071643
gene24745	14.2249	10.2321	8.10867	5.50209	1.56584	3.25224	0.316904	0.0251238
gene30664	138.967	137.218	140.885	42.6884	46.7352	42.7877	0.317	6.18506e-07
gene15082	11.1848	12.7909	12.3417	4.41684	3.62122	3.47621	0.317046	0.000123105
gene12218	28.8747	26.1365	29.8087	8.75653	8.17461	9.96106	0.317051	9.34283e-05
gene23128	14.2491	13.9697	14.021	4.14501	4.70358	4.54963	0.317194	8.64045e-07
gene10568	22.9161	19.5972	17.6086	6.33806	6.52692	6.21085	0.317286	0.0123347
gene01249	19.786	29.5713	26.6015	7.56528	8.29041	8.25335	0.317396	0.0263005
gene11640	0.716973	0.640893	0.742767	0.286931	0.257732	0.122356	0.317532	0.00127991
gene10621	16.5428	16.8718	18.3868	4.77096	5.97075	5.71483	0.317685	6.32352e-05
gene29935	2.81034	2.11515	3.15895	0.709537	0.989901	0.869079	0.317711	0.00441282
gene36823	12.1019	12.1187	12.255	3.79792	3.98479	3.8107	0.31784	4.53537e-08
gene02534	23.3309	29.1756	27.9094	10.1179	5.78572	9.66657	0.317975	0.00123835
gene03844	3.0104	2.57805	2.47897	0.778456	1.11545	0.671818	0.318036	0.000963631
gene32470	1.90379	2.83629	3.15018	0.698402	0.798422	1.01529	0.318382	0.00968412
gene04394	3.48296	3.79979	3.21997	1.24022	0.630944	1.47427	0.31853	0.00139083
gene22704	1.11135	1.31994	1.84509	0.786885	0.430232	0.145892	0.31873	0.0275138
gene10675	0.461757	0.312696	0.597962	0.123196	0.248984	0.0656682	0.319035	0.0341689
gene36216	25.9188	32.1911	31.9312	13.162	12.5403	3.03348	0.319141	0.00614104
gene08913	10.8693	11.909	11.2405	3.5809	3.36083	3.91539	0.31915	2.3409e-05
gene36988	164.129	163.136	167.27	50.123	52.324	55.5478	0.319481	6.15244e-07
gene29736	121.649	126.345	127.973	37.543	38.7894	43.8657	0.319704	6.06502e-06
gene24940	3.04847	2.6837	3.83802	1.15221	1.09584	0.812876	0.31984	0.00368333
gene15211	2257.88	2058.7	2008.04	727.855	602.055	694.031	0.32001	7.24945e-05
gene14748	31.283	31.2942	30.3643	8.73188	11.3567	9.66123	0.320092	1.4171e-05
gene07315	41.1336	39.0542	39.1792	12.3073	12.7668	13.1869	0.320532	2.9974e-06
gene12325	79.2745	84.8151	90.1601	23.2192	21.9422	36.363	0.320647	0.000497191
gene15526	21.948	20.2841	22.1916	7.13103	6.94026	6.60234	0.320901	1.92433e-05
gene21917	40.1434	38.9878	39.7328	12.9192	12.0423	13.1912	0.320977	6.28739e-07
gene11843	1018.53	1143.1	1036.42	361.538	348.533	316.697	0.321062	6.10964e-05
gene05263	218.508	222.024	230.056	72.7774	72.6861	69.9397	0.321215	1.7761e-06
gene37772	0.539893	0.383889	0.372877	0.108032	0.135854	0.172755	0.321319	0.00680199
gene25714	0.414069	0.468672	0.357471	0.1302	0.116951	0.151422	0.321375	0.00112934
gene26845	76.7063	72.289	77.4619	25.8047	24.8726	22.1559	0.32162	1.24806e-05
gene10950	2.57395	2.11685	2.08826	0.769463	0.936411	0.476307	0.3219	0.00177604
gene37729	1.88205	2.11932	1.76407	0.494956	0.695877	0.665311	0.321943	0.000431526
gene25175	0.177402	0.267728	0.306307	0.162276	0.0364407	0.0432497	0.322005	0.0385446
gene12619	3.34373	3.38291	3.63723	0.602169	2.07943	0.656223	0.322063	0.00892503
gene05733	80.7172	77.4103	63.119	4.88547	34.2432	32.132	0.322087	0.0100909
gene16230	85.6675	84.4958	86.2202	28.6393	26.6144	27.4067	0.322409	1.95387e-07
gene38300	2.40085	1.62323	1.85713	0.599549	0.690433	0.606387	0.322445	0.027176
gene35916	166.924	169.687	166.855	56.3143	51.7518	54.4899	0.322873	2.48171e-07
gene24141	15.9274	14.3555	15.54	4.37994	3.82314	6.59201	0.322876	0.000436071
gene13151	2.66701	2.61568	2.58602	0.872791	0.972884	0.695044	0.322889	3.04564e-05
gene38390	4.16565	3.23278	3.23664	0.850213	0.898463	1.68838	0.323181	0.00434742
gene20599	9.60874	8.16242	8.53989	2.86007	2.72567	2.91891	0.323235	0.00469003
gene38309	6.23358	5.41664	5.71899	2.28883	1.83406	1.49213	0.323274	0.000294494
gene21809	60.6495	58.1471	59.8912	19.6558	18.3642	19.7735	0.323433	1.28478e-06
gene38226	0.482301	0.335939	0.317239	0.202207	0.165118	0	0.323497	0.0343425
gene05800	44.5776	40.9387	46.3811	14.3545	14.6136	13.7019	0.323509	5.22096e-05
gene02038	160.774	161.614	160.849	52.7123	50.3327	53.3028	0.323542	3.41489e-08
gene29033	0.822888	0.668699	0.916056	0.181991	0.311375	0.286406	0.323873	0.00274051
gene10588	23.3281	26.4774	28.6598	9.89403	7.66105	7.86289	0.323939	0.000486816
gene38246	16.9857	18.1341	18.5251	5.63843	6.26418	5.47712	0.323977	2.03848e-05
gene23034	106.449	165.274	111.963	43.4428	39.5148	41.3896	0.324086	0.0435404
gene06503	12.6645	10.1854	9.58083	2.5864	3.9424	3.98276	0.324124	0.00223429
gene20327	21.3551	23.3444	19.2063	8.46229	5.80931	6.49185	0.324907	0.00055793
gene30488	1.0168	0.773979	1.22228	0.401769	0.259097	0.318492	0.325038	0.00757453
gene24897	15.3807	14.6405	15.0783	5.35246	6.05215	3.25585	0.325069	0.000305122
gene11683	1.08002	1.43616	1.69527	0.530455	0.44118	0.397948	0.325205	0.00656572
gene18549	3.24197	3.29313	2.96676	1.11579	0.978934	0.995872	0.325262	4.15553e-05
gene17019	31.2721	30.0293	24.0212	10.1247	9.02458	8.68055	0.326172	0.00109789
gene21912	28.1474	30.7218	28.2536	9.55743	9.25154	9.64116	0.326552	0.00154565
gene36557	1.66713	1.74182	1.0052	0.402427	0.722951	0.316119	0.326563	0.0200837
gene17170	0.137096	0.111408	0.207125	0.0411492	0.0492824	0.0584909	0.32685	0.0244326
gene14961	11.9623	11.9081	10.4305	3.71015	3.50461	4.00634	0.327137	0.000123837
gene14870	360.196	374.331	418.409	134.866	130.127	112.225	0.32718	0.00016318
gene08627	0.492993	0.350541	0.425608	0.221956	0.0886088	0.105166	0.327568	0.00839617
gene32290	39.5835	41.7572	38.5105	14.7294	9.33502	15.1983	0.327596	0.000219168
gene13600	31.7476	33.2798	32.0875	11.2936	10.3918	10.1311	0.327616	3.07308e-06
gene38729	33.3031	37.9062	34.6555	13.1602	9.63344	11.9099	0.32781	0.000157377
gene03746	0.627603	0.765008	0.619221	0.179404	0.193377	0.286887	0.327894	0.00148494
gene20852	15.6587	14.3888	11.4784	4.66525	4.28111	4.67779	0.328088	0.0163961
gene36696	5.43705	5.7648	5.58795	1.80288	2.23368	1.48017	0.328576	9.39153e-05
gene08693	13.4776	13.2876	13.0252	6.11252	3.02264	3.93936	0.328585	0.00931269
gene16196	35.9292	37.3522	37.4334	12.9174	11.3459	12.1803	0.329166	3.14244e-06
gene20276	0.13691	0.222513	0.157595	0.0365273	0.0656205	0.0681466	0.329378	0.0140239
gene38344	13.0088	9.64284	10.0021	3.41725	3.44419	3.89961	0.32955	0.0189498
gene27404	2.8633	3.74468	4.40312	1.64721	0.804125	1.18343	0.3301	0.0084185
gene27155	7.32224	6.759	6.44413	2.44669	1.96772	2.36572	0.330329	0.000102276
gene28832	21.5831	21.5864	24.5171	8.21788	5.30848	8.83544	0.330372	0.00049503
gene22805	7.7924	9.38927	7.24923	2.44641	3.01849	2.60806	0.33044	0.00120151
gene03527	11.0834	14.6218	11.549	3.84932	4.31207	4.15083	0.330492	0.0162298
gene25760	1.07049	1.16987	1.52966	0.502271	0.557314	0.188986	0.331184	0.00963106
gene17538	5.78005	6.22202	5.0548	1.56214	1.78095	2.30588	0.331184	0.000720613
gene21081	14.8392	18.268	15.201	5.37726	5.65276	4.97662	0.331344	0.000621822
gene26807	78.8289	78.1201	80.7844	26.2717	28.5415	23.9827	0.331447	4.24189e-06
gene18063	7.35	6.93734	7.92184	3.43474	1.39491	2.53202	0.33147	0.0016492
gene08589	0.891912	0.86225	0.876207	0.369249	0.254283	0.24931	0.331833	0.00012773
gene28447	0.616304	0.806883	0.709418	0.246643	0.344625	0.116863	0.33205	0.00523186
gene11098	59.4996	55.0771	54.6673	18.568	12.4088	25.2424	0.332178	0.000719089
gene38276	1.11181	1.33715	1.07502	0.302561	0.223812	0.645106	0.332431	0.00687584
gene13645	16.9969	16.1655	16.2427	5.46726	5.31297	5.65809	0.332725	2.64085e-06
gene01983	2.6158	2.63875	2.18038	0.938542	0.843034	0.692693	0.33279	0.000562486
gene38049	2.48351	2.45689	3.49573	0.885862	1.04801	0.875294	0.332993	0.00564079
gene35643	20.7602	21.2644	20.611	7.004	6.63837	7.21962	0.333069	7.33194e-07
gene22838	2.6696	3.46382	3.43795	1.06246	0.943742	1.18301	0.333204	0.00139358
gene26744	2.99798	4.96617	3.58366	1.47666	0.994793	1.37745	0.333302	0.0130002
gene29975	23.2338	23.4846	22.872	7.47829	7.77321	7.95796	0.333515	2.74139e-07
gene19835	8.74893	7.98127	6.65597	2.76348	3.34985	1.68756	0.333568	0.00265753
gene20045	9.55616	10.6558	12.2819	3.30677	3.64181	3.89312	0.333654	0.000875852
gene13448	1.86748	1.56651	1.6989	0.546457	0.490848	0.676802	0.333946	0.000380371
gene14669	90.2165	91.8082	90.6932	31.534	30.3105	29.2574	0.334052	1.915e-07
gene37907	0.500278	0.421057	0.524446	0.143007	0.218373	0.121965	0.334314	0.00169395
gene21172	6.61424	7.9608	8.62997	2.0936	2.55132	3.11334	0.334335	0.00147373
gene36425	84.5311	81.5882	86.7645	27.6314	28.6034	28.3904	0.334641	3.28632e-06
gene14302	11.791	12.4635	11.7756	4.26991	3.57389	4.21581	0.334709	1.49782e-05
gene10884	44.2555	43.3571	28.9679	17.348	5.23768	16.4566	0.334895	0.0148382
gene05046	61.0711	80.2482	61.0108	48.1335	9.00932	10.6186	0.334906	0.0349222
gene09716	171.434	273.153	204.399	91.2654	50.667	75.4211	0.334912	0.0110994
gene07229	1.35573	2.06569	1.46303	0.81384	0.243674	0.57841	0.334925	0.0172024
gene16814	131.112	127.295	132.844	42.3593	43.7183	45.0247	0.335085	1.13737e-06
gene13896	6.54921	8.37494	9.00836	2.65406	2.56888	2.80592	0.335479	0.018078
gene35793	40.7003	38.9338	36.4351	10.2878	10.627	18.0411	0.335626	0.000799412
gene04304	96.9869	128.74	111.415	35.6212	38.3506	39.2429	0.335807	0.0138147
gene38283	25.0771	30.4481	23.6137	9.27208	7.15885	10.2083	0.336614	0.00151092
gene37673	3.15699	3.5672	1.76507	0.721955	1.46991	0.667038	0.336766	0.0359154
gene10056	27.6956	26.9641	25.9638	10.4159	8.52627	8.22582	0.336973	3.05431e-05
gene19924	7.39026	7.07854	7.17073	2.47174	2.6566	2.17165	0.337345	9.2686e-06
gene05775	3.93311	3.29602	4.62638	1.23954	1.60825	1.15364	0.337517	0.00305025
gene35617	90.6093	98.4475	97.283	34.5013	30.2977	31.8841	0.337652	2.0674e-05
gene03414	5.32378	8.04057	9.00971	3.18263	2.95373	1.42029	0.337742	0.0161022
gene08786	0.35	0.717229	0.55177	0.170519	0.273512	0.103878	0.338424	0.0380555
gene32421	1688.19	1698.36	1696.37	581.007	560.207	579.293	0.338488	1.11348e-08
gene31283	10.4813	12.2353	11.3397	7.3429	2.13439	2.05613	0.338657	0.0145837
gene13280	82.4736	70.5318	77.5892	17.6558	19.0472	41.4768	0.339036	0.00387245
gene35906	11.2656	12.3583	7.30416	3.26456	3.84803	3.37676	0.339153	0.0455353
gene02729	5.99925	6.59688	6.64055	1.82486	2.23521	2.46618	0.339261	0.000109983
gene17396	3.22538	3.04377	3.14381	1.29079	0.97243	0.932182	0.339469	7.74877e-05
gene10529	18.7089	18.1248	18.4678	6.55671	6.08237	6.13528	0.339491	7.15223e-07
gene06305	5.92544	6.60849	6.9607	2.3783	2.4611	1.77926	0.339512	0.000322807
gene14553	16.899	17.6279	18.1897	5.46239	5.78269	6.65522	0.339557	2.32074e-05
gene21092	5.63283	6.57734	6.76317	0.97106	4.34875	1.12396	0.339622	0.022471
gene23142	16.2655	13.607	15.1889	5.52471	4.83727	4.9422	0.33963	0.000244551
gene28502	16.1291	13.7701	15.1678	5.11008	5.48737	4.71045	0.33967	0.000161427
gene25847	4.98171	3.72557	4.30078	0.520087	1.95949	1.94058	0.339801	0.00879141
gene11019	16.4179	18.0272	12.0028	6.0097	5.23025	4.55219	0.339997	0.00524101
gene08617	960.764	985.349	899.877	326.236	330.003	311.689	0.340103	1.76788e-05
gene30678	5.77162	6.095	5.64081	2.22263	1.9573	1.77712	0.340258	3.28576e-05
gene22793	111.406	110.693	109.528	39.5313	37.6819	35.6354	0.340287	5.18906e-07
gene10800	8.82305	8.95143	9.04815	2.97457	2.80643	3.35363	0.340557	4.57326e-06
gene00743	29.5751	41.862	48.0942	11.922	11.8299	16.9769	0.340737	0.00996795
gene24250	100.174	103.051	100.232	33.4358	33.5489	36.4597	0.340887	1.07144e-06
gene29807	0.528248	0.772682	0.547253	0.186035	0.227869	0.216358	0.341017	0.0327072
gene00142	95.7014	98.567	93.9461	31.03	33.8176	33.5587	0.341434	2.52861e-06
gene01202	662.205	651.835	657.608	238.593	209.216	225.793	0.341644	1.12859e-06
gene09647	80.8605	74.0991	74.155	20.9977	27.8655	29.4617	0.341859	0.000126489
gene20995	43.5221	42.5934	44.8249	18.8965	7.77822	18.1	0.341948	0.0013932
gene30739	17.0946	21.9089	23.1069	8.0922	6.56643	6.58479	0.342027	0.00202577
gene14558	2.92822	2.36805	3.17524	0.871825	1.22043	0.808726	0.342439	0.00237291
gene27840	2.20973	1.42484	1.45151	0.826657	0.58712	0.327918	0.342444	0.0194236
gene30485	2.79953	2.30746	2.34782	0.832271	0.833836	0.887264	0.342513	0.00852194
gene36518	18.713	15.7699	17.3312	4.93521	6.98454	5.8323	0.342611	0.00039467
gene00615	16.9243	17.6997	17.025	6.40007	5.11395	6.19508	0.342874	1.72754e-05
gene07704	7.05412	6.90837	7.3079	0.320139	3.55007	3.43774	0.343574	0.0464973
gene03829	174.372	165.964	156.985	58.0318	56.1025	56.8686	0.343848	0.00190588
gene12367	355.754	341.031	285.442	113.221	96.8508	127.688	0.343871	0.000755006
gene21715	40.6447	24.8055	25.0021	12.256	8.04125	10.822	0.344041	0.0214188
gene15535	67.0609	71.7412	64.8683	20.8503	24.1237	25.1238	0.344173	4.99214e-05
gene20562	11.6167	11.1531	9.70653	3.83165	2.99968	4.34716	0.344205	0.000521663
gene32413	192.245	192.894	191.494	65.3248	66.5592	66.7592	0.344487	3.16852e-09
gene09387	9.06786	7.74119	7.74362	3.60273	2.11818	2.73743	0.344498	0.000962513
gene20424	3.31922	4.09497	4.53275	1.48533	1.48604	1.14577	0.344619	0.00218374
gene27754	16.9833	15.7464	14.4897	10.0593	2.44775	3.76758	0.34466	0.0137004
gene31837	12.4719	11.2105	10.8882	3.83846	3.98517	4.09209	0.344678	0.00343581
gene17520	1.67134	1.41572	2.07874	0.634857	0.529521	0.616377	0.344719	0.00449674
gene29765	36.0289	35.5786	34.8071	12.5173	11.5756	12.6124	0.344928	1.15025e-06
gene21002	112.737	105.22	108.155	39.1905	37.7923	35.5188	0.344979	8.14453e-06
gene04390	10.8472	11.0463	9.27566	3.62669	4.30649	2.82652	0.345203	0.000643787
gene10022	12.5798	11.8336	12.0858	4.05496	4.97959	3.57108	0.345367	6.97369e-05
gene08274	13.6957	12.6945	13.2277	5.13841	3.87703	4.6745	0.34555	5.07321e-05
gene30800	8.65481	7.87489	8.49146	2.98322	2.74924	2.916	0.345646	2.50155e-05
gene15991	132.185	141.602	139.575	66.3166	64.6724	11.9025	0.345681	0.00758877
gene30975	6.01359	7.57003	8.3448	2.40662	2.37391	2.80174	0.345774	0.00238999
gene19876	131.421	146.135	131.06	46.7195	50.3834	44.1896	0.345784	7.23337e-05
gene38391	4.40744	2.20767	3.54302	1.16819	0.976586	1.36868	0.345876	0.0270611
gene13602	2.12643	2.10873	2.80034	0.692333	0.71257	1.03024	0.346122	0.0037178
gene27140	17.4762	14.3327	11.1879	4.94956	4.89047	5.04719	0.34624	0.0354714
gene37122	76.9475	85.822	72.2725	24.8539	25.9228	30.6209	0.346311	0.000297919
gene10081	33.5543	37.5613	30.1423	11.4776	11.5321	12.0667	0.346407	0.00891059
gene32337	1.9011	2.00834	2.13361	0.912977	0.410035	0.770531	0.346438	0.00130845
gene09210	3.20245	2.78472	2.88799	0.930598	1.18786	0.957278	0.346555	0.000208135
gene38455	0.779729	1.33062	1.07704	0.27044	0.280291	0.554441	0.346733	0.0197086
gene31292	225.27	209.693	201.676	81.4249	63.2178	76.2217	0.346922	9.4603e-05
gene06085	134.659	128.887	139.389	47.2313	44.3834	48.2162	0.347031	1.11704e-05
gene06644	2.10407	1.79981	1.05164	0.310226	0.796163	0.614203	0.347208	0.0348186
gene02414	29.2177	33.4789	21.9185	9.0511	10.498	9.83652	0.347287	0.0303962
gene11558	6.77174	4.97733	8.21086	2.07059	2.2975	2.56448	0.347324	0.0406621
gene21321	22.6766	23.2057	19.7632	7.62405	7.36958	7.81006	0.347376	0.00506101
gene17414	40.9864	35.7223	41.5389	16.4357	14.7434	9.93523	0.347697	0.000667696
gene37520	7.16695	7.07709	7.34979	2.39885	2.37334	2.74268	0.34801	5.2263e-06
gene24644	1.19837	1.40664	1.37942	0.532872	0.287187	0.568082	0.348391	0.00140568
gene23840	2.95044	2.44284	3.34014	0.924558	1.0506	1.06878	0.348538	0.00198055
gene29993	33.3256	34.1458	31.2502	11.3938	11.806	11.2356	0.348813	1.6743e-05
gene11396	70.7021	57.5726	66.1525	25.5547	21.0865	21.2352	0.34911	0.000512262
gene00731	0.630596	0.431527	0.773624	0.278927	0.107376	0.254878	0.349276	0.0242049
gene21095	0.605948	1.0833	0.993933	0.242499	0.359406	0.336079	0.349579	0.0181852
gene04593	17.6395	27.3308	28.8326	8.65941	8.60113	8.54926	0.349713	0.0448527
gene13327	8.67294	6.3161	8.42852	2.31393	3.1688	2.70946	0.349831	0.00298922
gene09568	56.7536	55.2374	52.6308	18.304	20.328	19.0322	0.350283	1.19168e-05
gene08260	28.8828	33.3138	31.8297	11.5644	10.2368	11.147	0.350414	0.000115954
gene25924	10.7523	12.9545	11.6175	5.20943	3.60433	3.56484	0.350426	0.000802914
gene02376	5.76186	5.15438	5.5177	1.58893	1.9842	2.1897	0.350666	0.000140477
gene24537	21.9589	34.5108	31.2203	11.9202	9.92564	8.90477	0.350674	0.00795
gene32110	117.814	106.602	107.867	42.0323	41.0133	33.7225	0.351412	8.28546e-05
gene30675	9.40259	8.98915	8.70099	0.639446	4.94846	3.93287	0.351415	0.0430018
gene12927	24.615	28.0245	24.8714	9.22352	7.61482	10.4114	0.35156	0.000251811
gene28246	72.4762	71.0552	74.6073	24.0967	26.7323	25.868	0.351597	3.35821e-06
gene16674	12.5466	9.51151	13.7511	4.75047	3.80066	4.05149	0.351937	0.00392337
gene37719	6.79859	8.19795	6.87008	2.8587	2.2975	2.53966	0.351946	0.000613358
gene37176	14.5487	15.4574	18.7714	6.19183	5.29853	5.67737	0.35196	0.00129356
gene12232	152.537	139.204	137.75	51.0962	47.3926	52.7285	0.352085	4.82496e-05
gene35406	0.803162	0.549071	0.704387	0.214282	0.293298	0.217563	0.35259	0.00478355
gene13275	0.487391	0.539469	0.377243	0.174875	0.126872	0.1936	0.352785	0.00426029
gene17124	68.6443	66.88	61.3206	25.9676	21.1171	22.3865	0.352924	8.76515e-05
gene18064	0.496149	0.522644	0.761479	0.205911	0.251014	0.172478	0.353543	0.0117843
gene04801	43.7104	58.8919	56.6887	18.8505	18.5688	18.9195	0.353685	0.0184775
gene25421	0.787661	1.17541	1.16218	0.366801	0.494212	0.244399	0.353704	0.00997687
gene26835	38.148	39.1282	41.3121	13.781	13.9547	14.2123	0.353728	0.00112673
gene14074	4.54036	3.86959	4.58898	1.41818	1.67194	1.51188	0.35403	0.000327814
gene13604	0.564114	0.509348	0.252522	0.167227	0.195273	0.106966	0.354052	0.0455179
gene37347	37.4122	37.3282	34.3897	13.6917	13.0294	11.917	0.354055	3.05701e-05
gene15173	165.07	169.296	181.387	60.605	58.9439	63.1149	0.354169	2.5072e-05
gene36044	3.41273	4.04857	3.1398	1.03679	1.14619	1.57292	0.354293	0.00192799
gene35680	170.351	169.258	168.472	57.5891	60.4755	61.9757	0.354354	1.60031e-07
gene34572	55.4132	56.1943	60.2286	20.3572	20.1949	20.3513	0.354427	0.00160534
gene00271	3.54345	5.23011	3.93314	2.05477	2.19228	0.257106	0.354471	0.0274012
gene13675	1.27377	1.07764	0.873707	0.181559	0.351256	0.610444	0.354486	0.0150643
gene09223	5.02636	3.58777	3.51837	1.22323	1.66034	1.41997	0.354712	0.00678082
gene35334	16.6504	16.4787	16.5765	6.6698	5.38741	5.58297	0.354893	0.00119925
gene20027	57.399	69.5533	43.9126	17.6684	23.5061	19.48	0.354985	0.00845152
gene29849	1.8422	1.92474	2.49919	0.947885	0.378412	0.898237	0.355009	0.00809398
gene23153	19.2282	23.1805	16.4906	6.3252	6.07651	8.51006	0.355043	0.00374667
gene25800	103.001	75.9215	99.6343	31.9284	33.866	33.1535	0.355216	0.0192897
gene10130	6.78627	7.19406	6.43732	2.52585	2.42944	2.29956	0.355323	4.31917e-05
gene17840	26.8564	26.357	25.6955	9.87735	9.19737	8.96796	0.35538	2.54338e-06
gene07604	1.50083	1.48096	1.66589	0.686434	0.462436	0.503106	0.355441	0.000382786
gene15061	2.40949	1.95801	2.15719	0.428565	1.28318	0.609177	0.355714	0.0085538
gene12362	12.1064	15.4207	13.5979	8.93548	1.76185	3.93189	0.355726	0.0192659
gene37883	7.70127	7.25418	7.23483	2.31981	2.45286	3.12316	0.355824	8.20654e-05
gene38077	35.1589	48.7049	39.0313	13.7872	15.9807	13.9734	0.355924	0.00296929
gene05067	0.912354	1.07091	1.13771	0.466544	0.255085	0.389247	0.355939	0.00181319
gene03383	22.605	24.3072	22.6407	8.16303	9.25272	7.34619	0.356016	4.56084e-05
gene05411	6.05028	7.17423	4.26391	2.19894	2.55219	1.47503	0.356016	0.0142669
gene21442	3.31856	2.84656	2.33441	1.18052	1.06038	0.786575	0.356193	0.00403212
gene16657	5.85591	4.71107	6.87546	1.7342	2.23134	2.24853	0.356262	0.00444939
gene04587	15.6505	17.2758	19.4952	1.1566	8.78668	8.73569	0.356322	0.0153241
gene09559	72.6161	68.9626	84.2781	26.3567	26.2276	27.9159	0.356421	0.00827317
gene14761	0.324645	0.414565	0.440424	0.241284	0.100029	0.0791467	0.356432	0.0149493
gene36748	5.36869	4.60511	4.81879	1.61993	1.5623	2.09054	0.356447	0.000357002
gene21171	9.18895	10.1482	9.19884	3.99037	3.02206	3.16967	0.356816	0.000152491
gene31782	2.67168	2.80458	2.56589	0.948955	0.974991	0.949296	0.357273	0.00138811
gene38593	232.783	241.271	235.636	86.3192	84.0185	83.5229	0.357706	5.44346e-07
gene16563	106.663	124.417	111.395	40.6705	40.5258	41.3353	0.357782	0.00512263
gene31219	1.49824	1.14141	1.23956	0.424711	0.403932	0.559309	0.357793	0.00208378
gene30963	42.2437	42.5845	44.7214	16.0498	15.9303	14.387	0.35791	7.94222e-06
gene13182	0.257023	0.219306	0.310648	0.113146	0.0369571	0.131588	0.35794	0.012743
gene08646	2.95096	3.50907	3.18696	1.19465	0.917439	1.34164	0.35801	0.000537036
gene28719	37.6428	42.2276	37.2176	13.7091	12.6271	15.5852	0.358034	0.000161955
gene27000	157.427	134.032	149.797	44.5221	56.2423	57.2213	0.358037	0.000295738
gene28787	31.5005	33.4534	31.0302	13.0978	7.63999	13.6585	0.358354	0.000567324
gene13722	104.213	105.585	109.443	38.9163	35.5164	39.973	0.358367	4.97521e-06
gene38389	1.32662	1.33826	1.50072	0.421067	0.624882	0.448889	0.358852	0.000470264
gene18889	0.903093	1.08531	0.834557	0.254518	0.411512	0.347309	0.358964	0.00233209
gene36525	12.8389	11.3933	11.288	4.85439	3.68085	4.23421	0.359499	0.000232069
gene16320	20.4057	18.5342	18.7298	7.77165	6.81718	6.14915	0.359599	8.40533e-05
gene35885	73.6866	68.5775	46.3408	24.8388	22.0475	21.0041	0.359961	0.0387137
gene21154	1.18936	0.820063	1.12013	0.432708	0.233205	0.461299	0.360183	0.00761931
gene26041	124.987	117.993	126.109	41.7951	43.4034	47.7763	0.360278	1.43828e-05
gene35359	1.72074	1.29418	1.64357	0.600723	0.50011	0.577937	0.360368	0.00180363
gene36636	21.068	20.5375	18.2994	6.66267	7.55795	7.37751	0.36054	0.000137947
gene37408	13.1162	8.49988	10.3488	2.75079	1.68305	7.09762	0.360754	0.0330195
gene14913	54.0018	52.2588	52.448	19.661	18.4437	19.2038	0.361093	8.5143e-07
gene13842	38.3648	38.6887	38.2821	13.8166	14.3462	13.4964	0.361199	9.71611e-08
gene04122	10.6449	11.7022	12.0168	5.23232	4.51424	2.67386	0.361438	0.00108368
gene01345	73.5589	72.5514	65.5125	23.3973	25.3572	27.8571	0.36202	9.28129e-05
gene31281	97.4714	96.1463	86.7575	33.2092	34.5611	33.7647	0.36214	0.00286388
gene22862	0.397681	0.28277	0.386239	0.0994694	0.0536083	0.233292	0.362214	0.0253014
gene29358	12.9708	11.0447	13.6803	5.28193	2.79609	5.57799	0.36227	0.00247423
gene17422	8.22049	7.70247	8.42635	3.02073	2.91606	2.88719	0.362391	1.90607e-05
gene36008	4.22781	3.43562	3.48968	1.61768	1.24548	1.17904	0.362428	0.00121525
gene08317	34.3551	23.4121	35.3197	16.1914	8.78708	8.80468	0.362921	0.0121648
gene18842	2.11712	1.39582	1.86222	0.735363	0.603094	0.613528	0.363149	0.00609907
gene08041	15.905	15.468	11.6049	3.69588	7.70927	4.20276	0.363162	0.00801338
gene12524	5.94566	6.04491	6.62913	2.68887	1.76352	2.32054	0.36375	0.000325848
gene36270	4.43576	4.9418	5.92947	2.17603	1.44022	1.95352	0.36387	0.00268867
gene36424	4.68941	4.92065	3.0658	1.20254	1.70208	1.70933	0.363995	0.0114599
gene17407	12.9133	11.678	9.83154	3.47239	3.97189	5.09001	0.364126	0.00198523
gene21027	18.5775	20.2013	18.5183	6.37694	6.98101	7.5337	0.36462	4.69083e-05
gene37662	2.46754	2.62216	2.36696	1.02971	0.879432	0.809811	0.364633	8.87948e-05
gene29146	3.57012	4.16553	3.16544	1.31291	1.44812	1.21441	0.364683	0.00150048
gene03994	41.8119	36.6934	40.0195	14.4775	14.9046	13.9056	0.36522	8.0504e-05
gene31570	93.8651	84.0327	85.6895	31.6813	30.6723	33.9461	0.365343	6.28526e-05
gene13024	122.311	129.157	122.081	46.6989	43.4027	46.4477	0.365545	6.48369e-06
gene13601	39.4705	45.3016	36.896	14.1351	14.6435	15.697	0.365549	0.000525329
gene28253	0.67145	0.545637	0.658006	0	0.391407	0.29421	0.365645	0.0331744
gene26932	3.16978	3.01741	2.58014	1.01483	0.879003	1.31372	0.365853	0.00105806
gene06248	2.93686	3.30105	2.725	0.922685	1.16425	1.19444	0.366106	0.000556731
gene21215	1.11848	1.19592	1.52463	0.376937	0.677158	0.351613	0.366162	0.00754838
gene06758	0.0933794	0.0885295	0.0537438	0.0373702	0.0223782	0.0265597	0.366251	0.0198608
gene19495	101.177	106.805	82.5012	37.6955	33.6746	35.0304	0.366288	0.00117857
gene13547	5.26485	5.83591	6.24182	2.38856	2.2676	1.69759	0.366367	0.000495159
gene12860	5.21	5.0883	6.43732	1.95113	2.06186	2.12084	0.366513	0.0136251
gene25969	2.49507	2.98015	3.32388	1.02434	1.18299	1.01861	0.366622	0.00165707
gene09976	1.00462	1.57833	1.38768	0	0.770419	0.68578	0.366742	0.0475339
gene32435	40.8261	29.9964	32.5432	11.7971	11.9564	14.1904	0.367085	0.00290363
gene04040	0.560889	0.61666	0.512707	0.0528156	0.426969	0.140764	0.367133	0.0379967
gene26189	0.50579	0.699605	0.650338	0.267017	0.239845	0.174469	0.367149	0.00368402
gene15555	202.438	266.424	298.278	110.02	88.2567	83.5424	0.367363	0.00527781
gene38338	1.46749	1.3935	1.05338	0.541094	0.545303	0.351736	0.367399	0.00442623
gene18246	57.6735	49.8119	55.7781	21.6554	18.5533	19.7807	0.367439	0.000170128
gene29658	183.104	178.486	134.178	76.8774	50.5426	54.8767	0.367706	0.00403432
gene20811	14.3402	14.3644	14.6098	5.63839	4.7106	5.58221	0.367803	8.17234e-06
gene19954	4.23653	4.54099	3.18625	2.18432	0.597955	1.61897	0.367881	0.0152399
[truncated: 7,245 more rows]
