# Supplementary material for: N6-methyladenosine RNA modification regulates strawberry fruit ripening in an ABA-dependent manner
Source: Genome Biol. 2021 Jun 3;22:168. doi: 10.1186/s13059-021-02385-0 (PMC8173835; doi:10.1186/s13059-021-02385-0)
Supplement: Supplementary file 24 — Additional file 24: Table S23. Ripening-related genes containing hypomethylated m6A peaks in the MTA RNAi fruits compared to the control. [file 13059_2021_2385_MOESM24_ESM.xlsx]

## Sheet: Table S23
Table S23. Ripening-related genes containing hypomethylated m6A peaks in the MTA RNAi fruits compared to the control.
Overlapped gene ID	Chromosome	PeakStart	PeakEnd	Overlap_Begin	Overlap_Center	Overlap_End	Log10foldchange (RNAi-MTA:Control)	P value	Gene name	Gene Description	Gene category
gene02676	Fvb2	23977111	23977663	Exon2	UTR3	Intergenic	-2.23402	0.0247728		myb-like transcription factor family protein	anthocyanin biosynthesis
gene03321	Fvb3	12783565	12784095	UTR3	Intergenic	Intergenic	-2.45948	0.0365803	ATM1,ATMYB101,MYB101	myb domain protein 101	anthocyanin biosynthesis
gene15401	Fvb2	23546177	23546706	UTR5	UTR5	LastIntron	-2.70072	0.0259001		myb-like transcription factor family protein	anthocyanin biosynthesis
gene12577	Fvb7	23458070	23458600	Intron1	Intron1	Intron1	-1.87726	0.00544703	4CL3	4-coumarate:CoA ligase 3	anthocyanin biosynthesis
gene18138	Fvb6	17104463	17104990	Exon10	Intron10	Intron10	-1.72607	0.0395206	CCR2,CRTISO	carotenoid isomerase	anthocyanin biosynthesis
gene37033	Fvb5	2453232	2453762	LastExon	LastExon	Intergenic	-2.77484	0.0228156	GT72B1,UGT72B1	UDP-Glycosyltransferase superfamily protein	anthocyanin biosynthesis
gene01807	Fvb5	5568713	5569243	LastIntron	LastIntron	LastIntron	-2.75636	0.0289218	CIP8	COP1-interacting protein 8	anthocyanin biosynthesis
gene32381	Fvb5	888299	888829	Intergenic	LastIntron	LastIntron	-2.56397	0.0396026	ATSTP9,STP9	sugar transporter 9	sugar metabolism
gene00357	Fvb7	4983206	4983762	UTR3	UTR3	Intergenic	-0.225204	0.0126264		Sucrose-6F-phosphate phosphohydrolase family protein	sugar metabolism
gene02487	Fvb6	15677393	15677923	LastExon	LastExon	LastExon	-2.47691	0.0311418		Glycosyltransferase family 61 protein	sugar metabolism
gene05692	Fvb6	29043994	29044524	LastIntron	LastIntron	LastIntron	-0.717286	0.00753928	BG1	beta-1,3-glucanase 1	sugar metabolism
gene06376	Fvb5	4431016	4431546	Intergenic	UTR5	Intron1	-2.95674	0.0303561	BGLU15	beta glucosidase 15	sugar metabolism
gene35894	Fvb2	22309686	22310213	Intergenic	UTR5	Exon3	-2.38882	0.0199141		Pectin lyase-like superfamily protein	cell wall organization and degradation
gene06153	Fvb4	15896574	15897104	LastExon	LastExon	LastExon	-2.63738	0.0314816		Pectin lyase-like superfamily protein	cell wall organization and degradation
gene10146	Fvb1	131744	132273	Intron4	Intron4	Intron4	-2.47517	0.048029		Pectin lyase-like superfamily protein	cell wall organization and degradation
gene28791	Fvb6	30856243	30856772	Intron7	Exon9	Exon10	-2.70545	0.0406876	RFO1,WAKL22	Wall-associated kinase family protein	cell wall organization and degradation
gene20090	Fvb3	6919541	6920067	Intron1	LastIntron	LastExon	-2.76417	0.028213	WAK2	wall-associated kinase 2	cell wall organization and degradation
gene15508	Fvb6	14684079	14684609	LastExon	UTR3	Intergenic	-2.54024	0.0329887	AtcwINV2,CWINV2	cell wall invertase 2	cell wall organization and degradation
gene07587	Fvb2	5701702	5702230	Intron3	Exon4	Exon4	-2.14233	0.0368835	RFO1,WAKL22	Wall-associated kinase family protein	cell wall organization and degradation
gene20200	Fvb3	6336644	6337172	Exon3	LastIntron	LastIntron	-2.0659	0.0207765	WAK5	wall associated kinase 5	cell wall organization and degradation
gene20202	Fvb3	6326357	6326887	LastIntron	LastIntron	LastIntron	-2.66159	0.0318313	WAK5	wall associated kinase 5	cell wall organization and degradation
gene00592	Fvb6	29703984	29704514	Intergenic	Intergenic	Exon1	-2.6181	0.0307141	WAKL2	wall associated kinase-like 2	cell wall organization and degradation
gene10677	Fvb5	12864942	12865472	Intron3	Intron3	Exon4	-2.77384	0.0239113	ATCESA8,CESA8,IRX1,LEW2	cellulose synthase family protein	cell wall organization and degradation
gene20545	Fvb3	29980335	29980865	UTR3	Intergenic	Intergenic	-0.822004	0.0462268	ATCSLE1,CSLE1	cellulose synthase like E1	cell wall organization and degradation
gene36483	Fvb3	30092313	30092841	LastExon	LastExon	Intergenic	-2.43428	0.0366184	ATCSLE1,CSLE1	cellulose synthase like E1	cell wall organization and degradation
gene31321	Fvb5	28347064	28347593	Exon1	Exon1	LastIntron	-2.00418	0.010624	AREB3,DPBF3	ABA-responsive element binding protein 3	hormone signaling
gene31097	Fvb1	1530203	1530733	UTR5	UTR5	LastExon	-1.50712	0.00164367	IAA29	indole-3-acetic acid inducible 29	hormone signaling
gene29066	Fvb4	1795010	1795539	Intergenic	Intergenic	UTR5	-2.8793	0.0449361	CIPK4,SnRK3.3	CBL-interacting protein kinase 4	hormone signaling
gene01056	Fvb2	22973420	22973950	LastExon	LastExon	Intergenic	-1.38454	0.0422971	ATGA3OX1,GA3OX1,GA4	gibberellin 3-oxidase 1	hormone signaling
gene11192	Fvb2	21193650	21194179	LastExon	LastExon	UTR3	-2.70403	0.0280717	ATGA3OX1,GA3OX1,GA4	gibberellin 3-oxidase 1	hormone signaling
